# Supplementary material for: Time-restricted feeding induces Lactobacillus- and Akkermansia-specific functional changes in the rat fecal microbiota
Source: NPJ Biofilms Microbiomes. 2021 Dec 3;7:85. doi: 10.1038/s41522-021-00256-x (PMC8642412; doi:10.1038/s41522-021-00256-x)
Supplement: Supplementary file 2 — Supplementary Data 1 [file 41522_2021_256_MOESM2_ESM.xlsx]

## Sheet: Supplementary Data 1
ASV	AL_1	AL_2	AL_3	AL_4	AL_5	AL_6	AL_7	AL_8	TR_1	TR_2	TR_3	TR_4	TR_5	TR_6	TR_7	TR_8	AL	TR	ALL	Superkingdom	Phylum	Class	Order	Family	Genus	Species
001ea74b39dc57e51aa0f6c2ab1c475b	0	0	0	0	0	0	0	0	0	0	0	9	0	0	0	0	0	9	9	Bacteria	Firmicutes	Clostridia	Lachnospirales	Lachnospiraceae	Lachnospiraceae grp FCS020
0037ab56f1acccdc2ed95d338cec65fa	0	0	0	0	0	0	0	0	13	0	0	16	0	0	0	0	0	29	29	Bacteria	Bacteroidota	Bacteroidia	Bacteroidales	Tannerellaceae	Parabacteroides
00785472ae7b0eeb3bff2ec96326fd0f	46	58	0	0	35	39	22	0	23	49	93	64	0	21	27	25	200	302	502	Bacteria	Firmicutes	Clostridia	Monoglobales	Monoglobaceae	Monoglobus
00d2bfd458db807e323de703ef956d04	0	0	0	0	0	0	0	0	0	0	0	10	0	0	0	0	0	10	10	Bacteria	Firmicutes	Clostridia	Lachnospirales	Lachnospiraceae
0140312cc1891e5010e61e94bb46e5f5	131	153	47	0	197	84	37	173	55	55	0	32	60	25	84	44	822	355	1177	Bacteria	Bacteroidota	Bacteroidia	Bacteroidales	Muribaculaceae
0155a9d5f9e2cc36a956c40c2f44ff59	36	23	21	48	19	18	16	29	37	69	85	97	19	44	85	53	210	489	699	Bacteria	Firmicutes	Clostridia	Peptostreptococcales-Tissierellales	Anaerovoracaceae	Anaerovorax
01595ba2ca2c2e4c99b05de7b6309f03	28	141	0	0	200	160	54	39	150	0	335	114	0	11	203	44	622	857	1479	Bacteria	Firmicutes	Clostridia	Oscillospirales		Eubacterium grp coprostanoligenes
0161017454bff9418937408edcb44683	0	0	0	5	0	0	0	0	11	0	0	6	4	6	0	0	5	27	32	Bacteria	Firmicutes	Clostridia	Oscillospirales	Ruminococcaceae
01612dcd5652c2310653d22a9cf861ab	0	0	0	0	0	0	0	40	0	0	0	0	0	26	0	0	40	26	66	Bacteria	Firmicutes	Clostridia	Clostridia UCG 014
0170242427947ef26f7a81f1e19d4d58	0	0	0	0	0	12	0	0	0	0	0	0	0	0	7	0	12	7	19	Bacteria	Firmicutes	Clostridia	Lachnospirales	Lachnospiraceae
018bf6975adb2245715afd26e1c5eaed	0	0	0	0	0	0	0	0	0	147	0	0	0	0	0	11	0	158	158	Bacteria	Firmicutes	Clostridia	Clostridia UCG 014
01ca37fa3c8dbcaf6ab4a9b6a9516d32	11	10	18	12	24	14	0	0	16	18	0	66	0	12	67	16	89	195	284	Bacteria	Firmicutes	Clostridia	Oscillospirales	Oscillospiraceae	Oscillibacter
01e6f948797ebc5972523c6cb622eb90	0	0	0	83	0	0	0	0	0	0	0	0	0	0	0	0	83	0	83	Bacteria	Firmicutes	Clostridia	Lachnospirales	Lachnospiraceae	Lachnospiraceae grp NK4A136
022a91368244832b2911fe6fd558b0f4	0	0	0	0	31	0	4	0	0	0	0	0	0	0	0	0	35	0	35	Bacteria	Firmicutes	Bacilli	Bacilli RF39
026d7c95522d22b62ecdfb80ca6882ee	0	0	0	0	0	0	0	0	0	0	0	11	0	0	0	0	0	11	11	Bacteria	Firmicutes	Bacilli	Bacilli RF39
0286fa7c3a01b5a335fce7363917ad16	0	0	0	0	0	0	15	0	0	0	0	0	0	0	90	37	15	127	142	Bacteria	Firmicutes	Clostridia	Clostridia UCG 014
02ad0bd5a96c47a9564927523818a055	618	211	199	112	237	294	138	368	343	122	0	325	89	116	262	156	2177	1413	3590	Bacteria	Bacteroidota	Bacteroidia	Bacteroidales	Muribaculaceae
036da51b958901ba9182263cf6304b58	0	0	0	256	0	0	0	0	0	0	0	0	0	0	0	0	256	0	256	Bacteria	Firmicutes	Clostridia	Lachnospirales	Lachnospiraceae	Lachnospiraceae grp NK4A136
037a1047ecbf2d4fd5363f7e9ed0020d	0	0	0	0	0	0	0	0	0	0	0	0	0	0	13	0	0	13	13	Bacteria	Firmicutes	Clostridia	Oscillospirales	Ruminococcaceae
038002f29d3767a7f8fcf5de11da72ac	0	28	0	0	0	0	7	0	15	14	35	52	0	0	0	0	35	116	151	Bacteria	Firmicutes	Clostridia	Peptostreptococcales-Tissierellales	Anaerovoracaceae	Eubacterium grp nodatum
03bbf7e81389afafed528b5be2e326e6	0	0	0	0	0	0	0	0	0	0	0	0	0	0	22	0	0	22	22	Bacteria	Firmicutes	Clostridia	Lachnospirales	Lachnospiraceae	Lachnospiraceae grp NK4A136
03ee45351115b3cddcb0525cd0d31c76	0	0	0	0	0	0	13	0	0	0	0	0	0	0	0	0	13	0	13	Bacteria	Firmicutes	Clostridia	Oscillospirales	Oscillospiraceae	Oscillospiraceae UCG 005
046b551e1381cc94ff6f1e3da6a20be5	0	0	0	0	0	0	0	0	0	0	7	0	0	0	0	0	0	7	7	Bacteria	Actinobacteriota	Coriobacteriia	Coriobacteriales	Eggerthellaceae	Enterorhabdus
046dcea63777a6346c9e45ac0451df52	0	0	0	0	0	0	0	0	0	23	131	0	37	0	0	0	0	191	191	Bacteria	Firmicutes	Clostridia	Clostridia UCG 014
047371ff7aebca1a3f379237d6458e03	1268	1927	0	0	0	0	0	0	0	0	0	0	0	0	0	0	3195	0	3195	Bacteria	Firmicutes	Clostridia	Oscillospirales	Ruminococcaceae
04794bead674d0ca10c0a5eecfba3271	321	0	134	371	120	60	159	463	111	63	37	125	0	62	0	0	1628	398	2026	Bacteria	Firmicutes	Clostridia	Oscillospirales	Ruminococcaceae	Ruminococcaceae Incertae Sedis
047d04c501cb84fc4733b7b0385af35b	0	0	0	0	0	0	16	21	0	0	17	0	0	0	5	0	37	22	59	Bacteria	Firmicutes	Clostridia	Oscillospirales	Oscillospirales UCG 010
0490459af149751fdd92759d650035c8	0	0	0	7	0	0	0	0	0	0	0	0	0	0	0	0	7	0	7	Bacteria	Firmicutes	Clostridia	Lachnospirales	Lachnospiraceae
063430d79b7534acdfb109b5002a7eca	0	49	0	86	37	0	0	0	0	0	0	0	0	0	0	0	172	0	172	Bacteria	Firmicutes	Clostridia	Clostridia UCG 014
06462ab88d68d61b0026c5981fa6fa58	0	0	0	0	50	40	27	57	10	0	0	0	0	0	0	0	174	10	184	Bacteria	Firmicutes	Clostridia	Oscillospirales	Oscillospiraceae	Oscillospiraceae UCG 005
064ffc2fc5ef00586702d89cbf036826	10	0	0	15	0	0	0	0	8	0	0	0	11	0	0	13	25	32	57	Bacteria	Firmicutes	Clostridia	Oscillospirales	Oscillospiraceae	Oscillospiraceae UCG 005
065ffab08856ea8df8690c2b82027b39	0	0	0	0	0	0	0	0	0	0	0	0	0	0	27	0	0	27	27	Bacteria	Firmicutes	Bacilli	Bacilli RF39
06729739326462f5014eab45bfef214e	27	38	0	0	8	8	18	0	0	15	245	175	0	0	0	0	99	435	534	Bacteria	Firmicutes	Clostridia	Lachnospirales	Lachnospiraceae
070862047f3cbdd79d5529e88fd414db	0	0	0	6	0	0	0	0	0	0	0	0	0	0	0	0	6	0	6	Bacteria	Firmicutes	Bacilli	Erysipelotrichales	Erysipelotrichaceae
072436a12775490a53b083d3985fc67c	0	0	0	0	0	95	20	93	97	31	0	0	669	0	192	45	208	1034	1242	Bacteria	Firmicutes	Clostridia	Clostridia UCG 014
0727695a89a2d7dde99bc350c738637f	0	0	75	99	0	14	0	0	47	46	86	62	0	49	145	0	188	435	623	Bacteria	Firmicutes	Clostridia	Clostridia UCG 014
072f62fde39228fd21cf5177dbc2546a	34	22	0	104	6	0	38	0	0	64	164	10	0	23	52	0	204	313	517	Bacteria	Firmicutes	Clostridia	Clostridia UCG 014
07430f4439b9a83c34f2caccb1154783	0	0	0	0	0	0	0	0	0	0	0	0	0	0	17	0	0	17	17	Bacteria	Firmicutes	Clostridia	Oscillospirales	Ruminococcaceae
079cad434c19f6a07012e537ef012f18	0	99	54	24	68	19	15	83	117	34	19	0	14	50	103	41	362	378	740	Bacteria	Firmicutes	Clostridia	Clostridia UCG 014
07a8a65d5f6ccf43f35badc8554641e8	0	0	0	8	0	0	0	0	0	0	0	0	0	0	0	0	8	0	8	Bacteria	Firmicutes	Clostridia	Lachnospirales	Lachnospiraceae
07c0a660e6cb87de4b2a2996a6fd17f0	0	0	0	0	4	0	0	0	0	0	0	0	0	0	0	0	4	0	4	Bacteria	Cyanobacteria	Vampirivibrionia	Gastranaerophilales
0803ff731c9ba44a551d2a7c79f4282c	0	0	8	0	0	0	0	0	0	0	0	0	0	0	0	0	8	0	8	Bacteria	Firmicutes	Clostridia	Oscillospirales	Ruminococcaceae	Ruminococcaceae Incertae Sedis
081f559f7abd62afd6df8f72058aeffe	0	0	0	0	0	0	0	0	0	0	0	0	0	0	7	0	0	7	7	Bacteria	Firmicutes	Clostridia	Lachnospirales	Lachnospiraceae
0841343bc1e238b2b21e6a5732246867	0	0	0	0	0	197	0	0	0	0	0	0	0	0	0	0	197	0	197	Bacteria	Firmicutes	Clostridia	Lachnospirales	Lachnospiraceae	Lachnoclostridium
0847fa92cfce7ecc71c2588a6ed6f02d	0	0	0	0	38	0	0	0	0	0	0	0	0	0	41	0	38	41	79	Bacteria	Firmicutes	Clostridia	Lachnospirales	Lachnospiraceae	Lachnospiraceae grp NK4A136
0879e008845fda40851aacc9358c7ce9	0	0	0	0	0	0	0	0	4	0	3	0	0	0	0	0	0	7	7	Bacteria	Firmicutes	Clostridia	Oscillospirales	Ruminococcaceae	Ruminococcaceae Incertae Sedis
08d070e95350c4b1dcc905e734f59bf1	15	18	15	22	18	12	0	7	26	8	14	30	9	8	23	9	107	127	234	Bacteria	Firmicutes	Clostridia	Christensenellales	Christensenellaceae
08e99f06801c5a0f0d4f663b4597898d	18	0	0	0	0	0	24	27	0	0	0	0	0	28	0	0	69	28	97	Bacteria	Firmicutes	Clostridia	Lachnospirales	Lachnospiraceae	Eubacterium grp xylanophilum
090b03cb76216cace8a3340d37bb74e9	0	3	0	0	0	0	0	0	0	0	0	0	3	0	0	3	3	6	9	Bacteria	Firmicutes	Bacilli	Bacilli RF39
091ed0766a7888bcc42ca3c8adbe819e	113	146	34	6	502	1070	1196	856	119	93	0	56	40	58	15	0	3923	381	4304	Bacteria	Bacteroidota	Bacteroidia	Bacteroidales	Muribaculaceae
09224b5e27885e7a479549054b1b1eb9	0	0	0	0	0	0	0	0	0	0	0	0	8	0	0	14	0	22	22	Bacteria	Firmicutes	Clostridia	Oscillospirales	Butyricicoccaceae	Butyricicoccaceae UCG 009
0926f80610147dc31fc20a609c632907	20	26	35	28	23	42	0	31	81	31	29	40	71	35	29	26	205	342	547	Bacteria	Firmicutes	Clostridia	Oscillospirales	Oscillospiraceae	Colidextribacter
0955f5178a382e584b545c208179a2c7	0	0	0	0	0	0	0	0	0	0	0	0	0	0	99	12	0	111	111	Bacteria	Firmicutes	Clostridia	Lachnospirales	Lachnospiraceae
0986ba5b2459a6f6fc7bf33c7608f707	0	0	0	0	0	0	0	0	0	0	0	0	0	0	9	0	0	9	9	Bacteria	Firmicutes	Clostridia	Lachnospirales	Lachnospiraceae
09a31bc6b9899f2a05d3a5029f851bac	0	0	0	0	0	0	0	0	0	0	0	24	0	0	0	0	0	24	24	Bacteria	Firmicutes	Clostridia	Clostridia grp vadinBB60
09b13a3869fd22a3eb46580801bcb4cb	14	37	20	32	23	30	51	59	27	13	14	26	28	22	60	26	266	216	482	Bacteria	Firmicutes	Clostridia	Oscillospirales	Oscillospiraceae	Oscillospiraceae grp NK4A214
0a3cf58d4ca062c13d42c9db4ebcbc53	7	0	0	2	12	5	8	9	0	0	0	0	0	0	0	3	43	3	46	Bacteria	Cyanobacteria	Cyanobacteriia
0a77223390bdcb60a93ae6d93fdbbef5	3	7	0	7	0	0	0	4	9	5	30	8	13	0	6	0	21	71	92	Bacteria	Firmicutes	Clostridia	Oscillospirales	Ruminococcaceae	Candidatus Soleaferrea	Ruminococcaceae bacterium
0aafc9656ceae8d3da587b0bcf1380b6	0	0	0	0	0	0	0	0	0	6	0	0	0	6	0	0	0	12	12	Bacteria	Firmicutes	Bacilli	Bacilli RF39
0b03b4e824c1d7028167ed8ffccf217d	0	0	0	0	0	0	0	0	0	0	0	0	0	0	0	6	0	6	6	Bacteria	Firmicutes	Clostridia	Clostridia grp vadinBB60
0b2e9e8534101a97f69da1f7bda44b7c	0	5	0	0	0	0	0	0	0	0	0	0	0	0	0	0	5	0	5	Bacteria	Firmicutes	Clostridia	Oscillospirales	Oscillospiraceae
0b4ea7c89e9f4c073c4130461703ed1d	68	69	21	9	331	203	41	182	106	157	56	266	77	49	164	142	924	1017	1941	Bacteria	Bacteroidota	Bacteroidia	Bacteroidales	Tannerellaceae	Parabacteroides	Parabacteroides sp
0b700009bc479b55ee722230b799f75d	0	0	0	22	69	36	0	0	0	0	0	0	0	0	0	0	127	0	127	Bacteria	Firmicutes	Clostridia	Clostridia UCG 014
0b73b12d9e5117e65a14b14a421f4f14	0	0	0	0	0	0	0	0	0	0	0	0	0	0	6	0	0	6	6	Bacteria	Firmicutes	Clostridia	Clostridia grp vadinBB60
0bc9abdf47ba8cc6470e840cefc34abb	0	6	0	0	25	21	49	37	0	0	14	19	11	11	0	9	138	64	202	Bacteria	Firmicutes	Clostridia	Christensenellales	Christensenellaceae	Christensenellaceae grp R 7
0bd2e255cd92c0cdfb57d82eebaef0ad	0	0	0	0	485	0	54	50	0	85	36	0	113	0	0	0	589	234	823	Bacteria	Firmicutes	Clostridia	Clostridia UCG 014
0bfe48527fb60f724b436f3a4e5458e8	0	0	0	0	0	0	0	0	0	0	0	24	0	0	0	0	0	24	24	Bacteria	Firmicutes	Clostridia	Oscillospirales	Oscillospiraceae
0c0539bb3255a26032d619cadd337763	0	0	0	0	0	0	91	94	0	0	0	0	45	0	0	0	185	45	230	Bacteria	Firmicutes	Clostridia	Oscillospirales	Oscillospiraceae
0c08ae7b883a3a47287995310c18f9c7	0	0	19	0	0	0	0	0	0	0	0	0	0	0	0	0	19	0	19	Bacteria	Firmicutes	Clostridia	Lachnospirales	Lachnospiraceae	Lachnospiraceae grp NK4A136
0c45750de09626cf05c9578450b2158a	12	19	6	0	0	0	0	0	0	4	26	3	0	5	7	0	37	45	82	Bacteria	Proteobacteria	Alphaproteobacteria	Rhodospirillales
0c5b711b36596913986fa87afe96440d	3	0	0	0	4	0	0	7	0	4	0	5	0	2	8	0	14	19	33	Bacteria	Firmicutes	Clostridia	Oscillospirales	Ruminococcaceae
0c660d5181b6ca6b058a1fbf8ed53da8	0	0	0	9	0	0	0	0	0	0	0	0	0	0	0	0	9	0	9	Bacteria	Firmicutes	Clostridia	Oscillospirales	Ruminococcaceae
0c7f23bb77fcc7ff4d05c9c37e84991e	0	12	6	0	10	10	4	0	0	0	7	16	0	0	0	0	42	23	65	Bacteria	Firmicutes	Clostridia	Oscillospirales
0cbde53ee143d1adac73a7057d093af8	116	81	37	7	133	92	21	66	38	25	0	24	7	11	0	0	553	105	658	Bacteria	Bacteroidota	Bacteroidia	Bacteroidales	Muribaculaceae
0cc16a9c95c0fa5689dcc47598c2fc26	0	0	31	92	0	0	0	0	0	0	0	0	14	12	0	0	123	26	149	Bacteria	Firmicutes	Clostridia	Clostridia UCG 014
0cf9663b34f213750443b479c8966ef4	0	30	15	18	113	88	0	14	0	41	8	0	0	0	0	0	278	49	327	Bacteria	Firmicutes	Clostridia	Oscillospirales	Oscillospiraceae
0cfadfaa204da4511cd499d2e7a60dc4	0	0	0	0	0	0	0	0	0	0	0	0	0	4	7	0	0	11	11	Bacteria	Firmicutes	Clostridia	Christensenellales	Christensenellaceae
0d369a070f6510ed162dd196cdab00a5	0	0	4	0	0	0	0	0	0	0	0	0	0	0	0	0	4	0	4	Bacteria	Firmicutes	Clostridia	Oscillospirales	Oscillospiraceae	Oscillospiraceae UCG 005
0d5729315a04b8d8978784b048a81e33	0	11	0	0	0	0	0	20	0	11	0	0	0	0	0	0	31	11	42	Bacteria	Firmicutes	Clostridia	Oscillospirales	Ruminococcaceae
0d937de24084107da3cb6ec82febba89	13	9	6	5	16	19	8	62	17	8	26	25	2	10	20	11	138	119	257	Bacteria	Bacteroidota	Bacteroidia	Bacteroidales	Rikenellaceae	Rikenellaceae grp RC9
0da6d3880656d7c5c3cfe59d5f53b641	60	148	62	288	448	94	81	217	25	166	17	0	0	0	0	0	1398	208	1606	Bacteria	Firmicutes	Clostridia	Oscillospirales	Ruminococcaceae
0dbf1596f24a2fb472df5f2a0a5a3ea0	0	0	0	0	0	0	28	28	0	0	0	8	0	0	0	0	56	8	64	Bacteria	Firmicutes	Clostridia	Clostridia UCG 014
0dcb0b2f5dccd94e116797f2b036bcbf	16	19	9	11	0	8	0	0	7	0	0	0	0	0	11	0	63	18	81	Bacteria	Firmicutes	Clostridia	Oscillospirales	Butyricicoccaceae	Butyricicoccaceae UCG 009
0df3557991a758eb28f462d86905e675	8	0	0	14	0	0	0	0	9	0	8	0	0	0	16	0	22	33	55	Bacteria	Firmicutes	Clostridia	Lachnospirales	Lachnospiraceae
0df6c802966e8670279671824da4f10a	2627	603	453	7802	4841	5481	1542	366	870	2599	1988	2102	444	102	10236	2171	23715	20512	44227	Bacteria	Firmicutes	Bacilli	Lactobacillales	Lactobacillaceae	Lactobacillus
0e87f6912720bed8ac6620119679d574	0	0	0	8	0	0	0	0	0	0	0	0	0	0	0	0	8	0	8	Bacteria	Proteobacteria	Alphaproteobacteria	Paracaedibacterales	Paracaedibacteraceae
0ea40514d10190a1d722989a94429a7f	0	0	5	0	0	0	0	0	0	0	0	0	0	0	0	0	5	0	5	Bacteria	Firmicutes	Clostridia	Clostridia grp vadinBB60
0eb0c9f42a339355c75e3eaa920ca253	0	0	0	0	43	223	0	99	37	118	308	0	0	0	459	422	365	1344	1709	Bacteria	Firmicutes	Clostridia	Clostridia UCG 014
0ebb2cf4a2017aeaefadf9ae5062eb62	133	50	22	0	61	144	15	163	200	53	57	80	81	59	101	18	588	649	1237	Bacteria	Bacteroidota	Bacteroidia	Bacteroidales	Muribaculaceae
0f276b28ea3ba352f6fd667c1e298c38	299	69	67	41	60	65	195	250	140	421	143	243	276	50	146	167	1046	1586	2632	Bacteria	Firmicutes	Clostridia	Clostridia UCG 014
0f99d912f0b12878e60e30b66a6c6b98	0	0	0	0	0	0	0	0	0	0	0	11	0	0	0	0	0	11	11	Bacteria	Firmicutes	Clostridia	Oscillospirales	Oscillospiraceae	Oscillibacter
0f9a16d422109a14559f360505e369d2	0	0	0	0	5	9	0	0	0	0	0	0	0	0	0	0	14	0	14	Bacteria	Firmicutes	Bacilli	Bacilli RF39			Firmicutes bacterium
0fc3c109bbb35aa9cda5ee81487b6c77	5	0	0	0	0	0	0	0	0	0	0	0	0	0	0	0	5	0	5	Bacteria	Firmicutes	Clostridia	Peptostreptococcales-Tissierellales	Anaerovoracaceae	Anaerovoracaceae XIII grp AD3011
0fde62806e4413be1846e836dba2c786	0	0	28	0	0	0	95	60	0	0	0	0	0	0	0	0	183	0	183	Bacteria	Firmicutes	Clostridia	Clostridia UCG 014
105cfcaa6220124ae327e76f8e98576c	0	0	0	0	0	0	0	0	0	0	0	0	0	0	4	0	0	4	4	Bacteria	Firmicutes	Bacilli	Bacilli RF39
1066001c65c6744d8f2c28db77f15d6a	0	0	0	0	0	0	0	0	0	0	0	0	4	0	0	0	0	4	4	Bacteria	Firmicutes	Bacilli	Bacilli RF39
10bce70096f08df060d309af85b92778	292	181	515	31	574	958	280	509	670	669	38	191	446	169	184	143	3340	2510	5850	Bacteria	Bacteroidota	Bacteroidia	Bacteroidales	Muribaculaceae
10c98466852df234cd76f286d6aa2104	4	0	0	0	13	0	10	19	0	0	0	0	0	0	0	4	46	4	50	Bacteria	Firmicutes	Clostridia	Lachnospirales	Lachnospiraceae
11401ee29264e6f60b65371a2601cd07	5	0	6	5	30	35	14	22	20	18	23	17	5	4	12	31	117	130	247	Bacteria	Firmicutes	Clostridia	Peptococcales	Peptococcaceae
11858e0ee25fbe0b328e01a2e0c71728	0	7	0	0	0	0	0	0	12	16	0	0	0	0	0	0	7	28	35	Bacteria	Firmicutes	Clostridia	Oscillospirales		Eubacterium grp coprostanoligenes
11a5f0316ff4f3edb52c1b583a6e1448	0	0	0	0	0	0	0	0	128	33	522	189	0	234	0	0	0	1106	1106	Bacteria	Firmicutes	Clostridia	Clostridia UCG 014
11b55295dc9dee1fd3ed0729f5bb35df	51	0	0	124	0	0	0	0	174	111	204	94	51	98	135	82	175	949	1124	Bacteria	Firmicutes	Clostridia	Clostridia UCG 014
11e72b283c471815167d2c1fdb793ede	0	0	0	0	0	8	0	3	0	0	0	0	0	0	0	7	11	7	18	Bacteria	Firmicutes	Clostridia	Oscillospirales	Oscillospirales UCG 010
1227d22fad2be225e44c2ec89289738f	0	0	10	0	0	0	0	0	0	0	0	0	0	0	0	0	10	0	10	Bacteria	Firmicutes	Clostridia	Oscillospirales	Ruminococcaceae
1243ba1c55e09016c1abc7adb067249e	0	0	0	0	0	0	8	0	0	0	0	0	0	0	0	0	8	0	8	Bacteria	Firmicutes	Clostridia	Clostridia grp vadinBB60
12567725d7cc2ca3719e3e7d64cb51f2	0	5	6	0	0	0	0	0	0	0	0	5	0	0	14	0	11	19	30	Bacteria	Firmicutes	Clostridia	Lachnospirales	Lachnospiraceae
128663d8fbf501fb5f4812f214e4f1bc	0	0	0	0	0	0	0	0	0	142	81	0	0	15	0	0	0	238	238	Bacteria	Firmicutes	Clostridia	Clostridia UCG 014
133523d456420054617ba9e0da1fced8	0	0	0	0	0	0	0	18	19	0	0	0	0	38	0	0	18	57	75	Bacteria	Firmicutes	Clostridia	Oscillospirales	Oscillospiraceae
1361db085a80455de7125da174afd239	15	0	0	0	0	0	0	0	0	0	11	0	0	0	0	0	15	11	26	Bacteria	Firmicutes	Bacilli	Bacilli RF39
136eec6482ae0277e22e58322b276bd0	0	0	0	0	0	0	0	0	0	0	0	0	0	17	24	0	0	41	41	Bacteria	Firmicutes	Clostridia	Lachnospirales	Lachnospiraceae	Lachnospiraceae grp NK4A136
13de8dafc48297e7806f61f488b9e2e3	38	44	36	68	20	16	32	69	24	19	7	30	8	9	32	18	323	147	470	Bacteria	Firmicutes	Clostridia	Oscillospirales	Oscillospiraceae	Oscillospiraceae grp NK4A214
1417fa5b50a43c04835a81f371d1ed9b	8	12	0	4	24	11	0	0	19	10	11	18	0	0	27	13	59	98	157	Bacteria	Firmicutes	Clostridia	Oscillospirales	Oscillospiraceae	Oscillibacter
15d80d4eb6c5e94e5d1a37d52128933a	0	0	0	0	0	0	22	0	0	0	0	0	0	0	0	0	22	0	22	Bacteria	Firmicutes	Bacilli	Bacilli RF39
16041f18918e32a3d85ffbc731a15ca6	1511	1162	833	63	425	366	247	1225	774	301	107	1806	514	425	1346	751	5832	6024	11856	Bacteria	Bacteroidota	Bacteroidia	Bacteroidales	Bacteroidaceae	Bacteroides
168e15c6144f4df6ed31083c220905b0	0	0	62	48	0	0	0	33	0	0	85	0	11	0	18	0	143	114	257	Bacteria	Firmicutes	Clostridia	Clostridia UCG 014
169ad208102e59bb27cfe8aef0c5963e	0	0	0	0	0	0	0	0	0	0	0	0	0	0	28	0	0	28	28	Bacteria	Firmicutes	Clostridia	Oscillospirales	Oscillospiraceae	Intestinimonas
16ac67e808e5e7f8ab380f19b680da91	0	0	0	0	0	0	0	0	34	0	0	0	48	43	401	48	0	574	574	Bacteria	Firmicutes	Clostridia	Lachnospirales	Lachnospiraceae
16beba102954647fe8e716c74b12b2be	0	0	0	0	0	0	0	0	0	0	0	0	17	0	0	15	0	32	32	Bacteria	Firmicutes	Clostridia	Clostridia UCG 014
1719b5b8f753472e4f4d58ec01a1693c	0	0	0	0	16	10	0	0	0	0	0	0	0	0	0	0	26	0	26	Bacteria	Proteobacteria	Gammaproteobacteria	Pasteurellales	Pasteurellaceae	Rodentibacter	Pasteurellaceae bacterium
1749dc7ae4076de5e35e0ec6cb4c9d6d	35	37	19	0	0	0	8	0	31	30	0	0	26	35	39	15	99	176	275	Bacteria	Bacteroidota	Bacteroidia	Bacteroidales	Muribaculaceae
177ae24ec0248c19bfa6c71b8023efa3	0	0	0	0	0	47	0	0	0	40	16	96	24	0	0	134	47	310	357	Bacteria	Firmicutes	Clostridia	Clostridia UCG 014
179f96fad7ac6d16f0a06729d34e23b1	158	154	68	133	29	30	67	106	22	26	12	5	26	48	171	45	745	355	1100	Bacteria	Firmicutes	Clostridia	Oscillospirales	Oscillospiraceae	Oscillospiraceae grp NK4A214
17b20fad46d9e90bc9f339951db9a9f0	8	0	6	5	21	5	7	5	0	9	6	0	6	7	25	15	57	68	125	Bacteria	Firmicutes	Clostridia	Oscillospirales	Ruminococcaceae	Ruminococcaceae UBA1819
17f363efb66294e725e1490518981588	0	4	0	0	0	0	0	0	0	0	0	0	0	0	0	0	4	0	4	Bacteria	Firmicutes	Clostridia	Lachnospirales	Lachnospiraceae	Roseburia
1840772a73d458288f2b99d8694c742e	0	0	6	0	0	0	0	44	12	0	0	0	0	0	0	0	50	12	62	Bacteria	Firmicutes	Clostridia	Oscillospirales	Ruminococcaceae	Ruminococcus
18827bac0880431abad4d68600cd4a63	0	0	0	0	16	0	0	0	0	0	0	0	0	0	0	0	16	0	16	Bacteria	Firmicutes	Clostridia	Oscillospirales	Oscillospiraceae
188a7fb14113dae66cf4746a46d76cdd	17	25	13	31	0	13	18	61	32	6	0	0	6	12	0	0	178	56	234	Bacteria	Bacteroidota	Bacteroidia	Bacteroidales	Muribaculaceae
18acc676f7aecb028abb4aaae8ec78db	0	0	0	0	0	0	0	20	10	0	0	18	0	0	0	0	20	28	48	Bacteria	Bacteroidota	Bacteroidia	Bacteroidales	Muribaculaceae
18ba941217de66a228c33111b8e80672	0	0	0	0	0	0	0	0	0	0	0	0	0	0	69	0	0	69	69	Bacteria	Firmicutes	Clostridia	Oscillospirales	Ruminococcaceae	Eubacterium grp siraeum
18cda6ce7e2ea7ca0d8f1ad9924df7e9	0	0	0	0	0	0	0	0	0	0	0	0	3	0	0	0	0	3	3	Bacteria	Firmicutes	Clostridia	Oscillospirales	Ruminococcaceae
19200ded8a1a70c63892a145777593c9	45	33	0	0	86	90	151	182	86	62	0	60	0	45	81	0	587	334	921	Bacteria	Bacteroidota	Bacteroidia	Bacteroidales	Muribaculaceae
192dc1de1da568324c3e4d24d4561091	0	0	0	0	0	0	0	0	0	0	114	53	0	0	78	38	0	283	283	Bacteria	Bacteroidota	Bacteroidia	Bacteroidales	Muribaculaceae
1979c120b05360318f817e4719620d7a	0	0	0	0	180	0	0	0	0	0	0	0	0	0	0	0	180	0	180	Bacteria	Firmicutes	Clostridia	Oscillospirales	Ruminococcaceae	Ruminococcus
19ae32b96e735a90390726724d21866a	0	0	0	0	0	15	26	22	138	45	179	69	0	0	57	56	63	544	607	Bacteria	Firmicutes	Bacilli	Bacilli RF39
19cb318d7b893544df2e7631da4b77ca	0	0	0	0	18	210	0	0	0	0	0	0	0	0	21	30	228	51	279	Bacteria	Firmicutes	Clostridia	Clostridia UCG 014
19dd4ee625bcc8bbff7a3e4d735c69a9	0	0	0	0	0	0	0	0	8	0	0	0	0	0	0	0	0	8	8	Bacteria	Firmicutes	Clostridia	Lachnospirales	Lachnospiraceae	Lachnospiraceae UCG 006
19edf43cefc60867c32aa8c2eac20024	0	8	0	0	0	0	0	0	0	16	0	0	0	0	19	0	8	35	43	Bacteria	Firmicutes	Clostridia	Lachnospirales	Lachnospiraceae	Lachnoclostridium
1a0611f741d29f5e08cc3268dad25ce0	0	0	0	0	0	7	0	0	0	0	6	8	0	0	6	0	7	20	27	Bacteria	Actinobacteriota	Coriobacteriia	Coriobacteriales	Eggerthellaceae
1a405e922dab254b4436c79653d40412	59	28	0	0	0	0	0	0	21	15	36	126	14	10	335	37	87	594	681	Bacteria	Firmicutes	Clostridia	Oscillospirales	Oscillospiraceae
1a4f37c8b2709931be97a5c0898ca514	195	36	62	0	19	90	115	195	112	32	0	0	21	46	10	0	712	221	933	Bacteria	Firmicutes	Clostridia	Clostridia UCG 014
1a692aefdf0d50554d254b5d97f5165c	0	15	0	41	0	0	0	0	0	0	0	0	0	0	11	0	56	11	67	Bacteria	Firmicutes	Clostridia	Lachnospirales	Lachnospiraceae
1a98067ddcbc9c8b9b47f010bfb31949	146	0	0	0	0	0	105	147	0	44	58	0	0	53	0	0	398	155	553	Bacteria	Firmicutes	Clostridia	Clostridia UCG 014
1a9c4ce4c37fc1f184a00acacfe26cf8	0	0	0	0	0	0	0	0	10	0	37	0	9	0	0	17	0	73	73	Bacteria	Firmicutes	Bacilli	Bacilli RF39
1a9cd367d799b11fe671f8b904c9df2b	0	0	0	6	0	0	0	0	0	0	0	7	0	0	0	0	6	7	13	Bacteria	Firmicutes	Clostridia	Oscillospirales	Ruminococcaceae
1a9df3fbbc7fc8cecec4239cf801d2fc	164	213	149	624	92	71	0	55	481	582	37	239	272	390	112	203	1368	2316	3684	Bacteria	Firmicutes	Clostridia	Monoglobales	Monoglobaceae	Monoglobus
1ac369e23f27c262df621d0a7ab17cbd	0	0	0	0	10	0	0	0	0	0	0	0	0	0	0	0	10	0	10	Bacteria	Firmicutes	Clostridia	Oscillospirales	Oscillospiraceae
1ad106850823904ec6b0677ec26a6bf4	683	720	88	0	162	945	45	91	120	104	15	164	0	0	71	31	2734	505	3239	Bacteria	Firmicutes	Clostridia	Oscillospirales	Oscillospiraceae	Oscillospiraceae UCG 005
1ae77aa150ca6499152b04a855abc061	0	0	0	0	0	0	11	18	0	0	0	0	0	0	0	0	29	0	29	Bacteria	Firmicutes	Bacilli	Bacilli RF39
1b679852ae8d4bb7ac1da3e602f8c0d6	0	0	0	0	0	0	37	10	0	0	11	0	0	16	0	0	47	27	74	Bacteria	Firmicutes	Clostridia	Lachnospirales	Lachnospiraceae
1b78f152bc61c44484c501ab0edf33c3	0	0	0	0	0	0	0	22	0	0	0	0	0	0	0	0	22	0	22	Bacteria	Firmicutes	Clostridia	Clostridia UCG 014
1b9ab7ba8573cbfe5f1a9f59f0b38ff4	41	89	23	131	51	53	44	114	29	28	19	75	0	25	51	9	546	236	782	Bacteria	Actinobacteriota	Coriobacteriia	Coriobacteriales	Eggerthellaceae	Adlercreutzia
1bafe2718d9c0cc58a98eeee81340ec3	0	0	7	0	0	0	0	0	0	0	0	0	0	0	0	0	7	0	7	Bacteria	Firmicutes	Bacilli	Bacilli RF39
1bf2dfb4da86011b32e6acd902c650b7	0	0	0	0	13	8	0	0	0	0	0	0	0	0	0	0	21	0	21	Bacteria	Firmicutes	Clostridia	Clostridia grp vadinBB60
1c4795c9f8444e4f3f4ca6c97a81549f	0	0	0	0	0	0	5	0	0	0	0	9	0	3	0	0	5	12	17	Bacteria	Firmicutes	Clostridia	Monoglobales	Monoglobaceae	Monoglobus
1c55b6da1025d4a86f51e28530f5e463	0	0	0	4	0	0	0	0	0	0	0	0	0	0	0	0	4	0	4	Bacteria	Firmicutes	Bacilli	Bacilli RF39
1c77d885641a2063dc2e45021d8fdcf1	0	0	229	25	173	220	0	37	43	101	14	18	22	79	41	32	684	350	1034	Bacteria	Bacteroidota	Bacteroidia	Bacteroidales	Muribaculaceae
1c834efae12bbfc2705763b000a764a5	0	0	0	0	0	0	0	0	0	0	0	0	0	0	10	0	0	10	10	Bacteria	Firmicutes	Clostridia	Clostridia grp vadinBB60
1cc07dfa558d67d9469f520961af9fa4	0	0	0	114	0	0	17	0	0	0	0	0	0	0	0	0	131	0	131	Bacteria	Firmicutes	Clostridia	Lachnospirales	Lachnospiraceae	Lachnospiraceae grp NK4A136
1cc0f03de09b525ba0274498ae80626e	0	223	0	0	43	0	0	0	23	32	0	0	0	0	0	0	266	55	321	Bacteria	Firmicutes	Clostridia	Oscillospirales	Oscillospiraceae	Oscillospiraceae UCG 005
1cd061d90eca753c4cab584bdcf4d769	0	0	0	0	0	0	0	0	0	7	0	0	0	0	0	0	0	7	7	Bacteria	Firmicutes	Clostridia	Clostridia UCG 014
1d108f9d706d2f9c2f9bb888bb6b8070	58	101	0	25	291	549	82	441	32	54	0	48	0	67	34	0	1547	235	1782	Bacteria	Bacteroidota	Bacteroidia	Bacteroidales	Bacteroidaceae	Bacteroides	Bacteroides sartorii
1d1ef4cfd93e4312369311b3053b9acd	4	9	19	43	14	13	17	54	6	10	9	5	0	8	0	0	173	38	211	Bacteria	Firmicutes	Clostridia	Oscillospirales	Oscillospirales UCG 010
1d249721b4deae5b0092ea0d45dbf990	33	47	0	0	157	334	0	261	46	62	0	45	0	56	41	35	832	285	1117	Bacteria	Bacteroidota	Bacteroidia	Bacteroidales	Bacteroidaceae	Bacteroides	Bacteroides sartorii
1d37eb8ffb044a37ac90ce3d48fbeced	62	211	0	0	248	470	19	150	25	34	0	13	14	27	0	0	1160	113	1273	Bacteria	Bacteroidota	Bacteroidia	Bacteroidales	Muribaculaceae
1d79f9a03b375633422f431f70d8a5a0	0	11	0	0	130	18	6	10	0	0	0	0	0	0	0	0	175	0	175	Bacteria	Bacteroidota	Bacteroidia	Bacteroidales	Muribaculaceae
1e040db0048bb4067f6d355cb45648dd	0	0	0	0	0	0	0	0	0	0	0	0	0	0	21	0	0	21	21	Bacteria	Firmicutes	Clostridia	Lachnospirales	Lachnospiraceae
1e1550017d68aca7678fda17210f79cf	0	18	18	0	0	0	0	0	0	0	4	0	0	0	32	0	36	36	72	Bacteria	Firmicutes	Clostridia	Oscillospirales	Butyricicoccaceae	Butyricicoccus
1e74f13c94b056ca4dd4d891cbbb02dc	0	0	0	0	41	29	0	0	0	0	0	0	0	0	0	0	70	0	70	Bacteria	Firmicutes	Clostridia	Oscillospirales	Oscillospirales UCG 010
1ea2c3e2a528db3d3be74e6d87fc2942	0	0	0	0	0	0	0	0	0	0	0	0	0	0	28	10	0	38	38	Bacteria	Firmicutes	Clostridia	Lachnospirales	Lachnospiraceae	Lachnoclostridium
1ee4773ec221dfde5d5560322e6f7a27	0	0	0	195	0	0	0	0	0	0	0	0	0	0	0	0	195	0	195	Bacteria	Firmicutes	Clostridia	Lachnospirales	Lachnospiraceae	Lachnospiraceae grp NK4A136
1eeda6a9e8ebf5b66a6506ec39ce3f2a	152	100	5	41	9	10	11	21	42	23	69	32	26	0	213	64	349	469	818	Bacteria	Bacteroidota	Bacteroidia	Bacteroidales	Rikenellaceae	Alistipes
1f418c9e6d845ad0104448a8fd88c26c	99	63	0	0	0	0	0	104	0	0	0	156	0	0	132	47	266	335	601	Bacteria	Bacteroidota	Bacteroidia	Bacteroidales	Muribaculaceae
1f94976c8daa35149db57a0b5c9f08ab	22	0	36	0	0	0	27	44	0	0	23	15	0	0	23	0	129	61	190	Bacteria	Firmicutes	Clostridia	Clostridia UCG 014
20166df40ce61c6d45c6d32c249baf1c	0	0	0	0	0	55	0	205	0	0	0	0	0	0	0	0	260	0	260	Bacteria	Firmicutes	Clostridia	Clostridia UCG 014
201df4785ef1b6d15c59c8cc91490b25	0	0	0	0	0	0	19	0	0	0	0	0	0	0	0	23	19	23	42	Bacteria	Firmicutes	Bacilli	Bacilli RF39
202c99063fb01458dd8d956f020f057b	0	0	0	0	0	0	0	0	4	0	0	0	0	0	0	0	0	4	4	Bacteria	Firmicutes	Clostridia	Lachnospirales	Lachnospiraceae
204311123204799b79a91c6dc7daf935	0	0	0	171	64	0	0	0	74	6	0	0	7	13	17	0	235	117	352	Bacteria	Firmicutes	Clostridia	Lachnospirales	Lachnospiraceae	Bacteroides grp pectinophilus
205de04b7f9c544e724f5667513385e3	103	68	0	0	0	0	0	0	0	0	0	0	0	0	0	0	171	0	171	Bacteria	Firmicutes	Clostridia
212f0f8f3086bbf9d4d6c6a5066f5597	0	0	0	0	10	0	6	20	7	6	14	0	12	4	8	9	36	60	96	Bacteria	Firmicutes	Clostridia	Monoglobales	Monoglobaceae	Monoglobus
21445f4d9fb47becb9cdb65f2cb692c6	0	0	0	0	16	0	0	0	15	0	0	0	0	0	42	9	16	66	82	Bacteria	Firmicutes	Clostridia	Lachnospirales	Lachnospiraceae	Lachnospiraceae grp NK4A136
21505247c6e869c8379768950fe83a9a	0	25	19	16	12	9	15	27	0	0	0	16	0	0	0	0	123	16	139	Bacteria	Firmicutes	Clostridia	Clostridia UCG 014
2168225d8fb770ad46fa7916ddbedc91	15	56	22	0	84	92	24	41	0	0	0	0	0	0	0	0	334	0	334	Bacteria	Bacteroidota	Bacteroidia	Bacteroidales	Bacteroidaceae	Bacteroides	Bacteroides rodentium
2168a81f46c88dc9d88917708ba415f8	0	0	30	235	13	0	0	0	0	0	0	8	0	0	63	0	278	71	349	Bacteria	Firmicutes	Clostridia	Lachnospirales	Lachnospiraceae
217ca27a500492ebc809066a30866f81	7	3	14	0	25	0	0	0	39	0	8	0	0	3	90	17	49	157	206	Bacteria	Firmicutes	Bacilli	Acholeplasmatales	Acholeplasmataceae	Anaeroplasma
218b5f7fc083ab623f7896e7caf2fbd8	0	0	30	0	32	0	0	0	0	0	0	0	0	0	0	0	62	0	62	Bacteria	Firmicutes	Clostridia	Clostridia UCG 014
21a2b896184fc71384725bc123b34162	84	100	101	321	144	59	43	58	105	49	192	265	143	99	226	44	910	1123	2033	Bacteria	Desulfobacterota	Desulfovibrionia	Desulfovibrionales	Desulfovibrionaceae
21cab943e942387f961dd5cc4d3dcc88	0	0	0	22	0	0	0	0	0	0	0	4	0	0	0	0	22	4	26	Bacteria	Actinobacteriota	Coriobacteriia	Coriobacteriales	Eggerthellaceae	Eggerthellaceae DNF00809
21db59045eb4ef20a44d2176ff766087	0	0	0	0	7	0	0	0	0	0	0	0	0	0	0	0	7	0	7	Bacteria	Firmicutes	Clostridia	Oscillospirales	Oscillospiraceae	Papillibacter
21e1831f4ba6919cde7dd8221898ab5e	0	0	0	0	5	0	0	0	0	0	0	0	0	0	0	0	5	0	5	Bacteria	Firmicutes	Clostridia	Oscillospirales	Oscillospirales UCG 010
21f64ebd0708111b9aaed0532e6862f4	27	0	0	0	0	40	0	0	14	17	22	0	0	0	0	0	67	53	120	Bacteria	Firmicutes	Clostridia	Clostridia UCG 014
21f706c9645dd51478e4776e55bef74f	0	7	12	45	0	0	0	0	0	0	0	11	0	0	19	0	64	30	94	Bacteria	Firmicutes	Clostridia	Lachnospirales	Lachnospiraceae	Roseburia
223f3c921e76cfa99c73fdce6232e421	0	0	0	0	0	0	0	0	0	0	0	0	0	0	0	23	0	23	23	Bacteria	Firmicutes	Clostridia	Oscillospirales	Oscillospiraceae	Oscillibacter
224c390446d032d01dbcdf10adfa9ea5	0	0	0	0	0	36	0	0	0	0	0	0	0	0	0	0	36	0	36	Bacteria	Firmicutes	Clostridia	Clostridia UCG 014
22a8aeed98ebd7b597cba41c90e7ef65	0	0	0	0	10	0	0	0	0	0	0	0	0	0	0	0	10	0	10	Bacteria	Firmicutes	Clostridia	Lachnospirales	Lachnospiraceae	Eubacterium grp xylanophilum
22d257c864a1db7216fd9a1008624461	0	0	0	0	0	0	0	0	0	0	32	0	0	0	0	0	0	32	32	Bacteria	Firmicutes	Clostridia	Clostridia UCG 014
22f1fa0bdcc19746dee080bcc12a1840	0	0	0	0	0	0	4	0	0	0	0	0	0	0	0	0	4	0	4	Bacteria	Proteobacteria	Alphaproteobacteria	Rickettsiales
23176b0d224a85cab9385a426000544f	0	0	0	0	0	0	0	0	0	0	0	11	0	0	0	0	0	11	11	Bacteria	Firmicutes	Clostridia	Clostridia grp vadinBB60
23194d2b7c5d9dadd6ac2f254c6586d1	0	0	0	15	0	0	0	0	0	0	0	0	0	0	0	0	15	0	15	Bacteria	Firmicutes	Clostridia	Lachnospirales	Lachnospiraceae	Lachnoclostridium
235a3631d1cc01de1de9aa6fc9025300	3	0	4	5	10	0	0	0	0	0	23	18	7	0	12	0	22	60	82	Bacteria	Firmicutes	Clostridia	Peptostreptococcales-Tissierellales	Anaerovoracaceae	Anaerovoracaceae XIII grp AD3011
238865c1eee6226c618dd43596f6fe11	0	0	16	0	0	0	0	0	0	0	0	0	0	0	0	0	16	0	16	Bacteria	Firmicutes	Clostridia	Clostridia UCG 014
23b425b48fd732a5dcc2c8249df6e022	4	6	6	8	0	4	0	0	13	13	0	0	4	8	0	0	28	38	66	Bacteria	Cyanobacteria	Vampirivibrionia	Gastranaerophilales
24140251951eaf5a2582ac99e4e3850b	51	0	73	191	59	0	0	0	33	47	48	110	0	0	257	0	374	495	869	Bacteria	Firmicutes	Clostridia	Oscillospirales	Oscillospiraceae	Colidextribacter
24530d9aacd7f7ab5ae8dd45dece762b	0	0	0	0	0	8	7	0	0	0	0	0	0	0	0	0	15	0	15	Bacteria	Firmicutes	Clostridia	Oscillospirales
247df5db79960d823b8ac7688669f941	0	0	0	0	40	0	0	0	0	0	0	0	0	0	0	0	40	0	40	Bacteria	Firmicutes	Clostridia	Lachnospirales	Lachnospiraceae
248d68b5f4211a74ea349ec89b5a68d8	0	0	0	0	7	0	0	0	0	0	0	4	0	0	4	0	7	8	15	Bacteria	Firmicutes	Clostridia	Lachnospirales	Lachnospiraceae
24f2ffc9272f0dacc5989690e628e95c	0	0	0	0	0	0	0	0	0	0	0	0	0	0	138	0	0	138	138	Bacteria	Firmicutes	Clostridia	Lachnospirales	Lachnospiraceae	Lachnospiraceae grp NK4A136
25300b3e072051c45d9658c7da0055f1	0	0	0	20	0	0	0	0	0	0	0	0	0	0	15	0	20	15	35	Bacteria	Firmicutes	Clostridia	Lachnospirales	Lachnospiraceae
2536b1aed686ef9caffe2d80d6e823d7	16	11	15	3	74	79	40	71	47	4	47	2	0	0	15	0	309	115	424	Bacteria	Bacteroidota	Bacteroidia	Bacteroidales	Prevotellaceae
2546f805d1fd91dfa1723faea2398272	0	0	0	0	38	0	0	0	0	0	0	0	0	0	0	0	38	0	38	Bacteria	Firmicutes	Clostridia	Lachnospirales	Lachnospiraceae	Lachnospiraceae grp NK4A136
2589cb5143dcdae6f69a7573a79b7e96	0	0	0	12	0	0	0	6	0	0	0	0	0	0	0	0	18	0	18	Bacteria	Firmicutes	Clostridia	Lachnospirales	Lachnospiraceae	Eisenbergiella
25ad23ae0ea5509e3d0694b2a64b71f2	0	0	0	0	0	0	0	0	0	0	0	0	0	0	9	0	0	9	9	Bacteria	Firmicutes	Clostridia	Lachnospirales	Lachnospiraceae
2674eb77e7ca3dcefbb43a1b5f4c05b5	0	0	0	359	0	0	0	0	0	0	0	0	0	0	0	0	359	0	359	Bacteria	Firmicutes	Clostridia	Lachnospirales	Lachnospiraceae	Lachnospiraceae grp NK4A136
267cb50ae2da67b3a886bc99a4ece5a2	0	15	0	0	21	0	0	0	0	0	0	0	0	33	0	0	36	33	69	Bacteria	Firmicutes	Clostridia	Lachnospirales	Lachnospiraceae	Eubacterium grp xylanophilum
268adaf5f162eb4bcccea7a3160cb474	0	0	0	19	0	0	0	0	0	5	9	0	0	4	0	0	19	18	37	Bacteria	Firmicutes	Clostridia	Oscillospirales	Oscillospirales UCG 010
270e5124512e760babc2e9dc00009fe6	0	0	0	0	0	0	0	0	6	0	0	0	0	0	0	0	0	6	6	Bacteria	Cyanobacteria	Vampirivibrionia	Gastranaerophilales
272b51c5b1f9f19f0623c2a53fe10be7	0	0	0	48	0	7	0	0	0	0	0	0	10	0	0	0	55	10	65	Bacteria	Firmicutes	Bacilli	Bacilli RF39
273fa0191072af3d33e32271b35c8f18	62	97	134	52	249	67	43	34	53	89	57	220	40	77	290	128	738	954	1692	Bacteria	Firmicutes	Clostridia	Oscillospirales	Oscillospiraceae
2747bd94a19fbfa82f1e90e326d2f100	288	0	20	145	84	0	0	0	0	0	0	0	0	0	0	45	537	45	582	Bacteria	Firmicutes	Clostridia	Monoglobales	Monoglobaceae	Monoglobus
2783cfb6d7de15a25ef63622271a1119	0	0	0	0	0	0	0	0	0	0	12	10	0	0	0	0	0	22	22	Bacteria	Firmicutes	Clostridia	Oscillospirales	Oscillospiraceae	Oscillospiraceae UCG 005
28125d73e37e74c8af14823cf0b4be9c	8	0	0	0	0	0	0	0	0	0	0	0	0	0	0	0	8	0	8	Bacteria	Firmicutes	Bacilli	Bacilli RF39
283a046aad93abb0ea9ed72e7e72c5c1	0	0	0	0	0	0	52	21	13	7	0	0	0	27	6	0	73	53	126	Bacteria	Firmicutes	Bacilli	Bacilli RF39
2887218a625e0d437fea362a5cc13f86	0	0	0	0	120	0	0	0	0	0	0	0	0	0	0	0	120	0	120	Bacteria	Firmicutes	Clostridia	Clostridia UCG 014
28afbda38b0dc061b585c698eaac31e5	13	0	0	0	0	0	0	0	0	0	0	0	0	0	0	0	13	0	13	Bacteria	Firmicutes	Clostridia	Clostridia UCG 014
28b039265191ad28bf60ac97c268a43f	0	0	0	0	0	0	9	0	0	0	0	0	0	0	0	0	9	0	9	Bacteria	Firmicutes	Bacilli	Bacilli RF39
28da62e238b6d964d233a69afa0d7391	0	0	0	0	0	0	0	0	0	0	0	10	0	0	0	0	0	10	10	Bacteria	Firmicutes	Clostridia	Oscillospirales	Oscillospiraceae
28e6e18302d31dc8d823cd83f95f62dd	0	0	0	0	0	0	0	0	0	0	0	0	0	5	0	0	0	5	5	Bacteria	Firmicutes	Clostridia	Oscillospirales	Ruminococcaceae
2927d0e4e3b34d01289e2c9466e50798	0	0	0	0	0	0	0	0	0	0	0	0	0	0	19	0	0	19	19	Bacteria	Firmicutes	Clostridia	Lachnospirales	Lachnospiraceae	Lachnoclostridium
293a76d67841825664c04d911aecb3ab	0	0	0	0	7	0	2	0	0	0	0	0	0	0	0	0	9	0	9	Bacteria	Proteobacteria	Alphaproteobacteria	Rhodospirillales
2940b39e75276e4c0aa3faa6b0c5638f	0	0	0	0	0	0	0	9	0	0	43	0	0	0	103	0	9	146	155	Bacteria	Bacteroidota	Bacteroidia	Bacteroidales	Muribaculaceae
294e067c54fd395f76cece80ce345e89	66	0	0	181	109	106	40	0	0	64	0	65	0	0	236	54	502	419	921	Bacteria	Firmicutes	Bacilli	Lactobacillales	Lactobacillaceae	Lactobacillus
299325b3bc664ebf5a1e592e0710540b	9	40	19	0	7	0	7	33	27	0	13	27	11	0	48	26	115	152	267	Bacteria	Firmicutes	Clostridia	Oscillospirales	Ruminococcaceae	Ruminococcus
299f9582a79cad039c85273c46c2d85f	0	0	0	0	0	0	0	4	0	0	0	0	0	0	0	0	4	0	4	Bacteria	Firmicutes	Clostridia	Lachnospirales	Lachnospiraceae
29c79c9021c4a2f6bb8bb400ee931f62	0	0	0	0	30	0	0	0	0	0	0	0	0	0	0	0	30	0	30	Bacteria	Firmicutes	Clostridia	Clostridia UCG 014
29dd97311408351845a4004b2b7b05f0	0	0	0	0	0	0	0	0	34	33	98	74	29	0	143	39	0	450	450	Bacteria	Bacteroidota	Bacteroidia	Bacteroidales	Muribaculaceae
2a45bceb7b5b7b43c02fb8b32cb55a09	7	0	26	0	28	0	0	0	0	0	0	0	0	6	0	0	61	6	67	Bacteria	Firmicutes	Clostridia	Lachnospirales	Lachnospiraceae	Lachnospiraceae grp NK4A136
2a865a7babd211973f3d5971bee9eabe	0	29	13	10	22	7	0	8	0	8	0	10	0	0	28	0	89	46	135	Bacteria	Firmicutes	Clostridia	Oscillospirales	Oscillospiraceae
2b3788445335dcab735409bfb8eed8a4	66	0	0	0	0	0	54	0	53	66	0	0	0	55	98	57	120	329	449	Bacteria	Patescibacteria	Saccharimonadia	Saccharimonadales	Saccharimonadaceae	Candidatus Saccharimonas
2b5f0ec6d5fd404cf8f72f578484f55e	0	0	0	0	13	0	0	16	0	0	0	0	0	0	0	0	29	0	29	Bacteria	Firmicutes	Bacilli	Bacilli RF39
2b8636ecdb11554727f10abfe9075cb1	0	0	0	0	0	0	0	0	0	0	5	0	0	0	0	0	0	5	5	Bacteria	Firmicutes	Clostridia	Lachnospirales	Lachnospiraceae
2bc7c876ae25bb6d1c52dfca58f57f4d	0	20	0	0	0	0	0	0	0	0	0	0	0	0	0	0	20	0	20	Bacteria	Firmicutes	Clostridia	Clostridia UCG 014
2bdb9ace088ed419bfd052b2850a955e	0	0	0	0	0	0	0	0	0	0	0	0	14	0	19	9	0	42	42	Bacteria	Firmicutes	Clostridia	Clostridia UCG 014
2bdc1a358b28c68efcae1d1705feea9c	0	0	0	0	128	61	39	35	0	0	0	0	0	0	0	0	263	0	263	Bacteria	Firmicutes	Clostridia	Lachnospirales	Lachnospiraceae
2c29d27f40da43730671f8acf68118bd	0	0	0	0	0	0	0	0	0	0	0	0	0	0	13	0	0	13	13	Bacteria	Firmicutes	Clostridia	Lachnospirales	Lachnospiraceae
2c2dbcc019bc04337016f90bc506d453	0	24	0	0	0	6	0	26	0	0	0	0	0	0	0	0	56	0	56	Bacteria	Bacteroidota	Bacteroidia	Bacteroidales	Muribaculaceae
2c3dfd54b7a1473233e8265c8aa572fd	0	24	79	0	0	0	0	0	0	0	0	0	0	0	0	0	103	0	103	Bacteria	Firmicutes	Clostridia	Clostridia UCG 014
2c52aaabda89c8cd1a30c081af3b6858	123	236	82	0	342	180	348	698	130	82	44	48	64	42	56	25	2009	491	2500	Bacteria	Bacteroidota	Bacteroidia	Bacteroidales	Muribaculaceae
2c74222b61cb259a116d478a168ba779	0	0	0	0	0	25	0	0	0	0	0	0	0	0	0	0	25	0	25	Bacteria	Firmicutes	Clostridia	Clostridia UCG 014
2c8ea2349765af1d4e4d5385d2bc584f	1123	793	508	38	1247	1174	515	1022	1132	1100	3245	3088	2239	1562	2255	2185	6420	16806	23226	Bacteria	Bacteroidota	Bacteroidia	Bacteroidales	Muribaculaceae
2c9328bdd203069c7462c5f4bacf657d	0	0	0	0	9	22	0	0	8	0	12	8	0	0	0	0	31	28	59	Bacteria	Firmicutes	Clostridia	Christensenellales	Christensenellaceae	Christensenellaceae grp R 7
2c96cfbba5cef4bd5be30bc46f98ec13	0	0	0	0	0	0	0	0	0	0	0	0	0	0	0	4	0	4	4	Bacteria	Firmicutes	Clostridia	Clostridia grp vadinBB60
2c97c50bb92d1350081db701c898ae82	0	0	0	0	0	58	0	53	43	55	0	49	0	64	38	0	111	249	360	Bacteria	Bacteroidota	Bacteroidia	Bacteroidales	Bacteroidaceae	Bacteroides	Bacteroides sartorii
2cc48a1933a671b087ef58c7b186d55f	0	0	0	0	0	0	0	0	0	0	7	9	0	0	0	0	0	16	16	Bacteria	Firmicutes	Bacilli	Bacilli RF39
2cd3bd530d6c3c47a0b7d9c956c463eb	0	0	0	0	0	0	0	0	0	0	41	0	0	0	0	0	0	41	41	Bacteria	Firmicutes	Bacilli	Bacilli RF39
2ceb6fbdbe0eda93b60554c59baf6b12	0	0	0	0	0	0	0	0	28	48	28	0	0	0	0	0	0	104	104	Bacteria	Firmicutes	Clostridia	Clostridia UCG 014
2d01d21dc12ee96d173b6ab4e83f9a3b	15	11	35	228	23	21	14	24	29	13	19	23	16	22	149	11	371	282	653	Bacteria	Firmicutes	Clostridia	Lachnospirales	Lachnospiraceae
2d3e324d2f47faea46954910c340498b	5	6	11	3	22	8	5	8	8	0	8	23	0	6	14	0	68	59	127	Bacteria	Desulfobacterota	Desulfovibrionia	Desulfovibrionales	Desulfovibrionaceae
2d7e3f61891fbd272d349959974ee8e0	0	0	0	25	13	0	0	0	21	14	0	0	0	0	17	0	38	52	90	Bacteria	Firmicutes	Clostridia	Lachnospirales	Lachnospiraceae	Eubacterium grp xylanophilum
2d9b94dab2515bb44df37544b4d133ab	0	6	0	0	0	0	0	0	0	0	0	0	0	0	0	0	6	0	6	Bacteria	Firmicutes	Bacilli	Bacilli RF39
2ded4b3e192732f2d4d2ef3d6541fcd2	0	7	9	20	14	0	0	10	5	7	7	20	0	0	18	0	60	57	117	Bacteria	Firmicutes	Clostridia	Peptostreptococcales-Tissierellales	Anaerovoracaceae	Anaerovoracaceae XIII grp AD3011
2def43706697f94ecc3aed8fa3ffae31	16	13	17	27	10	5	39	43	7	0	19	24	13	7	20	7	170	97	267	Bacteria	Actinobacteriota	Coriobacteriia	Coriobacteriales	Eggerthellaceae	Enterorhabdus
2e1f8c1d1f24e7d877ff2eeb3c0c8cbd	13	0	0	0	8	15	15	0	0	0	0	0	0	7	0	0	51	7	58	Bacteria	Firmicutes	Clostridia	Lachnospirales	Lachnospiraceae
2e2fe8e7ea489f2500a00c81eec820f6	231	163	135	17	52	44	39	104	230	154	216	415	17	51	211	93	785	1387	2172	Bacteria	Bacteroidota	Bacteroidia	Bacteroidales	Muribaculaceae
2e34a69495c935c687512ce56e2020c5	53	83	82	7	164	115	536	553	90	37	0	39	26	72	4	5	1593	273	1866	Bacteria	Bacteroidota	Bacteroidia	Bacteroidales	Muribaculaceae
2e531929966a8c6c6c65db7477000cfc	0	0	0	0	0	0	23	63	0	0	0	0	0	0	0	0	86	0	86	Bacteria	Firmicutes	Clostridia	Clostridia UCG 014
2e734c0553cfcb8c1101959537fff1c3	0	8	0	0	14	5	0	0	4	0	0	0	0	0	0	0	27	4	31	Bacteria	Firmicutes	Clostridia	Lachnospirales	Lachnospiraceae	Lachnospiraceae grp NK4A136
2e88645039a9599a0467956de2cd85c2	66	35	82	46	17	0	0	0	26	0	0	0	84	0	27	0	246	137	383	Bacteria	Firmicutes	Clostridia	Monoglobales	Monoglobaceae	Monoglobus
2e9d9c04fc72c474e9fbfb699ab55d3d	0	0	20	0	0	0	0	0	0	0	0	0	0	0	0	0	20	0	20	Bacteria	Firmicutes	Clostridia	Clostridia grp vadinBB60
2ec0d4b9d93b9147c100259d9ddafda0	26	0	12	139	0	0	0	0	0	0	0	0	0	0	0	0	177	0	177	Bacteria	Firmicutes	Clostridia	Lachnospirales	Lachnospiraceae
2ef1e51ab1cf99a3c6417b05a060830e	616	128	114	1019	512	214	52	74	228	129	204	604	83	26	1105	421	2729	2800	5529	Bacteria	Firmicutes	Bacilli	Lactobacillales	Lactobacillaceae	Lactobacillus
2f13aad418329de46941ff983773cecc	0	0	0	13	0	0	0	7	0	0	0	0	0	0	0	0	20	0	20	Bacteria	Firmicutes	Clostridia	Lachnospirales	Lachnospiraceae	Lachnospiraceae UCG 006
2f38a12b67b543a4e6161add214ff98c	8	0	0	8	0	0	0	0	0	0	0	4	3	0	0	0	16	7	23	Bacteria	Actinobacteriota	Coriobacteriia	Coriobacteriales	Eggerthellaceae
2f7d65eda25ad6ff9a647a2ad582e2a9	171	83	211	0	0	0	506	44	9	20	31	0	0	8	5	67	1015	140	1155	Bacteria	Firmicutes	Clostridia	Lachnospirales	Lachnospiraceae
2f8ad4365632e4a05d8897ac4ee70b3a	130	31	0	158	95	43	0	0	0	0	0	142	0	0	154	99	457	395	852	Bacteria	Firmicutes	Bacilli	Lactobacillales	Lactobacillaceae	Lactobacillus	Lactobacillus reuteri
30597c1617278f80badd7b9fb9b5dc49	10	0	0	0	0	0	0	0	8	16	0	19	0	0	8	0	10	51	61	Bacteria	Firmicutes	Clostridia	Oscillospirales	Ruminococcaceae	Ruminococcaceae Incertae Sedis
30598f0d14cb4af2c3150ebb17667b95	0	0	0	0	69	35	0	0	137	41	44	36	56	0	19	0	104	333	437	Bacteria	Firmicutes	Clostridia	Clostridia UCG 014
308c526a96b49d56c408a1268596615b	3	5	0	0	0	0	0	0	0	0	0	0	0	0	0	0	8	0	8	Bacteria	Firmicutes	Clostridia	Oscillospirales		Eubacterium grp coprostanoligenes
30c0a678cec5b6ddba9ba5ab8ad1b1bd	4	3	0	0	5	0	4	0	0	0	0	7	0	0	4	2	16	13	29	Bacteria	Firmicutes	Clostridia	Clostridiales
30e05fc77ebd569b76bb5119f940be56	25	0	0	0	0	0	0	0	0	0	0	28	0	0	32	5	25	65	90	Bacteria	Firmicutes	Clostridia	Lachnospirales	Lachnospiraceae
31217980cfdf305668ba9c8482a34e81	0	0	0	34	0	0	0	0	9	8	0	16	0	0	23	0	34	56	90	Bacteria	Firmicutes	Clostridia	Lachnospirales	Lachnospiraceae
3124d65bda743f5ca5fe2d168d945104	0	0	0	0	0	0	0	0	5	0	0	0	0	0	0	0	0	5	5	Bacteria	Firmicutes	Bacilli	Bacilli RF39
313652410b1826a3982734bd09ed0b63	8	18	19	8	0	0	0	0	0	10	0	0	0	11	11	0	53	32	85	Bacteria	Firmicutes	Clostridia	Oscillospirales	Ruminococcaceae	Ruminococcus
315556aedf75fcb4770b77bf9d530149	7	0	0	0	0	0	207	3	0	0	0	9	0	0	0	0	217	9	226	Bacteria	Firmicutes	Clostridia	Oscillospirales	Ruminococcaceae
315a21504678a117e932efd01a280351	0	0	0	0	33	0	236	46	0	0	0	0	49	0	0	0	315	49	364	Bacteria	Firmicutes	Clostridia	Lachnospirales	Lachnospiraceae	Roseburia
316013c9acba9bda70ee291d0f2cf82f	0	0	0	0	10	14	0	0	5	7	0	0	0	12	5	8	24	37	61	Bacteria	Firmicutes	Clostridia	Clostridia UCG 014
31603102b409f1315ed19b6d5a1bd095	0	0	0	0	0	0	4	6	0	0	0	0	0	0	0	0	10	0	10	Bacteria	Firmicutes	Clostridia	Clostridia grp vadinBB60
31834747076ec65d9a9abea9a63e9bed	0	0	0	0	29	0	0	0	0	0	0	0	0	0	0	0	29	0	29	Bacteria	Firmicutes	Clostridia	Lachnospirales	Lachnospiraceae
32085deef59dd43b3ac8d2b82c411316	0	0	0	0	0	0	0	0	0	0	0	0	0	0	0	7	0	7	7	Bacteria	Firmicutes	Clostridia	Lachnospirales	Lachnospiraceae
32ab04d21310f1223105fa6c1e5422fb	0	0	0	0	11	11	19	0	0	0	0	0	0	0	0	0	41	0	41	Bacteria	Firmicutes	Clostridia	Oscillospirales	Oscillospirales UCG 010
32ac3f05ff2b71f8560b505d576023fb	0	0	0	0	0	0	9	0	0	0	0	0	0	0	0	0	9	0	9	Bacteria	Firmicutes	Clostridia	Clostridia UCG 014
32ef3591a0d363877ed573667d7afd57	0	2	11	6	0	0	0	0	0	0	0	0	0	8	0	0	19	8	27	Bacteria	Firmicutes	Bacilli	Bacilli RF39
33128e3527f6f0d01974e2ab2b7ea057	0	0	6	5	0	0	0	0	0	0	0	0	6	0	0	0	11	6	17	Bacteria	Actinobacteriota	Coriobacteriia	Coriobacteriales	Eggerthellaceae	Enterorhabdus
331fc7e9a8e8b52fd2f1d486013813a9	0	9	0	0	21	16	0	14	0	11	16	16	14	0	11	0	60	68	128	Bacteria	Bacteroidota	Bacteroidia	Bacteroidales	Muribaculaceae
336de6744e64422d715db4194b637fe9	90	8	0	129	6	64	24	20	22	24	21	87	24	8	0	26	341	212	553	Bacteria	Firmicutes	Clostridia	Oscillospirales	Ruminococcaceae	Ruminococcaceae Incertae Sedis
33c5fa8245ed3bbc2abf815bcb816352	12	11	0	8	9	5	10	23	13	6	10	40	0	8	16	3	78	96	174	Bacteria	Bacteroidota	Bacteroidia	Bacteroidales	Marinifilaceae	Odoribacter
33d916b219790dae2e9d4043b4fd51fc	61	0	0	0	0	0	115	110	0	0	73	98	0	0	0	0	286	171	457	Bacteria	Patescibacteria	Saccharimonadia	Saccharimonadales	Saccharimonadaceae	Candidatus Saccharimonas
34218fd66d0c75b31d1864ef43bcb9c4	0	0	0	0	19	0	0	0	0	0	0	0	0	0	0	0	19	0	19	Bacteria	Firmicutes	Clostridia	Oscillospirales	Oscillospiraceae	Papillibacter
3444d8b7e22d606a7dbed5d00ef386a6	0	0	0	0	0	0	34	40	0	0	0	0	0	0	0	0	74	0	74	Bacteria	Firmicutes	Clostridia	Clostridia UCG 014
34a4abf497050f18b5b87a0e5f1aaec1	0	0	0	13	0	0	0	0	0	0	11	0	0	0	0	0	13	11	24	Bacteria	Firmicutes	Clostridia	Oscillospirales	Ruminococcaceae	Ruminococcaceae UBA1819
34d6a57899690775b2602a17de53f62b	0	0	0	0	71	182	483	547	114	0	972	0	1068	236	58	240	1283	2688	3971	Bacteria	Firmicutes	Clostridia	Clostridia UCG 014
34d99b58858099b6b1526ed879c5d556	0	0	0	0	0	0	0	0	0	0	0	0	0	2	0	0	0	2	2	Bacteria	Firmicutes	Clostridia	Lachnospirales	Lachnospiraceae
34e2a85bc211cc880cc04fdd54221eac	0	0	0	0	0	0	0	0	0	0	0	0	0	0	5	0	0	5	5	Bacteria	Firmicutes	Bacilli	Bacilli RF39
358258aeb8dbc7ecfee683e36b6bda7d	0	0	41	278	71	411	0	0	0	0	258	0	0	0	22	34	801	314	1115	Bacteria	Firmicutes	Clostridia	Oscillospirales	Oscillospiraceae	Oscillospiraceae grp NK4A214
35936af6a0bba6fdcf37347ba1a52577	0	0	0	0	0	13	0	0	0	0	0	0	0	0	0	0	13	0	13	Bacteria	Firmicutes	Clostridia	Lachnospirales	Lachnospiraceae	Lachnospiraceae grp NK4B4
35c5a650f0e912012d287790c0ab73c1	66	239	0	0	0	224	0	0	0	0	0	0	0	0	0	0	529	0	529	Bacteria	Firmicutes	Clostridia	Oscillospirales	Oscillospiraceae	Oscillospiraceae UCG 005
35c64585a6b19dcaf5fa20fdf971d3c9	0	0	0	0	0	0	17	13	12	113	0	0	40	10	7	60	30	242	272	Bacteria	Firmicutes	Clostridia	Oscillospirales	Oscillospiraceae	Oscillospiraceae UCG 005
35ee02fa4cc2e1f35e2485a5f4c5c529	0	0	0	5	0	0	0	0	0	0	0	0	0	0	0	0	5	0	5	Bacteria	Firmicutes	Clostridia	Lachnospirales	Lachnospiraceae	Roseburia
363f24fcf9657dcbcfdecc3a87d9f2fb	0	0	0	42	0	0	26	17	41	0	13	20	0	0	0	0	85	74	159	Bacteria	Firmicutes	Clostridia	Clostridia UCG 014
36553f27f41ca87afec9c721e1f4ebc0	0	0	0	0	10	0	9	20	0	0	0	0	0	0	0	0	39	0	39	Bacteria	Firmicutes	Clostridia	Clostridia UCG 014
3660ab80a0467cb397da3663740cba88	0	0	0	0	18	0	0	0	0	0	0	0	0	0	0	0	18	0	18	Bacteria	Firmicutes	Clostridia	Clostridia grp vadinBB60
3679b85de71b8b5e0397103e0987ebd6	4	0	0	10	0	0	4	3	35	0	2	1	0	0	0	0	21	38	59	Bacteria	Patescibacteria	Saccharimonadia	Saccharimonadales	Saccharimonadaceae	Candidatus Saccharimonas
36ae48e73c9c062b29cf058322911d06	0	0	0	0	0	0	0	0	0	3	0	0	0	0	0	0	0	3	3	Bacteria	Actinobacteriota	Actinobacteria	Actinomycetales	Actinomycetaceae	Actinomyces
36bcf3481f2795fd1420bbfd259c7657	0	5	31	11	0	0	8	7	0	0	41	9	0	0	0	0	62	50	112	Bacteria	Firmicutes	Clostridia	Monoglobales	Monoglobaceae	Monoglobus
36ee8f8fafe805821a28cd79007f05ff	0	0	0	18	124	22	0	0	0	0	13	0	0	0	79	0	164	92	256	Bacteria	Firmicutes	Clostridia	Lachnospirales	Lachnospiraceae	Lachnospiraceae grp NK4A136
36fd32a22c14e7021cf9f7303ea6eae3	0	0	0	0	0	0	0	0	34	20	25	4	8	7	3	9	0	110	110	Bacteria	Cyanobacteria	Vampirivibrionia	Gastranaerophilales
372241924e4ce8f450bae761be119207	11	19	7	0	0	0	0	0	0	0	0	0	0	0	0	0	37	0	37	Bacteria	Firmicutes	Clostridia
3725833faf8731c0902523440e3792d7	0	0	0	0	48	0	204	51	0	0	0	0	0	0	0	0	303	0	303	Bacteria	Firmicutes	Clostridia	Lachnospirales	Lachnospiraceae	Lachnospiraceae grp NK4A136
3740149d29e455753a70efa0e6e154b0	0	0	0	0	0	0	44	31	31	0	90	0	61	0	0	0	75	182	257	Bacteria	Firmicutes	Clostridia	Lachnospirales	Lachnospiraceae	Eubacterium grp xylanophilum
375d7d30dc8e8224e07a2b82f1858936	0	0	0	0	8	0	0	0	0	17	0	0	11	0	0	36	8	64	72	Bacteria	Cyanobacteria	Vampirivibrionia	Gastranaerophilales
379be207a612ba8bd8cafc93054cc24e	0	0	0	0	0	0	0	0	4	0	0	0	0	0	0	0	0	4	4	Bacteria	Firmicutes	Clostridia	Oscillospirales	Ruminococcaceae	Pygmaiobacter
37a7405594a2d3343f5ca5e8059cb479	33	0	0	0	36	0	0	0	0	0	0	0	0	0	0	0	69	0	69	Bacteria	Bacteroidota	Bacteroidia	Bacteroidales	Muribaculaceae
3817a5e8703bc8dc602143f428296efd	0	0	0	0	0	0	0	0	0	0	23	21	0	0	371	0	0	415	415	Bacteria	Firmicutes	Clostridia	Oscillospirales	Oscillospiraceae
386106332fec84a66e8236c04ff86c95	16	0	60	22	0	0	0	0	0	21	7	154	0	0	56	5	98	243	341	Bacteria	Firmicutes	Clostridia	Oscillospirales	Oscillospiraceae	Oscillibacter
3883c3ab093249287e47ca21ff186ca4	0	0	12	0	15	0	7	0	0	0	0	0	0	0	0	0	34	0	34	Bacteria	Firmicutes	Clostridia	Lachnospirales	Lachnospiraceae	Lachnospiraceae GCA 900066575
39f1b510d3d0f5a6d28609e5a26641a9	468	234	98	0	28	10	0	12	152	202	335	591	57	62	329	270	850	1998	2848	Bacteria	Bacteroidota	Bacteroidia	Bacteroidales	Muribaculaceae
3a7962ddf68d2e06f049d6fffd6a1db3	0	0	0	0	0	45	74	0	0	0	72	165	47	0	0	51	119	335	454	Bacteria	Firmicutes	Clostridia	Clostridia UCG 014
3ad85677e69384a01edf37398c990bb7	20	0	0	0	0	0	0	0	0	0	0	0	4	10	0	0	20	14	34	Bacteria	Firmicutes	Clostridia	Oscillospirales	Ruminococcaceae	Ruminococcus
3b43f81257164f1aab862fc160595b83	0	0	0	0	0	0	0	0	0	19	0	0	0	0	0	0	0	19	19	Bacteria	Firmicutes	Clostridia	Clostridia UCG 014
3b694fd662a4aaa9f9d17143f0bb3875	0	0	0	0	33	39	0	0	0	0	0	0	0	0	0	0	72	0	72	Bacteria	Firmicutes	Clostridia	Clostridia UCG 014
3b9fb24b8286744b1804e43e63d5d469	0	0	10	0	0	0	0	0	0	0	0	0	0	0	10	0	10	10	20	Bacteria	Firmicutes	Clostridia	Lachnospirales	Lachnospiraceae	Lachnospiraceae GCA 900066575
3bac14d2805bf995afe9d316a5777b1e	0	0	0	0	0	0	0	0	415	719	0	0	0	15	724	23	0	1896	1896	Bacteria	Firmicutes	Bacilli	Lactobacillales	Lactobacillaceae	Lactobacillus
3bde7e97a80f9394b9a471d659eb71d4	0	0	0	0	0	0	27	0	0	0	0	0	0	0	0	0	27	0	27	Bacteria	Firmicutes	Clostridia	Clostridia UCG 014
3c1dbaddb874897dfc1f69a795e090ad	110	60	42	0	152	90	39	82	133	80	131	114	65	0	31	88	575	642	1217	Bacteria	Bacteroidota	Bacteroidia	Bacteroidales	Prevotellaceae	Prevotellaceae UCG 001
3c24b739a2279099d2813c82f6467e8f	0	0	0	0	0	0	0	8	0	0	0	0	0	0	0	0	8	0	8	Bacteria	Firmicutes	Clostridia	Clostridia UCG 014
3c43b7a6d49d3cc36927e32387081105	0	20	5	0	20	21	33	64	8	0	24	17	9	9	10	0	163	77	240	Bacteria	Bacteroidota	Bacteroidia	Bacteroidales	Muribaculaceae
3c6bc084bd3c9bb349b8343410d4f074	0	0	0	0	0	0	0	0	0	0	0	0	0	0	32	0	0	32	32	Bacteria	Firmicutes	Clostridia	Lachnospirales	Lachnospiraceae	Dorea
3cec387e3e89982bf989b857f7c296d1	0	0	0	0	0	0	0	0	0	0	203	0	130	0	0	0	0	333	333	Bacteria	Firmicutes	Clostridia	Lachnospirales	Lachnospiraceae
3cface28bb064de8d2a017b9ecb0cd21	0	0	0	0	0	0	0	0	0	0	0	0	0	0	0	14	0	14	14	Bacteria	Firmicutes	Clostridia	Lachnospirales	Lachnospiraceae
3d40e7edee2291b8c959518cc650bdb2	0	0	0	0	0	0	0	0	0	0	0	0	0	0	0	13	0	13	13	Bacteria	Firmicutes	Clostridia	Clostridia UCG 014
3d414e22ce0ee63855b367d6f76d5def	46	163	35	127	131	58	0	29	24	29	82	371	0	12	42	79	589	639	1228	Bacteria	Firmicutes	Clostridia	Lachnospirales	Lachnospiraceae
3d80b90feb10d8445465f3d12f527d74	0	0	0	0	0	0	75	0	0	0	32	0	0	0	0	50	75	82	157	Bacteria	Firmicutes	Clostridia	Clostridia UCG 014
3d83f0acd1ef4ec6255053c393d3808b	55	121	0	55	0	39	0	21	38	60	0	59	14	20	58	43	291	292	583	Bacteria	Firmicutes	Clostridia	Christensenellales	Christensenellaceae	Christensenellaceae grp R 7
3d851333b789b1f5391c3d9cf58d1ebb	0	0	29	56	0	0	0	0	10	24	42	58	0	0	0	13	85	147	232	Bacteria	Firmicutes	Clostridia	Clostridia UCG 014
3daee59dc2e3899e4b11ccebf9a6397c	0	0	0	0	0	0	0	0	0	0	48	12	0	0	0	0	0	60	60	Bacteria	Firmicutes	Clostridia	Oscillospirales	Oscillospiraceae	Oscillospiraceae UCG 005
3dfb8f905025f3488d815c4e88bc5332	23	65	0	0	197	0	34	127	37	22	0	0	0	11	13	54	446	137	583	Bacteria	Firmicutes	Clostridia	Monoglobales	Monoglobaceae	Monoglobus
3e9e6197d0866ceeaa0d19f676601a4a	68	0	27	0	342	792	349	146	89	69	156	58	103	0	90	123	1724	688	2412	Bacteria	Firmicutes	Clostridia	Clostridia UCG 014
3ef503f593f75d7e521c29e5da2f1350	371	187	540	1385	252	151	144	181	214	284	241	446	304	445	1629	170	3211	3733	6944	Bacteria	Desulfobacterota	Desulfovibrionia	Desulfovibrionales	Desulfovibrionaceae	Desulfovibrio
3f073f6261636699e8ff1192fbc1215e	0	0	0	0	0	0	0	0	0	0	0	0	0	0	43	0	0	43	43	Bacteria	Firmicutes	Clostridia	Clostridia UCG 014
3f3a1ce25aeb4bca61f0af95e3edd103	0	0	0	0	0	0	0	0	0	0	6	0	0	0	0	0	0	6	6	Bacteria	Firmicutes	Bacilli	Bacilli RF39
3f6bfb795b3383b7382e1e3cfed1e8ef	82	67	54	0	0	53	43	53	67	0	0	29	25	0	146	91	352	358	710	Bacteria	Firmicutes	Clostridia	Oscillospirales	Ruminococcaceae
3fc481631a5a264273a814ee7d31bfbe	153	43	69	9	76	87	42	135	68	94	20	65	23	41	314	60	614	685	1299	Bacteria	Bacteroidota	Bacteroidia	Bacteroidales	Muribaculaceae
3fd28383bfab5c4c448c007cb7d7a2fa	0	0	0	0	0	9	0	12	0	0	0	0	0	0	0	0	21	0	21	Bacteria	Firmicutes	Clostridia	Lachnospirales	Lachnospiraceae	Lachnospiraceae grp NK4A136
3fdcbb5b8cbbe9e82beb33903dce8859	0	0	0	0	0	0	0	0	62	68	47	18	42	0	0	28	0	265	265	Bacteria	Cyanobacteria	Vampirivibrionia	Gastranaerophilales
3ffe2eb0042700d44609f391803aceca	0	0	0	0	0	0	0	0	0	56	111	0	56	55	0	23	0	301	301	Bacteria	Firmicutes	Clostridia	Clostridia UCG 014
40170929acddd2fdbb33c4d57a1c64e6	180	232	96	99	122	235	487	715	0	232	85	179	94	565	83	144	2166	1382	3548	Bacteria	Firmicutes	Clostridia	Oscillospirales	Oscillospiraceae
401ba07552da4e9aaa6e8ca5005ce091	0	0	0	0	0	0	0	0	0	0	0	0	0	0	3	0	0	3	3	Bacteria	Firmicutes	Clostridia	Lachnospirales	Lachnospiraceae	Lachnospiraceae grp NK4A136
402f49756d7e4f100ab85292bc9f4e9c	147	69	33	24	23	66	22	64	23	10	56	36	12	0	18	0	448	155	603	Bacteria	Bacteroidota	Bacteroidia	Bacteroidales	Muribaculaceae
402fb8a985aa3ee98b6b0266b1fc9419	0	0	0	0	0	3	0	0	0	0	0	0	0	0	0	0	3	0	3
405600e715167b5f59ca7a6438a970e2	0	10	0	9	0	0	0	0	50	45	0	0	0	0	53	18	19	166	185	Bacteria	Firmicutes	Clostridia	Oscillospirales	Ruminococcaceae	Ruminococcus
40685fff9b27bf4044396e65fe023af4	15	0	0	0	5	0	0	5	0	0	0	9	0	0	33	0	25	42	67	Bacteria	Firmicutes	Clostridia	Oscillospirales	Ruminococcaceae
4075456b0d1cff497851ebfb7f437bd7	0	0	0	0	0	0	0	0	187	0	0	0	81	402	0	343	0	1013	1013	Bacteria	Firmicutes	Clostridia	Clostridia UCG 014
407b797dcd3146d838d26043ae72dea7	0	0	0	0	0	0	0	0	0	0	3	0	0	0	0	0	0	3	3	Bacteria	Firmicutes	Bacilli	Erysipelotrichales	Erysipelatoclostridiaceae
40a4e19d7e5c03cb465aa3e3a0cab681	0	0	23	0	16	0	0	0	0	0	0	18	0	0	0	0	39	18	57	Bacteria	Firmicutes	Clostridia	Oscillospirales	Oscillospiraceae	Oscillibacter
40c5700f84aec2724cda25c3ef2b417e	0	0	0	0	14	0	0	0	5	0	0	14	0	0	0	3	14	22	36	Bacteria	Firmicutes	Clostridia	Lachnospirales	Lachnospiraceae
40d5c736af5f8becc17464c6a164c941	0	14	15	0	20	20	25	36	0	0	49	0	24	13	0	0	130	86	216	Bacteria	Bacteroidota	Bacteroidia	Bacteroidales	Muribaculaceae
40da2db638698f2d731cccc3217c5a27	0	0	0	0	0	0	0	18	0	12	9	16	0	0	14	0	18	51	69	Bacteria	Firmicutes	Clostridia	Lachnospirales	Lachnospiraceae
40ee75bf3c3911be95b62bc1809d16f4	0	0	0	0	0	0	0	0	0	0	0	18	0	0	0	0	0	18	18	Bacteria	Firmicutes	Clostridia	Oscillospirales	Oscillospiraceae
410cd9c6d9dc6fd1871accf2172f8e29	694	911	653	1272	276	269	1241	1451	632	684	517	509	252	383	533	258	6767	3768	10535	Bacteria	Patescibacteria	Saccharimonadia	Saccharimonadales	Saccharimonadaceae	Candidatus Saccharimonas
4138d4f855064630839d5b373258de72	0	0	8	0	0	0	0	0	0	0	8	9	0	0	0	0	8	17	25	Bacteria	Firmicutes	Clostridia	Oscillospirales		Eubacterium grp coprostanoligenes
417b471a94d97dec1d5ec69754fde88a	51	78	3	8	12	24	5	11	43	38	107	147	58	28	64	52	192	537	729	Bacteria	Firmicutes	Clostridia	Christensenellales	Christensenellaceae	Christensenellaceae grp R 7	Christensenellaceae grp R 7 YE57
419dcfb6912175117db21ee7b588b098	0	0	0	32	0	0	0	0	0	0	0	0	0	0	0	0	32	0	32	Bacteria	Firmicutes	Clostridia	Lachnospirales	Lachnospiraceae	Lachnospiraceae grp NK4A136
41ab2a2f1a10218621ca53349bf1acda	0	9	0	16	0	0	0	0	0	60	0	65	0	0	47	0	25	172	197	Bacteria	Patescibacteria	Saccharimonadia	Saccharimonadales	Saccharimonadaceae	Candidatus Saccharimonas
41bc79030d183e5861667959389e58d8	21	14	4	6	12	18	0	14	0	0	3	0	6	0	13	0	89	22	111	Bacteria	Firmicutes	Clostridia	Monoglobales	Monoglobaceae	Monoglobus
41e35bfafdfa801ddd7ab07642c58760	55	13	0	0	6	17	8	0	0	0	0	0	0	0	0	0	99	0	99	Bacteria	Firmicutes	Clostridia	Oscillospirales		Eubacterium grp coprostanoligenes
41f5c878cebd5919bf3ec822bcda3aa7	77	0	0	50	188	113	23	123	138	59	0	38	0	195	96	0	574	526	1100	Bacteria	Firmicutes	Clostridia	Clostridia UCG 014
421d3ccd7075396b76c2a60df519c4d6	0	10	0	0	0	0	0	0	0	11	0	0	0	0	9	0	10	20	30	Bacteria	Firmicutes	Clostridia	Clostridia grp vadinBB60
424cc84cffa683d25a7603ac14dcd906	0	0	0	0	0	0	0	0	4	0	0	0	0	0	0	0	0	4	4	Bacteria	Firmicutes	Bacilli	Bacillales	Bacillaceae	Bacillus
42e7f43d34102aca4a8b0f73f252ee8e	0	0	12	32	0	0	0	0	0	0	0	0	0	0	0	0	44	0	44	Bacteria	Firmicutes	Clostridia	Lachnospirales	Lachnospiraceae
42f574ec5b9a506b1ebd199a6883c069	0	10	0	0	18	8	163	155	0	9	43	0	0	9	0	0	354	61	415	Bacteria	Firmicutes	Clostridia	Oscillospirales	Oscillospirales UCG 010
4339b49f87178e83aee95fb28b353ba3	0	0	0	0	0	0	20	0	0	0	0	0	0	0	89	0	20	89	109	Bacteria	Bacteroidota	Bacteroidia	Bacteroidales	Rikenellaceae	Alistipes	Alistipes sp
433ec68e343c6bb9e64fb57acc6d3f99	0	0	0	0	0	40	0	21	0	0	0	0	20	0	0	0	61	20	81	Bacteria	Firmicutes	Clostridia	Peptostreptococcales-Tissierellales	Anaerovoracaceae	Eubacterium grp nodatum
4380abc163ecefa354d7002925971253	13	0	0	0	0	0	0	0	0	0	0	0	0	0	0	0	13	0	13	Bacteria	Firmicutes	Clostridia	Lachnospirales	Lachnospiraceae	Roseburia
4386a49b8591addb8feaf0139436ca10	0	0	0	0	0	0	0	0	0	8	0	0	0	0	4	0	0	12	12	Bacteria	Firmicutes	Clostridia	Clostridia grp vadinBB60
439c0b1b24a1903e711a8a171cbbe830	21	0	37	0	0	0	0	0	0	0	0	0	0	0	0	0	58	0	58	Bacteria	Firmicutes	Clostridia	Clostridia UCG 014
43b1ac80c069580632540c7fb82e1cf5	0	0	10	6	0	0	0	0	0	0	0	0	17	0	0	0	16	17	33	Bacteria	Firmicutes	Clostridia	Oscillospirales	Eubacterium grp coprostanoligenes		Clostridiales bacterium
43c7587df04a6bdfb1ddac2983815a05	0	0	0	0	0	0	0	14	11	0	0	0	0	0	0	0	14	11	25	Bacteria	Firmicutes	Clostridia	Clostridia UCG 014
43ca4198b803f8e99e83f31a95d75c47	0	0	38	41	51	58	0	0	0	0	0	0	0	0	0	0	188	0	188	Bacteria	Firmicutes	Clostridia
43dcefa559b8922fec211fd1fb0330b4	0	0	0	0	0	0	0	0	0	0	0	0	0	0	15	7	0	22	22	Bacteria	Firmicutes	Clostridia	Lachnospirales	Lachnospiraceae	Lachnospiraceae grp NK4A136
442990a1e468bfea4194c2eaa15ee86d	0	4	0	0	0	0	0	0	2	0	0	0	0	0	0	0	4	2	6	Bacteria	Firmicutes	Bacilli	Mycoplasmatales	Mycoplasmataceae	Mycoplasma	Metamycoplasma sualvi
446348faa08ed5196dc232a7010b29a6	0	0	0	0	0	0	0	0	0	0	15	0	0	0	0	0	0	15	15	Bacteria	Firmicutes	Clostridia	Lachnospirales	Lachnospiraceae
4475767e4ca592f0e61253bbb4056b17	0	0	0	0	0	0	0	0	0	0	0	0	0	0	6	0	0	6	6	Bacteria	Firmicutes	Clostridia	Clostridia grp vadinBB60
449e1de583a828e52007cd1986a5d3a6	0	0	0	0	0	0	8	30	0	0	38	0	0	0	0	6	38	44	82	Bacteria	Firmicutes	Clostridia	Oscillospirales	Oscillospirales UCG 010
44a945fb007fa232c0e8acbd3b9209b4	0	0	0	11	0	0	0	0	0	0	8	8	0	0	11	0	11	27	38	Bacteria	Firmicutes	Clostridia	Oscillospirales	Oscillospiraceae
44d03ec9b9d3919c0dfb99c25fef3efc	0	0	0	6	0	0	0	0	0	0	0	0	0	0	0	0	6	0	6	Bacteria	Firmicutes	Clostridia	Lachnospirales	Lachnospiraceae	Lachnospiraceae GCA 900066575
44d82cea5a99c95cc1d5d6aa7669a774	0	0	12	36	0	0	0	0	20	0	11	0	15	18	48	11	48	123	171	Bacteria	Firmicutes	Clostridia	Oscillospirales	Oscillospiraceae	Oscillospiraceae grp NK4A214
44f153a79d6b742de67d29dd4baad21c	0	0	0	4	0	0	0	0	0	0	0	0	0	0	0	0	4	0	4	Bacteria	Firmicutes	Clostridia	Clostridia grp vadinBB60
44fcc23d837d151edccadc5ccd6db3ce	0	0	0	0	11	8	8	18	0	0	0	0	0	0	0	0	45	0	45	Bacteria	Firmicutes	Clostridia	Monoglobales	Monoglobaceae	Monoglobus
4520d129740f20274c63ec9dd2ad9c0c	0	0	0	14	10	0	6	0	0	4	0	6	0	0	36	0	30	46	76	Bacteria	Firmicutes	Clostridia	Christensenellales	Christensenellaceae
4533bf5ce3fb980fcb1a62e29b3b304b	0	0	0	0	0	0	0	0	0	0	7	7	0	7	0	0	0	21	21	Bacteria	Bacteroidota	Bacteroidia	Bacteroidales	Marinifilaceae	Butyricimonas
45531aa545d5d1175f99bdfd5e79b25d	0	0	0	0	0	0	0	0	0	0	0	0	0	0	9	0	0	9	9	Bacteria	Firmicutes	Clostridia	Oscillospirales	Oscillospiraceae	Intestinimonas
457a32a657e34da79e920442a88d6f1f	0	0	0	24	10	11	0	0	0	0	0	0	0	17	0	0	45	17	62	Bacteria	Firmicutes	Clostridia	Clostridia UCG 014
45d97755dab30ed5817dac33cabcc219	0	0	0	0	0	0	0	0	0	0	0	10	0	0	0	0	0	10	10	Bacteria	Firmicutes	Clostridia	Clostridia grp vadinBB60
462e1ea12a2848b8df881511cb2d6645	220	127	23	93	49	55	40	84	129	88	174	171	16	30	147	109	691	864	1555	Bacteria	Bacteroidota	Bacteroidia	Bacteroidales	Muribaculaceae
463f16c1187f5a8ed39a17151495d79c	0	0	0	0	0	0	0	0	27	0	0	0	0	0	0	0	0	27	27	Bacteria	Firmicutes	Clostridia	Lachnospirales	Lachnospiraceae	Lachnospiraceae grp NK4A136
4650980fdc304327ea6760c5534cd402	0	0	0	19	0	0	0	3	0	0	0	0	0	0	0	0	22	0	22	Bacteria	Actinobacteriota	Coriobacteriia	Coriobacteriales	Eggerthellaceae	Enterorhabdus
4673af6e652d86ab477a1dfe9587bc31	0	72	0	0	0	0	0	0	0	0	0	0	0	0	0	0	72	0	72	Bacteria	Firmicutes	Clostridia	Lachnospirales	Lachnospiraceae	Lachnospiraceae grp NK4A136
4685628ee6f9ed00bae84b37f8007ed0	0	0	0	0	9	0	0	0	0	0	0	0	26	0	0	0	9	26	35	Bacteria	Firmicutes	Clostridia	Clostridia UCG 014
468bbd7befcc9fcff1cee40eefb4cfc0	0	0	0	0	11	0	14	19	0	0	0	0	0	0	0	0	44	0	44	Bacteria	Firmicutes	Bacilli	Bacilli RF39
469005c5aad29657ad8580faed61d0bd	0	0	0	0	0	38	0	0	0	0	0	0	0	0	0	0	38	0	38	Bacteria	Firmicutes	Bacilli	Bacilli RF39
46b833b645c2c5b0796c548331b647ae	456	433	0	0	482	168	147	141	831	600	626	352	363	218	280	210	1827	3480	5307	Bacteria	Bacteroidota	Bacteroidia	Bacteroidales	Muribaculaceae
46d0043f62dd0d852a59e18c5f8c9389	5	0	12	8	0	0	0	0	0	0	0	0	0	0	0	0	25	0	25	Bacteria	Firmicutes	Clostridia	Clostridia grp vadinBB60
46d7b1a8093e28ee8a63eb538c6749af	6	9	5	26	0	0	0	0	0	4	18	7	10	0	42	7	46	88	134	Bacteria	Firmicutes	Clostridia	Oscillospirales	Ruminococcaceae
4704211be9a54f78ab3b01cff25e4147	743	375	93	0	347	0	0	0	0	239	646	77	24	15	246	420	1558	1667	3225	Bacteria	Firmicutes	Clostridia	Monoglobales	Monoglobaceae	Monoglobus
47314707b9fc2d41ed2f27a985b67a11	25	0	0	0	0	0	0	41	31	0	39	92	0	0	0	0	66	162	228	Bacteria	Bacteroidota	Bacteroidia	Bacteroidales	Muribaculaceae
47bea429a3ab33ea7c8f0e800e3f8676	0	0	0	12	0	0	0	0	0	0	0	0	0	0	0	0	12	0	12	Bacteria	Firmicutes	Clostridia	Lachnospirales	Lachnospiraceae
48120f2d28136884787660eb4953652a	12	27	13	64	0	19	0	0	0	10	0	0	0	0	46	0	135	56	191	Bacteria	Firmicutes	Clostridia	Oscillospirales	Oscillospiraceae	Intestinimonas
4885fe1ce4c826004dc12d1236a406ef	0	0	0	0	4	0	0	0	0	0	3	0	0	0	0	0	4	3	7	Bacteria	Firmicutes	Clostridia	Clostridia UCG 014
491a94fb1ee34d68c1c8a2969162e485	0	0	0	0	0	0	0	28	0	0	0	0	0	0	0	0	28	0	28	Bacteria	Bacteroidota	Bacteroidia	Bacteroidales	Muribaculaceae
49cc36fe8246dae83d1f6d59455d233c	0	0	0	0	0	0	0	0	0	0	13	5	0	0	0	0	0	18	18	Bacteria	Firmicutes	Clostridia	Lachnospirales	Lachnospiraceae
49d763d1b2b565c494b2e5d3054c41c7	0	0	11	0	0	0	0	0	0	0	0	18	0	0	0	0	11	18	29	Bacteria	Firmicutes	Clostridia	Oscillospirales	Ruminococcaceae	Harryflintia
49e4d5bd0aabeca45ce97728305b5a67	126	203	162	26	163	224	123	532	0	0	0	0	0	0	0	0	1559	0	1559	Bacteria	Bacteroidota	Bacteroidia	Bacteroidales	Muribaculaceae
4a1dba2b42630347d5f7a373a7bfb21e	0	41	53	83	0	54	28	12	0	28	82	38	0	0	0	0	271	148	419	Bacteria	Firmicutes	Clostridia	Lachnospirales	Lachnospiraceae	Lachnospiraceae grp NK4A136
4a6457b10dc469e031a5468b669d073b	0	0	0	0	0	0	0	4	0	0	0	0	0	0	0	0	4	0	4	Bacteria	Cyanobacteria	Vampirivibrionia	Gastranaerophilales
4a6cd13c4c85f44f70dc56bdf29283d9	0	0	0	42	10	0	0	0	0	0	0	0	14	0	0	0	52	14	66	Bacteria	Firmicutes	Clostridia	Lachnospirales	Lachnospiraceae
4a7f49ca47630e0aba8b195634d55924	69	63	0	0	41	35	0	0	53	0	34	42	0	0	0	37	208	166	374	Bacteria	Bacteroidota	Bacteroidia	Bacteroidales	Muribaculaceae
4afbf45f017f69e11e9987ce9b6181c6	0	0	4	0	0	0	0	0	0	0	0	0	0	0	3	0	4	3	7	Bacteria	Firmicutes	Clostridia	Clostridia grp vadinBB60
4afe6bb2127263c7d97a4aeead307111	0	12	0	0	0	0	0	0	13	0	17	17	0	44	35	20	12	146	158	Bacteria	Firmicutes	Clostridia	Oscillospirales	Ruminococcaceae	Ruminococcaceae Incertae Sedis
4b06c653925370193dde61a05e0ed1d6	0	0	0	18	0	0	0	12	0	0	0	0	0	0	0	0	30	0	30	Bacteria	Firmicutes	Clostridia	Clostridia UCG 014
4b1518bf63ebc1c49b8a51e5415ea849	6	0	0	0	0	5	4	0	0	8	0	14	0	0	30	0	15	52	67	Bacteria	Firmicutes	Clostridia	Oscillospirales	Ruminococcaceae
4b86d0750adaa67a8d6abcbf640c4a69	13	0	0	0	0	0	0	0	0	0	0	0	0	0	0	0	13	0	13	Bacteria	Firmicutes	Clostridia	Oscillospirales	Ruminococcaceae	Ruminococcus
4b912edb0dbfed2f8330e1427e3e8b77	0	0	0	13	0	0	0	0	0	0	0	0	0	0	0	0	13	0	13	Bacteria	Firmicutes	Clostridia	Lachnospirales	Lachnospiraceae
4bbefce6d3d6209f54e3873802b62d57	0	0	0	0	0	0	65	139	0	0	0	0	0	0	0	0	204	0	204	Bacteria	Bacteroidota	Bacteroidia	Bacteroidales	Muribaculaceae
4bc960c56181ac823fb3bf0a0c015634	0	0	0	0	6	0	0	0	0	0	0	0	0	0	0	0	6	0	6	Bacteria	Cyanobacteria	Vampirivibrionia	Gastranaerophilales
4c202c6af87c048cbe83d93e9ed667df	0	0	0	0	0	0	0	0	0	0	0	0	0	0	7	0	0	7	7	Bacteria	Firmicutes	Clostridia	Lachnospirales	Lachnospiraceae	Lachnospiraceae grp NK4A136
4c27d394752abb152dbed12475540bb3	0	0	0	0	0	0	8	0	0	0	0	0	0	0	0	0	8	0	8	Bacteria	Firmicutes	Bacilli	Bacilli RF39
4c30f4165ca530bcb7e86692920a3c8c	0	0	21	56	0	0	0	0	165	356	0	29	0	0	516	0	77	1066	1143	Bacteria	Firmicutes	Bacilli	Lactobacillales	Lactobacillaceae	Lactobacillus
4c4da81fe3dd6923d531f7a97d93885d	22	0	0	0	0	0	0	0	58	29	0	0	0	51	111	15	22	264	286	Bacteria	Bacteroidota	Bacteroidia	Bacteroidales	Muribaculaceae
4c4f0c0ea1acb5397619dfb99105c589	0	0	0	33	16	0	0	0	0	0	0	9	0	0	18	0	49	27	76	Bacteria	Desulfobacterota	Desulfovibrionia	Desulfovibrionales	Desulfovibrionaceae
4c61e18e28e7f3a3d356691768774451	0	0	0	0	0	0	0	0	40	0	0	0	0	38	380	0	0	458	458	Bacteria	Firmicutes	Clostridia	Lachnospirales	Lachnospiraceae
4c7049f7f5cc37b62eb42e746bb8434a	13	6	9	37	100	61	14	118	0	16	0	0	14	0	0	0	358	30	388	Bacteria	Firmicutes	Clostridia	Clostridia UCG 014
4cca3c3fed7ee628fc7001d54a1c7209	37	0	9	0	138	0	94	30	110	150	0	0	40	20	0	0	308	320	628	Bacteria	Firmicutes	Clostridia	Clostridia UCG 014
4cdc5b820b31c7b2c0720f917d9cd3f7	3	5	4	0	0	0	0	4	2	2	0	0	3	0	0	0	16	7	23	Bacteria	Firmicutes	Clostridia	Christensenellales	Christensenellaceae	Christensenellaceae grp R 7
4d18577a1512670ce166b2df326160c9	4	0	0	0	0	0	0	0	0	0	0	0	0	0	0	0	4	0	4	Bacteria	Firmicutes	Bacilli	Bacilli RF39
4d26200cfac1255b5844c120b9157724	0	0	0	0	0	0	0	64	0	23	0	0	43	0	0	0	64	66	130	Bacteria	Firmicutes	Clostridia	Clostridia UCG 014
4d2f86af4debeb367949c99afe9d9bbe	0	0	0	0	0	53	159	69	0	24	17	0	0	0	294	0	281	335	616	Bacteria	Firmicutes	Clostridia	Lachnospirales	Lachnospiraceae
4d319e87e444b899a7419ca1f82072fc	0	0	0	0	0	0	0	0	0	0	4	0	0	0	0	0	0	4	4	Bacteria	Firmicutes	Clostridia	Oscillospirales	Ruminococcaceae
4d326812f45aab0f3362e5980e891315	26	38	10	9	27	36	72	118	11	0	0	0	0	0	0	0	336	11	347	Bacteria	Bacteroidota	Bacteroidia	Bacteroidales	Muribaculaceae
4d3922b25f7dedcdcbd85e0878bb1f62	0	0	0	0	0	30	0	0	0	0	0	0	0	0	0	0	30	0	30	Bacteria	Firmicutes	Clostridia	Clostridia UCG 014
4d43f99b29233a352c079af2f9e5af77	0	0	0	0	0	0	34	29	0	0	0	0	0	0	0	0	63	0	63	Bacteria	Firmicutes	Clostridia	Lachnospirales	Lachnospiraceae	Lachnospiraceae grp NK4A136
4deadbbc6be380a6fef5973c40cc964b	10	0	0	9	6	0	8	8	19	11	6	32	0	32	69	12	41	181	222	Bacteria	Actinobacteriota	Coriobacteriia	Coriobacteriales	Eggerthellaceae
4dee3dc92e52c8b3b404cbd39b3760e8	0	10	0	0	0	0	0	0	0	0	0	0	0	0	0	0	10	0	10	Bacteria	Firmicutes	Bacilli	Bacilli RF39
4e09cbe6e1df86224d66d57dea11757a	0	0	0	0	0	0	0	0	0	15	0	0	0	0	0	0	0	15	15	Bacteria	Firmicutes	Clostridia	Clostridia UCG 014
4e2c4679a01abf9cf958b0c53930e04c	221	202	83	105	75	62	12	20	300	100	276	145	161	60	185	136	780	1363	2143	Bacteria	Firmicutes	Clostridia	Oscillospirales	Oscillospirales UCG 010
4e4793c4d5699ba80a3a4919d6bda846	21	9	47	245	0	0	10	16	18	0	0	19	15	0	145	0	348	197	545	Bacteria	Firmicutes	Clostridia	Lachnospirales	Lachnospiraceae	Lachnospiraceae grp NK4A136
4e59ad0856a499f32951b5cb7dc4653e	0	0	0	0	10	0	0	0	0	0	0	8	0	0	0	0	10	8	18	Bacteria	Actinobacteriota	Coriobacteriia	Coriobacteriales	Eggerthellaceae	Enterorhabdus
4e786fad777a61be21d3289ba56c326e	50	0	55	59	92	167	58	59	54	138	129	36	0	49	38	0	540	444	984	Bacteria	Firmicutes	Clostridia	Clostridia UCG 014
4ea60220728e38ac8dd28cdb1ff8f5be	0	0	0	0	0	0	0	0	0	0	0	0	0	0	5	0	0	5	5	Bacteria	Firmicutes	Clostridia	Lachnospirales	Lachnospiraceae
4f0e9eedd5dba3c5c50d1d8f0664201e	0	0	0	0	121	229	0	8	0	18	0	110	0	0	0	24	358	152	510	Bacteria	Firmicutes	Clostridia	Oscillospirales	Ruminococcaceae	Ruminococcus
4f231e2ca27bb10ca14cc327df6d6d61	0	0	0	0	0	0	158	0	0	0	0	0	0	0	0	0	158	0	158	Bacteria	Firmicutes	Clostridia	Oscillospirales	Ruminococcaceae	Ruminococcus
4f3245032edb588e4f81b1661c4f2c21	0	0	7	28	0	0	0	0	0	0	0	0	0	0	15	0	35	15	50	Bacteria	Firmicutes	Clostridia	Lachnospirales	Lachnospiraceae
4f58edbb1e5f4719f134ce4214397038	0	0	0	0	0	0	8	0	7	7	0	0	5	5	4	0	8	28	36	Bacteria	Firmicutes	Clostridia	Oscillospirales	Ruminococcaceae
4f983ab505c9e0936ecafdda621aead9	110	142	0	0	450	907	153	717	126	144	58	137	177	164	125	119	2479	1050	3529	Bacteria	Bacteroidota	Bacteroidia	Bacteroidales	Bacteroidaceae	Bacteroides	Bacteroides sartorii
4fd4674192cb3884b2a6d73d533b9bc6	8	0	0	13	15	0	0	0	0	0	0	7	0	0	19	0	36	26	62	Bacteria	Firmicutes	Clostridia	Lachnospirales	Lachnospiraceae	Lachnoclostridium
4ffee3b45de97aaebcb204c60deef4d6	0	0	0	0	64	61	36	53	0	0	0	0	0	0	0	0	214	0	214	Bacteria	Bacteroidota	Bacteroidia	Bacteroidales	Muribaculaceae
50223080a1aa6f0b0cee8fe3a3298b33	0	0	0	0	0	0	6	0	13	0	0	0	0	0	0	0	6	13	19	Bacteria	Firmicutes	Clostridia	Oscillospirales	Ruminococcaceae	Ruminococcus
503d6bd4ce1e2313bae7964bc0dba91a	0	0	50	0	0	0	8	12	0	0	0	17	0	0	0	0	70	17	87	Bacteria	Firmicutes	Clostridia	Lachnospirales	Lachnospiraceae	Lachnospiraceae grp NK4A136
5097484876f5f04da56f881c5d1e8f3f	0	0	0	0	0	0	0	3	0	0	13	7	0	0	18	6	3	44	47	Bacteria	Firmicutes	Clostridia	Oscillospirales	Oscillospirales UCG 010
50b9f539b42a966031364486bb85decc	0	0	0	65	21	0	0	0	0	0	0	38	10	0	21	0	86	69	155	Bacteria	Firmicutes	Clostridia	Oscillospirales	Ruminococcaceae	Ruminococcaceae Incertae Sedis	Acutalibacter muris
50c7237c03dc317d72663d60d6677f9a	0	25	37	0	0	0	0	0	164	87	0	0	87	91	338	41	62	808	870	Bacteria	Firmicutes	Clostridia	Oscillospirales	Oscillospiraceae
511a9e611a67cbf90297de270b671edb	0	0	0	0	0	0	0	0	0	0	0	0	0	22	0	0	0	22	22	Bacteria	Firmicutes	Clostridia	Clostridia UCG 014
5138f81d65de48fa18392a61edbdf0e1	0	0	0	0	9	0	0	0	0	0	0	25	0	0	16	0	9	41	50	Bacteria	Firmicutes	Clostridia	Lachnospirales	Lachnospiraceae	Dorea
516a6cdeec2ee1056ab00ccf0b8c18f8	0	0	0	0	7	0	0	0	0	0	0	0	0	0	19	0	7	19	26	Bacteria	Firmicutes	Clostridia	Oscillospirales	Ruminococcaceae	Ruminococcaceae UBA1819
5189ce719ac979cde0115425ef8d1271	0	0	0	0	20	0	0	0	15	0	0	0	0	0	0	0	20	15	35	Bacteria	Firmicutes	Clostridia	Clostridia UCG 014
51c121043b6514514e6bd3e1a7979f9e	0	0	0	0	0	8	0	0	0	0	0	0	0	0	0	0	8	0	8	Bacteria	Firmicutes	Bacilli	Bacilli RF39
51fc30b112674da34b3b12992ce79037	0	0	0	0	0	0	56	129	35	35	0	10	14	0	17	0	185	111	296	Bacteria	Bacteroidota	Bacteroidia	Bacteroidales	Muribaculaceae
52bfbfb17757b28b1d5e149f08ddd002	0	0	0	0	0	0	0	0	0	0	0	0	28	22	135	85	0	270	270	Bacteria	Firmicutes	Clostridia	Oscillospirales	Ruminococcaceae	Ruminococcus
534cc67de8401dbf2db575b10ece5f12	0	0	2	0	0	0	5	0	0	0	0	0	0	0	0	0	7	0	7	Bacteria	Firmicutes	Bacilli	Bacilli RF39
534e21f992a0762ac6ddf55919133c2a	0	0	0	0	0	0	16	0	0	0	0	0	0	0	0	0	16	0	16	Bacteria	Firmicutes	Clostridia	Oscillospirales	Oscillospiraceae
535e1e368f70c7b6efe465ba8b00c78f	0	0	0	0	4	0	0	9	5	0	13	6	0	0	0	0	13	24	37	Bacteria	Proteobacteria	Alphaproteobacteria	Rhodospirillales
53616b1a096dc4e12a67f8ab3ab29ff3	0	0	22	0	0	0	0	0	38	0	0	33	0	0	64	74	22	209	231	Bacteria	Bacteroidota	Bacteroidia	Bacteroidales	Muribaculaceae
539065c77a52d136702621759d6d1645	0	0	0	0	12	4	14	19	0	9	0	0	0	5	0	0	49	14	63	Bacteria	Firmicutes	Clostridia	Peptococcales	Peptococcaceae
53a15f54d46962058924d1d6d6c8800e	0	0	0	0	21	0	9	9	0	0	0	0	0	0	0	0	39	0	39	Bacteria	Firmicutes	Clostridia	Lachnospirales	Lachnospiraceae
53a26b0d61f93ef100e8289fc265435c	0	0	0	0	0	0	0	0	0	9	0	10	0	0	20	0	0	39	39	Bacteria	Firmicutes	Clostridia	Oscillospirales	Oscillospiraceae
53e26245d4d0dcc5983dd13a037d610a	1060	550	233	70	449	369	191	788	347	325	528	661	165	255	828	241	3710	3350	7060	Bacteria	Bacteroidota	Bacteroidia	Bacteroidales	Muribaculaceae
53e8f34b14b34a85e09d2cad651f71ae	0	0	0	0	0	0	8	0	0	0	0	0	0	0	0	0	8	0	8	Bacteria	Proteobacteria	Gammaproteobacteria	Pasteurellales	Pasteurellaceae	Rodentibacter
540175f01e52bbd5d01089bd3be56b98	3	8	6	0	6	8	0	0	0	0	8	13	0	0	13	0	31	34	65	Bacteria	Firmicutes	Clostridia	Oscillospirales	Oscillospiraceae
5425f9eda71afbc71638d011c18e96ae	20	0	34	0	0	0	0	17	19	17	0	26	15	0	31	21	71	129	200	Bacteria	Firmicutes	Clostridia	Oscillospirales	Oscillospiraceae	Colidextribacter
5429e0939248ed4a4dcae97ffcd7fa91	0	0	65	0	0	0	0	0	0	0	0	46	0	18	0	0	65	64	129	Bacteria	Firmicutes	Clostridia	Lachnospirales	Lachnospiraceae	Roseburia
5452c4ecf1a9845aa02e21c0dad41535	0	0	0	0	0	0	0	310	0	0	0	0	0	0	0	0	310	0	310	Bacteria	Firmicutes	Clostridia
5453dff01515f5efc34b5b6987e6d2eb	8	0	4	6	5	5	0	6	0	0	0	0	0	0	0	0	34	0	34	Bacteria	Firmicutes	Bacilli	Erysipelotrichales	Erysipelatoclostridiaceae
54bac52d9ee52d250f3894d4639103ea	0	17	0	27	32	21	0	0	0	0	13	33	0	13	0	0	97	59	156	Bacteria	Firmicutes	Bacilli	Lactobacillales	Streptococcaceae	Streptococcus	Streptococcus sp
54bf195888612a606ab42c4605876e8d	0	0	0	0	17	0	0	0	0	0	0	0	0	0	12	0	17	12	29	Bacteria	Firmicutes	Clostridia	Lachnospirales	Lachnospiraceae	Lachnospiraceae grp NK4A136	Trichinella pseudospiralis
54e1fe950533cf65b9e2453f8c667ca2	13	22	0	29	15	17	15	0	0	35	16	22	0	18	27	0	111	118	229	Bacteria	Firmicutes	Clostridia	Oscillospirales	Ruminococcaceae	Ruminococcaceae Incertae Sedis
55122cfc01732f2a1dd8b27d00797bf6	9	0	0	0	0	0	0	0	0	0	0	0	0	0	0	0	9	0	9	Bacteria	Firmicutes	Clostridia	Lachnospirales	Lachnospiraceae	Ruminococcus grp torques
5531da1ef585e8f0a63c62d876199cea	79	80	56	0	73	99	51	108	0	0	0	0	0	0	0	0	546	0	546	Bacteria	Bacteroidota	Bacteroidia	Bacteroidales	Muribaculaceae
557d95cc488498b75da61539d61986f0	0	0	0	0	0	7	14	49	0	0	0	0	0	0	0	0	70	0	70	Bacteria	Firmicutes	Bacilli	Erysipelotrichales	Erysipelotrichaceae	Ileibacterium	Ileibacterium valens
55e62a37d75f2f867ef4733f85b82a45	0	0	0	0	0	0	0	0	0	0	0	4	0	0	0	0	0	4	4	Bacteria	Firmicutes	Clostridia	Oscillospirales	Ruminococcaceae	Anaerotruncus
5617daa421a7ec23b4a06aef28b702a5	0	0	0	0	0	0	0	0	0	6	0	0	3	0	0	0	0	9	9	Bacteria	Firmicutes	Bacilli	Erysipelotrichales	Erysipelatoclostridiaceae	Erysipelatoclostridiaceae UCG 004
565906b8c0df47029b9378b6da8a2771	0	0	0	0	0	0	0	6	0	0	0	0	0	0	0	0	6	0	6	Bacteria	Cyanobacteria	Vampirivibrionia	Gastranaerophilales
567cd19fa0ca5d6ae463d2a9e360ce97	0	0	0	0	1303	501	1422	360	0	0	0	0	0	0	0	0	3586	0	3586	Bacteria	Firmicutes	Clostridia	Lachnospirales	Lachnospiraceae
56808c90118701fbe5526453089f2af4	55	51	16	46	65	63	81	127	25	78	29	110	18	68	104	6	504	438	942	Bacteria	Bacteroidota	Bacteroidia	Bacteroidales	Muribaculaceae
569653b1659271a290facfcedd0de061	0	0	0	0	0	0	304	77	0	27	0	0	9	0	0	0	381	36	417	Bacteria	Firmicutes	Bacilli	Lactobacillales	Enterococcaceae	Enterococcus
56bf440b90a93cb296ad9972451cd022	48	39	12	5	29	55	86	154	23	11	0	0	4	12	0	0	428	50	478	Bacteria	Bacteroidota	Bacteroidia	Bacteroidales	Muribaculaceae
56cfbdee6ed438ed09733b8af2218fd0	0	9	0	0	0	0	0	0	0	0	0	0	0	0	0	0	9	0	9	Bacteria	Firmicutes	Clostridia	Lachnospirales	Lachnospiraceae
56d452fd1223c19a37aa6618de82ea87	0	0	0	0	0	0	248	830	184	145	375	297	193	230	282	223	1078	1929	3007	Bacteria	Bacteroidota	Bacteroidia	Bacteroidales	Muribaculaceae
5738c2591ea35f52e69fdd0943d14ab5	15	9	10	11	33	44	0	13	75	35	0	23	5	14	0	0	135	152	287	Bacteria	Firmicutes	Clostridia	Lachnospirales	Lachnospiraceae	Blautia	Ruminococcus sp
57bfc664e4f2366a8104fce18c70054d	0	0	22	19	14	218	44	27	32	29	0	0	0	25	0	0	344	86	430	Bacteria	Firmicutes	Clostridia	Clostridia UCG 014
57d8f0be1a2a709f10ebe606e71224d0	10	32	18	0	13	10	24	69	16	0	62	53	0	0	9	19	176	159	335	Bacteria	Firmicutes	Bacilli	Bacilli RF39
58026d9b3b13c1db001a6da22834e398	0	10	0	0	265	0	57	63	64	51	0	0	696	82	25	77	395	995	1390	Bacteria	Firmicutes	Clostridia	Lachnospirales	Lachnospiraceae	Lachnospiraceae grp NK4A136
587a26c0e67fd67f62846546e22332e0	0	0	0	0	0	0	28	0	0	0	0	0	0	0	0	0	28	0	28	Bacteria	Firmicutes	Clostridia	Lachnospirales	Lachnospiraceae	Eubacterium grp xylanophilum
5881add8d4ed199d3401445e97b976e5	0	0	0	0	49	0	176	200	0	0	0	0	0	0	0	0	425	0	425	Bacteria	Bacteroidota	Bacteroidia	Bacteroidales	Muribaculaceae
58be0d5b27a87ed6a02884eae4000a7e	0	7	0	0	6	0	16	39	8	7	0	6	0	0	14	0	68	35	103	Bacteria	Firmicutes	Clostridia	Clostridia	Hungateiclostridiaceae	Ruminiclostridium
58c7399aaf43d176df6fd5fe47efebe2	13	0	0	0	0	0	0	0	0	0	0	0	0	0	0	0	13	0	13	Bacteria	Firmicutes	Clostridia	Lachnospirales	Lachnospiraceae
59c5fc00a5cea6948ad988954475ec3d	0	0	0	0	0	0	0	8	0	0	0	0	0	0	0	0	8	0	8	Bacteria	Firmicutes	Bacilli	Erysipelotrichales	Erysipelatoclostridiaceae
59ed914f3e54056afc5b42024387d919	0	0	0	0	122	55	35	31	0	0	0	0	29	0	0	0	243	29	272	Bacteria	Firmicutes	Clostridia	Clostridia UCG 014
5a1bb53ba1e2b6d9291ee66be90b920c	0	0	0	0	0	0	0	33	0	0	0	0	0	0	0	0	33	0	33	Bacteria	Bacteroidota	Bacteroidia	Bacteroidales	Muribaculaceae
5a211c1b4849f1da3b2854518aec3eab	0	0	11	0	33	0	0	43	0	7	22	17	15	0	42	21	87	124	211	Bacteria	Bacteroidota	Bacteroidia	Bacteroidales	Muribaculaceae
5a2124a725eef2ce932e6d06e47a0077	53	10	64	0	78	212	73	146	149	69	110	132	101	34	29	30	636	654	1290	Bacteria	Firmicutes	Clostridia	Christensenellales	Christensenellaceae	Christensenellaceae grp R 7
5a5dc75a7fe8a314a2510fa53aba2bee	492	0	0	0	39	62	122	192	0	90	858	389	66	306	60	126	907	1895	2802	Bacteria	Firmicutes	Clostridia	Clostridia UCG 014
5a84cbca09090824be95118781802f82	203	202	98	141	93	83	90	112	99	65	92	244	28	66	213	45	1022	852	1874	Bacteria	Firmicutes	Clostridia	Oscillospirales	Oscillospiraceae
5b1f44642a05120644b13e463be1ada3	591	163	112	0	208	214	94	295	239	109	59	201	0	0	251	0	1677	859	2536	Bacteria	Bacteroidota	Bacteroidia	Bacteroidales	Muribaculaceae
5b9305abe9131ab077f971551c108db7	0	0	0	0	0	0	4	0	0	0	0	0	0	0	10	0	4	10	14	Bacteria	Firmicutes	Clostridia	Clostridia grp vadinBB60
5b966f21c1ab7957739c959d23d6b378	0	0	0	0	4	0	0	0	0	0	0	0	0	0	0	0	4	0	4	Bacteria	Firmicutes	Clostridia	Oscillospirales	Ruminococcaceae	Anaerotruncus	Anaerotruncus sp
5bc6896804ff1139c96a1dd569a7ad27	0	0	0	0	0	9	0	0	6	0	0	0	0	0	0	0	9	6	15	Bacteria	Firmicutes	Clostridia	Oscillospirales	Oscillospirales UCG 010
5bd6cf22f34d9d86f15452b438ebbd5e	0	0	0	30	33	29	21	30	22	39	0	0	5	8	0	0	143	74	217	Bacteria	Firmicutes	Clostridia	Oscillospirales	Oscillospiraceae	Oscillospiraceae UCG 005
5c0cb8ccf4b685e693dfd14db9465dd6	0	0	0	0	0	0	112	0	0	0	0	0	0	0	0	0	112	0	112	Bacteria	Firmicutes	Bacilli	Lactobacillales	Enterococcaceae	Enterococcus
5c82a8586791a28e7d26a1c94b5cf176	113	0	22	0	35	63	0	1306	621	312	0	0	66	0	0	273	1539	1272	2811	Bacteria	Firmicutes	Clostridia	Clostridia UCG 014
5ca1ae310d79d823ed510545eae22859	0	101	42	23	0	17	0	71	0	0	0	0	0	0	119	31	254	150	404	Bacteria	Firmicutes	Clostridia	Clostridia UCG 014
5cc507dc6163139347ddc653ad07527b	0	0	0	0	16	16	12	31	0	8	26	19	16	0	0	12	75	81	156	Bacteria	Cyanobacteria	Vampirivibrionia	Gastranaerophilales
5d6c2c647e5e3ac674002371469f8ba4	0	0	0	0	0	0	0	0	0	0	0	35	27	0	0	0	0	62	62	Bacteria	Firmicutes	Clostridia	Oscillospirales	Oscillospiraceae	Oscillibacter
5db1f618e0d43bc2169fa900020d043f	0	0	37	625	82	64	743	94	0	199	290	23	12	56	0	0	1645	580	2225	Bacteria	Firmicutes	Clostridia	Oscillospirales	Ruminococcaceae
5e057ec793b81f2b70824dfd8b8400e1	33	17	9	37	0	0	0	0	30	20	16	0	8	0	37	22	96	133	229	Bacteria	Firmicutes	Bacilli	Lactobacillales	Streptococcaceae	Streptococcus
5e065e7e467127b15c398a05382e8962	0	0	0	0	0	0	0	0	0	0	0	0	0	11	0	0	0	11	11	Bacteria	Firmicutes	Clostridia	Lachnospirales	Lachnospiraceae
5e4ddc3759477c01fce7d827e76d39e5	0	0	0	0	9	0	0	6	0	0	0	0	0	0	7	0	15	7	22	Bacteria	Actinobacteriota	Coriobacteriia	Coriobacteriales	Eggerthellaceae	Enterorhabdus
5ef89b7017b098ffc39fc5a40e208391	0	0	0	0	5	0	0	0	0	0	0	0	0	0	0	0	5	0	5	Bacteria	Firmicutes	Clostridia	Oscillospirales	Oscillospiraceae
5f01436da4ae0e51566f7478a0244137	0	74	0	0	58	40	24	14	40	94	120	73	19	33	22	0	210	401	611	Bacteria	Firmicutes	Clostridia	Monoglobales	Monoglobaceae	Monoglobus
5f45734afc98e186f1fb44b391464365	0	0	7	17	14	0	22	0	28	8	0	0	0	10	62	0	60	108	168	Bacteria	Firmicutes	Clostridia	Lachnospirales	Lachnospiraceae
5f6bdc3dace0a57c79c3b16b0ec58117	29	66	71	86	112	71	0	32	87	82	139	125	56	0	170	113	467	772	1239	Bacteria	Firmicutes	Clostridia	Oscillospirales	Oscillospiraceae
5f840ff1dd3e1f0f95653da2120b5b08	0	0	0	0	0	0	55	112	226	84	13	222	0	0	0	0	167	545	712	Bacteria	Bacteroidota	Bacteroidia	Bacteroidales	Muribaculaceae
5fc0fce26598b4d027bf1619e707f781	0	0	0	9	0	0	0	0	0	0	0	0	0	0	0	0	9	0	9	Bacteria	Firmicutes	Clostridia	Lachnospirales	Lachnospiraceae	Lachnospiraceae grp NK4A136
5ff02543d86970f94668b18ee4be25bd	0	9	0	0	0	0	0	0	0	0	8	0	0	0	0	0	9	8	17	Bacteria	Firmicutes	Clostridia	Christensenellales	Christensenellaceae
600523c05a9a7b2d1d60a0743aaa97ac	0	0	0	0	0	0	0	21	0	0	6	0	4	0	0	0	21	10	31	Bacteria	Firmicutes	Clostridia	Clostridia grp vadinBB60
601101d33cdf43a40bd674a50711af52	0	186	0	0	0	0	33	56	97	0	0	0	19	36	0	0	275	152	427	Bacteria	Firmicutes	Clostridia	Lachnospirales	Lachnospiraceae	Roseburia
601d6398746a5abd370fef67ca4e38ca	0	0	0	0	0	0	0	21	10	0	0	0	0	0	0	0	21	10	31	Bacteria	Bacteroidota	Bacteroidia	Bacteroidales	Muribaculaceae
6034fdce2d0a4fb68be8ba3f87b1b406	0	0	0	0	0	23	0	24	0	0	0	0	0	0	0	0	47	0	47	Bacteria	Firmicutes	Bacilli	Bacilli RF39
607d1b6bfdefd1c61e023b0035cd5a2a	14	11	12	58	9	0	9	0	9	0	0	6	0	0	29	10	113	54	167	Bacteria	Actinobacteriota	Coriobacteriia	Coriobacteriales	Eggerthellaceae	Eggerthellaceae DNF00809
608677f654943679e4bd754b84884661	15	0	0	27	0	0	0	8	13	0	0	0	0	0	0	0	50	13	63	Bacteria	Firmicutes	Bacilli	Bacilli RF39
6092f6d0206217319f7227bcfa5d2078	0	0	0	0	10	0	0	0	0	0	0	0	0	4	21	0	10	25	35	Bacteria	Firmicutes	Clostridia	Oscillospirales	Ruminococcaceae	Ruminococcaceae UBA1819
60c9653ced48698b82b853d21bfa4fba	0	18	18	15	0	20	0	28	0	0	13	0	0	0	0	0	99	13	112	Bacteria	Firmicutes	Clostridia	Clostridia grp vadinBB60
60da4f2df3c34d7471a457b205e669c3	27	28	0	0	46	139	51	35	0	0	0	0	0	0	0	0	326	0	326	Bacteria	Firmicutes	Clostridia	Christensenellales	Christensenellaceae	Christensenellaceae grp R 7
60ec13fb3f44709d7ce23ca03cc1ff81	325	127	42	95	142	95	123	133	145	160	85	175	162	211	950	100	1082	1988	3070	Bacteria	Bacteroidota	Bacteroidia	Bacteroidales	Muribaculaceae
60ee70ff926062303aac83377a216af7	0	0	0	8	0	0	0	0	0	4	6	0	0	0	16	0	8	26	34	Bacteria	Firmicutes	Clostridia	Lachnospirales	Lachnospiraceae	Lachnospiraceae UCG 006
61095925a296224f284cdaa4545eab36	230	0	0	0	0	0	0	0	0	0	192	151	0	0	0	123	230	466	696	Bacteria	Firmicutes	Clostridia	Clostridia UCG 014
612571a3e10129e3b23cf916e29a68fa	0	0	0	0	0	0	0	16	0	0	0	0	0	0	0	0	16	0	16	Bacteria	Firmicutes	Clostridia	Clostridia grp vadinBB60
61f036fb55d27a814b3cba936a243042	0	12	0	0	0	0	0	0	0	0	0	0	0	0	0	0	12	0	12	Bacteria	Firmicutes	Clostridia	Lachnospirales	Lachnospiraceae
61fb5ca7cdf03302d8aa64792733a5eb	0	5	16	30	18	0	0	0	10	0	0	9	0	0	32	8	69	59	128	Bacteria	Firmicutes	Clostridia	Oscillospirales	Ruminococcaceae	Ruminococcaceae Incertae Sedis
621c47eba23ae9c542cbea58e92ff9b2	12	33	18	29	0	0	0	0	9	0	0	0	0	0	10	0	92	19	111	Bacteria	Firmicutes	Clostridia	Oscillospirales	Ruminococcaceae	Ruminococcaceae Incertae Sedis
623ead7f0bf2bf94cdb6ddaad5e814ce	0	0	0	0	0	0	0	0	0	14	0	24	0	0	39	0	0	77	77	Bacteria	Firmicutes	Clostridia	Oscillospirales	Ruminococcaceae
624202795850b69909af0edee3880774	69	101	113	124	0	0	173	157	43	83	216	248	39	54	56	0	737	739	1476	Bacteria	Patescibacteria	Saccharimonadia	Saccharimonadales	Saccharimonadaceae	Candidatus Saccharimonas
624ed1b2476366f10ed352bb5a56200f	0	0	0	0	0	0	5	0	0	0	0	0	0	0	0	0	5	0	5	Bacteria	Firmicutes	Clostridia	Lachnospirales	Lachnospiraceae
625e033bc321c1f527ab4c9a1ac0adf1	42	40	26	65	12	0	0	12	21	13	43	72	11	12	19	0	197	191	388	Bacteria	Firmicutes	Clostridia	Oscillospirales	Oscillospiraceae
6260688e04360e2aaed35c8a1fbfd86f	0	0	0	0	8	0	0	8	0	0	0	0	0	0	0	0	16	0	16	Bacteria	Firmicutes	Clostridia	Oscillospirales	Oscillospirales UCG 010
62b46e327274cc9cf2765e28feb8ba59	0	0	0	0	0	0	0	0	0	0	4	9	0	0	9	0	0	22	22	Bacteria	Firmicutes	Clostridia	Clostridia grp vadinBB60
62b8dc146afca4f3c7a46fc87625e072	124	126	39	0	0	0	0	113	0	0	42	405	40	63	0	0	402	550	952	Bacteria	Firmicutes	Clostridia	Oscillospirales	Oscillospiraceae	Colidextribacter
62e673b67a190b6df643908c3158b041	0	3	0	0	0	4	0	2	0	0	6	0	0	0	0	0	9	6	15	Bacteria	Firmicutes	Bacilli	Erysipelotrichales	Erysipelotrichaceae
6318f6815094f1b2e550c336b197aa97	10	14	13	4	31	0	8	25	0	18	0	0	12	9	11	15	105	65	170	Bacteria	Firmicutes	Clostridia	Oscillospirales	Oscillospirales UCG 010
631ee4b3ab7e866bcca833e101a92f37	0	0	0	31	0	0	0	0	0	0	0	19	0	0	34	0	31	53	84	Bacteria	Firmicutes	Clostridia	Oscillospirales	Ruminococcaceae	Pygmaiobacter
632a90ad013b36c70d8d13e5b99f55c3	16	0	0	0	0	0	0	0	0	0	0	0	0	0	0	0	16	0	16	Bacteria	Firmicutes	Clostridia	Oscillospirales	Oscillospiraceae	Oscillospiraceae grp NK4A214
6376031cfcf3dfa4ced38a84d1b0dc24	0	0	0	0	49	32	0	0	0	26	0	0	0	0	0	0	81	26	107	Bacteria	Firmicutes	Clostridia	Clostridia UCG 014
63ebe105311e776c3198de59a0fefac8	0	0	0	0	0	0	0	0	0	0	0	9	0	0	0	0	0	9	9	Bacteria	Firmicutes	Clostridia	Clostridia UCG 014
63f42928216d251473acd8ffa046dbf6	0	0	0	0	358	40	106	419	0	10	0	0	35	45	0	0	923	90	1013	Bacteria	Bacteroidota	Bacteroidia	Bacteroidales	Muribaculaceae
641bfcf18c3278472c2ebca992c5661f	44	42	0	0	63	53	20	56	67	45	17	24	20	33	49	27	278	282	560	Bacteria	Bacteroidota	Bacteroidia	Bacteroidales	Muribaculaceae
642d82b141a79e52313cc91d34fc233a	0	0	0	0	6	0	0	0	0	0	0	0	0	0	0	0	6	0	6	Bacteria	Firmicutes	Bacilli	Lactobacillales	Aerococcaceae	Globicatella	Globicatella sp
644c0a86db75315f061267c239057a88	19	32	11	0	29	36	26	44	0	0	0	0	0	10	16	7	197	33	230	Bacteria	Bacteroidota	Bacteroidia	Bacteroidales	Muribaculaceae
64597ae3e546805d6369ceec1d45c524	14	5	3	11	30	10	0	2	6	7	0	6	3	0	6	5	75	33	108	Bacteria	Actinobacteriota	Actinobacteria	Micrococcales	Micrococcaceae	Rothia
646ce7e45794e2cacc0d6acf2cf3c6ed	0	17	21	14	25	28	21	35	50	35	20	52	36	19	72	0	161	284	445	Bacteria	Firmicutes	Clostridia	Clostridia grp vadinBB60
64887d477599cd3dfb5734b05544d746	0	0	68	22	0	0	0	0	0	0	45	27	0	0	0	0	90	72	162	Bacteria	Firmicutes	Clostridia	Lachnospirales	Lachnospiraceae	Eubacterium grp xylanophilum
648a826f3fdbe07cb3c713e66ccd7203	0	0	0	0	0	0	7	10	26	49	5	0	0	22	9	12	17	123	140	Bacteria	Bacteroidota	Bacteroidia	Bacteroidales	Muribaculaceae
64d03be9c823a27c7b12ad5e4dd1d0a2	11	0	0	6	15	14	0	0	0	0	16	0	15	0	0	12	46	43	89	Bacteria	Cyanobacteria	Vampirivibrionia	Gastranaerophilales
651b74a3d928edd7719fd587a1d17f2f	37	28	7	0	43	69	7	48	11	11	66	71	0	18	125	39	239	341	580	Bacteria	Bacteroidota	Bacteroidia	Bacteroidales	Muribaculaceae
65564efafb80060ef155c05105b8ed0b	19	16	15	5	26	8	9	13	0	20	48	23	0	0	6	0	111	97	208	Bacteria	Firmicutes	Clostridia	Lachnospirales	Defluviitaleaceae	Defluviitaleaceae UCG 011
65641452be75528754b5ae258ba661c1	4	0	0	0	61	38	974	2328	15	11	0	0	0	0	0	0	3405	26	3431	Bacteria	Firmicutes	Bacilli	Lactobacillales	Aerococcaceae	Aerococcus
6565bf80963300c8fea7e97ab11b3dc1	9	15	54	10	27	0	12	0	21	0	44	40	8	0	71	17	127	201	328	Bacteria	Firmicutes	Clostridia	Oscillospirales	Ruminococcaceae	Angelakisella
657ebeb3dd171c3968713630174812b8	0	0	0	6	4	0	0	0	0	0	6	0	0	0	10	0	10	16	26	Bacteria	Firmicutes	Clostridia	Oscillospirales	Ruminococcaceae
658dda85024c7e37633463e069d1cf07	120	193	19	27	0	0	353	125	0	0	92	154	0	0	0	0	837	246	1083	Bacteria	Firmicutes	Clostridia	Oscillospirales	Ruminococcaceae	Ruminococcus	Ruminococcus sp
6595b6985a2442738a384739a7113712	0	0	0	0	0	0	0	0	0	0	0	10	0	0	0	0	0	10	10	Bacteria	Firmicutes	Clostridia	Clostridia grp vadinBB60
65bbf276dc228f859d82e057d958db48	0	0	0	0	0	0	0	0	0	0	18	0	0	0	139	0	0	157	157	Bacteria	Firmicutes	Clostridia	Lachnospirales	Lachnospiraceae
65f0e3edf1d101dc41ac6499a72b9518	0	0	16	0	0	0	0	0	0	0	12	0	0	0	32	0	16	44	60	Bacteria	Firmicutes	Clostridia	Christensenellales	Christensenellaceae	Christensenellaceae grp R 7
6666d92d91b3751c3de261c842d3ec0b	12	11	31	33	0	6	32	8	0	0	0	0	0	12	0	0	133	12	145	Bacteria	Firmicutes	Clostridia	Lachnospirales	Lachnospiraceae
66fe77379130adec89fe7b0752fb17bc	13	0	0	0	7	0	0	0	0	0	9	5	5	0	0	0	20	19	39	Bacteria	Firmicutes	Clostridia	Oscillospirales	Ruminococcaceae
670c46b7b0bc847416f7c4f5d4fe72ad	0	7	0	0	22	15	0	0	0	4	0	0	0	0	0	0	44	4	48	Bacteria	Firmicutes	Clostridia	Oscillospirales		Eubacterium grp coprostanoligenes
671f56cb9e843dbbacd5e8646ae48b4a	3	0	0	0	3	0	5	9	0	0	0	3	0	3	0	0	20	6	26	Bacteria	Actinobacteriota	Coriobacteriia	Coriobacteriales	Atopobiaceae
672611a31a6d57477544ef56d0c26a97	0	0	0	0	0	0	0	0	0	0	0	0	0	11	1082	257	0	1350	1350	Bacteria	Firmicutes	Clostridia	Lachnospirales	Lachnospiraceae
6727f33fc29536b23bf40fbfc5e2349a	0	0	0	0	0	0	0	0	63	0	0	0	19	0	0	0	0	82	82	Bacteria	Firmicutes	Clostridia	Monoglobales	Monoglobaceae	Monoglobus
6750fa4ae893eca8ef5d5a2db87ee70a	31	0	0	25	21	46	0	0	12	0	41	0	40	0	0	0	123	93	216	Bacteria	Firmicutes	Clostridia	Clostridia UCG 014
67a6fbeb5b55f3bddd1a79869e521eb6	0	0	0	0	0	0	0	0	0	0	0	0	0	0	16	0	0	16	16	Bacteria	Firmicutes	Clostridia	Oscillospirales	Ruminococcaceae	Eubacterium grp siraeum
67ae1d69966dd7dbde5d3ffbbe835983	0	0	0	0	0	0	0	0	0	0	0	11	0	0	6	0	0	17	17	Bacteria	Firmicutes	Clostridia	Oscillospirales	Ruminococcaceae	Subdoligranulum
67ca6a4c07bb792311029a1d44fde02c	27	115	29	22	75	85	163	173	16	32	95	118	28	35	35	17	689	376	1065	Bacteria	Bacteroidota	Bacteroidia	Bacteroidales	Muribaculaceae
67dfc3e6590b3653436f427b064d1553	452	132	135	0	413	424	71	773	166	61	411	56	24	27	280	145	2400	1170	3570	Bacteria	Bacteroidota	Bacteroidia	Bacteroidales	Muribaculaceae
680b2a1833c5c2699fe4d5dea7cc0960	0	3	0	0	0	0	0	3	4	8	6	0	0	0	14	0	6	32	38	Bacteria	Firmicutes	Clostridia	Oscillospirales	Oscillospiraceae	Colidextribacter
68353592496aeda7c5e4d89e93d2c5e1	0	0	0	0	0	0	0	0	66	65	0	0	111	52	157	77	0	528	528	Bacteria	Firmicutes	Clostridia	Lachnospirales	Lachnospiraceae
686319a9da831cf8da2055ef2e1d4a53	0	0	0	0	4	0	0	0	0	0	0	0	0	0	0	0	4	0	4	Bacteria	Firmicutes	Clostridia	Oscillospirales	Ruminococcaceae
6871b0b33f58beca45354673b88b7611	0	0	0	0	0	0	0	0	0	48	0	0	43	31	0	0	0	122	122	Bacteria	Firmicutes	Clostridia	Christensenellales	Christensenellaceae	Christensenellaceae grp R 7
689b2de934c03a5a77a55be5d4cb6329	0	0	0	0	0	0	9	0	0	0	0	0	0	0	0	0	9	0	9	Bacteria	Firmicutes	Clostridia	Lachnospirales	Lachnospiraceae	Lachnospiraceae grp NK4B4
68e9c43e8d92322eaf79ea28e769bc8a	28	39	180	3	683	138	49	90	55	54	133	117	94	47	10	112	1210	622	1832	Bacteria	Campilobacterota	Campylobacteria	Campylobacterales	Helicobacteraceae	Helicobacter	Helicobacter rodentium
68f3c4d4a08f5e6bd233327e18668c1e	0	9	0	0	0	0	4	0	0	9	7	9	0	0	0	0	13	25	38	Bacteria	Firmicutes	Clostridia	Lachnospirales	Lachnospiraceae
68f64e117e90471622c9164db049753f	0	0	0	0	0	0	4	10	0	0	0	0	0	0	0	0	14	0	14	Bacteria	Firmicutes	Clostridia	Lachnospirales	Lachnospiraceae
68fdb08002c28987b58579c5e8a3d0fe	0	0	0	0	0	0	0	0	0	0	0	0	0	0	11	0	0	11	11	Bacteria	Firmicutes	Clostridia	Clostridia grp vadinBB60
69143991c5993b2544e6d28e189f72a6	16	16	16	0	10	7	26	18	9	0	7	0	0	0	17	0	109	33	142	Bacteria	Firmicutes	Clostridia	Peptostreptococcales-Tissierellales	Anaerovoracaceae
691452f7d6726f66d9e0ac5744fa372b	0	0	0	0	0	0	0	0	0	11	8	0	18	0	0	4	0	41	41	Bacteria	Firmicutes	Bacilli	Bacilli RF39
6927877a407e8d4115cb545e450d2ab0	262	16	0	0	0	10	0	0	0	0	226	177	0	0	0	112	288	515	803	Bacteria	Firmicutes	Clostridia	Clostridia UCG 014
694177362b313c72db587f0eb98e29a2	12	6	156	60	0	0	0	0	20	316	18	0	0	0	0	0	234	354	588	Bacteria	Firmicutes	Clostridia	Oscillospirales	Ruminococcaceae	Ruminococcus
69972e81b96099d9bae09ae6b52e2ce9	798	436	241	563	491	431	409	484	520	1052	1921	928	249	969	821	496	3853	6956	10809	Bacteria	Firmicutes	Clostridia	Oscillospirales	Oscillospiraceae
69a11f927915e2a3ba1f7b9c84486527	198	93	8	11	45	52	11	257	86	91	90	462	50	40	129	121	675	1069	1744	Bacteria	Proteobacteria	Gammaproteobacteria	Burkholderiales	Sutterellaceae	Parasutterella
69ab656674207b3d4180010d003d21b9	41	69	56	0	25	9	113	111	22	14	0	0	0	31	0	0	424	67	491	Bacteria	Bacteroidota	Bacteroidia	Bacteroidales	Muribaculaceae
69cb773be4f3c8043af77ebf0ece464a	0	0	0	16	43	0	0	0	0	0	0	0	0	0	0	0	59	0	59	Bacteria	Firmicutes	Clostridia	Clostridia UCG 014
6a0770d993064a18460e5c5a57227435	0	0	0	0	9	11	0	0	0	0	0	0	0	0	0	0	20	0	20	Bacteria	Firmicutes	Clostridia	Clostridia grp vadinBB60
6a1039a79bbbfaa368bf6ad3ce013e2b	0	0	0	0	0	0	0	0	0	0	0	0	0	0	14	0	0	14	14	Bacteria	Firmicutes	Clostridia	Oscillospirales	Oscillospiraceae
6a1e9dc44191842af4dbab3863be9c95	3	8	2	0	0	6	11	18	0	7	0	0	3	0	0	0	48	10	58	Bacteria	Firmicutes	Clostridia	Oscillospirales	Oscillospirales UCG 010
6a7b7a70402233d87206b8874e8e3058	80	70	58	89	184	79	0	49	42	55	0	84	0	45	499	41	609	766	1375	Bacteria	Firmicutes	Clostridia	Oscillospirales	Oscillospiraceae
6a8118b17d1d40cf877db24449ceb616	40	52	71	102	98	94	14	62	24	48	28	74	23	20	63	52	533	332	865	Bacteria	Firmicutes	Clostridia	Oscillospirales	Oscillospiraceae	Oscillibacter
6a889e53c5c5980639e86316510a6ddf	0	0	0	0	0	0	0	0	0	0	0	0	0	0	18	0	0	18	18	Bacteria	Firmicutes	Clostridia	Lachnospirales	Lachnospiraceae
6a9f3c9327dd7d08ef8504128be3b722	0	0	0	0	6	5	0	9	3	0	10	4	0	0	0	9	20	26	46	Bacteria	Firmicutes	Clostridia	Clostridia grp vadinBB60
6aa786adac3a60d7e298034597480284	0	0	0	0	0	0	0	0	0	0	5	0	0	0	0	0	0	5	5	Bacteria	Firmicutes	Clostridia	Lachnospirales	Lachnospiraceae
6aabafb49961a8603b6242b71562c56a	7	9	0	4	0	0	0	9	0	0	10	9	0	0	8	0	29	27	56	Bacteria	Firmicutes	Clostridia	Oscillospirales	Oscillospirales UCG 010
6b08596cd7fa0727c16c28d4e0aacdbd	968	220	292	314	491	2106	71	370	0	0	110	200	0	0	0	0	4832	310	5142	Bacteria	Firmicutes	Clostridia	Oscillospirales	Ruminococcaceae	Ruminococcus
6b502e6561978d72e57a27e58e25c050	0	0	0	0	0	0	0	0	0	0	0	0	0	0	7	0	0	7	7	Bacteria	Firmicutes	Clostridia	Oscillospirales	Oscillospiraceae	Oscillospiraceae grp V9D2013
6b6572c0e4d1b75f839fc8b54c8068c0	0	0	0	16	0	0	0	0	0	0	0	0	0	0	11	0	16	11	27	Bacteria	Firmicutes	Clostridia	Lachnospirales	Lachnospiraceae
6b6632ffa787663b86dedd11af261e7a	0	0	0	54	0	0	32	22	0	37	0	0	0	0	26	0	108	63	171	Bacteria	Firmicutes	Clostridia	Clostridia UCG 014
6b70d3f09631712e1e8986c6969b8b4a	0	0	0	0	0	0	0	31	68	0	0	87	0	0	0	0	31	155	186	Bacteria	Bacteroidota	Bacteroidia	Bacteroidales	Muribaculaceae
6b77f42f15913efba62382ba4a800bd6	0	0	0	0	0	0	0	45	0	0	68	0	18	0	0	0	45	86	131	Bacteria	Firmicutes	Clostridia	Clostridia UCG 014
6b8ad6980941047fbd469608de31d55f	0	19	0	21	0	0	0	0	0	0	0	13	0	0	23	0	40	36	76	Bacteria	Firmicutes	Clostridia	Oscillospirales	Oscillospiraceae	Oscillospiraceae grp NK4A214
6bd01735089ab6db7909bd773579fa6f	0	0	0	0	6	0	0	0	0	0	0	0	0	0	0	0	6	0	6	Bacteria	Firmicutes	Clostridia	Clostridia UCG 014
6c2991ba2e60709efc9700a01dd281b2	0	0	0	24	0	0	0	0	0	0	0	0	0	0	25	0	24	25	49	Bacteria	Firmicutes	Clostridia	Clostridia UCG 014
6c5861c45a2ea7fca6ceb97e44a010ce	0	0	0	0	0	16	15	0	0	0	0	0	0	0	0	0	31	0	31	Bacteria	Firmicutes	Clostridia	Oscillospirales	Oscillospiraceae
6c5ae7aece53e53a18d61f004f0e9bbe	27	0	24	40	46	0	0	0	147	42	287	23	24	0	0	0	137	523	660	Bacteria	Firmicutes	Clostridia	Monoglobales	Monoglobaceae	Monoglobus
6c74c0e3054a78c260f4ac463faccd57	19	69	17	0	0	0	0	0	0	51	0	0	0	0	21	0	105	72	177	Bacteria	Firmicutes	Bacilli	Bacilli RF39
6cd82344b0ea970d174031a3860f1bb7	0	0	0	0	0	0	0	3	0	0	0	0	0	0	0	0	3	0	3	Bacteria	Firmicutes	Bacilli	Erysipelotrichales
6ce460b984e317282ff741b2456bea89	0	0	0	0	6	0	0	0	0	0	0	4	0	0	0	0	6	4	10	Bacteria	Firmicutes	Clostridia	Lachnospirales	Lachnospiraceae	Lachnospiraceae A2
6d140e31ac377a740ff56c86fd3d3a00	0	0	0	0	798	179	34	0	61	225	139	69	0	52	101	54	1011	701	1712	Bacteria	Firmicutes	Clostridia	Oscillospirales	Ruminococcaceae	Eubacterium grp siraeum
6d160e24d9a69ba40efc5687cc934604	262	35	91	34	173	328	38	70	707	597	137	887	411	273	852	1271	1031	5135	6166	Bacteria	Bacteroidota	Bacteroidia	Bacteroidales	Prevotellaceae	Prevotellaceae grp Ga6A1
6d1fc4f2f806f9b1a6e15336a9dc47be	0	0	0	0	0	0	0	0	0	0	0	0	3	0	0	0	0	3	3	Bacteria	Firmicutes	Clostridia	Oscillospirales	Oscillospirales UCG 010
6d6ab7315b399f8c54b50467972c07aa	0	8	0	0	4	4	0	0	0	0	5	4	6	0	8	0	16	23	39	Bacteria	Firmicutes	Clostridia	Oscillospirales	Ruminococcaceae	Ruminococcaceae DTU089
6db49c97bc6313cb24c11d1e8ade7a21	0	0	6	0	0	0	0	0	8	0	0	0	14	0	71	8	6	101	107	Bacteria	Firmicutes	Clostridia	Oscillospirales	Oscillospiraceae	Oscillibacter
6dbcc2d515c333571aa632e26335a204	0	3	3	16	4	0	0	0	5	0	0	5	0	0	12	3	26	25	51	Bacteria	Firmicutes	Clostridia	Oscillospirales	Ruminococcaceae	Anaerofilum
6e2c3070699785e2b5d8d09c90866c84	0	0	4	0	0	0	0	0	0	0	0	0	0	0	0	0	4	0	4	Bacteria	Firmicutes	Clostridia	Clostridia grp vadinBB60
6e4bf491bfa05e1b32f5f67bb6494361	0	0	0	0	0	0	0	0	0	234	0	0	0	0	0	0	0	234	234	Bacteria	Firmicutes	Clostridia	Clostridia UCG 014
6ef7c64dcce524bca34f22afe4811b5e	0	0	0	0	12	0	11	19	0	6	0	5	9	0	15	0	42	35	77	Bacteria	Firmicutes	Clostridia	Oscillospirales	Oscillospiraceae	Oscillospiraceae grp NK4A214
6f13ad8a4d3ba9c2ec20af0796d0c712	0	0	0	0	28	0	4	0	0	0	0	0	0	0	0	0	32	0	32	Bacteria	Firmicutes	Clostridia	Lachnospirales	Lachnospiraceae	Acetivibrio	Acetivibrio ethanolgignens
6f1bb1dd319bc4bc69958f91ff88c146	47	41	24	111	133	36	79	69	45	56	0	0	0	82	36	0	540	219	759	Bacteria	Firmicutes	Clostridia	Clostridia UCG 014
6f1cbae792de3e1162d3d7dffbe4bb20	938	735	1029	1723	82	25	812	315	12	0	0	0	683	236	0	0	5659	931	6590	Bacteria	Firmicutes	Bacilli	Lactobacillales	Lactobacillaceae	Lactobacillus	Lactobacillus intestinalis
6f2d83e14d4c50de9fb2be5ea715c2d0	0	0	0	0	42	39	24	28	0	20	0	0	11	7	11	9	133	58	191	Bacteria	Firmicutes	Clostridia	Peptococcales	Peptococcaceae
6f81ae1cd9cfbb7652d0fe64528eaf94	0	0	0	326	0	0	0	0	0	0	40	0	0	0	0	0	326	40	366	Bacteria	Patescibacteria	Saccharimonadia	Saccharimonadales	Saccharimonadaceae	Candidatus Saccharimonas
6f88f3e038974606d3679ebe3d62ae45	0	0	0	0	0	0	0	0	0	0	0	0	0	0	0	10	0	10	10	Bacteria	Firmicutes	Bacilli	Bacilli RF39
6fb126df2d44206a4d1e6a942ec32938	0	0	0	0	0	0	0	0	0	0	0	0	0	0	14	115	0	129	129	Bacteria	Firmicutes	Clostridia	Monoglobales	Monoglobaceae	Monoglobus
6fbb0c092edba3193594a8754d0220b4	0	0	18	0	0	0	0	40	0	0	0	0	0	0	0	0	58	0	58	Bacteria	Firmicutes	Clostridia	Clostridia UCG 014
708b1182f06d35b4e1e6c43cfec1bdd3	33	36	105	0	0	25	0	0	24	0	0	19	0	0	0	33	199	76	275	Bacteria	Firmicutes	Clostridia	Oscillospirales	Oscillospiraceae
70a8fe91658cf57838494fb2e769ec25	0	0	0	0	0	0	18	0	0	0	0	0	0	0	0	0	18	0	18	Bacteria	Firmicutes	Clostridia	Oscillospirales	Ruminococcaceae	Ruminococcus
70b169d7740bc1398aa853c2b7d37249	100	151	31	0	229	323	41	245	254	69	108	144	52	13	22	60	1120	722	1842	Bacteria	Bacteroidota	Bacteroidia	Bacteroidales	Prevotellaceae
7128749d68f4d59d26d4b6d2f4c0343f	242	47	27	0	23	23	123	300	102	73	17	119	49	50	35	13	785	458	1243	Bacteria	Bacteroidota	Bacteroidia	Bacteroidales	Muribaculaceae
7130db393d3aeface6b080f1d6748177	0	0	0	0	60	28	52	78	98	0	0	0	0	0	0	18	218	116	334	Bacteria	Firmicutes	Clostridia	Oscillospirales	Oscillospiraceae	Colidextribacter
71388bf0952df19a8fad5f1bfa9d8c43	36	231	18	13	0	32	0	0	235	76	5	15	71	36	46	0	330	484	814	Bacteria	Firmicutes	Clostridia	Clostridia UCG 014
71409a8afcc446f80bce669a1d97db8a	0	0	23	0	0	0	0	0	0	0	0	0	0	0	0	0	23	0	23	Bacteria	Firmicutes	Clostridia	Clostridia grp vadinBB60
714304eebfc3e1d2e8138f26ee5a8bff	8	6	0	0	9	8	7	15	0	0	0	0	0	0	0	0	53	0	53	Bacteria	Firmicutes	Clostridia	Oscillospirales		Eubacterium grp coprostanoligenes
7165ca7ea8a090af3b2d05e505473a08	0	0	0	0	0	0	69	129	49	77	0	0	10	39	0	0	198	175	373	Bacteria	Bacteroidota	Bacteroidia	Bacteroidales	Muribaculaceae
71c955186c87a745ce9a09e3d2522642	0	0	0	0	0	0	0	5	0	0	0	8	0	0	13	0	5	21	26	Bacteria	Firmicutes	Clostridia	Oscillospirales	Oscillospirales UCG 010
71cba4cffa7bcf6b7a280e086af319c9	0	0	0	0	0	0	0	0	0	0	0	0	0	17	0	0	0	17	17	Bacteria	Firmicutes	Clostridia	Clostridia UCG 014
7215e6796de3e835c8879da79b1b708d	0	0	0	0	0	0	0	0	0	12	0	0	0	0	0	0	0	12	12	Bacteria	Firmicutes	Clostridia	Oscillospirales	Oscillospiraceae	Oscillospiraceae grp NK4A214
721bbde09abf2f51fc7d8caeab5b22f1	10	21	0	9	108	54	63	94	26	30	0	0	0	4	11	23	359	94	453	Bacteria	Firmicutes	Clostridia	Clostridiales	Clostridiaceae	Clostridium sensu stricto 1
723e5a652d9f0cd266a77ce239923c05	47	42	0	0	11	14	0	12	15	0	0	0	0	0	41	10	126	66	192	Bacteria	Bacteroidota	Bacteroidia	Bacteroidales	Muribaculaceae	Muribaculum
72731259ca0a24e936ea5709726be99f	0	0	8	13	6	6	6	0	0	0	0	0	5	0	11	0	39	16	55	Bacteria	Firmicutes	Clostridia	Oscillospirales	Ruminococcaceae
727992952afbbf55406b97e29855c9c2	0	0	0	0	0	0	0	0	0	0	0	0	0	0	11	0	0	11	11	Bacteria	Actinobacteriota	Coriobacteriia	Coriobacteriales	Eggerthellaceae	Enterorhabdus
7289d0fea43402482e73a5c9b9f7dfc0	0	0	0	18	0	0	0	0	0	0	0	0	0	0	0	0	18	0	18	Bacteria	Firmicutes	Clostridia	Oscillospirales		Eubacterium grp coprostanoligenes
731f05b0a2cd5a295eed1bf67823ec44	0	0	0	0	0	0	42	0	0	0	0	0	0	0	0	0	42	0	42	Bacteria	Firmicutes	Clostridia	Oscillospirales	Ruminococcaceae	Eubacterium grp siraeum
734b7cdc504a3021ef6971c5c85aadda	0	0	0	0	0	0	0	0	0	0	0	0	171	49	0	0	0	220	220	Bacteria	Firmicutes	Bacilli	Lactobacillales	Lactobacillaceae	Lactobacillus	Lactobacillus intestinalis
7351c8f924e58d33ee987530534f3b91	0	0	0	0	0	14	0	0	0	0	0	0	0	6	20	0	14	26	40	Bacteria	Firmicutes	Clostridia	Lachnospirales	Lachnospiraceae
7398a8fcbc69240bfbb4d43d2d0a89c8	0	0	44	34	0	0	0	0	0	0	0	26	0	0	0	0	78	26	104	Bacteria	Firmicutes	Clostridia	Clostridia UCG 014
73c9da3669b39e5f3d55c373e998e0a7	0	0	0	0	9	5	0	0	3	0	0	0	0	0	0	0	14	3	17	Bacteria	Firmicutes	Clostridia	Oscillospirales	Oscillospiraceae	Oscillospiraceae UCG 002
73fcd65b375d07d77d266cf29d0b0f35	14	12	20	11	5	4	0	0	0	3	0	0	4	0	30	7	66	44	110	Bacteria	Firmicutes	Clostridia	Oscillospirales	Ruminococcaceae
740471e92fa844f21f4a6faea57d219b	0	0	0	0	0	0	0	0	0	0	5	0	0	0	0	0	0	5	5	Bacteria	Firmicutes	Clostridia	Lachnospirales	Lachnospiraceae	Acetitomaculum
74134a9e5065b8a5b7fed4b59b427d37	16	29	33	41	0	0	0	0	28	0	0	45	0	14	46	14	119	147	266	Bacteria	Firmicutes	Clostridia	Oscillospirales	Oscillospiraceae	Intestinimonas
7427cc5ba277f690df113d56e5c6b538	60	74	9	153	97	80	73	63	56	50	55	60	28	36	61	41	609	387	996	Bacteria	Actinobacteriota	Coriobacteriia	Coriobacteriales
744a790aa663b1502d6a628d251e8a03	0	7	0	0	5	0	0	8	0	0	0	0	0	0	0	0	20	0	20	Bacteria	Firmicutes	Clostridia	Oscillospirales	Butyricicoccaceae	Butyricicoccaceae UCG 009
7466aac1785d31bf7f487992b35f9637	0	0	0	0	0	0	0	71	12	15	35	0	32	0	0	35	71	129	200	Bacteria	Firmicutes	Clostridia	Clostridia UCG 014
7468ce3baeb4206c64da69d3b9126925	7	0	0	3	4	0	0	0	0	0	0	16	0	0	0	0	14	16	30	Bacteria	Firmicutes	Clostridia	Clostridia grp vadinBB60
74a750b1f79b91c619bec39d4337123d	2	21	13	19	9	41	21	11	8	14	50	39	0	13	8	10	137	142	279	Bacteria	Firmicutes	Clostridia	Christensenellales	Christensenellaceae
74aaeb93ba19830fa0e2cc55966371bd	0	0	0	0	0	5	0	6	0	0	0	0	0	0	0	0	11	0	11	Bacteria	Firmicutes	Firmicutes Incertae Sedis	Firmicutes Incertae Sedis DTU014
74c3ceb911f02a021d514bc855c504ca	0	0	0	0	0	0	0	0	0	0	0	0	0	0	3	0	0	3	3	Bacteria	Firmicutes	Clostridia	Lachnospirales	Lachnospiraceae
74c6f5b37c8f8d6f0922b1b5d5db93ea	0	0	0	0	0	0	0	0	0	0	0	0	0	0	24	0	0	24	24	Bacteria	Firmicutes	Clostridia	Clostridia UCG 014
74e2cfe7084ae562453ef3fe3eebe1a5	0	0	0	0	0	0	0	8	0	0	0	0	0	0	0	0	8	0	8	Bacteria	Firmicutes	Clostridia	Oscillospirales	Oscillospirales UCG 010
750f155e4296cffb60d3b165c76643e2	0	0	0	0	0	42	0	0	0	0	0	0	67	27	0	0	42	94	136	Bacteria	Firmicutes	Clostridia	Oscillospirales	Oscillospiraceae	Oscillospiraceae grp NK4A214
75ac742d96361b230506259204d6dc12	0	0	0	0	0	21	16	0	0	0	0	39	0	0	12	0	37	51	88	Bacteria	Firmicutes	Clostridia	Lachnospirales	Lachnospiraceae	Lachnospiraceae grp NK4A136
761599702709ccd294e1223e3e8fc613	0	4	0	0	12	5	14	10	0	0	0	0	0	0	0	0	45	0	45	Bacteria	Firmicutes	Clostridia	Peptococcales	Peptococcaceae
763b52bf6d9bdb896c3dd752bf39df22	10	0	0	143	0	0	0	0	0	0	0	11	0	33	109	14	153	167	320	Bacteria	Firmicutes	Clostridia	Lachnospirales	Lachnospiraceae
766294b2ae4697317bc0356158b8603e	82	0	35	0	124	77	40	0	0	35	30	83	0	0	210	104	358	462	820	Bacteria	Firmicutes	Clostridia	Lachnospirales	Lachnospiraceae	Roseburia
767a9761e9034bc6299ae0be816c4df2	7	24	8	0	19	10	4	9	0	6	0	40	3	0	0	13	81	62	143	Bacteria	Proteobacteria	Alphaproteobacteria	Rhodospirillales
768a894e42124824209c970f69b1d36f	7	13	0	450	0	0	0	0	0	0	0	0	0	0	18	0	470	18	488	Bacteria	Firmicutes	Clostridia	Oscillospirales	Ruminococcaceae	Eubacterium grp siraeum
76bba844f215e8555697fc451738e8ff	0	0	0	0	0	0	0	0	14	0	0	0	0	4	0	6	0	24	24	Bacteria	Firmicutes	Clostridia	Lachnospirales	Defluviitaleaceae	Defluviitaleaceae UCG 011
7704f225a854fa461e1ade85aa6d9df5	0	0	0	0	0	0	0	0	0	0	0	0	0	0	5	0	0	5	5	Bacteria	Firmicutes	Clostridia	Peptostreptococcales-Tissierellales	Anaerovoracaceae	Anaerovoracaceae XIII UCG 001
7718e6e5aa12189e4c9ea931b3f184c3	0	38	26	101	0	0	0	0	58	87	575	45	17	11	0	0	165	793	958	Bacteria	Firmicutes	Clostridia	Monoglobales	Monoglobaceae	Monoglobus
7736df3a2dd3837cd5fb55fc65213a38	0	0	56	27	24	10	21	26	0	6	37	18	14	0	12	0	164	87	251	Bacteria	Firmicutes	Clostridia	Lachnospirales	Lachnospiraceae	Lachnospiraceae grp NK4A136
778fce44b91d9eb32df4f27f1cec6a66	0	0	0	0	0	0	0	0	0	0	0	0	0	0	37	0	0	37	37	Bacteria	Firmicutes	Clostridia	Oscillospirales	Oscillospiraceae
779e037ec1b9228ce493e02b1e819dfd	345	156	58	115	114	109	403	798	199	163	119	219	112	158	136	66	2098	1172	3270	Bacteria	Bacteroidota	Bacteroidia	Bacteroidales	Muribaculaceae
78004b3bad43b8805657176306956941	0	0	0	0	0	0	58	41	0	9	0	0	0	0	347	121	99	477	576	Bacteria	Firmicutes	Clostridia	Lachnospirales	Lachnospiraceae	Eubacterium grp xylanophilum
789622bf56fea28a1ca74dff348c8d48	0	0	0	0	120	164	160	383	0	54	0	0	9	6	0	0	827	69	896	Bacteria	Firmicutes	Clostridia	Oscillospirales		Eubacterium grp coprostanoligenes
78a90dc695ce12d2df2d8afcd4cfce5e	0	0	0	0	0	0	0	0	0	0	0	0	0	0	8	0	0	8	8	Bacteria	Firmicutes	Clostridia	Lachnospirales	Lachnospiraceae
78af43ae594a8c5dc7bfeb2702482f39	137	182	99	36	304	234	226	486	457	270	277	464	197	118	272	119	1704	2174	3878	Bacteria	Bacteroidota	Bacteroidia	Bacteroidales	Muribaculaceae
78cd0663e33406b3001ffb3d31eed32d	14	77	17	0	0	0	59	87	0	0	0	0	11	0	0	32	254	43	297	Bacteria	Firmicutes	Clostridia	Lachnospirales	Lachnospiraceae	Lachnospiraceae grp NK4A136
78d338cd8955a9e25bd822ef13acc35c	0	0	0	16	0	0	0	0	0	0	0	0	0	0	4	0	16	4	20	Bacteria	Firmicutes	Clostridia	Lachnospirales	Lachnospiraceae
794378f7b4a14ee79d76bebd1c0032f7	0	0	0	0	0	0	0	4	0	0	0	0	0	0	0	0	4	0	4	Bacteria	Firmicutes	Bacilli	Bacilli RF39
79b9df18eed54f01009abc21b6c5550a	0	0	0	0	0	0	18	0	0	0	0	20	0	0	0	0	18	20	38	Bacteria	Firmicutes	Clostridia	Clostridia grp vadinBB60			Clostridiales bacterium
7a6a394fe7285b50ee54b56f316a3944	8	4	0	6	0	0	0	0	0	0	7	0	0	0	18	0	18	25	43	Bacteria	Bacteroidota	Bacteroidia	Bacteroidales	Rikenellaceae	Alistipes
7a6ba4c8d070fb948f233f68fb32e947	8	26	0	0	104	178	76	83	51	28	9	20	26	17	8	0	475	159	634	Bacteria	Firmicutes	Clostridia	Christensenellales	Christensenellaceae	Christensenellaceae grp R 7
7a73f53038ab0bbb3d33b02b278bf609	76	0	35	56	540	61	46	0	0	70	177	242	0	0	52	0	814	541	1355	Bacteria	Firmicutes	Clostridia	Oscillospirales	Oscillospiraceae	Oscillibacter
7a767bb054425d15edda1473be224ef4	156	52	0	0	29	32	46	122	36	0	0	0	0	28	0	0	437	64	501	Bacteria	Bacteroidota	Bacteroidia	Bacteroidales	Prevotellaceae	Prevotella
7a822915054927eaceb538be4fa0e66f	0	0	0	0	10	0	0	0	0	0	0	0	0	0	0	0	10	0	10	Bacteria	Firmicutes	Clostridia	Lachnospirales	Lachnospiraceae	Lachnospiraceae grp NK4A136
7a9189e829e945b17e0295b645dd5bbf	0	9	0	0	0	0	24	0	0	9	0	32	0	0	0	0	33	41	74	Bacteria	Firmicutes	Clostridia	Lachnospirales	Lachnospiraceae
7a945f9b271332f68c15bd43b522528f	0	0	0	0	11	7	0	0	51	20	0	0	15	25	66	0	18	177	195	Bacteria	Firmicutes	Clostridia	Lachnospirales	Lachnospiraceae
7ac0f08aef37ef25ff54e4aa36938b28	17	17	0	0	26	19	0	0	0	0	0	22	0	0	0	0	79	22	101	Bacteria	Bacteroidota	Bacteroidia	Bacteroidales	Muribaculaceae
7af3bb5748d46f4bd72806941ab2ec40	0	8	6	24	0	13	14	15	5	0	8	14	23	0	8	4	80	62	142	Bacteria	Firmicutes	Clostridia	Lachnospirales	Lachnospiraceae	Ruminococcus grp torques
7b23e2d405a99a804ad05089153481fc	0	0	0	68	0	0	0	0	0	0	0	0	0	0	53	0	68	53	121	Bacteria	Firmicutes	Clostridia	Oscillospirales	Oscillospiraceae	Colidextribacter
7b28c20e72c6c95b3e604f0849245770	6	0	2	3	0	4	0	0	30	19	16	17	2193	2048	0	4	15	4327	4342	Bacteria	Verrucomicrobiota	Verrucomicrobiae	Verrucomicrobiales	Akkermansiaceae	Akkermansia	Akkermansia muciniphila
7b49bae6aee35c349e92e5ab5e6e8f9e	0	0	60	0	0	0	0	0	0	0	0	0	0	0	0	0	60	0	60	Bacteria	Firmicutes	Clostridia	Clostridia UCG 014
7b5b130650d5363701e3d6d7aefa0cc3	0	0	0	0	0	0	0	0	0	0	0	6	0	0	11	11	0	28	28	Bacteria	Firmicutes	Clostridia	Clostridia grp vadinBB60
7b6ee4dff81a7ab8129b22ba7dde07a3	0	0	0	0	0	0	0	0	0	0	0	0	0	0	10	0	0	10	10	Bacteria	Firmicutes	Clostridia	Oscillospirales	Ruminococcaceae
7ba07e4c2fed4da2d0fffb31ebc6c4ae	0	0	0	101	12	115	5	0	11	22	30	19	0	0	63	12	233	157	390	Bacteria	Firmicutes	Clostridia	Lachnospirales	Lachnospiraceae
7bd4e018d349ace27661ba4ff930730b	0	0	0	0	0	0	0	0	0	0	14	35	0	12	0	14	0	75	75	Bacteria	Firmicutes	Bacilli	Bacilli RF39
7bd8ece15e3e7f6a80a772471a14842a	0	0	0	0	0	0	23	0	0	0	0	0	0	0	0	0	23	0	23	Bacteria	Firmicutes	Clostridia	Lachnospirales	Lachnospiraceae
7bdbc6d0386a2abb7f5dfaacd4a9047f	0	0	0	7	0	0	0	0	0	0	0	0	0	0	0	0	7	0	7	Bacteria	Firmicutes	Clostridia	Lachnospirales	Lachnospiraceae
7c0a93d5b26c5910d242db71351feef1	0	0	0	0	0	6	11	4	0	0	0	0	0	0	0	0	21	0	21	Bacteria	Firmicutes	Clostridia	Clostridia grp vadinBB60
7c46b2e172644c15f92dc787d50f20da	0	0	0	0	0	0	0	0	0	0	0	0	0	0	64	0	0	64	64	Bacteria	Firmicutes	Clostridia	Oscillospirales	Oscillospiraceae	Oscillospira
7caab4be0a0f4f544870e680908c6c23	0	0	0	17	0	0	0	0	0	0	0	0	0	0	0	0	17	0	17	Bacteria	Firmicutes	Clostridia	Oscillospirales		Eubacterium grp coprostanoligenes
7cc4ffea88589600d816213917f53187	0	0	0	0	143	39	179	388	0	0	0	0	0	0	0	0	749	0	749	Bacteria	Firmicutes	Clostridia	Clostridia UCG 014
7cd33b13be5cb879b46cf8a3d20384e7	0	12	0	0	0	0	0	0	17	0	0	0	0	0	0	0	12	17	29	Bacteria	Firmicutes	Clostridia	Oscillospirales	Oscillospiraceae	Oscillospiraceae grp NK4A214
7cd4984704cd1d6f0004456447a7eb00	0	0	0	0	5	0	0	0	0	0	0	0	0	2	0	0	5	2	7
7ce0f01943e9822a274e1bfd3a9c70cf	0	0	0	0	0	0	0	0	0	0	0	0	0	0	79	0	0	79	79	Bacteria	Firmicutes	Clostridia	Lachnospirales	Lachnospiraceae
7cfa89baf6fe219f19d502df8e244704	0	39	54	0	0	0	19	34	0	0	44	0	0	0	0	0	146	44	190	Bacteria	Firmicutes	Clostridia	Clostridia UCG 014
7d518e827d9d6a525a3c1d4b64bdc73c	0	0	0	0	0	0	0	0	20	0	0	23	0	0	44	0	0	87	87	Bacteria	Firmicutes	Clostridia	Oscillospirales	Oscillospiraceae
7d62b4aef8c3b4e8ab48a14244a1e682	0	0	0	13	0	0	0	0	0	0	0	0	0	0	0	0	13	0	13	Bacteria	Firmicutes	Clostridia	Lachnospirales	Lachnospiraceae
7ddbf0a480d8e324cc9e6cac14f57bad	0	0	0	0	0	0	0	0	0	0	0	0	0	0	15	0	0	15	15	Bacteria	Firmicutes	Clostridia	Oscillospirales	Ruminococcaceae	Harryflintia
7df0a0356dd7c5c6f06a5124d33cb36d	4	0	4	0	0	0	0	0	0	0	0	5	0	0	5	0	8	10	18	Bacteria	Firmicutes	Clostridia	Lachnospirales	Lachnospiraceae
7e01cfa1735b99a443c946369fde2019	0	33	0	0	0	0	0	0	0	0	0	0	0	0	55	0	33	55	88	Bacteria	Firmicutes	Clostridia	Lachnospirales	Lachnospiraceae	Lachnospiraceae grp NK4A136
7e4b615589808944fb3b8ff54cdf16e5	0	0	0	0	0	0	15	13	0	0	11	0	0	0	0	0	28	11	39	Bacteria	Firmicutes	Bacilli	Bacilli RF39
7e61f1b7a9095d36db0baf36bd931af1	0	0	0	0	0	0	0	18	0	0	0	0	0	0	0	0	18	0	18	Bacteria	Firmicutes	Clostridia	Lachnospirales	Lachnospiraceae
7e83d8541521ed9779393be7be5a2b24	125	108	35	50	257	234	523	578	251	164	38	166	148	131	268	62	1910	1228	3138	Bacteria	Bacteroidota	Bacteroidia	Bacteroidales	Muribaculaceae
7eeb71363aa60a104fce2edb487d0b8f	6	8	0	0	14	4	0	29	11	6	0	38	2	0	0	0	61	57	118	Bacteria	Firmicutes	Bacilli	Erysipelotrichales	Erysipelotrichaceae
7f24ad12f37f52f5c6484500c8311128	0	0	0	0	0	63	0	0	0	0	0	0	0	0	0	0	63	0	63	Bacteria	Firmicutes	Clostridia	Clostridia UCG 014
7f3879acc747790e8c36153abad6bedb	0	0	0	0	97	0	42	56	207	229	0	35	349	132	531	252	195	1735	1930	Bacteria	Firmicutes	Clostridia	Lachnospirales	Lachnospiraceae
7f7b2800743e173d8b4f91a807bf8da3	0	0	0	0	0	0	0	0	0	0	8	0	0	0	5	12	0	25	25	Bacteria	Firmicutes	Bacilli	Izemoplasmatales
7fd33138e066be330a31f03e2bfa6d69	0	0	0	0	0	0	0	5	0	0	0	0	0	0	11	0	5	11	16	Bacteria	Firmicutes	Clostridia	Clostridia grp vadinBB60
7fdbaead6d332d10bd87ec2ebee47848	37	50	17	10	56	106	0	22	0	0	9	18	0	0	89	23	298	139	437	Bacteria	Bacteroidota	Bacteroidia	Bacteroidales	Muribaculaceae
7ffa71b0a09215109e436305abf72078	0	0	124	101	0	0	0	0	0	0	0	0	0	0	0	0	225	0	225	Bacteria	Firmicutes	Clostridia	Lachnospirales	Lachnospiraceae	Lachnospiraceae grp NK4A136
805c0959b90cd47bb52d9f6571c5fb6a	135	204	219	294	160	154	133	179	156	152	181	298	83	72	597	131	1478	1670	3148	Bacteria	Firmicutes	Clostridia	Oscillospirales	Oscillospiraceae	Colidextribacter
80b02d7e727cc262fca3274adc4bc2ae	0	0	0	0	0	0	0	0	0	0	0	0	0	0	20	11	0	31	31	Bacteria	Firmicutes	Clostridia	Lachnospirales	Lachnospiraceae
80e0b60e0000d34b595fc2143d7cda4f	15	5	0	0	0	0	0	0	8	7	0	14	0	10	28	9	20	76	96	Bacteria	Firmicutes	Clostridia	Lachnospirales	Lachnospiraceae	Marvinbryantia
80f5d0d283c6b9334c1c3ffd2c4c76d0	0	0	0	0	0	0	0	0	0	10	0	0	0	0	0	0	0	10	10	Bacteria	Firmicutes	Clostridia	Lachnospirales	Lachnospiraceae	Lachnospiraceae grp NK4B4
8135beec331a8d558070c38b580e4b8e	7	0	0	0	0	0	1121	107	185	385	140	228	117	51	19	14	1235	1139	2374	Bacteria	Firmicutes	Clostridia	Oscillospirales	Ruminococcaceae
814891c975c02f29829aad91e7525455	0	0	12	68	0	0	12	0	0	23	0	10	17	0	28	0	92	78	170	Bacteria	Firmicutes	Clostridia	Clostridia UCG 014
81d3a6950559d5543eb39e4f5b310a31	340	381	860	583	138	143	844	1304	622	725	491	836	118	344	263	227	4593	3626	8219	Bacteria	Patescibacteria	Saccharimonadia	Saccharimonadales	Saccharimonadaceae	Candidatus Saccharimonas
81e717477f9569a544009a86e4a9573d	0	5	0	0	11	0	0	0	0	0	0	0	0	0	11	0	16	11	27	Bacteria	Firmicutes	Clostridia	Lachnospirales	Lachnospiraceae
82453eae5b0ca15b4d196bd9fb3fca41	0	8	0	0	0	0	0	0	0	0	0	0	0	0	0	0	8	0	8	Bacteria	Firmicutes	Bacilli	Bacilli RF39
826c535cebcc527702fd24d871239bb4	0	0	0	0	0	0	0	6	0	0	0	0	0	0	9	0	6	9	15	Bacteria	Firmicutes	Clostridia	Oscillospirales	Oscillospiraceae	Oscillospiraceae UCG 005
828c1075fe2c872cafbf2b37c950ac94	0	0	0	0	0	0	0	3	0	0	0	0	0	0	0	0	3	0	3	Bacteria	Firmicutes	Clostridia	Oscillospirales	Oscillospirales UCG 010
83350114f4d6e277159043a6babee33b	0	0	0	5	12	0	4	0	0	0	4	12	0	0	12	0	21	28	49	Bacteria	Firmicutes	Clostridia	Oscillospirales	Ruminococcaceae	Candidatus Soleaferrea
834e58d5083b1bcc50f7db21f84fdee8	0	0	0	0	0	0	0	19	0	0	0	14	0	0	0	0	19	14	33	Bacteria	Firmicutes	Clostridia	Oscillospirales	Ruminococcaceae	Ruminococcus
83557cf810518fecc511625fa8ee1c65	0	37	63	82	0	0	0	0	0	0	97	60	0	0	0	0	182	157	339	Bacteria	Firmicutes	Clostridia	Lachnospirales	Lachnospiraceae	Lachnospiraceae grp NK4A136
836cd5ea357ad392c00a7e48d921be1d	19	24	0	0	87	76	39	36	0	11	18	40	0	0	18	0	281	87	368	Bacteria	Bacteroidota	Bacteroidia	Bacteroidales	Bacteroidaceae	Bacteroides	Bacteroides thetaiotaomicron
83b8c8132c6b9760dce8e10d42643380	0	0	0	0	0	0	0	0	0	0	0	0	0	0	0	8	0	8	8	Bacteria	Firmicutes	Clostridia	Lachnospirales	Lachnospiraceae
841a64f52ba92a4b29cbb4505791c3e3	0	6	0	0	9	0	0	0	0	0	0	0	0	0	0	5	15	5	20	Bacteria	Firmicutes	Clostridia	Oscillospirales	Ruminococcaceae	Paludicola
842dfa1059fc3deb477e87da9f8bf517	5	0	0	0	0	0	0	0	3	0	10	0	0	0	0	0	5	13	18	Bacteria	Firmicutes	Clostridia	Oscillospirales	Ruminococcaceae	Ruminococcus
8433de8e863bd75f31781b182344a6e7	33	48	0	0	0	0	0	0	0	0	37	0	0	0	0	0	81	37	118	Bacteria	Firmicutes	Clostridia	Oscillospirales	Ruminococcaceae	Eubacterium grp siraeum
8443e3a4e3b749757380abe4505b8fdc	0	0	0	0	0	0	0	0	0	0	46	0	0	0	0	0	0	46	46	Bacteria	Firmicutes	Clostridia	Clostridia UCG 014
84977ba94188c5d008f9861e3e14d0a5	0	0	0	0	55	0	14	0	0	0	0	0	0	0	0	0	69	0	69	Bacteria	Firmicutes	Clostridia	Lachnospirales	Lachnospiraceae
84c16fe4f7304aa468fcf3e04441329e	0	19	0	0	0	0	0	0	0	0	0	0	0	0	0	0	19	0	19	Bacteria	Firmicutes	Clostridia	Clostridia grp vadinBB60
85024079abb7f62d388bf28c7d41ea76	0	0	0	0	0	4	0	0	0	9	0	0	0	4	0	0	4	13	17	Bacteria	Firmicutes	Bacilli	Bacilli RF39
851a70e43f59849a9c80d10e7598faf3	0	0	0	0	0	0	0	0	0	0	0	0	0	0	4	0	0	4	4	Bacteria	Firmicutes	Clostridia	Lachnospirales	Lachnospiraceae	Roseburia
851bd80d021dcf4e9f3f11e95310927c	0	0	0	0	0	0	0	0	0	0	0	11	0	0	0	0	0	11	11	Bacteria	Firmicutes	Clostridia	Oscillospirales	Oscillospiraceae
853096de72679580d1406ff45490930c	0	0	6	0	0	0	0	0	0	0	0	0	0	0	0	0	6	0	6	Bacteria	Firmicutes	Clostridia	Clostridia grp vadinBB60
85cd15c77a641888bfcf0f62403383e7	25	0	0	0	0	0	0	16	0	0	0	26	0	34	0	19	41	79	120	Bacteria	Firmicutes	Clostridia	Clostridia UCG 014
8620d645a15e13ad4290317f8310a935	0	0	0	0	0	4	0	0	0	0	0	0	0	0	0	0	4	0	4	Bacteria	Firmicutes	Bacilli	Bacilli RF39
8628fa9341a2c5f5d11ad74f655f2f67	0	0	0	0	0	5	0	0	0	0	0	0	0	0	0	0	5	0	5	Bacteria	Firmicutes	Clostridia	Lachnospirales	Lachnospiraceae	Lachnoclostridium
86555947ddfc576c1bb9c42deb3998df	11	7	20	6	15	0	11	0	0	20	6	22	0	0	0	0	70	48	118	Bacteria	Firmicutes	Clostridia	Oscillospirales	Oscillospiraceae
86a3e3d63632421b4eca7a77f6fdfc77	0	0	0	0	2	0	0	12	0	0	0	0	0	0	0	0	14	0	14	Bacteria	Firmicutes	Clostridia	Clostridia grp vadinBB60
86b9e02e381a1df8f5bcee76c45661e3	8	14	443	1961	0	0	0	0	39	72	22	0	23	61	43	0	2426	260	2686	Bacteria	Firmicutes	Clostridia	Oscillospirales	Ruminococcaceae
870c2e3e8ebeb830c2d64ee56078f58b	0	18	0	0	0	0	25	0	0	0	0	0	0	0	0	0	43	0	43	Bacteria	Firmicutes	Clostridia	Oscillospirales	Oscillospiraceae	Oscillospiraceae UCG 005
871b99772b7ead3ed8a217f566729af6	0	4	0	11	0	3	3	3	0	3	0	0	0	0	2	0	24	5	29	Bacteria	Actinobacteriota	Coriobacteriia	Coriobacteriales	Coriobacteriales Incertae Sedis
874ae5d2bca2cbc8b9c43184425f9559	0	0	0	0	0	27	0	0	0	0	0	0	0	0	0	0	27	0	27	Bacteria	Firmicutes	Clostridia	Clostridia UCG 014
8766e79220c372fbda621ebee741f8cc	136	0	0	0	180	522	0	99	0	0	0	0	0	0	0	0	937	0	937	Bacteria	Firmicutes	Bacilli	Lactobacillales	Lactobacillaceae	Lactobacillus
878fc53ff6f6333a92673b700951fa1b	179	97	41	22	134	155	48	143	150	124	173	402	57	71	201	231	819	1409	2228	Bacteria	Bacteroidota	Bacteroidia	Bacteroidales	Tannerellaceae	Parabacteroides	Parabacteroides distasonis
87b29b681b5f5c96432e686d606ed648	0	0	0	0	0	0	0	0	0	21	0	0	0	0	0	0	0	21	21	Bacteria	Firmicutes	Clostridia	Clostridia UCG 014
87b72393451f2453b0c35a0b14dddc5a	0	30	48	68	0	0	0	0	0	0	0	143	73	43	203	0	146	462	608	Bacteria	Firmicutes	Clostridia	Clostridia UCG 014
87e58960b8b431c8f9c54a3f4268dd8a	0	0	0	0	9	8	0	0	8	0	4	0	0	7	0	0	17	19	36	Bacteria	Cyanobacteria	Vampirivibrionia	Gastranaerophilales
88061c4a04744b70e91105e59bc00e54	0	0	0	0	0	0	0	13	0	0	0	0	0	0	0	0	13	0	13	Bacteria	Bacteroidota	Bacteroidia	Bacteroidales	Muribaculaceae
88353a79e6c0b0816f9c0caa18c246c8	159	22	45	16	68	72	75	206	48	16	34	84	20	0	73	36	663	311	974	Bacteria	Bacteroidota	Bacteroidia	Bacteroidales	Muribaculaceae
883b9e673412f219be5fd3bb0f7edb06	0	0	5	9	0	9	0	0	0	0	0	0	0	0	10	0	23	10	33	Bacteria	Firmicutes	Clostridia	Lachnospirales	Lachnospiraceae
883e8c23567c6c8a78cdb19b477bb757	0	0	0	0	0	0	0	0	0	0	0	5	3	0	0	0	0	8	8	Bacteria	Firmicutes	Clostridia	Clostridia grp vadinBB60
8853d91e4877919222c184a83f09f41c	0	0	0	0	0	0	0	0	0	0	0	0	0	0	0	5	0	5	5	Bacteria	Firmicutes	Bacilli	Bacilli RF39
885cb1788541b81f49a6cf9268c35a42	0	0	0	0	7	0	0	0	0	0	0	0	0	0	0	0	7	0	7	Bacteria	Firmicutes	Clostridia	Clostridia grp vadinBB60
886c489a70a89aa19d8b5732c0d63dce	0	0	0	0	0	0	0	13	0	0	0	0	0	0	0	0	13	0	13	Bacteria	Firmicutes	Bacilli	Lactobacillales	Streptococcaceae	Streptococcus
88782b35bd311222fc54d79a50af7f25	0	0	0	0	57	4	20	11	0	0	0	0	0	0	0	0	92	0	92	Bacteria	Proteobacteria	Alphaproteobacteria	Rhodospirillales
887ab884c29a70a88f74ee988bb82cf1	52	53	0	0	294	396	267	163	49	62	281	79	56	0	37	119	1225	683	1908	Bacteria	Firmicutes	Clostridia	Clostridia UCG 014
888322f267af918362a7b81afcc1fb02	0	0	0	0	10	0	0	0	0	0	0	0	0	0	0	0	10	0	10	Bacteria	Firmicutes	Clostridia	Lachnospirales	Lachnospiraceae
889c531f35d38cad8f7e79b648a99388	95	80	46	95	29	29	40	55	29	33	11	21	0	7	48	15	469	164	633	Bacteria	Actinobacteriota	Coriobacteriia	Coriobacteriales	Eggerthellaceae	Enterorhabdus
88a6096142f79842cd9bb0deb63f6728	0	0	0	0	0	0	0	0	0	0	0	0	0	0	8	0	0	8	8	Bacteria	Firmicutes	Clostridia	Lachnospirales	Lachnospiraceae	Lachnospiraceae grp NK4A136
88eb686ca6222ba1acb01f0bcba963dc	0	0	0	9	0	0	0	0	0	0	0	0	0	0	0	0	9	0	9	Bacteria	Firmicutes	Bacilli	Bacilli RF39
88f6aa715b5c945f3d0a607d65e79b7e	0	167	0	0	34	0	0	0	0	0	0	0	0	0	72	36	201	108	309	Bacteria	Firmicutes	Clostridia	Oscillospirales	Ruminococcaceae
8929f16282ee912aed54ccd29a03f7d4	0	0	0	0	0	0	58	76	0	0	0	0	0	0	0	97	134	97	231	Bacteria	Firmicutes	Clostridia	Clostridia UCG 014
892f69a76925615323cab106225d64f7	0	0	0	0	10	0	0	0	0	0	0	0	0	0	0	0	10	0	10	Bacteria	Firmicutes	Clostridia	Oscillospirales		Eubacterium grp coprostanoligenes
8935cbb828221513c4ca3f88a8d1385d	0	58	0	0	1601	46	0	19	0	20	18	0	0	0	0	48	1724	86	1810	Bacteria	Firmicutes	Clostridia	Lachnospirales	Lachnospiraceae	Lachnospiraceae grp NK4A136
894b21e1040cedfb1f307ebb1b7190a5	0	0	0	17	83	16	0	0	11	24	0	0	0	10	0	0	116	45	161	Bacteria	Firmicutes	Clostridia	Lachnospirales	Lachnospiraceae
89704dfe85edaf5c13f3e12ed22292c0	0	16	0	0	0	0	0	0	0	0	0	0	0	0	16	0	16	16	32	Bacteria	Firmicutes	Clostridia	Oscillospirales	Butyricicoccaceae	Butyricicoccaceae UCG 009
898eb92ef2d1ef893f7d0c383527b44d	0	0	6	12	0	0	0	0	0	0	0	26	0	0	0	0	18	26	44	Bacteria	Firmicutes	Clostridia	Lachnospirales	Lachnospiraceae	Lachnospiraceae UCG 006
89aee033067f78d4570be6e768dfb8d4	0	0	0	16	0	0	0	0	0	0	0	0	0	0	0	0	16	0	16	Bacteria	Firmicutes	Clostridia	Oscillospirales	Ruminococcaceae	Pygmaiobacter
8a2c5ef9a80408ff3bcc4c90ea954c5c	0	44	61	57	274	0	101	124	92	60	61	62	66	75	110	0	661	526	1187	Bacteria	Patescibacteria	Saccharimonadia	Saccharimonadales	Saccharimonadaceae	Candidatus Saccharimonas
8a5f0b8a43cafe06cb13f44d4118d73f	0	0	0	0	0	0	19	8	0	0	0	0	0	0	0	0	27	0	27	Bacteria	Firmicutes	Clostridia	Oscillospirales	Ruminococcaceae	Pygmaiobacter
8a61cba8a48bc40e7c759006aba620ff	0	11	12	7	0	0	0	0	0	0	0	0	8	0	18	0	30	26	56	Bacteria	Firmicutes	Clostridia	Lachnospirales	Lachnospiraceae
8acc70058975ccace4badd849712f9f4	19	22	0	0	0	0	0	4	0	0	0	0	0	0	0	0	45	0	45	Bacteria	Cyanobacteria	Vampirivibrionia	Gastranaerophilales
8ae685e82100641ac79e42c2e433fa70	0	0	0	167	0	0	0	0	0	0	0	177	0	0	0	0	167	177	344	Bacteria	Firmicutes	Bacilli	Lactobacillales	Lactobacillaceae	Lactobacillus	Lactobacillus murinus
8aef421af77b7181a98d862a3ee315b1	41	47	13	18	19	0	0	0	0	0	10	9	0	0	21	0	138	40	178	Bacteria	Bacteroidota	Bacteroidia	Bacteroidales	Muribaculaceae
8af99d9483543dadcab08ff76c485922	0	0	0	0	7	26	0	0	0	0	0	0	0	0	0	0	33	0	33	Bacteria	Firmicutes	Clostridia	Lachnospirales	Lachnospiraceae
8b3e92af65b1a83358bb1df14da918de	0	0	0	0	52	0	34	225	16	40	23	0	68	0	12	259	311	418	729	Bacteria	Firmicutes	Clostridia	Clostridia UCG 014
8b85aa8f98465367de79eaf38c95be17	0	0	0	0	0	0	0	0	0	0	0	0	0	0	5	0	0	5	5	Bacteria	Firmicutes	Clostridia	Lachnospirales	Lachnospiraceae
8bb1e77a249001319f114bb57fa08594	0	0	8	89	0	0	0	0	0	0	0	0	0	0	0	0	97	0	97	Bacteria	Firmicutes	Clostridia	Lachnospirales	Lachnospiraceae
8bf08460ade3974a9033aa7ec8c7d01f	18	0	9	232	0	28	0	15	19	14	230	21	0	7	60	0	302	351	653	Bacteria	Firmicutes	Clostridia	Lachnospirales	Lachnospiraceae
8c0d0629291b159300fc658045a1707f	0	0	0	0	0	0	0	0	0	0	0	0	0	0	14	0	0	14	14	Bacteria	Firmicutes	Clostridia	Lachnospirales	Lachnospiraceae
8c6708464bf0428cdce4e4a113d21544	0	0	0	0	0	0	0	4	0	0	0	0	0	0	0	0	4	0	4	Bacteria	Firmicutes	Clostridia	Lachnospirales	Lachnospiraceae
8c8a596d6c9221eafc9389c0307167eb	250	160	117	42	192	157	66	159	144	118	80	151	31	64	377	133	1143	1098	2241	Bacteria	Bacteroidota	Bacteroidia	Bacteroidales	Muribaculaceae
8c9bbde89841663a307800a339efd275	0	0	0	73	0	0	0	0	0	0	0	0	0	0	0	0	73	0	73	Bacteria	Firmicutes	Clostridia	Oscillospirales	Ruminococcaceae	Eubacterium grp siraeum
8ce48740421d328767a820d84d629228	9	5	4	0	0	22	0	10	9	0	0	0	0	0	0	0	50	9	59	Bacteria	Firmicutes	Clostridia	Christensenellales	Christensenellaceae	Christensenellaceae grp R 7
8ced02a2aaf043e2216ca82638dfa015	0	0	0	39	111	0	0	0	0	0	0	0	0	40	0	0	150	40	190	Bacteria	Firmicutes	Clostridia	Oscillospirales	Oscillospiraceae	Oscillospiraceae UCG 005
8d0960075b9fc8ec7a5ca93e13c36da4	259	178	43	138	69	86	63	155	93	52	262	275	0	0	153	144	991	979	1970	Bacteria	Bacteroidota	Bacteroidia	Bacteroidales	Muribaculaceae
8d334c8bc411bb6f596f6b3919e660a8	0	0	0	0	0	0	0	0	0	0	0	0	0	0	21	0	0	21	21	Bacteria	Firmicutes	Clostridia	Lachnospirales	Lachnospiraceae	Lachnoclostridium	Clostridium scindens
8d55366b4253ce10fb7897e33ded6397	0	0	46	46	0	45	0	103	85	76	0	0	0	34	0	37	240	232	472	Bacteria	Firmicutes	Clostridia	Clostridia UCG 014
8d7456c658039bb37325acc9e4981e1d	8	0	15	30	0	0	0	0	0	0	0	0	0	0	0	0	53	0	53	Bacteria	Firmicutes	Clostridia	Oscillospirales		Eubacterium grp coprostanoligenes
8d9ebc8de9f21de504fd0bbef7baebee	0	0	0	0	0	0	0	0	0	0	0	29	0	0	0	0	0	29	29	Bacteria	Firmicutes	Clostridia	Lachnospirales	Lachnospiraceae	Lachnospiraceae grp NK4A136	Clostridiales bacterium
8e6f1849d93723676dff6cb1962941a8	0	0	0	0	7	5	3	0	0	0	0	4	0	0	22	12	15	38	53	Bacteria	Firmicutes	Clostridia	Lachnospirales	Lachnospiraceae
8e8a0a64f033aae0b0302c80fd35b82a	51	0	0	0	104	36	409	0	0	0	46	34	87	0	40	0	600	207	807	Bacteria	Firmicutes	Clostridia	Clostridia UCG 014
8eb81b5a2ea9a99cf30ea1c24d8dae75	0	0	0	0	0	0	0	0	0	0	0	0	7	0	0	0	0	7	7	Bacteria	Firmicutes	Clostridia	Lachnospirales	Lachnospiraceae	Lachnospiraceae grp NK4A136
8ec58112acb59b8e41c8b489c2632513	0	0	0	0	0	5	0	0	0	0	0	0	0	0	0	0	5	0	5	Bacteria	Firmicutes	Bacilli	Bacilli RF39
8f688d262ead4266b13827f5099d967d	0	0	0	0	0	0	10	0	7	0	0	0	0	0	0	0	10	7	17	Bacteria	Firmicutes	Clostridia	Clostridia grp vadinBB60
8fb838b5b71556cbf5172e0fe77f6715	0	0	0	0	0	46	0	0	0	0	0	0	0	0	0	0	46	0	46	Bacteria	Firmicutes	Clostridia	Clostridia UCG 014
8fc1fb6e7f6494c69e32e0670d995717	0	0	0	0	0	0	0	11	0	0	0	0	0	0	0	0	11	0	11	Bacteria	Firmicutes	Clostridia	Clostridia UCG 014
900e1e224591224ec26607e241c47925	0	0	0	0	0	44	0	0	0	0	0	0	0	0	0	0	44	0	44	Bacteria	Firmicutes	Clostridia	Clostridia UCG 014
903dcad65e251a452660e66ceae6cabd	0	0	0	0	0	0	11	0	0	0	0	0	0	0	0	0	11	0	11	Bacteria	Firmicutes	Clostridia	Oscillospirales	Oscillospiraceae	Oscillospiraceae UCG 005
90570c0166e72a7ff64bdde5f720f34e	14	142	233	44	107	92	0	0	180	105	0	121	92	101	321	97	632	1017	1649	Bacteria	Firmicutes	Clostridia	Oscillospirales	Oscillospiraceae	Oscillibacter
9084be08f4a87e43d5377e87ade6abc1	0	0	0	0	0	0	0	0	0	0	0	0	3	0	0	0	0	3	3	Bacteria	Firmicutes	Clostridia	Monoglobales	Monoglobaceae	Monoglobus
90af557cc26632ec6ee2ff7e43a0ff5b	0	0	0	0	67	60	22	8	0	0	14	5	8	0	0	0	157	27	184	Bacteria	Firmicutes	Clostridia	Oscillospirales		Eubacterium grp coprostanoligenes
90ba1efde77325277e05fc605e24637f	0	0	6	0	0	0	0	0	0	0	0	0	0	0	0	0	6	0	6	Bacteria	Firmicutes	Clostridia	Lachnospirales	Lachnospiraceae
90bfcf13a028a8e7b26aeab69d97cf72	1203	832	43	0	284	114	201	111	405	75	223	151	433	66	276	378	2788	2007	4795	Bacteria	Bacteroidota	Bacteroidia	Bacteroidales	Muribaculaceae
90efbf79b027835779101fc55504e842	1066	448	398	163	56	32	404	306	1179	568	124	157	326	247	1082	222	2873	3905	6778	Bacteria	Patescibacteria	Saccharimonadia	Saccharimonadales	Saccharimonadaceae	Candidatus Saccharimonas
9148dba485645b1469cbdf1cced1c286	0	0	0	0	0	0	0	0	44	0	0	11	27	0	0	0	0	82	82	Bacteria	Firmicutes	Clostridia	Oscillospirales	Ruminococcaceae	Ruminococcus
915e55e580d196c94ec67470faafa43f	302	31	196	11	0	16	14	20	143	0	155	513	0	64	294	55	590	1224	1814	Bacteria	Bacteroidota	Bacteroidia	Bacteroidales	Muribaculaceae
915e795d91db631d71e66228f218a4a1	349	105	68	16	121	138	24	180	358	183	140	417	78	48	347	234	1001	1805	2806	Bacteria	Bacteroidota	Bacteroidia	Bacteroidales	Bacteroidaceae	Bacteroides
91842bbd44735810649b6ede02c354a4	0	0	14	20	0	0	0	0	0	0	0	0	0	0	0	0	34	0	34	Bacteria	Firmicutes	Clostridia	Lachnospirales	Lachnospiraceae	Acetatifactor
92100100e3198161736fd62d8e457893	0	0	0	15	17	0	0	0	0	0	0	0	0	0	0	0	32	0	32	Bacteria	Firmicutes	Clostridia	Oscillospirales	Oscillospiraceae	Oscillospiraceae grp NK4A214
922c786a8a16fac48f86df65c9688b0c	0	0	0	0	0	12	0	0	0	0	0	0	0	0	0	0	12	0	12	Bacteria	Firmicutes	Clostridia	Lachnospirales	Lachnospiraceae
922d33a2963d3e87a3d4df6b82371235	0	0	0	0	16	8	53	87	7	0	0	0	0	0	0	0	164	7	171	Bacteria	Firmicutes	Bacilli	Staphylococcales	Staphylococcaceae	Staphylococcus
9243ae52afd7fc4e5b694872b48d9989	0	0	0	0	0	0	0	2	0	0	10	0	0	0	4	4	2	18	20	Bacteria	Firmicutes	Bacilli	Bacilli RF39
925ae5f044aed2c2301ecb61bbb0dfc4	85	95	0	9	55	24	30	35	80	100	189	305	31	32	75	0	333	812	1145	Bacteria	Bacteroidota	Bacteroidia	Bacteroidales	Bacteroidaceae	Bacteroides
92a5ea7129f3910d5b5b21cefd2f5d3f	0	0	0	0	0	0	13	0	0	0	0	0	0	17	0	0	13	17	30	Bacteria	Firmicutes	Clostridia	Lachnospirales	Lachnospiraceae	Roseburia
92bf3eb523155b8ff296cec4a2c948a2	0	0	127	194	0	0	0	22	0	0	0	0	0	0	0	0	343	0	343	Bacteria	Firmicutes	Clostridia	Clostridia UCG 014
932965d7ed2166402b521fea7a1029a4	0	0	0	0	0	0	0	55	8	13	55	30	0	7	0	42	55	155	210	Bacteria	Firmicutes	Clostridia	Lachnospirales	Lachnospiraceae	Blautia	Blautia glucerasea
9334b5bc30c08262271980be3e46ca62	68	54	14	0	0	61	38	213	42	53	38	67	19	55	109	12	448	395	843	Bacteria	Bacteroidota	Bacteroidia	Bacteroidales	Muribaculaceae
9346239e7f88ff57389d0a7224ee13f9	0	0	12	0	0	0	0	0	0	0	0	0	0	0	0	0	12	0	12	Bacteria	Firmicutes	Clostridia	Clostridia grp vadinBB60
934b9582604319b7eba32151b0185fd9	0	0	0	0	0	0	0	0	0	0	6	0	0	0	0	0	0	6	6	Bacteria	Firmicutes	Clostridia	Clostridia grp vadinBB60
934dcdcb25ead801df5ed7b7c9f1477b	0	0	0	0	33	0	0	0	0	0	21	0	0	0	0	0	33	21	54	Bacteria	Firmicutes	Clostridia	Clostridia UCG 014
935fba9c1fab9f455747e09a71873bf5	0	13	0	0	6	0	6	11	0	9	0	0	0	0	0	0	36	9	45	Bacteria	Firmicutes	Clostridia	Clostridia grp vadinBB60
93736f361b709c6526f818eafe676c51	0	13	0	0	0	0	11	0	9	0	0	0	0	0	10	8	24	27	51	Bacteria	Firmicutes	Clostridia	Oscillospirales	Oscillospiraceae	Oscillospiraceae grp NK4A214
938f618c3dc701bfe3380594cd5dc93e	0	10	5	125	39	18	43	24	37	21	22	17	8	33	19	12	264	169	433	Archaea	Euryarchaeota	Methanobacteria	Methanobacteriales	Methanobacteriaceae	Methanosphaera
93a56b524bb886197254fbfda32ed674	0	0	0	0	0	0	0	0	0	0	766	0	0	0	0	0	0	766	766	Bacteria	Firmicutes	Clostridia	Clostridia UCG 014
93dbaa6f6258fb8bdcf8c8d454979caf	9	0	15	0	0	0	0	0	0	9	0	0	0	0	32	0	24	41	65	Bacteria	Firmicutes	Clostridia	Lachnospirales	Lachnospiraceae
93ffcf9781cf84717a401e9ebaa48be6	24	0	0	0	31	21	0	25	0	0	34	77	0	0	35	39	101	185	286	Bacteria	Bacteroidota	Bacteroidia	Bacteroidales	Tannerellaceae	Parabacteroides	Parabacteroides distasonis
940c5c7f5d291961c87dd25da8580e29	0	0	0	0	25	26	0	11	0	0	0	0	0	0	0	0	62	0	62	Bacteria	Firmicutes	Bacilli	Erysipelotrichales	Erysipelotrichaceae	Faecalibaculum
943604f71971b419a2367b530186303f	282	521	342	671	459	164	759	805	371	755	733	634	174	437	770	274	4003	4148	8151	Bacteria	Patescibacteria	Saccharimonadia	Saccharimonadales	Saccharimonadaceae	Candidatus Saccharimonas
945640d041fda99fb8a66691fe1af366	0	0	0	0	0	0	0	0	0	0	7	0	0	0	0	0	0	7	7	Bacteria	Firmicutes	Clostridia	Lachnospirales	Lachnospiraceae
94921bdfb79ac3afe10b952d429930e2	0	0	0	6	0	0	0	0	0	0	0	0	0	0	0	0	6	0	6	Bacteria	Firmicutes	Clostridia	Christensenellales	Christensenellaceae
94dbd076d8dcdcb14a1bb407a4704c79	0	0	2	0	0	0	0	0	0	0	0	0	0	0	0	0	2	0	2	Bacteria	Firmicutes	Clostridia	Clostridia grp vadinBB60
950524da5744abc0ef286d09c7f75bc3	0	0	0	11	22	0	0	0	0	0	0	0	0	22	81	0	33	103	136	Bacteria	Firmicutes	Clostridia	Clostridia UCG 014
95219bb7339ec9ebdef26a2123710903	0	0	0	0	0	0	0	19	0	0	0	0	0	0	0	0	19	0	19	Bacteria	Firmicutes	Clostridia	Clostridia UCG 014
954f7cddaff199a2af80328124604abb	0	0	0	0	0	0	0	2	0	0	0	0	0	0	0	0	2	0	2	Bacteria	Cyanobacteria	Cyanobacteriia
958d78a02bef69a795806f97adb117ea	0	33	49	91	0	0	0	0	0	0	0	0	17	0	54	0	173	71	244	Bacteria	Firmicutes	Clostridia	Oscillospirales	Oscillospiraceae	Colidextribacter
95d6a2a0e7a344010b5fd670677848e1	6	7	0	9	7	17	4	14	0	9	0	0	0	0	5	0	64	14	78	Bacteria	Actinobacteriota	Coriobacteriia	Coriobacteriales	Atopobiaceae	Coriobacteriaceae UCG 002
95ddae9758934c9dcb71990987829cf3	0	0	0	0	0	0	132	80	0	0	11	8	0	0	0	0	212	19	231	Bacteria	Firmicutes	Clostridia	Clostridia UCG 014
95fdd816723ca482a5caba10bea171c8	4434	3455	1902	7152	2711	5229	415	1138	9082	4831	1307	8331	741	3168	3503	2560	26436	33523	59959	Bacteria	Firmicutes	Bacilli	Lactobacillales	Lactobacillaceae	Lactobacillus	Lactobacillus murinus
96351a2bcd7451861e8575d352549373	0	0	0	0	0	0	0	0	0	0	0	3	0	0	17	0	0	20	20	Bacteria	Firmicutes	Clostridia	Lachnospirales	Lachnospiraceae	Lachnospiraceae GCA 900066575
9646760216312f267bfe5b1f84429054	43	8	0	17	36	24	5	23	13	13	23	39	21	7	15	25	156	156	312	Bacteria	Firmicutes	Clostridia	Oscillospirales	Ruminococcaceae	Negativibacillus
964a9c703d5b72ed8b89ae88ea58d3dc	66	23	49	0	33	0	0	0	0	0	123	352	0	0	0	57	171	532	703	Bacteria	Bacteroidota	Bacteroidia	Bacteroidales	Muribaculaceae
965c95c17760a0f20cb162bc15e3492d	0	0	7	0	0	0	0	0	0	0	0	0	0	0	0	0	7	0	7	Bacteria	Firmicutes	Clostridia	Lachnospirales	Lachnospiraceae	Lachnospiraceae GCA 900066575
966bb55b6600e3c1cba1380c5a624158	40	28	10	24	32	40	43	73	18	8	28	16	12	9	12	5	290	108	398	Bacteria	Firmicutes	Bacilli	Erysipelotrichales	Erysipelotrichaceae
96705150e0fd4f88819a92a7674c563e	12	8	0	0	7	11	7	12	7	7	16	8	12	5	13	15	57	83	140	Bacteria	Firmicutes	Clostridia	Christensenellales	Christensenellaceae	Christensenellaceae grp R 7
9673e539484e7d3141aa9f2cbd1c26c5	0	0	0	0	0	0	0	0	0	0	90	0	0	0	0	0	0	90	90	Bacteria	Firmicutes	Clostridia	Oscillospirales	Oscillospiraceae	Colidextribacter
96972624a52178f71934540113b95a57	5	3	0	5	0	0	0	0	0	4	4	5	0	0	0	0	13	13	26	Bacteria	Firmicutes	Clostridia	Oscillospirales	Ruminococcaceae
969d4c97ed0f7d183e7530340867e86f	31	15	10	70	48	0	0	16	0	10	31	0	15	33	13	0	190	102	292	Bacteria	Firmicutes	Clostridia	Oscillospirales	Ruminococcaceae	Eubacterium grp siraeum
96b771a2e9ced7f5e1b3e9c6b6be6f2a	0	0	0	17	0	0	0	0	0	0	0	14	0	0	0	0	17	14	31	Bacteria	Firmicutes	Clostridia	Lachnospirales	Lachnospiraceae	Lachnospiraceae grp NK4A136
96d406eee044fc7ab49f388fca8ac642	0	9	0	10	0	0	0	0	0	0	0	0	0	0	18	0	19	18	37	Bacteria	Firmicutes	Clostridia	Oscillospirales	Ruminococcaceae
974358adecba2da78ae211b352e6b584	112	253	247	74	185	145	317	412	196	129	153	352	46	85	534	93	1745	1588	3333	Bacteria	Bacteroidota	Bacteroidia	Bacteroidales	Bacteroidales F082
974b2ccdd1ea23b450d5e7b74f96c623	0	0	0	0	0	0	0	0	0	0	0	0	13	0	0	0	0	13	13	Bacteria	Firmicutes	Clostridia	Clostridia UCG 014
97630dd1898c25b4934be96d197bcbc7	0	0	0	0	0	0	0	0	155	82	0	0	0	104	2539	440	0	3320	3320	Bacteria	Firmicutes	Clostridia	Lachnospirales	Lachnospiraceae	Anaerostipes
9768f4f0abbfd085c5d14b4a6de521cd	64	196	9	163	14	0	15	99	0	0	359	0	0	0	0	0	560	359	919	Bacteria	Firmicutes	Clostridia	Lachnospirales	Lachnospiraceae	Eubacterium grp ruminantium
97dbe85ebc68f09cff3cbe6249b71b2d	0	0	0	0	0	0	0	0	0	1404	0	0	3582	1163	0	0	0	6149	6149	Bacteria	Firmicutes	Clostridia	Lachnospirales	Lachnospiraceae	Coprococcus
97fe8313257c5dd2dd501d3d5a933790	0	0	0	0	75	64	0	55	0	0	0	0	0	0	0	0	194	0	194	Bacteria	Bacteroidota	Bacteroidia	Bacteroidales	Muribaculaceae
98250634afeb4e1756d5eb694b80dfe7	0	0	0	0	0	0	0	0	0	0	0	0	0	0	0	37	0	37	37	Bacteria	Firmicutes	Clostridia	Clostridia UCG 014
9846598d4b450fbb0e933fdead5e71db	0	0	0	0	0	0	0	26	0	0	0	0	17	0	0	0	26	17	43	Bacteria	Firmicutes	Clostridia	Clostridia UCG 014
98569c06a998ad50df14b604f19bf8cf	0	0	0	20	0	0	0	0	0	20	0	0	0	0	0	7	20	27	47	Bacteria	Firmicutes	Clostridia	Peptostreptococcales-Tissierellales	Anaerovoracaceae
989b8d3881c4f8f2216db339e929a159	0	10	21	59	0	4	0	0	0	0	0	0	0	0	0	0	94	0	94	Bacteria	Actinobacteriota	Coriobacteriia	Coriobacteriales	Eggerthellaceae	Enterorhabdus
98b87984aea6233c3efc624dcacaab90	15	22	4	8	13	17	19	69	0	0	19	20	0	0	11	9	167	59	226	Bacteria	Firmicutes	Clostridia	Clostridia	Hungateiclostridiaceae	Ruminiclostridium
98ecc1ad63c2aca25f7bdb244c21cdb2	0	0	4	0	0	0	0	0	0	0	0	0	0	0	0	0	4	0	4	Bacteria	Firmicutes	Clostridia	Christensenellales	Christensenellaceae
98f301584dc71029e7d08ff21aea5971	26	0	17	0	29	25	0	0	41	13	0	0	0	13	65	34	97	166	263	Bacteria	Bacteroidota	Bacteroidia	Bacteroidales	Muribaculaceae
9908fffab7ed4f3bec44cda2f5084d49	0	0	0	0	0	0	56	46	5	0	0	54	0	0	0	0	102	59	161	Bacteria	Firmicutes	Bacilli	Lactobacillales	Enterococcaceae	Enterococcus
993237913462586cec263f7d45487417	389	0	0	322	0	0	0	0	0	0	214	0	0	0	0	0	711	214	925	Bacteria	Firmicutes	Clostridia	Clostridia UCG 014
9984cb69ccbc872cca3220a63ad72684	0	0	0	0	0	0	18	64	0	0	0	0	0	0	0	0	82	0	82	Bacteria	Firmicutes	Clostridia	Oscillospirales	Ruminococcaceae
99a9064e3ddc80980f93df284cdb2cb4	0	0	0	0	0	0	0	0	11	5	0	0	0	0	0	13	0	29	29	Bacteria	Firmicutes	Clostridia	Oscillospirales	Oscillospiraceae
99b52f134107f51aa0fb3b5aee4a34ad	0	5	0	7	3	0	0	0	0	0	0	0	0	0	10	0	15	10	25	Bacteria	Firmicutes	Clostridia	Oscillospirales	Oscillospiraceae
99bba5a7dee34bd21a2fa5fd598d0a88	0	0	0	0	0	8	0	0	0	0	0	0	0	0	0	0	8	0	8	Bacteria	Firmicutes	Clostridia	Lachnospirales	Lachnospiraceae
99d4163cecb0ef408be203c275be56d8	0	0	0	0	0	0	0	0	21	0	0	0	0	0	17	4	0	42	42	Bacteria	Firmicutes	Clostridia	Clostridia grp vadinBB60
99d79581427870bbddcf50a684e1bf7f	0	0	0	6	0	0	0	9	0	0	0	4	0	0	0	5	15	9	24	Bacteria	Actinobacteriota	Coriobacteriia	Coriobacteriales	Eggerthellaceae	Enterorhabdus
99e433a3ce4d5290445f668df2c9147e	0	0	0	0	0	0	0	11	0	0	0	5	4	0	0	0	11	9	20	Bacteria	Proteobacteria	Gammaproteobacteria	Pseudomonadales	Pseudomonadaceae	Pseudomonas
99efcfc2a807a3924c15bcc928a47a04	12	0	12	20	15	0	0	0	0	0	0	0	0	0	17	0	59	17	76	Bacteria	Firmicutes	Clostridia	Oscillospirales	Ruminococcaceae	Ruminococcaceae Incertae Sedis
9a13cbb8e1b12468bf22d6a05aafb0c0	0	0	0	0	0	0	0	12	5	0	0	0	0	0	0	0	12	5	17	Bacteria	Bacteroidota	Bacteroidia	Bacteroidales	Rikenellaceae	Alistipes
9a4b96f301d39474ce590be9054dd2b8	18	8	0	0	0	0	15	22	88	32	0	0	21	39	45	0	63	225	288	Bacteria	Bacteroidota	Bacteroidia	Bacteroidales	Muribaculaceae
9a5de2ddbfc76143b17736a0eb141bb6	60	53	24	19	58	76	32	85	45	0	50	149	0	0	65	54	407	363	770	Bacteria	Firmicutes	Clostridia	Christensenellales	Christensenellaceae	Christensenellaceae grp R 7
9a93c5545348fd6ae1e25380c4ce5d70	73	24	0	0	0	0	276	251	0	0	0	6	0	0	0	0	624	6	630	Bacteria	Firmicutes	Clostridia	Oscillospirales	Ruminococcaceae	Ruminococcaceae Incertae Sedis
9aa7737175f24b225ea2258da3fd757a	643	198	200	0	1000	696	80	523	269	252	0	407	0	59	73	288	3340	1348	4688	Bacteria	Bacteroidota	Bacteroidia	Bacteroidales	Prevotellaceae	Prevotella
9af48f10f77e6f560cfc47237e915754	0	13	0	0	0	0	0	0	0	0	0	0	0	0	0	0	13	0	13	Bacteria	Firmicutes	Clostridia	Clostridia UCG 014
9afd42dd378444442546f48115a951ec	0	9	0	0	0	0	29	21	13	0	119	0	24	18	0	0	59	174	233	Bacteria	Firmicutes	Clostridia	Lachnospirales	Lachnospiraceae	Eubacterium grp xylanophilum
9b4bc105eb0b8079ebddab4bb1a49ad7	0	0	0	0	0	0	16	0	0	0	0	0	0	0	0	10	16	10	26	Bacteria	Firmicutes	Clostridia	Clostridia UCG 014
9b6dd490f553428aba1799d62046f05f	17	17	11	0	0	0	0	36	0	0	11	16	0	0	0	0	81	27	108	Bacteria	Bacteroidota	Bacteroidia	Bacteroidales	Muribaculaceae
9b72a3bb012087a8bc574197a58d8541	106	241	617	241	0	0	0	0	0	6	0	29	0	15	0	0	1205	50	1255	Bacteria	Firmicutes	Clostridia	Lachnospirales	Lachnospiraceae
9bf0b36831e598ba9ebd55e5fb18ffa9	0	0	0	0	0	0	0	0	0	0	0	8	0	0	0	0	0	8	8	Bacteria	Firmicutes	Clostridia	Lachnospirales	Lachnospiraceae
9c5982c4a4bc53b4ac5a81fb288d6ae8	0	0	0	0	0	0	0	0	0	0	0	11	0	0	0	0	0	11	11	Bacteria	Firmicutes	Clostridia	Oscillospirales	Ruminococcaceae	Harryflintia
9c95982f7b5adc7601234e14e151fc54	0	0	0	0	0	0	0	0	0	258	0	4	169	0	0	0	0	431	431	Bacteria	Firmicutes	Clostridia	Oscillospirales		Eubacterium grp coprostanoligenes
9ca8790888cf32ff316924cfa1f3401a	0	30	0	0	0	0	0	0	18	29	0	0	0	0	18	0	30	65	95	Bacteria	Firmicutes	Clostridia	Clostridia UCG 014
9cee47bf71724e31733ff8750868a5a8	0	0	0	0	0	0	0	0	0	0	9	0	5	0	0	0	0	14	14	Bacteria	Firmicutes	Bacilli	Bacilli RF39
9d5a7a5cf87dec52b55a00426e639f7d	43	0	0	0	146	231	0	31	0	69	0	0	0	0	0	0	451	69	520	Bacteria	Firmicutes	Clostridia	Clostridia UCG 014
9d9ab8814c82aaf073313274004ccd30	0	0	0	0	9	0	0	12	22	0	22	20	12	7	6	28	21	117	138	Bacteria	Firmicutes	Clostridia	Clostridia grp vadinBB60
9dda77a5f05f5929c5ced416dd88bb5f	0	0	0	0	0	0	0	0	0	0	0	0	8	0	0	0	0	8	8	Bacteria	Firmicutes	Clostridia	Lachnospirales	Lachnospiraceae
9df93069c960767f7f0655e75fc94563	0	0	0	0	0	0	0	5	4	0	0	0	0	0	0	0	5	4	9	Bacteria	Firmicutes	Clostridia	Oscillospirales	Ruminococcaceae	Harryflintia
9e31424bebb25a100572229efc973274	0	0	14	0	0	0	0	0	0	0	0	0	0	0	13	0	14	13	27	Bacteria	Firmicutes	Clostridia	Lachnospirales	Lachnospiraceae	Acetatifactor
9e9336d2e3ab5d6818241f5723f00f36	0	0	0	0	0	0	0	0	49	160	0	0	58	0	0	38	0	305	305	Bacteria	Firmicutes	Clostridia	Clostridia UCG 014
9e9a1d0b80c0d0fd810a4373f5673994	0	0	0	0	0	66	0	0	0	0	52	0	0	0	26	0	66	78	144	Bacteria	Firmicutes	Clostridia	Clostridia UCG 014
9eb1a1ad55cdd58eeb460d13db839eba	0	51	204	0	0	49	0	0	49	51	19	302	23	0	0	0	304	444	748	Bacteria	Firmicutes	Clostridia	Lachnospirales	Lachnospiraceae
9eca4ea25b0083de7c427142c1a8be4e	0	0	0	0	0	0	3	0	0	0	0	0	0	0	0	0	3	0	3	Bacteria	Firmicutes	Clostridia	Clostridia grp vadinBB60
9ed5a3b795975103b565aa3464e3dbaa	0	5	0	0	51	8	37	123	0	0	0	0	0	0	8	29	224	37	261	Bacteria	Firmicutes	Clostridia	Lachnospirales	Lachnospiraceae	Lachnospiraceae grp NK4A136
9f6393f3f8bff9d384fba7d60904548b	0	0	0	0	0	0	0	0	239	113	0	0	147	120	0	0	0	619	619	Bacteria	Bacteroidota	Bacteroidia	Bacteroidales	Muribaculaceae
9f7d02e2371c1fc0220c41b6a369682a	13	0	0	0	50	385	15	21	16	11	0	442	66	45	13	8	484	601	1085	Bacteria	Firmicutes	Clostridia	Clostridia UCG 014
9fa31ebafedf9f0e3ad98703f571c3f9	6	0	0	0	16	0	0	12	13	0	0	0	0	0	0	0	34	13	47	Bacteria	Firmicutes	Clostridia	Clostridia grp vadinBB60
9fd4ed7cfada5a311820796110d9884b	0	0	0	0	0	0	0	0	0	22	31	0	0	0	0	0	0	53	53	Bacteria	Firmicutes	Clostridia	Clostridia UCG 014
9fe68151a613ccea818e5f2e515a69e8	0	0	23	0	75	0	0	0	0	0	9	0	0	40	35	0	98	84	182	Bacteria	Firmicutes	Clostridia	Lachnospirales	Lachnospiraceae	Lachnospiraceae grp NK4A136	Trichinella pseudospiralis
a0012f3c336f6e7947092f8588d5895a	0	0	0	30	0	0	0	0	0	0	0	0	0	0	0	0	30	0	30	Bacteria	Firmicutes	Clostridia	Lachnospirales	Lachnospiraceae
a04586d344ecc962db6eddc17c90bb22	0	0	0	0	0	0	0	0	0	0	0	31	0	0	0	0	0	31	31	Bacteria	Firmicutes	Clostridia	Oscillospirales	Oscillospiraceae
a07d2faf28d58e7db5172de8dd524b16	0	30	0	0	0	0	0	0	6	4	6	9	0	0	0	5	30	30	60	Bacteria	Firmicutes	Clostridia	Lachnospirales	Lachnospiraceae
a0c585cad039e83d425cdc33b5d1dc22	0	0	0	0	0	0	0	0	11	0	0	0	0	0	10	8	0	29	29	Bacteria	Firmicutes	Clostridia	Clostridia grp vadinBB60
a0c8c9ccb675995a7e8edc6984b0703b	0	7	3	0	0	10	0	21	17	0	0	0	25	10	21	0	41	73	114	Bacteria	Firmicutes	Clostridia	Clostridia grp vadinBB60
a13a4232960446fc44648283639783b7	0	0	64	0	63	75	0	0	0	52	0	0	0	32	0	0	202	84	286	Bacteria	Bacteroidota	Bacteroidia	Bacteroidales	Muribaculaceae
a1ad912129d11f2ad32711c377555762	0	0	0	0	0	0	0	0	0	0	0	0	0	5	12	0	0	17	17	Bacteria	Firmicutes	Bacilli	Bacilli RF39
a1e377409ee21c74b6a959f5e1f06cb5	11	18	17	62	12	19	0	19	0	46	18	0	9	0	0	0	158	73	231	Bacteria	Firmicutes	Clostridia	Oscillospirales		Eubacterium grp coprostanoligenes
a1f4c4f839ef57965a1851ef94cc1da0	19	5	0	0	144	220	21	113	53	0	587	301	9	0	0	0	522	950	1472	Bacteria	Firmicutes	Clostridia	Peptococcales	Peptococcaceae
a1fe3e1e3547e011b0f2249b73efd6f4	115	262	0	115	42	76	235	203	151	724	637	256	34	232	346	286	1048	2666	3714	Bacteria	Patescibacteria	Saccharimonadia	Saccharimonadales	Saccharimonadaceae	Candidatus Saccharimonas
a211313543bcd647c6ca63820425a42f	0	0	0	0	0	0	0	0	0	0	11	0	0	0	0	0	0	11	11	Bacteria	Firmicutes	Clostridia	Clostridia UCG 014
a28c06fe27dbf201ca3f30d06042821e	318	485	129	32	104	890	30	108	209	83	316	0	371	0	0	77	2096	1056	3152	Bacteria	Firmicutes	Clostridia	Clostridia UCG 014
a29387ecb3404bf921210989bc709c55	139	179	0	0	0	0	222	120	196	177	125	0	79	0	121	78	660	776	1436	Bacteria	Patescibacteria	Saccharimonadia	Saccharimonadales	Saccharimonadaceae	Candidatus Saccharimonas
a295f1a36f5c6b35c15d0d0dee118b08	0	2	0	0	11	4	2	6	0	0	0	0	0	0	6	0	25	6	31	Bacteria	Firmicutes	Clostridia	Peptococcales	Peptococcaceae	Peptococcus
a2ac8fd14a3093716053c4199d6fd0ff	0	0	0	0	0	0	0	5	0	0	0	0	0	0	0	0	5	0	5	Bacteria	Firmicutes	Clostridia	Lachnospirales	Lachnospiraceae
a2be5373248023198a1741d5f269e1f7	0	0	0	0	0	461	196	24	212	6	927	24	352	672	2211	58	681	4462	5143	Bacteria	Firmicutes	Clostridia	Lachnospirales	Lachnospiraceae
a2c1f1ee76851dbadf76eb2e7b69e067	0	0	5	0	0	0	0	0	0	0	0	0	0	0	4	0	5	4	9	Bacteria	Firmicutes	Clostridia	Oscillospirales	Ruminococcaceae
a2ceb5221e81bfde0761182a2cefdf1e	0	0	8	0	19	0	0	0	0	0	7	12	0	0	11	0	27	30	57	Bacteria	Firmicutes	Clostridia	Oscillospirales	Oscillospiraceae
a2dff9d450742cd6eaea92f00a664825	0	0	0	0	8	0	4	6	0	0	0	0	0	0	0	0	18	0	18	Bacteria	Firmicutes	Clostridia	Monoglobales	Monoglobaceae	Monoglobus
a2ed5d5b89e82d3e6289e05cbbdf31a8	28	289	0	0	138	129	28	57	161	755	36	49	22	175	232	71	669	1501	2170	Bacteria	Firmicutes	Clostridia	Oscillospirales	Oscillospiraceae	Oscillospiraceae UCG 005
a2f51fd688d58d60afca5bd75cf7ba1a	0	0	0	0	0	0	0	0	0	0	12	0	0	0	0	0	0	12	12	Bacteria	Firmicutes	Clostridia	Clostridia UCG 014
a355eb040af75b2b3220588396ce7300	0	0	0	0	0	0	0	0	0	0	0	0	8	0	0	0	0	8	8	Bacteria	Firmicutes	Bacilli	Bacilli RF39
a36ac6e1b642024738489918741b0fba	0	0	0	68	35	0	0	0	0	0	0	0	0	0	0	0	103	0	103	Bacteria	Firmicutes	Clostridia	Oscillospirales	Ruminococcaceae
a3a8fd45253b33f820c4fa9b7c767b54	0	0	0	38	0	0	0	0	0	24	0	0	6	0	0	0	38	30	68	Bacteria	Firmicutes	Bacilli	Bacilli RF39
a40989ab021cea8e78077a6ad97eb5ff	0	6	0	0	0	0	0	0	11	0	0	0	0	0	0	0	6	11	17	Bacteria	Firmicutes	Bacilli	Bacilli RF39
a5a542ef99579cbfe073776388719a1d	0	0	0	0	0	0	0	0	0	4	0	0	0	0	0	0	0	4	4	Bacteria	Firmicutes	Clostridia	Clostridia grp vadinBB60
a5aee6d5e2810bc259ee4c26bda5e460	1733	569	665	154	1215	2358	925	1484	1050	593	1290	80	278	630	1672	675	9103	6268	15371	Bacteria	Bacteroidota	Bacteroidia	Bacteroidales	Muribaculaceae
a5b1249e36cbfb705c50d2b413894e4e	0	0	15	36	24	0	0	6	8	0	0	0	0	0	14	0	81	22	103	Bacteria	Firmicutes	Clostridia	Lachnospirales	Lachnospiraceae	Lachnoclostridium
a5bc90c05d64d08c02c400ee977a91f0	0	0	0	0	0	0	0	0	0	5	0	0	0	0	0	7	0	12	12	Bacteria	Firmicutes	Clostridia	Lachnospirales	Lachnospiraceae	Lachnospiraceae grp NK4A136
a5da7006928ee998fe32cdd9378c856e	3	11	13	7	0	0	0	0	9	7	0	15	0	0	10	0	34	41	75	Bacteria	Firmicutes	Clostridia	Clostridia grp vadinBB60
a5ee7ff6d9e05c60c70a697e92bdd7e2	0	9	0	8	0	12	0	9	0	0	0	9	0	0	10	0	38	19	57	Bacteria	Actinobacteriota	Coriobacteriia	Coriobacteriales	Eggerthellaceae	Enterorhabdus
a5fd492bdea88ae602ea88ac59751c33	38	45	0	0	0	0	114	71	0	0	0	0	0	0	0	0	268	0	268	Bacteria	Desulfobacterota	Desulfovibrionia	Desulfovibrionales	Desulfovibrionaceae	Desulfovibrio
a62fa6e25e8805dafe5b628529c90023	0	0	0	0	17	0	0	0	0	0	0	0	0	0	0	0	17	0	17	Bacteria	Firmicutes	Clostridia	Oscillospirales	Ruminococcaceae
a6413e3751950acf5a9afd974e89fd78	4	5	0	0	9	5	0	4	0	0	0	14	7	0	9	0	27	30	57	Bacteria	Firmicutes	Clostridia	Oscillospirales	Ruminococcaceae
a64467cda35d1fe54545c9bd0bfda998	0	0	0	70	0	0	0	0	0	0	0	0	0	0	0	0	70	0	70	Bacteria	Firmicutes	Clostridia	Lachnospirales	Lachnospiraceae	Lachnospiraceae grp NK4A136
a687d4d252f688ee6f1512e441f79bcf	0	25	0	0	0	0	0	0	0	0	0	0	0	0	0	0	25	0	25	Bacteria	Firmicutes	Clostridia	Clostridia grp vadinBB60
a6a4bbc5c57538ecd4a7f43760b20334	14	6	0	0	0	0	0	0	0	0	0	15	0	0	23	7	20	45	65	Bacteria	Firmicutes	Clostridia	Clostridia grp vadinBB60
a6b8bcc8499b4128678a3a671a0bd004	93	0	16	48	0	0	0	510	183	61	473	202	261	137	85	71	667	1473	2140	Bacteria	Firmicutes	Clostridia	Clostridia UCG 014
a6ccec9ec008fe4a2f332209583c4012	31	130	29	24	203	293	136	358	178	82	67	14	41	35	61	22	1204	500	1704	Bacteria	Bacteroidota	Bacteroidia	Bacteroidales	Rikenellaceae	Alistipes
a6d1efb6da2f8a2eed320e6368ee9354	10	0	0	57	759	429	122	148	49	14	0	27	16	0	0	43	1525	149	1674	Bacteria	Firmicutes	Clostridia	Lachnospirales	Lachnospiraceae
a71e81f3332e150f90b27121e27704a0	0	9	13	0	18	0	0	0	0	0	0	0	0	0	0	0	40	0	40	Bacteria	Firmicutes	Clostridia	Lachnospirales	Lachnospiraceae	Lachnospiraceae grp NK4A136
a72d22fd0675257221a1e3d259d1fd8c	0	0	0	0	0	0	0	0	14	8	18	8	0	18	0	0	0	66	66	Bacteria	Firmicutes	Bacilli	Bacilli RF39
a7412094c84e35462f7eccadee49f809	0	0	0	0	0	0	0	0	0	0	0	0	0	0	0	8	0	8	8	Bacteria	Firmicutes	Clostridia	Oscillospirales	Oscillospiraceae
a766f5b20d107d3e1b0eee037dffdf17	42	45	0	0	0	0	124	69	0	106	65	46	43	50	55	48	280	413	693	Bacteria	Firmicutes	Clostridia	Clostridia UCG 014
a798ad5990fd8561c370fb5ad705a1d7	0	0	0	0	0	0	0	0	16	22	0	42	0	11	12	0	0	103	103	Bacteria	Firmicutes	Clostridia	Clostridia grp vadinBB60
a7a3df5c700813a44e23561ab4ced6e2	200	397	126	271	23	0	0	0	119	86	78	687	26	47	159	136	1017	1338	2355	Bacteria	Firmicutes	Bacilli	Lactobacillales	Streptococcaceae	Streptococcus	Streptococcus hyointestinalis
a7e28b3f4879359a929a0da8c8557757	0	0	0	0	0	2	0	0	0	0	0	0	0	0	0	0	2	0	2	Bacteria	Firmicutes	Clostridia	Clostridia grp vadinBB60
a7f1332194bfe69a764b917cf3e75085	0	0	0	0	91	66	24	57	0	0	0	0	0	0	0	0	238	0	238	Bacteria	Bacteroidota	Bacteroidia	Bacteroidales	Muribaculaceae
a80c458f0daa6c0d67601043c6e3179e	56	118	0	80	15	0	0	9	142	45	46	93	103	78	0	65	278	572	850	Bacteria	Firmicutes	Clostridia	Clostridia UCG 014
a81c6fbcaf01c2cc10a98c6c8a59ef18	0	0	0	43	0	0	0	0	0	0	0	0	13	0	28	26	43	67	110	Bacteria	Firmicutes	Clostridia	Oscillospirales	Ruminococcaceae
a83a338bfeb2722f2f7c1e4d0b85963e	0	0	0	0	35	0	0	0	0	51	0	0	0	0	181	28	35	260	295	Bacteria	Firmicutes	Clostridia	Lachnospirales	Lachnospiraceae	Eubacterium grp xylanophilum
a8b3cfe7b0cca067eda9b48d1fddf185	0	0	0	14	0	0	0	0	0	0	0	0	0	0	0	0	14	0	14	Bacteria	Firmicutes	Clostridia	Oscillospirales	Ruminococcaceae	Ruminococcaceae Incertae Sedis
a8d519451b6975ce1c09f8a27470dfdb	13	8	8	0	7	0	0	8	6	0	6	6	0	12	0	7	44	37	81	Bacteria	Bacteroidota	Bacteroidia	Bacteroidales	Rikenellaceae	Alistipes	Alistipes sp
a8f6461ef9ea19df8321ec2a37510429	0	10	0	0	11	0	0	0	5	0	45	0	8	0	8	6	21	72	93	Bacteria	Cyanobacteria	Vampirivibrionia	Gastranaerophilales
a930005dedc955d8eb8dad056fdaba5a	109	59	29	5	35	54	38	107	71	18	46	157	22	13	79	19	436	425	861	Bacteria	Bacteroidota	Bacteroidia	Bacteroidales	Muribaculaceae
a93780af2e54c4e6e3970ebeb5021540	0	0	0	11	0	0	0	0	0	0	0	0	0	0	0	0	11	0	11	Bacteria	Firmicutes	Clostridia	Lachnospirales	Lachnospiraceae
a9809cfd1695231b98d4a87b2d54a068	0	39	31	127	0	31	0	0	0	0	0	68	0	0	0	0	228	68	296	Bacteria	Patescibacteria	Saccharimonadia	Saccharimonadales	Saccharimonadaceae	Candidatus Saccharimonas
a9973ca59e47373fd5b3b1cfdf2611a6	6	6	0	8	4	0	5	11	0	0	5	3	0	0	4	0	40	12	52	Bacteria	Firmicutes	Clostridia	Oscillospirales	Oscillospirales UCG 010
a99a68956df2f8169a452ac86b33eecd	0	0	7	44	0	0	0	0	0	0	0	0	0	0	0	0	51	0	51	Bacteria	Firmicutes	Clostridia	Lachnospirales	Lachnospiraceae	Lachnoclostridium
a9b24370bdb02a8ee91855de7b8b2813	0	0	0	0	89	67	4	43	0	0	0	0	0	0	0	0	203	0	203	Bacteria	Actinobacteriota	Actinobacteria	Bifidobacteriales	Bifidobacteriaceae	Bifidobacterium
a9be19fdd14b45b0d662c39655c1defc	0	0	0	0	0	0	11	28	0	0	10	0	0	0	0	0	39	10	49	Bacteria	Firmicutes	Clostridia	Clostridia	Hungateiclostridiaceae
aa29d423bb77b2226ca649ee4539e33d	0	0	0	0	8	0	0	0	0	0	0	0	0	0	0	0	8	0	8	Bacteria	Firmicutes	Clostridia	Oscillospirales	Oscillospirales UCG 010
aa47f97eda87d644573886511f2ab067	59	53	110	99	75	43	113	58	45	86	96	33	20	88	53	40	610	461	1071	Bacteria	Firmicutes	Clostridia	Clostridia UCG 014
aa485f3fdf03e2b88531e116feeb3df7	0	0	8	0	0	0	0	0	0	0	0	0	0	0	0	0	8	0	8	Bacteria	Firmicutes	Bacilli	Bacilli RF39
aa547ded2cfaba78cde2511b6281b881	8	6	0	0	0	6	0	0	11	17	28	8	16	5	0	0	20	85	105	Bacteria	Firmicutes	Clostridia	Oscillospirales	Oscillospiraceae
aa663a6d0f1e19bea9b742dac0571018	0	0	0	0	462	170	0	0	0	0	0	0	0	0	54	35	632	89	721	Bacteria	Firmicutes	Clostridia	Oscillospirales	Ruminococcaceae
aa873d12fd192190107cdbada014f7d6	0	0	0	0	0	23	0	0	0	0	0	0	0	0	0	0	23	0	23	Bacteria	Firmicutes	Clostridia
aa999ef1226036a42b5f19b12b6d46d0	0	0	0	0	0	0	0	0	0	0	0	0	0	0	0	7	0	7	7	Bacteria	Firmicutes	Clostridia	Christensenellales	Christensenellaceae	Christensenellaceae grp R 7
aa99a1c831b12a605c3486fa86f9baed	15	0	38	0	229	0	0	56	30	0	56	33	67	0	19	0	338	205	543	Bacteria	Firmicutes	Clostridia	Clostridia UCG 014
ab1bf0238d5d11cbe2910ab534471e3e	0	9	16	12	22	7	8	0	0	8	17	0	7	0	36	18	74	86	160	Bacteria	Firmicutes	Clostridia	Oscillospirales	Ruminococcaceae
ab7f5a66fc7fe3b5f0fecfd8fc30f538	0	0	0	0	4	0	0	0	0	0	0	13	0	0	0	0	4	13	17	Bacteria	Firmicutes	Clostridia	Lachnospirales	Lachnospiraceae
ab8b9acd9d93ba9ea0cb3d5e98e2c974	0	0	0	0	0	36	35	0	0	0	0	0	0	0	0	0	71	0	71	Bacteria	Firmicutes	Clostridia	Clostridia UCG 014
abe6d9905f7f4cf2018eec588de7f425	914	418	133	261	875	299	261	545	129	204	1150	1776	140	150	202	259	3706	4010	7716	Bacteria	Firmicutes	Clostridia	Oscillospirales	Oscillospiraceae
abf514f8d7711d71f7475a2662ee009f	79	36	26	7	4	18	20	73	27	17	10	10	28	13	8	0	263	113	376	Bacteria	Bacteroidota	Bacteroidia	Bacteroidales	Muribaculaceae
ac1e9de50460760f74813c20cedf06f3	0	0	0	0	0	0	0	0	0	0	0	5	0	0	0	0	0	5	5	Bacteria	Firmicutes	Clostridia	Oscillospirales	Butyricicoccaceae	Butyricicoccus
ac3d5ce93122a568d6b090fe1352c69c	0	0	0	0	0	0	0	0	0	55	0	0	0	0	58	77	0	190	190	Bacteria	Firmicutes	Clostridia	Clostridia UCG 014
ac4dd97669c0822a1f9d8dc24cf1e5db	0	0	0	0	17	16	0	23	0	0	0	0	0	0	0	0	56	0	56	Bacteria	Firmicutes	Clostridia	Clostridia UCG 014
acbd81bc71fdfc595af0df2e96571dcf	59	33	34	0	33	26	0	48	74	52	47	77	28	46	150	83	233	557	790	Bacteria	Bacteroidota	Bacteroidia	Bacteroidales	Muribaculaceae
acce905cfe74c189e821cb0f9f616d8e	0	0	0	0	146	32	0	0	0	0	0	0	0	0	18	0	178	18	196	Bacteria	Firmicutes	Clostridia	Lachnospirales	Lachnospiraceae	Lachnospiraceae grp NK4A136
ad323636a66233aeebd8d3ac9ef19eb6	12	0	0	0	0	0	0	0	0	0	0	57	0	0	0	0	12	57	69	Bacteria	Firmicutes	Clostridia	Oscillospirales	Butyricicoccaceae	Butyricicoccus
ad3753d06827506c2b37f9941e3117bb	15	0	0	0	0	0	0	0	16	11	0	0	0	0	0	0	15	27	42	Bacteria	Bacteroidota	Bacteroidia	Bacteroidales	Muribaculaceae
adf3243e92bf548801f070f041e3ba22	0	0	0	28	0	0	0	0	0	0	0	0	0	0	20	10	28	30	58	Bacteria	Firmicutes	Clostridia	Lachnospirales	Lachnospiraceae
ae2ac73ba4d67609317234a4cc9bbb23	0	0	0	0	0	0	0	0	0	0	0	75	0	0	0	0	0	75	75	Bacteria	Firmicutes	Clostridia	Lachnospirales	Lachnospiraceae	Roseburia
ae36590184a4ae6733995873d767c2e0	6	19	15	8	26	10	53	92	8	5	14	13	11	8	22	5	229	86	315	Bacteria	Firmicutes	Clostridia	Oscillospirales	Oscillospirales UCG 010
ae5ebeda55cf34f8d5a1a07b10617e50	0	0	0	0	0	0	0	0	0	8	0	0	13	0	0	0	0	21	21	Bacteria	Firmicutes	Clostridia	Lachnospirales	Lachnospiraceae
ae79f16310a7fe53a2b64bd6d9070d1e	0	0	0	0	6	0	0	0	0	0	0	0	0	0	0	0	6	0	6	Bacteria	Firmicutes	Clostridia	Lachnospirales	Lachnospiraceae
ae7f8fb9343c88e4cc189729b077b0f0	17	0	18	0	17	15	0	17	0	7	19	43	20	0	20	0	84	109	193	Bacteria	Firmicutes	Clostridia	Monoglobales	Monoglobaceae	Monoglobus
ae910de254dac5fcd3485ea850dc38f2	0	0	0	0	0	0	0	0	0	0	0	0	0	14	0	0	0	14	14	Bacteria	Firmicutes	Clostridia	Clostridia UCG 014
aec6866f7ff22a7db4c31788e5ed60b6	0	0	0	0	40	0	92	63	0	0	0	0	0	0	0	0	195	0	195	Bacteria	Firmicutes	Clostridia	Lachnospirales	Lachnospiraceae
aecf056a3afe663e929e328d6b49e5e4	9	0	0	0	11	8	17	10	6	14	12	0	6	0	0	8	55	46	101	Bacteria	Firmicutes	Clostridia	Monoglobales	Monoglobaceae	Monoglobus
aeeffc7c79891186bc26f2d83c9fcc3b	0	0	0	0	0	0	0	2	14	0	0	7	0	0	13	0	2	34	36	Bacteria	Firmicutes	Clostridia	Clostridia grp vadinBB60
af0fd6f30156545f28ed8947a9479822	0	0	0	0	0	0	0	0	36	19	0	0	0	0	0	0	0	55	55	Bacteria	Firmicutes	Clostridia	Lachnospirales	Lachnospiraceae	Catenibacillus
af140e3881d1c74ce8b17a5c8979dfa5	0	0	0	0	0	0	0	0	0	0	0	0	0	0	0	3	0	3	3	Bacteria	Firmicutes	Clostridia	Lachnospirales	Lachnospiraceae
af178553e953124ebbd4a432f27e3dbc	0	0	0	29	11	0	0	0	0	0	0	0	0	0	21	0	40	21	61	Bacteria	Firmicutes	Clostridia	Lachnospirales	Lachnospiraceae	Lachnospiraceae GCA 900066575
af3121b02022c89aff7082e1ba908542	0	0	0	0	35	63	0	0	19	0	0	0	0	7	0	0	98	26	124	Bacteria	Firmicutes	Clostridia	Oscillospirales	Butyricicoccaceae
af4b75ab2d2c26e34a29d1f999c5c224	14	87	0	0	0	0	0	0	30	91	649	32	23	181	11	26	101	1043	1144	Bacteria	Firmicutes	Clostridia	Clostridia UCG 014
af6e5c283606baf501e9c90d18eb1527	0	6	0	0	0	0	0	0	0	0	0	0	0	0	0	0	6	0	6	Bacteria	Firmicutes	Clostridia	Clostridia grp vadinBB60
af6e86990c391c8aac76e4fe452fbbd5	0	0	0	0	13	0	0	23	0	0	0	0	0	0	0	0	36	0	36	Bacteria	Firmicutes	Clostridia	Monoglobales	Monoglobaceae	Monoglobus
afc7475c37ca6883c736717da66e6424	22	21	25	22	26	14	0	0	14	7	11	11	0	17	70	0	130	130	260	Bacteria	Firmicutes	Clostridia	Oscillospirales	Ruminococcaceae	Pygmaiobacter
b0032f9ee2cf8c5765da00ea653b03e1	0	0	0	13	0	0	0	0	0	0	0	0	0	0	81	0	13	81	94	Bacteria	Firmicutes	Clostridia	Lachnospirales	Lachnospiraceae
b0e48a6b4d7b21b7b4f8782d18bf9127	13	18	0	0	0	0	0	0	0	0	0	15	0	24	0	0	31	39	70	Bacteria	Firmicutes	Clostridia	Lachnospirales	Lachnospiraceae
b0e653b508a1908cce4f9ca4deb3e702	0	0	0	9	26	0	21	33	10	0	12	0	49	6	11	7	89	95	184	Bacteria	Firmicutes	Clostridia	Oscillospirales		Eubacterium grp coprostanoligenes
b100c8505a4d90126a8eb25700da550f	56	33	6	0	0	0	12	28	46	5	10	5	6	15	49	0	135	136	271	Bacteria	Firmicutes	Clostridia
b10d82032494652a53584bbee4a7f397	24	0	0	0	11	8	8	14	0	0	15	11	0	0	4	10	65	40	105	Bacteria	Firmicutes	Clostridia	Christensenellales	Christensenellaceae	Christensenellaceae grp R 7
b12fad3795f26950dd546ddb6801f03b	0	0	0	0	20	15	60	40	0	0	0	0	0	0	0	0	135	0	135	Bacteria	Firmicutes	Clostridia	Peptococcales	Peptococcaceae
b12fc677bee1d9381d59f950460acea7	0	0	0	0	0	0	42	0	14	0	0	0	16	69	11	0	42	110	152	Bacteria	Firmicutes	Clostridia	Lachnospirales	Lachnospiraceae	Lachnospiraceae grp NK4A136
b13665ae77a9388e1f800cbc0b8605be	14	0	6	0	18	17	22	21	16	10	16	42	0	10	13	4	98	111	209	Bacteria	Bacteroidota	Bacteroidia	Bacteroidales	Muribaculaceae
b15193fce14759d1c06728933e044af6	13	0	0	0	25	0	0	33	0	0	0	11	6	0	6	5	71	28	99	Bacteria	Bacteroidota	Bacteroidia	Bacteroidales	Bacteroidaceae	Bacteroides	Bacteroides uniformis
b20b847537b33ada9d88f0b24f388fb0	0	0	0	0	15	9	0	0	0	0	0	0	0	0	30	0	24	30	54	Bacteria	Firmicutes	Clostridia	Lachnospirales	Lachnospiraceae	Lachnospiraceae grp NK4A136
b2224d09fb56fffb7949a37935a5b572	9	0	8	10	0	7	0	4	0	14	34	31	21	9	14	5	38	128	166	Bacteria	Firmicutes	Clostridia	Peptostreptococcales-Tissierellales	Anaerovoracaceae	Anaerovoracaceae XIII grp AD3011
b237f162e312439943c2e95434b2e505	0	0	0	0	3	0	0	0	15	0	0	18	0	0	12	0	3	45	48	Bacteria	Firmicutes	Clostridia	Lachnospirales	Lachnospiraceae
b2653166ced10aa0137698dbb271abc1	0	0	0	0	0	0	0	0	0	0	0	29	0	0	0	0	0	29	29	Bacteria	Firmicutes	Clostridia	Lachnospirales	Lachnospiraceae	Roseburia
b2b55e0834c81916e57c6d2746a83b1f	0	0	0	0	0	0	0	0	19	0	0	6	0	0	0	12	0	37	37	Bacteria	Firmicutes	Clostridia	Lachnospirales	Lachnospiraceae	Sellimonas
b2de7f61a39f051d643c50d653a6fd07	0	0	28	0	0	0	0	0	0	0	0	0	0	0	0	0	28	0	28	Bacteria	Firmicutes	Clostridia	Oscillospirales	Ruminococcaceae	Eubacterium grp siraeum
b358e491ed95b9560f2d776931365e37	636	0	108	519	498	166	567	201	591	0	0	1036	0	0	0	87	2695	1714	4409	Bacteria	Firmicutes	Clostridia	Oscillospirales	Ruminococcaceae	Ruminococcaceae Incertae Sedis
b37927c6aeec6fa9bebc46c7eb7c01e2	0	7	0	0	5	4	0	16	0	0	12	0	0	0	5	6	32	23	55	Bacteria	Firmicutes	Clostridia	Oscillospirales	Oscillospirales UCG 010
b37bb201668f934ddba8c4a1afbd05e3	0	0	0	0	0	0	0	24	0	0	0	0	0	0	0	0	24	0	24	Bacteria	Firmicutes	Clostridia	Oscillospirales	Oscillospiraceae
b3d2cc3b9f0184830bec2ef73bcc6166	16	0	0	0	0	0	14	55	0	0	0	13	0	0	0	0	85	13	98	Bacteria	Firmicutes	Bacilli	Lactobacillales	Streptococcaceae	Lactococcus	Lactococcus garvieae
b40a973719e7a62baf59d7560e12b6ab	9	0	0	13	0	0	0	0	0	0	0	0	0	0	18	0	22	18	40	Bacteria	Firmicutes	Clostridia	Lachnospirales	Lachnospiraceae
b4223e46783de55efd7a1c76f115bc30	0	0	0	0	0	0	0	16	0	0	0	0	0	0	0	0	16	0	16	Bacteria	Firmicutes	Clostridia	Oscillospirales	Oscillospiraceae
b42c23dea0bb4a3405bd0944a94e8e92	0	0	0	0	0	0	0	88	0	0	0	0	0	0	0	0	88	0	88	Bacteria	Firmicutes	Clostridia	Clostridia UCG 014
b4e6b17431cffa9698a35afbebc54fe9	70	26	0	11	0	0	8	0	0	30	33	0	10	17	8	22	115	120	235	Bacteria	Firmicutes	Bacilli	Bacilli RF39
b5408160ac7f3eb8dacc128210ef7108	13	0	0	0	0	0	0	0	0	0	0	0	0	0	0	0	13	0	13	Bacteria	Firmicutes	Clostridia	Lachnospirales	Lachnospiraceae	Lachnospiraceae grp NK4A136
b55ca461ba14fa553921805231e114e1	0	0	0	0	11	0	655	492	7	0	58	0	0	10	1808	205	1158	2088	3246	Bacteria	Firmicutes	Clostridia	Lachnospirales	Lachnospiraceae
b567f8e474f5e109bb11e34d67ecb266	0	0	0	0	0	0	0	11	0	0	0	0	0	0	0	0	11	0	11	Bacteria	Firmicutes	Clostridia	Clostridia UCG 014
b57a88fceac69d358233cc5904478d8d	0	0	0	0	0	13	0	0	0	0	0	0	0	0	0	0	13	0	13	Bacteria	Firmicutes	Clostridia	Clostridia UCG 014
b580caa026a83531530a7a91885e4cff	30	34	26	111	41	37	0	20	0	23	27	54	0	0	100	46	299	250	549	Bacteria	Firmicutes	Clostridia	Lachnospirales	Lachnospiraceae	Lachnospiraceae GCA 900066575
b5adc945fa250298710cd010cd524e77	0	0	0	0	7	0	0	0	0	0	0	0	0	0	0	0	7	0	7	Bacteria	Firmicutes	Clostridia	Lachnospirales	Lachnospiraceae
b5c260295e3c87b2215a039a96fc63e8	168	0	86	1321	43	0	0	0	0	0	0	0	0	0	31	0	1618	31	1649	Bacteria	Firmicutes	Clostridia	Lachnospirales	Lachnospiraceae	Lachnospiraceae grp NK4A136
b5e638a53bf30a598a3808692d0a5b42	0	0	0	6	0	0	5	0	0	0	0	0	0	0	0	0	11	0	11	Bacteria	Firmicutes	Clostridia	Oscillospirales	Oscillospiraceae	Oscillospiraceae UCG 005
b5e93eec2c645197fc25ff34c548a99f	0	0	0	0	0	0	8	0	0	0	0	0	0	0	0	0	8	0	8	Bacteria	Firmicutes	Bacilli	Bacilli RF39
b5ead559be994a230157d8ae415fd5a7	0	8	16	0	29	0	0	0	7	0	0	0	0	0	21	0	53	28	81	Bacteria	Firmicutes	Clostridia	Lachnospirales	Lachnospiraceae
b626f138b38869370e731ee3adb7cb20	0	0	19	0	0	0	0	0	0	0	0	28	0	0	30	0	19	58	77	Bacteria	Firmicutes	Clostridia	Oscillospirales	Oscillospiraceae
b66b5a2972755aa675ab5e2c92d55ab6	0	52	0	0	0	0	0	0	45	0	0	58	25	0	0	0	52	128	180	Bacteria	Firmicutes	Clostridia	Clostridia UCG 014
b68892cccca6ede3f276c80864564570	0	0	6	0	0	0	0	0	0	0	0	0	0	0	0	0	6	0	6	Bacteria	Firmicutes	Clostridia	Oscillospirales	Ruminococcaceae	Harryflintia
b6a66219872cf67ce4a39aa5c02b972f	0	0	0	0	0	0	0	0	43	0	0	0	0	0	0	0	0	43	43	Bacteria	Firmicutes	Clostridia	Clostridia UCG 014
b6cd2b3b40743d4496708e9d173b3c90	9	0	0	0	13	0	0	0	0	0	0	0	0	0	0	0	22	0	22	Bacteria	Firmicutes	Clostridia	Clostridia grp vadinBB60
b773d6a85c310abdf83aaf71fccd2d13	0	0	0	0	0	0	0	0	5	0	0	0	0	0	0	0	0	5	5	Bacteria	Proteobacteria	Alphaproteobacteria	Rhodospirillales
b77b1e5956f2fd75411232127b4acf9c	0	0	0	23	11	0	0	0	0	8	0	21	0	0	16	0	34	45	79	Bacteria	Firmicutes	Clostridia	Lachnospirales	Lachnospiraceae
b7a64b96e4aa5846277f90accc1d64d9	0	0	0	0	0	0	8	19	0	0	0	0	0	0	0	0	27	0	27	Bacteria	Bacteroidota	Bacteroidia	Bacteroidales	Muribaculaceae
b7b48bf2e0a8a2776cbe6219336aa4de	0	0	0	20	0	0	0	0	0	0	0	0	0	0	0	0	20	0	20	Bacteria	Firmicutes	Clostridia	Oscillospirales		Eubacterium grp coprostanoligenes
b828508aee8ae8e006a4af95f2c45cb6	0	0	7	0	0	0	18	0	0	0	0	0	0	0	9	0	25	9	34	Bacteria	Firmicutes	Clostridia	Oscillospirales	Oscillospiraceae
b836a6315e6e690577503aba1b5b17de	0	0	0	0	0	0	0	0	45	0	0	0	29	0	0	0	0	74	74	Bacteria	Firmicutes	Clostridia	Clostridia UCG 014
b8775ee380ce5708c6b1833e8031a5f9	0	0	0	0	0	0	0	0	0	0	5	0	0	0	0	0	0	5	5	Bacteria	Firmicutes	Clostridia	Oscillospirales	Oscillospirales UCG 010
b87fa517bb334e8f32765df9dbe23275	0	0	0	0	21	27	10	14	0	0	0	0	0	0	0	0	72	0	72	Bacteria	Firmicutes	Clostridia	Clostridia UCG 014
b8b18f589b294a4bf53dd603995c4963	729	1009	831	648	452	223	912	1513	677	640	925	555	548	580	978	381	6317	5284	11601	Bacteria	Patescibacteria	Saccharimonadia	Saccharimonadales	Saccharimonadaceae	Candidatus Saccharimonas
b90fbe867fc08c1fef17a88488201187	0	0	0	11	10	0	0	0	0	0	0	0	0	0	0	0	21	0	21	Bacteria	Firmicutes	Clostridia	Lachnospirales	Lachnospiraceae	Lachnospiraceae grp NK4A136
b933618d723072fdf73bce010ab4554e	0	0	6	12	0	0	0	0	0	0	0	0	0	0	0	0	18	0	18	Bacteria	Firmicutes	Clostridia	Peptostreptococcales Tissierellales	Anaerovoracaceae	Eubacterium grp brachy
b9aba1ce6de39e3e881ba30dae0dcd8e	126	174	79	16	13	26	0	12	28	19	13	13	17	27	24	17	446	158	604	Bacteria	Bacteroidota	Bacteroidia	Bacteroidales	Muribaculaceae
b9bc4baa299a6f4e6c1e6c5bd46b79f6	0	0	0	0	0	0	0	0	0	0	15	0	26	29	30	147	0	247	247	Bacteria	Firmicutes	Clostridia	Clostridia UCG 014
ba357f4de28d679a378f3aa6aa9d3214	0	0	0	0	0	0	0	29	0	0	0	0	0	0	0	0	29	0	29	Bacteria	Firmicutes	Clostridia	Oscillospirales		Eubacterium grp coprostanoligenes
ba5e112f1e4dcb9d3736e217c7ce2218	0	0	0	7	26	26	0	22	0	0	27	25	0	0	0	0	81	52	133	Bacteria	Firmicutes	Clostridia	Oscillospirales	Butyricicoccaceae	Butyricicoccaceae UCG 009
bb123f8bda31e3ff887c7f242c11bdb8	0	0	0	0	0	0	0	0	0	0	0	0	0	0	10	0	0	10	10	Bacteria	Firmicutes	Clostridia	Lachnospirales	Lachnospiraceae
bb518fecd8ffb68f2c76deb00d50f592	16	6	0	0	0	0	0	0	10	0	0	0	0	9	0	0	22	19	41	Bacteria	Firmicutes	Bacilli	Bacilli RF39
bbcf5c3513cfc9c65cee456033109b29	0	7	0	0	0	0	0	0	0	3	0	0	0	0	0	0	7	3	10	Bacteria	Firmicutes	Clostridia	Lachnospirales	Lachnospiraceae
bbf72d44e2837b49dd043fb426749fcd	0	0	0	9	0	0	0	0	0	0	0	0	0	0	0	0	9	0	9	Bacteria	Firmicutes	Bacilli	Bacilli RF39
bc210bf7fd7bb8f8b1a787f80cf480d6	256	175	37	0	0	31	77	93	32	0	592	207	57	35	16	0	669	939	1608	Bacteria	Firmicutes	Clostridia
bc223705216705541b127144d8409663	22	60	28	6	36	25	18	52	98	76	29	105	43	39	92	40	247	522	769	Bacteria	Bacteroidota	Bacteroidia	Bacteroidales	Muribaculaceae
bc5b8b9b7a33cae1db583b76d6306499	0	0	0	0	0	6	0	0	0	0	0	0	0	0	0	0	6	0	6	Bacteria	Firmicutes	Bacilli	Bacilli RF39
bc5ce5faaea70a86a8b382c7c35df4a3	0	0	0	0	0	0	317	386	30	184	136	597	231	133	134	24	703	1469	2172	Bacteria	Bacteroidota	Bacteroidia	Bacteroidales	Muribaculaceae
bc6c345a2feb70d3210ba7f89530c5b0	0	0	0	0	78	17	14	73	8	7	0	0	0	0	0	0	182	15	197	Bacteria	Firmicutes	Bacilli	Staphylococcales	Staphylococcaceae	Jeotgalicoccus
bc9b13432ba8b3c66e4ed6c8efcfe37d	301	256	131	45	91	188	6	27	299	110	199	299	162	158	264	78	1045	1569	2614	Bacteria	Bacteroidota	Bacteroidia	Bacteroidales	Muribaculaceae
bccc1ad5ca7d1787ea1a7ebdb41f76b5	0	4	0	0	0	0	0	0	3	0	0	5	0	0	0	3	4	11	15	Bacteria	Firmicutes	Clostridia	Oscillospirales		Eubacterium grp coprostanoligenes
bd4551b15d84c26872473dfbfeeb3d3b	0	0	0	0	0	0	0	28	0	0	0	0	0	0	0	0	28	0	28	Bacteria	Bacteroidota	Bacteroidia	Bacteroidales	Muribaculaceae
bd788026528adc2d95e0d7c482bf15a0	0	0	0	205	0	0	0	25	0	0	0	0	0	0	0	0	230	0	230	Bacteria	Firmicutes	Clostridia	Clostridia UCG 014
bd8dba3ee47b4058e8238c8be244e1ce	90	0	0	0	0	0	0	0	0	0	0	0	0	0	0	0	90	0	90	Bacteria	Firmicutes	Clostridia	Clostridia UCG 014
bda77a39666fae9f8ddec8909a50d709	0	3	0	27	0	0	0	0	0	0	0	5	0	0	4	0	30	9	39	Bacteria	Firmicutes	Clostridia	Lachnospirales	Lachnospiraceae
bdd28d0b40e2a56a644e6e9a3114a3c7	0	0	9	0	0	0	0	0	0	0	0	18	0	0	0	0	9	18	27	Bacteria	Firmicutes	Clostridia	Oscillospirales	Ruminococcaceae
bdeb1b963e575a9a17b9256f55abef4c	0	0	0	0	3	0	0	0	0	0	0	0	0	0	0	0	3	0	3	Bacteria	Firmicutes	Bacilli	Staphylococcales	Gemellaceae	Gemella
be04d66c58de24bdbf386e040b202875	208	73	309	395	25	21	69	95	99	143	135	232	28	144	120	33	1195	934	2129	Bacteria	Firmicutes	Clostridia	Clostridia UCG 014
be373d777d26fd74269ced7f221a9dfe	11	10	19	51	41	51	0	31	8	24	22	41	0	0	22	13	214	130	344	Bacteria	Bacteroidota	Bacteroidia	Bacteroidales	Bacteroidaceae	Bacteroides
be865dd5dfb5add59be776b5eb33d15b	0	0	0	6	0	0	0	0	0	0	0	0	0	0	0	0	6	0	6	Bacteria	Actinobacteriota	Coriobacteriia	Coriobacteriales	Eggerthellaceae
be8e338a39e33a3e170d87a79163fdbe	0	0	0	0	0	0	0	0	0	0	0	0	0	0	10	0	0	10	10	Bacteria	Firmicutes	Clostridia	Lachnospirales	Lachnospiraceae
bea2245c01baedd6d4a6d6e4e857f9f6	15	0	7	4	12	0	0	18	18	11	20	44	0	9	41	14	56	157	213	Bacteria	Bacteroidota	Bacteroidia	Bacteroidales	Marinifilaceae	Butyricimonas
beaa67288e3f9b2633a0fc4439782c3d	0	0	0	0	0	0	0	0	0	0	5	0	0	5	0	3	0	13	13	Bacteria	Firmicutes	Bacilli	Erysipelotrichales	Erysipelatoclostridiaceae	Candidatus Stoquefichus
bec2bcc202c0917ddafc533b91dd5749	0	0	0	0	0	0	2	3	0	0	0	0	0	0	0	0	5	0	5	Bacteria	Firmicutes	Bacilli	Bacilli RF39
bf2978bc52b8731cc024bb07eeecf6ed	3	0	0	0	8	5	0	11	4	0	12	5	0	4	6	7	27	38	65	Bacteria	Firmicutes	Bacilli	Bacilli RF39
bf34422106e5974ddf75216e2c05273c	16	86	61	11	82	51	28	36	80	70	0	57	46	56	121	63	371	493	864	Bacteria	Firmicutes	Clostridia	Oscillospirales	Oscillospiraceae
bf498cfaeb096c98a2b15108a88c6f15	14	0	0	0	37	0	0	0	0	0	0	0	0	0	139	9	51	148	199	Bacteria	Firmicutes	Clostridia	Lachnospirales	Lachnospiraceae	Lachnospiraceae grp NK4A136
bf5992e4dbb2b2a4847e23294f937de5	0	24	11	87	0	38	0	0	0	0	0	0	15	0	0	0	160	15	175	Bacteria	Firmicutes	Clostridia	Oscillospirales	Ruminococcaceae	Ruminococcus
bf611493002f5918a68778bde2def567	26	0	13	7	18	16	0	24	36	11	68	99	16	14	52	17	104	313	417	Bacteria	Bacteroidota	Bacteroidia	Bacteroidales	Bacteroidaceae	Bacteroides
bf8174ee3331bbbfaeeb6b46a0d9da5c	614	476	57	720	79	425	73	347	508	323	281	1051	234	283	486	175	2791	3341	6132	Bacteria	Firmicutes	Negativicutes	Acidaminococcales	Acidaminococcaceae	Phascolarctobacterium
bfaffb11ac4da0790dc4893154854ebb	0	0	0	0	0	0	0	0	0	0	0	9	0	0	0	5	0	14	14	Bacteria	Desulfobacterota	Desulfovibrionia	Desulfovibrionales	Desulfovibrionaceae
bfdca7e2eacacd780c3b9ad8288b179b	0	16	0	10	12	0	0	0	12	4	16	13	3	5	28	10	38	91	129	Bacteria	Firmicutes	Clostridia	Lachnospirales	Lachnospiraceae
bff9b66d07d74c6f56b07d58a1db22b6	0	0	0	0	0	0	0	0	0	0	0	0	0	0	4	0	0	4	4	Bacteria	Firmicutes	Clostridia	Oscillospirales	Oscillospirales UCG 010
c006f6715fc97d79fc670df463d9e57e	17	0	0	0	0	0	0	0	0	0	20	30	0	39	16	0	17	105	122	Bacteria	Firmicutes	Clostridia	Clostridia UCG 014
c020b7a0fff9560319654220a12c2331	17	31	14	33	75	30	0	0	0	8	0	0	4	0	21	13	200	46	246	Bacteria	Firmicutes	Clostridia	Lachnospirales	Lachnospiraceae
c07416f0ae792905eb9040dd4c07cf6a	16	16	7	8	10	10	0	43	0	0	0	0	0	0	0	0	110	0	110	Bacteria	Bacteroidota	Bacteroidia	Bacteroidales	Rikenellaceae	Alistipes
c077e451cfe3ee5e375763e89fd1eb36	8	5	0	0	0	7	0	0	0	0	0	0	0	0	0	0	20	0	20	Bacteria	Firmicutes	Bacilli	Bacilli RF39
c08b8a3acb32d0cdc7a8a90d40abdea1	8	13	0	15	7	0	6	6	3	0	0	15	0	0	23	9	55	50	105	Bacteria	Firmicutes	Clostridia	Oscillospirales	Ruminococcaceae
c0aa4774dcb518417f3b8b99271382cb	11	0	8	26	32	14	2	18	11	9	6	20	5	0	13	2	111	66	177	Bacteria	Firmicutes	Negativicutes	Veillonellales-Selenomonadales	Veillonellaceae	Veillonella
c0ce7966849fc5b3c2cfa51fa0b01edc	0	0	0	0	0	0	17	18	0	0	0	0	0	0	0	0	35	0	35	Bacteria	Firmicutes	Clostridia	Lachnospirales	Lachnospiraceae
c0d5395792eadbf5f62e8ffb14fa0262	0	0	0	0	22	0	0	0	0	6	0	0	0	0	0	0	22	6	28	Bacteria	Proteobacteria	Alphaproteobacteria	Rickettsiales
c0edea80a4d623eb75e03daa3536a4dc	33	0	0	0	0	0	0	0	50	70	0	0	58	0	0	0	33	178	211	Bacteria	Firmicutes	Clostridia	Oscillospirales	Oscillospiraceae
c0f5347ba9bf78765148e77ea5e6da6c	0	0	0	0	0	0	0	18	0	0	0	0	0	0	0	0	18	0	18	Bacteria	Firmicutes	Clostridia	Clostridia UCG 014
c154b5c48431df4288931f16cd8abb8a	0	0	0	0	0	0	0	0	0	0	0	0	0	0	16	0	0	16	16	Bacteria	Firmicutes	Clostridia	Lachnospirales	Lachnospiraceae
c16249251634aa01629f5b35d091dc2c	7	5	0	0	0	0	0	0	0	15	21	0	24	0	8	10	12	78	90	Bacteria	Firmicutes	Clostridia	Oscillospirales		Eubacterium grp coprostanoligenes
c17f9c283d51648b83a94cbf411515ac	91	70	27	7	80	88	55	112	63	30	50	61	37	14	39	26	530	320	850	Bacteria	Bacteroidota	Bacteroidia	Bacteroidales	Muribaculaceae
c19c906ba229e4d72bd09632ac4b6a9a	29	35	58	49	37	27	21	19	17	24	25	52	0	0	98	29	275	245	520	Bacteria	Firmicutes	Clostridia	Oscillospirales	Oscillospiraceae	Colidextribacter
c1aae2ad20dd89ceae63c7153d15a0a9	0	0	0	0	0	0	16	0	0	0	0	0	0	0	0	0	16	0	16	Bacteria	Firmicutes	Clostridia	Lachnospirales	Lachnospiraceae	Lachnospiraceae grp NK4A136
c1fd8c86ab8fd15fce02de9920bed32c	48	27	17	0	44	12	12	44	38	59	36	40	29	25	74	0	204	301	505	Bacteria	Bacteroidota	Bacteroidia	Bacteroidales	Muribaculaceae
c205dac64017635b3a85a5f691c93fa7	0	0	0	0	5	0	0	0	0	0	0	0	0	0	0	0	5	0	5	Bacteria	Firmicutes	Clostridia	Clostridia grp vadinBB60
c20e6e72c39853b522e821ffecd40679	0	0	0	0	0	0	0	0	0	0	12	0	0	0	30	0	0	42	42	Bacteria	Firmicutes	Clostridia	Clostridia UCG 014
c218521093da7b6dd5882897fbb137aa	0	0	0	0	0	7	0	0	0	0	0	0	0	0	0	0	7	0	7	Bacteria	Firmicutes	Clostridia	Peptococcales	Peptococcaceae
c2200fe0041c5e1013c9ccabdafe37d1	0	0	0	28	19	0	0	0	0	11	50	0	0	0	41	0	47	102	149	Bacteria	Firmicutes	Clostridia	Clostridia UCG 014
c22c9e1f21a3070f7eaabad18f646a2f	0	0	0	0	0	0	0	0	0	7	0	0	0	4	0	0	0	11	11	Bacteria	Firmicutes	Clostridia	Clostridia grp vadinBB60
c238ae35663337c615c1717072a20eb8	0	0	0	0	0	0	0	0	0	0	0	0	0	17	0	0	0	17	17	Bacteria	Firmicutes	Clostridia	Lachnospirales	Lachnospiraceae	Lachnospiraceae grp NK4A136
c283589a2e1a7d6b872e483da2fb6f1f	47	34	5	0	114	104	0	0	40	63	0	427	34	8	5	20	304	597	901	Bacteria	Firmicutes	Clostridia	Lachnospirales	Lachnospiraceae	Blautia
c303649a38dfa3d4ba6719977ed54896	0	0	0	0	0	0	0	4	0	0	0	0	0	0	0	0	4	0	4	Bacteria	Firmicutes	Clostridia	Monoglobales	Monoglobaceae	Monoglobus
c333e71d2ae296d13529e42b9b680c87	0	73	621	544	0	0	76	197	294	1061	54	169	192	939	542	159	1511	3410	4921	Bacteria	Firmicutes	Clostridia	Oscillospirales	Oscillospiraceae
c34f601eef1df553dd12dca8c95ff0fd	0	20	21	39	238	0	36	19	19	138	47	12	12	17	34	137	373	416	789	Bacteria	Firmicutes	Clostridia	Monoglobales	Monoglobaceae	Monoglobus
c36253005a05a38abdc727c154ee2660	0	0	5	12	10	3	11	11	3	2	0	7	0	0	9	0	52	21	73	Bacteria	Desulfobacterota	Desulfovibrionia	Desulfovibrionales	Desulfovibrionaceae	Bilophila
c3843546a8840256044ee89e26717579	0	0	0	0	0	0	2	3	3	2	0	0	0	0	0	0	5	5	10	Bacteria	Firmicutes	Clostridia	Clostridia grp vadinBB60
c38c23243092b36d255ecab70bdcaa72	0	0	0	7	11	0	0	0	0	0	0	0	0	0	0	4	18	4	22	Bacteria	Firmicutes	Clostridia	Lachnospirales	Lachnospiraceae
c3903ae7c38bcc90654058d0d7ea42e0	0	0	0	0	0	0	0	5	0	6	0	0	0	0	15	14	5	35	40	Bacteria	Firmicutes	Clostridia	Oscillospirales		Eubacterium grp coprostanoligenes
c3aa3194ec4e6c0cdd9771deee2f0e10	0	0	0	14	0	0	0	0	27	0	60	57	0	0	0	0	14	144	158	Bacteria	Firmicutes	Clostridia	Clostridia UCG 014
c3de6a9668956ce2f9d1569eba19353a	56	0	0	0	0	0	0	44	0	0	0	0	0	0	0	0	100	0	100	Bacteria	Bacteroidota	Bacteroidia	Bacteroidales	Prevotellaceae	Prevotella
c3de8165ad1d8509dbbf0bebd3d9c154	0	0	0	0	0	0	0	0	0	0	0	47	0	0	0	0	0	47	47	Bacteria	Firmicutes	Clostridia	Lachnospirales	Lachnospiraceae	Roseburia
c4101b5f77d29dbdb6704afd327779a1	14	21	28	29	39	34	54	25	16	17	0	38	0	24	61	16	244	172	416	Bacteria	Firmicutes	Clostridia	Oscillospirales	Oscillospiraceae
c4438d701308e3404f87fa4460ad3a76	5	0	0	0	0	0	0	0	0	0	0	0	0	0	0	0	5	0	5	Bacteria	Firmicutes	Clostridia	Oscillospirales	Oscillospirales UCG 010
c445fd767dd379273b2708475d9d7082	99	150	0	0	174	37	85	23	0	0	0	0	0	0	0	0	568	0	568	Bacteria	Firmicutes	Clostridia	Lachnospirales	Lachnospiraceae	Eubacterium grp xylanophilum
c4a61a2fdd2892431b467a1472178a1c	0	0	0	0	0	0	0	0	0	0	19	0	13	0	0	0	0	32	32	Bacteria	Firmicutes	Bacilli	Bacilli RF39
c4a82793b67013ca09d7ca6af18a354f	0	0	0	8	8	0	0	0	0	0	0	0	0	0	0	0	16	0	16	Bacteria	Firmicutes	Clostridia	Lachnospirales	Lachnospiraceae	Lachnospiraceae GCA 900066575
c4b0aea4cf5d3e996c19c0ed837e6f8d	0	0	0	0	0	0	0	0	0	0	0	0	0	0	0	12	0	12	12	Bacteria	Firmicutes	Clostridia	Clostridia UCG 014
c4dc8ea79deba8bd4ff8471f8d07ef8b	0	0	0	0	0	0	3	4	0	0	0	0	0	0	0	0	7	0	7	Bacteria	Firmicutes	Clostridia	Oscillospirales	Oscillospirales UCG 010
c518773de1fa8f58aebfc3c18e017d10	0	0	0	0	0	0	0	0	0	9	38	44	0	11	67	13	0	182	182	Bacteria	Firmicutes	Clostridia	Oscillospirales	Oscillospiraceae
c527a9d131853907c70bb1239f3269ec	0	0	0	0	0	0	265	0	78	0	0	0	0	14	0	0	265	92	357	Bacteria	Firmicutes	Clostridia	Clostridia UCG 014
c53f94b403294f66dd9ac2d013b8c3f2	0	0	0	0	0	0	8	0	0	0	0	0	0	10	0	0	8	10	18	Bacteria	Firmicutes	Clostridia	Lachnospirales	Lachnospiraceae
c59474d86a9f4decda53d4ded5c8d695	0	0	0	0	0	0	15	0	0	0	0	0	0	0	0	0	15	0	15	Bacteria	Firmicutes	Clostridia	Lachnospirales	Lachnospiraceae	Lachnospiraceae grp NK4A136
c59e293cf3c7278f4521bedf9a2405ef	0	0	0	0	0	0	0	0	0	0	9	0	0	0	0	0	0	9	9	Bacteria	Firmicutes	Clostridia	Lachnospirales	Lachnospiraceae	Frisingicoccus
c5aad5ebe154556c8422b669638c0745	0	0	0	0	44	0	0	0	0	0	0	0	0	17	44	0	44	61	105	Bacteria	Firmicutes	Clostridia	Oscillospirales	Oscillospiraceae
c5e5fd5c9af649aec207b86dee76d5f3	18	300	30	75	514	131	121	153	177	101	217	160	228	168	173	668	1342	1892	3234	Bacteria	Firmicutes	Clostridia	Clostridia UCG 014
c60faf15fd47b398666ad98ad36c59af	0	0	0	0	0	0	0	0	0	0	15	18	0	27	16	11	0	87	87	Bacteria	Firmicutes	Clostridia	Clostridia UCG 014
c630f86ea6713c06e6aa457b305127b8	0	0	8	0	0	0	0	0	0	0	0	0	0	0	0	0	8	0	8	Bacteria	Firmicutes	Clostridia	Oscillospirales	Ruminococcaceae	Ruminococcaceae Incertae Sedis
c64ab765c7e97010a26aa488ebf8ef16	0	0	5	0	4	0	0	0	0	0	0	0	0	0	0	0	9	0	9	Bacteria	Firmicutes	Clostridia	Oscillospirales	Ruminococcaceae
c684e8052555f0c45181dd25ec77fac1	0	6	0	5	12	0	0	0	0	0	0	0	0	0	0	0	23	0	23	Bacteria	Firmicutes	Clostridia	Clostridia UCG 014
c68ad2dc46a4f891b89984e814d14b48	0	193	0	0	0	0	0	0	0	0	24	45	0	0	0	0	193	69	262	Bacteria	Firmicutes	Clostridia	Lachnospirales	Lachnospiraceae	Roseburia
c69b154ee3437288e40148f3b5b2b109	0	0	0	8	0	0	0	0	0	0	0	0	0	0	0	0	8	0	8	Bacteria
c69d82564a1ea7d81d84d983ba971845	0	0	0	0	0	0	0	0	37	34	0	0	32	0	0	0	0	103	103	Bacteria	Firmicutes	Clostridia	Oscillospirales	Ruminococcaceae	Ruminococcus	Ruminococcus sp
c6f5c4d8343f60687af5d72396766263	0	26	0	326	25	0	0	43	0	0	61	0	40	22	31	44	420	198	618	Bacteria	Firmicutes	Clostridia	Clostridia UCG 014
c6f970de54db6127a5f79646e70a12d0	0	0	0	0	6	0	0	0	14	10	14	0	0	0	0	0	6	38	44	Bacteria	Firmicutes	Clostridia	Oscillospirales	Oscillospirales UCG 010
c75208881d7bf118236d0c0ecd5c4e5a	0	0	0	0	0	0	0	0	0	0	0	0	0	0	11	141	0	152	152	Bacteria	Firmicutes	Clostridia	Clostridia UCG 014
c7618efd9393c801e5152a0b166b20e6	0	0	0	0	0	0	0	20	0	0	0	0	0	0	0	0	20	0	20	Bacteria	Firmicutes	Clostridia	Clostridia UCG 014
c770bb50552aeb21f74106fee288d7fa	55	28	5	0	20	7	0	13	13	0	53	5	0	0	21	44	128	136	264	Bacteria	Firmicutes	Clostridia	Lachnospirales	Lachnospiraceae	Eubacterium grp ventriosum
c78fec5f2d9bc084bf88f2d56c65e93e	0	0	0	0	0	0	0	0	0	17	0	0	0	0	0	0	0	17	17	Bacteria	Firmicutes	Bacilli	Bacilli RF39
c79903992f253a4e0e9b003ea8c8cc92	0	0	0	0	9	0	0	0	0	0	0	0	0	0	0	0	9	0	9	Bacteria	Firmicutes	Clostridia	Oscillospirales	Butyricicoccaceae	Butyricicoccaceae UCG 009
c7a8dc3981d85f90918a03fe07dc81a1	0	0	0	0	0	0	35	0	0	0	0	0	0	0	0	0	35	0	35	Bacteria	Firmicutes	Clostridia	Oscillospirales	Oscillospiraceae
c87ba7c5e544aad8546bf1d7176d1535	0	0	0	21	0	0	31	0	0	0	0	0	0	0	0	0	52	0	52	Bacteria	Firmicutes	Clostridia	Lachnospirales	Lachnospiraceae	Lachnospiraceae grp NK4A136
c88933271772d084548ab1c8dac5d65e	40	0	21	0	0	0	0	0	25	29	28	0	0	0	0	12	61	94	155	Bacteria	Firmicutes	Clostridia	Clostridia UCG 014
c88e89e7848f21ceae0fd67f7e79cc61	0	74	0	0	17	0	0	0	0	0	0	0	0	0	0	0	91	0	91	Bacteria	Firmicutes	Clostridia	Oscillospirales	Ruminococcaceae
c8a1ee6212f70d8e5cfbc2baa5026bfd	0	0	0	0	409	114	13	26	0	0	0	0	0	0	0	0	562	0	562	Bacteria	Firmicutes	Clostridia	Lachnospirales	Lachnospiraceae
c8d2b28f619d162f1fa8f563873c7edd	0	0	0	0	0	0	0	0	0	0	46	32	0	0	54	59	0	191	191	Bacteria	Firmicutes	Clostridia	Clostridia UCG 014
c8e34bb10306cd8cc72e42eb1313b7c8	268	202	140	183	91	84	423	353	96	147	119	74	25	109	116	56	1744	742	2486	Bacteria	Firmicutes	Clostridia	Clostridia UCG 014
c8e485a47f89bfe1153eeb89d6a27e5f	0	0	0	0	0	0	25	0	0	42	0	36	0	0	51	0	25	129	154	Bacteria	Firmicutes	Clostridia	Lachnospirales	Lachnospiraceae	Lachnospiraceae grp NK4A136
c8f41896f79902e67c0653f8904fe810	29	0	267	458	109	28	86	32	0	0	0	0	0	0	38	12	1009	50	1059	Bacteria	Firmicutes	Clostridia	Lachnospirales	Lachnospiraceae
c904367d1ed4165f703b6e088d6c028e	159	293	116	35	542	225	474	970	155	82	39	57	58	42	59	0	2814	492	3306	Bacteria	Bacteroidota	Bacteroidia	Bacteroidales	Muribaculaceae
c926b3733b95b828aabf62bf8b70300a	0	0	0	0	58	0	18	23	0	0	0	0	0	0	0	0	99	0	99	Bacteria	Firmicutes	Clostridia	Clostridia grp vadinBB60
c9274be4790ce0ad4602487888d0655d	256	69	43	0	84	57	34	139	297	154	79	171	76	132	367	82	682	1358	2040	Bacteria	Bacteroidota	Bacteroidia	Bacteroidales	Muribaculaceae
c92dcb7cfd83506c6f394a81bac5857d	36	20	7	46	10	0	19	25	0	12	14	29	6	14	19	0	163	94	257	Bacteria	Actinobacteriota	Coriobacteriia	Coriobacteriales	Eggerthellaceae	Enterorhabdus
c9a8c692374f350d7d810c60436e3f69	104	103	102	180	19	0	58	216	153	114	61	69	36	0	93	23	782	549	1331	Bacteria	Firmicutes	Clostridia	Clostridia UCG 014
ca021a45333785d62e46159480f02827	47	124	83	742	212	97	789	122	91	89	923	108	60	553	1335	46	2216	3205	5421	Bacteria	Spirochaetota	Spirochaetia	Spirochaetales	Spirochaetaceae	Treponema
ca9cf3f426056b8af4bc32a34838a7ec	0	0	0	0	37	0	8	34	15	47	272	71	70	12	32	34	79	553	632	Bacteria	Firmicutes	Clostridia	Lachnospirales	Lachnospiraceae	Lachnospiraceae grp NK4B4
cabf9f75dc159d7576cc110c1705b815	0	0	0	0	0	0	0	0	0	0	0	0	0	0	8	0	0	8	8	Bacteria	Firmicutes	Clostridia	Oscillospirales	Oscillospiraceae	Oscillibacter
cadfbb4c839ab31b0fdae14c208b2c8e	16	0	0	4	21	0	0	0	0	0	0	18	0	11	23	15	41	67	108	Bacteria	Firmicutes	Clostridia	Peptostreptococcales-Tissierellales	Anaerovoracaceae	Eubacterium grp nodatum
cb22be1a77cdc07af39f8cef3d63b102	195	190	98	65	49	19	149	174	120	83	135	126	50	88	180	50	939	832	1771	Bacteria	Bacteroidota	Bacteroidia	Bacteroidales	Muribaculaceae
cb2b3158110f6284d0102969d5fc7b73	78	0	0	43	0	0	0	0	0	0	44	50	0	59	0	0	121	153	274	Bacteria	Patescibacteria	Saccharimonadia	Saccharimonadales	Saccharimonadaceae	Candidatus Saccharimonas
cb3e7d06c55fda40e1ef901472670215	0	0	0	0	0	0	0	0	0	0	0	0	0	0	69	0	0	69	69	Bacteria	Firmicutes	Clostridia	Oscillospirales	Oscillospiraceae	Oscillibacter
cb54e7d753c0868478db8f76ae4df4df	0	0	272	0	338	8	12	84	27	0	160	0	0	9	279	0	714	475	1189	Bacteria	Firmicutes	Clostridia	Lachnospirales	Lachnospiraceae
cb679ca5aebc3e3cbca08267630f30ad	0	0	0	0	0	13	0	4	0	0	0	0	0	0	0	0	17	0	17	Bacteria	Firmicutes	Bacilli	Bacilli RF39
cb8b8a6ee6bcfa115f8b24a45fa1c12a	81	226	130	0	190	106	231	346	209	189	124	300	67	83	105	119	1310	1196	2506	Bacteria	Bacteroidota	Bacteroidia	Bacteroidales	Muribaculaceae
cb9170e12e8400720390c96bf53faa8e	0	0	5	0	6	0	0	0	0	0	0	42	0	0	35	0	11	77	88	Bacteria	Firmicutes	Clostridia	Lachnospirales	Lachnospiraceae
cb99a2220d8390e55a626532b0dad8d4	135	145	61	6	135	63	0	79	119	69	106	113	53	26	110	59	624	655	1279	Bacteria	Bacteroidota	Bacteroidia	Bacteroidales	Muribaculaceae
cbc8a56bfd656e8748a285d1ccacea62	0	0	0	0	0	0	0	17	0	0	9	0	0	0	0	0	17	9	26	Bacteria	Firmicutes	Clostridia	Clostridia UCG 014
cc1cf7a701a618852f5e2f3da57a6277	0	0	0	0	797	33	588	845	0	0	0	0	0	0	0	0	2263	0	2263	Bacteria	Firmicutes	Clostridia	Oscillospirales	Ruminococcaceae	Ruminococcus	Ruminococcus champanellensis
cd09e5dd6d499a3a71b1a18f2a49b112	0	0	0	0	0	0	0	0	0	0	0	0	20	0	0	0	0	20	20	Bacteria	Firmicutes	Clostridia	Clostridia UCG 014
cd3526e9ddf608ed31c4f3d648ca8034	0	0	0	0	0	0	0	0	0	0	0	8	0	0	0	0	0	8	8	Bacteria	Proteobacteria	Gammaproteobacteria	Burkholderiales	Sutterellaceae	Parasutterella	Burkholderiales bacterium
cd454c45a2b54026d5ec1086957a0196	18	15	17	80	25	0	0	0	0	0	16	25	0	19	110	14	155	184	339	Bacteria	Firmicutes	Clostridia	Lachnospirales	Lachnospiraceae	Lachnospiraceae GCA 900066575
cd45c610941bdaf922fa00e293bd65ae	0	7	0	0	0	11	17	87	0	0	0	0	0	0	0	0	122	0	122	Bacteria	Firmicutes	Clostridia	Oscillospirales	Oscillospirales UCG 010
cdc78b2356c803919a5013f020f77fc7	365	299	291	36	603	482	165	783	205	194	148	373	105	103	374	146	3024	1648	4672	Bacteria	Bacteroidota	Bacteroidia	Bacteroidales	Muribaculaceae
cdcf7115fcf7516c547de4cb252f37f1	0	0	0	0	0	0	0	0	0	21	235	136	0	0	17	54	0	463	463	Bacteria	Firmicutes	Bacilli	Bacilli RF39
cdddf46f677b6eb6c46334168739c96d	0	0	0	0	0	0	0	0	51	24	127	0	0	15	0	0	0	217	217	Bacteria	Firmicutes	Clostridia	Lachnospirales	Lachnospiraceae
ce0e4e7571792cbe101c29cf4f551f44	376	453	222	113	1024	719	98	1162	1320	695	784	26	191	74	802	372	4167	4264	8431	Bacteria	Bacteroidota	Bacteroidia	Bacteroidales	Prevotellaceae	Alloprevotella
ce6a051c8b0a68bc47b3584a51b4be6d	0	0	27	0	61	82	31	0	51	0	128	74	67	27	115	34	201	496	697	Bacteria	Bacteroidota	Bacteroidia	Bacteroidales	Muribaculaceae
ce78414357068359ddae6a47b6592a08	0	0	0	0	0	0	0	0	0	0	0	0	0	0	0	11	0	11	11	Bacteria	Firmicutes	Clostridia	Oscillospirales	Oscillospiraceae
ce8d3c88ad37d96138fe4fd125cc1892	22	0	0	0	0	0	0	0	0	0	0	0	0	0	0	0	22	0	22	Bacteria	Firmicutes	Clostridia	Peptococcales	Peptococcaceae
ce9ff3e2f926f554389cd93b35079c93	0	0	0	14	0	0	0	0	0	0	0	0	0	0	0	0	14	0	14	Bacteria	Firmicutes	Clostridia	Lachnospirales	Lachnospiraceae
cecd3b6d60b80ff7b1e2b43925c10c34	4	0	0	10	0	4	0	7	0	5	0	0	5	0	13	0	25	23	48	Bacteria	Actinobacteriota	Coriobacteriia	Coriobacteriales	Eggerthellaceae
ced29966bfe0c92c3c7c36b85e6a0730	60	57	148	141	0	89	41	0	0	0	0	0	0	0	0	0	536	0	536	Bacteria	Firmicutes	Clostridia	Clostridia UCG 014
cf06b4e6beaa172d655331be41bc661a	0	0	0	0	0	0	0	113	0	0	0	0	0	0	0	0	113	0	113	Bacteria	Firmicutes	Clostridia	Clostridia UCG 014
cf4929d36ac0e90deb05381fb8e283a6	0	0	13	0	0	0	0	0	0	0	0	0	0	0	0	0	13	0	13	Bacteria	Firmicutes	Clostridia	Oscillospirales	Ruminococcaceae	Ruminococcaceae Incertae Sedis
cf49ab2276f89da53e5928001e1265d9	0	0	0	0	10	25	164	114	29	120	0	0	152	19	0	14	313	334	647	Bacteria	Firmicutes	Clostridia	Oscillospirales	Oscillospiraceae	Oscillospiraceae grp NK4A214
cf93433cd29612f83189170e485eb86f	0	0	0	0	0	0	0	4	0	0	0	0	0	0	0	24	4	24	28	Bacteria	Firmicutes	Clostridia	Oscillospirales	Butyricicoccaceae	Butyricicoccus
cfb4f1b05833c7f110ba3558bf74d873	0	0	0	0	12	0	0	0	0	6	0	0	0	0	25	6	12	37	49	Bacteria	Firmicutes	Clostridia	Oscillospirales	Ruminococcaceae
cfcf4d7edd2bac31f10a3a371284b343	232	39	27	0	78	52	33	105	223	120	81	173	63	82	235	75	566	1052	1618	Bacteria	Bacteroidota	Bacteroidia	Bacteroidales	Muribaculaceae
cfd07c99815cfbe24b700484f0916a18	0	8	0	0	9	9	10	15	0	0	0	4	0	3	6	0	51	13	64	Bacteria	Bacteroidota	Bacteroidia	Bacteroidales	Marinifilaceae	Butyricimonas	Butyricimonas synergistica
cfd70028c36e5f8ff8163dd1bd8eec28	0	11	0	0	0	0	0	0	10	0	0	25	0	12	20	0	11	67	78	Bacteria	Firmicutes	Clostridia	Oscillospirales	Oscillospiraceae	Oscillibacter
d049d779d1f0db1ceb8cd0327496694a	7	0	9	15	0	0	0	0	0	11	8	8	11	0	10	0	31	48	79	Bacteria	Firmicutes	Clostridia	Oscillospirales	Ruminococcaceae	Paludicola
d0504184898e1a462c6c175241f51835	339	36	196	0	9	0	0	0	155	40	138	481	64	63	281	54	580	1276	1856	Bacteria	Bacteroidota	Bacteroidia	Bacteroidales	Muribaculaceae
d084b32d5ad7ee012fef1f2de8889355	9	0	0	0	5	12	0	0	0	0	7	0	7	0	0	0	26	14	40	Bacteria	Firmicutes	Clostridia	Lachnospirales	Lachnospiraceae	Eubacterium grp ventriosum
d114fb4c335125128be28401522dd41a	0	0	14	11	0	0	70	169	0	0	0	0	0	0	11	0	264	11	275	Bacteria	Firmicutes	Bacilli	Lactobacillales	Streptococcaceae	Lactococcus	Lactococcus lactis
d19d5b262c800f08643c76b6a4be7295	0	0	0	0	68	0	22	8	0	0	0	20	0	0	0	0	98	20	118	Bacteria	Firmicutes	Clostridia	Oscillospirales	Oscillospiraceae
d1edfbf9cc435b5f20e8f9450ea2a2c0	0	0	0	0	0	24	0	0	0	0	0	0	0	0	0	0	24	0	24	Bacteria	Firmicutes	Clostridia	Clostridia UCG 014
d1f1e1264a657c9962d6b50076170c67	0	0	0	0	0	0	136	26	88	19	52	0	0	0	0	0	162	159	321	Bacteria	Firmicutes	Clostridia	Oscillospirales	Ruminococcaceae	Eubacterium grp siraeum
d20551f8ee303828036578483a572e80	0	0	0	0	0	0	7	12	0	0	0	0	0	0	0	0	19	0	19	Bacteria	Firmicutes	Clostridia	Oscillospirales	Oscillospirales UCG 010
d22fec6ba9076149879983c8f83fba14	39	0	98	128	22	0	0	29	0	0	0	0	0	0	0	0	316	0	316	Bacteria	Firmicutes	Clostridia	Oscillospirales	Oscillospiraceae
d23050d90a34572d2c118226baab5427	16	0	11	0	0	0	0	0	0	0	0	0	0	0	0	0	27	0	27	Bacteria	Firmicutes	Clostridia	Lachnospirales	Lachnospiraceae
d250e32b1e85d8340afe335d7597a80b	0	0	0	0	0	0	0	0	0	0	9	0	0	0	0	0	0	9	9	Bacteria	Firmicutes	Clostridia	Oscillospirales	Oscillospiraceae
d27582fce448ae555f7f153101b24afe	0	8	0	10	0	0	0	0	0	0	0	0	0	0	0	0	18	0	18	Bacteria	Firmicutes	Clostridia	Clostridia grp vadinBB60
d27bb3a2a2a1e5cc64e2b48fb44be86b	0	0	7	0	0	0	0	0	6	0	0	8	0	0	0	0	7	14	21	Bacteria	Firmicutes	Clostridia	Clostridia grp vadinBB60
d292d0b3300f3f8efc4d3a9c72201a7e	17	0	0	0	0	0	0	0	0	0	8	0	0	0	0	0	17	8	25	Bacteria	Firmicutes	Clostridia	Clostridia grp vadinBB60
d2c15dc2fa2a834d622f2f63a8695025	0	0	0	0	0	0	0	0	0	0	0	7	0	0	0	0	0	7	7	Bacteria	Firmicutes	Clostridia	Oscillospirales	Ruminococcaceae	Ruminococcaceae Incertae Sedis
d2db61cb001d7c3e0746113baddc565b	138	245	65	41	138	111	223	196	130	96	77	151	115	63	195	92	1157	919	2076	Bacteria	Bacteroidota	Bacteroidia	Bacteroidales	Rikenellaceae	Rikenellaceae grp RC9
d2de5bc0318b38ac9a7abef3e2095128	6	9	0	0	0	0	0	7	0	0	0	0	0	0	0	0	22	0	22	Bacteria	Firmicutes	Clostridia	Lachnospirales	Lachnospiraceae
d2f26da44126c70602266b08f98af18b	0	0	0	0	0	0	0	5	0	0	0	0	0	0	0	0	5	0	5	Bacteria	Firmicutes	Clostridia	Lachnospirales	Defluviitaleaceae	Defluviitaleaceae UCG 011
d342e4e32a13a7ed7d9d0c0693e5a465	88	28	71	27	47	0	0	0	55	8	28	20	32	66	0	0	261	209	470	Bacteria	Firmicutes	Clostridia	Oscillospirales	Oscillospiraceae	Oscillospiraceae grp NK4A214
d36829d5b19fd324fcad8584e6830350	0	0	37	0	9	0	0	0	11	0	0	0	0	0	17	0	46	28	74	Bacteria	Firmicutes	Clostridia	Lachnospirales	Lachnospiraceae	Lachnospiraceae grp NK4A136
d3d6c388339ce522bf375ae9286c9d22	0	0	0	93	0	0	0	0	0	0	0	0	0	0	0	0	93	0	93	Bacteria	Firmicutes	Clostridia	Lachnospirales	Lachnospiraceae	Lachnospiraceae grp NK4A136
d3d99fc65408fba2f318959a7a0629b7	0	0	0	0	0	55	0	0	0	0	0	0	0	0	0	0	55	0	55	Bacteria	Firmicutes	Clostridia	Clostridia UCG 014
d421025c2b56456874ac4834d5d63d94	51	90	0	52	50	0	108	0	45	0	0	0	0	0	0	0	351	45	396	Bacteria	Patescibacteria	Saccharimonadia	Saccharimonadales	Saccharimonadaceae	Candidatus Saccharimonas
d464786b5954a6f2a696bdd6211efc8f	0	0	0	0	0	0	0	0	0	0	12	10	0	0	0	0	0	22	22	Bacteria	Firmicutes	Clostridia	Oscillospirales	Ruminococcaceae
d46e2205f0c6ecf67b51f83d111c509c	35	0	0	0	6	3	71	14	10	28	0	0	10	0	0	4	129	52	181	Bacteria	Proteobacteria	Gammaproteobacteria	Enterobacterales	Enterobacteriaceae	Escherichia-Shigella
d492760589f45fc3f3933b7e38b5bd77	0	0	0	0	0	0	14	27	12	0	0	0	0	0	0	0	41	12	53	Bacteria	Firmicutes	Bacilli	Bacilli RF39
d555b4700c38b9624450582003d52201	0	0	0	0	28	0	0	0	0	0	0	0	0	0	0	0	28	0	28	Bacteria	Firmicutes	Clostridia	Clostridia UCG 014
d56a794f6b682cb8e5510eeba7c2111d	0	9	0	9	0	0	0	12	0	0	0	0	0	0	28	0	30	28	58	Bacteria	Firmicutes	Clostridia
d5c72aeda921c2ff860fb66e5010ae03	19	26	0	0	44	38	46	72	0	9	0	10	0	0	9	4	245	32	277	Bacteria	Bacteroidota	Bacteroidia	Bacteroidales	Muribaculaceae
d5f4e724b7fd8b007ef230dbd43c7a3c	0	168	0	0	42	42	57	197	0	82	0	0	0	0	0	33	506	115	621	Bacteria	Firmicutes	Clostridia	Clostridia UCG 014
d5fee35984b80e46f44da09c2b842c4d	0	0	0	0	1090	0	0	0	0	0	0	0	0	0	0	0	1090	0	1090	Bacteria	Firmicutes	Clostridia	Lachnospirales	Lachnospiraceae	Lachnospiraceae grp NK4A136
d60b323547ee19fa8cab2a31830adced	0	0	0	0	0	0	0	0	25	0	319	62	0	0	134	270	0	810	810	Bacteria	Firmicutes	Clostridia	Oscillospirales	Oscillospiraceae	Oscillospiraceae UCG 005
d60f301b7a949b89d4ab416fd6023373	65	637	0	0	71	145	112	102	409	52	57	138	84	74	83	137	1132	1034	2166	Bacteria	Firmicutes	Clostridia	Clostridia UCG 014
d61d182d52a4a2670558d6160246ffdb	10	5	0	0	0	9	0	0	12	0	0	0	0	0	14	0	24	26	50	Bacteria	Firmicutes	Clostridia	Oscillospirales	Oscillospiraceae	Oscillospiraceae UCG 005
d674186d7d3c058131f1760ef429ae95	0	0	0	0	0	0	0	0	0	0	0	0	0	0	3	0	0	3	3
d6de90183b2b2df99df3f520f511e981	219	182	105	13	102	131	207	414	160	176	135	262	88	123	278	86	1373	1308	2681	Bacteria	Bacteroidota	Bacteroidia	Bacteroidales	Muribaculaceae
d7199aeed18f7251896842c8b3c94031	0	0	0	0	0	0	0	0	0	0	0	0	0	0	9	0	0	9	9	Bacteria	Firmicutes	Clostridia	Oscillospirales	Oscillospiraceae	Oscillibacter
d725e28d4900d52c9985cd69c1ddc8ef	2097	1694	165	135	466	269	1338	932	1055	674	1320	1411	683	681	1315	710	7096	7849	14945	Bacteria	Bacteroidota	Bacteroidia	Bacteroidales	Muribaculaceae
d753773ed9e72be8414022664fc2d4a9	8	65	0	8	10	15	63	73	0	17	49	14	13	41	114	0	242	248	490	Bacteria	Firmicutes	Clostridia	Clostridia UCG 014
d79cf8dc6e534e9ff5ccb771a903823c	0	0	0	0	0	0	7	0	6	0	0	0	4	0	0	0	7	10	17	Bacteria	Firmicutes	Clostridia	Oscillospirales	Oscillospirales UCG 010
d7bd31accd39dd5554880aa46dce64d0	0	0	0	0	0	0	0	0	18	7	19	0	0	0	8	23	0	75	75	Bacteria	Firmicutes	Clostridia	Clostridia UCG 014
d7be6af5dfc24e71e92bb7a56608e61a	0	0	0	0	0	0	0	0	0	0	54	225	0	0	0	0	0	279	279	Bacteria	Firmicutes	Clostridia	Clostridia UCG 014
d83bdd40c259ec47e586b43d027e10a6	17	0	0	72	0	9	0	0	0	0	0	17	0	0	0	0	98	17	115	Bacteria	Firmicutes	Clostridia	Oscillospirales	Ruminococcaceae	Ruminococcaceae Incertae Sedis
d855ae241832bfce8bf766a7d7595eb5	0	0	0	0	0	0	0	0	0	10	0	11	0	0	0	0	0	21	21	Bacteria	Firmicutes	Clostridia	Clostridia grp vadinBB60
d8ab855f4ff465cb0fc13da9812fbc88	69	0	0	0	0	53	0	559	0	0	0	0	0	0	0	0	681	0	681	Bacteria	Firmicutes	Clostridia	Clostridia UCG 014
d8d19568ed7ab1fd8dac0d899f86fef8	64	48	45	0	0	0	0	69	79	48	0	46	0	0	77	0	226	250	476	Bacteria	Bacteroidota	Bacteroidia	Bacteroidales	Muribaculaceae
d8fdc4edd7ca12a4ee5f2100eb4a1694	137	284	191	395	174	226	223	235	661	382	0	390	75	74	1681	544	1865	3807	5672	Bacteria	Firmicutes	Clostridia	Lachnospirales	Lachnospiraceae
d90ffdb58bbcf0f2727a8ce19c9332fb	0	0	5	0	0	0	0	0	0	0	0	0	0	0	0	0	5	0	5	Bacteria	Firmicutes	Clostridia	Clostridia grp vadinBB60
d941a6a077c9dc29f026c50abd78783c	0	0	0	0	0	0	0	0	0	0	0	0	14	0	0	0	0	14	14	Bacteria	Bacteroidota	Bacteroidia	Bacteroidales	Marinifilaceae	Butyricimonas
d97fe610481d1f65760e9a0a0b54801a	0	0	0	0	11	0	0	13	0	0	0	0	0	5	0	0	24	5	29	Bacteria	Firmicutes	Clostridia	Lachnospirales	Lachnospiraceae
d992b2fdec091c89134e301edfbf8478	47	45	0	19	28	26	9	43	35	24	37	31	22	12	12	10	217	183	400	Bacteria	Firmicutes	Clostridia	Oscillospirales	Ruminococcaceae	Negativibacillus
d9a5b07832bc394090d7aacd53ad1f05	22	50	0	0	166	53	0	0	42	60	179	0	217	51	0	0	291	549	840	Bacteria	Firmicutes	Clostridia	Clostridia UCG 014
d9c9a31646d4f04b13c9090131ceab60	0	0	0	5	0	0	0	0	0	0	0	0	0	0	0	0	5	0	5	Bacteria	Firmicutes	Clostridia	Lachnospirales	Lachnospiraceae
d9cf71b09e651484f3fb63d577b71cb4	21	25	24	13	32	30	23	0	0	0	17	0	0	20	40	11	168	88	256	Bacteria	Firmicutes	Clostridia	Lachnospirales	Lachnospiraceae	Eubacterium grp xylanophilum
d9d203a4fa8fd3dcbdc186657e9d8c07	0	41	6	53	41	83	59	172	0	0	67	129	45	5	77	154	455	477	932	Bacteria	Firmicutes	Bacilli	Bacilli RF39
da27677418ede8c2b31f3e2a536d4976	0	0	0	0	0	0	23	27	0	23	0	0	0	0	0	0	50	23	73	Bacteria	Firmicutes	Clostridia	Clostridia UCG 014
da2dfebc255ed8bff986e5313ef04c5f	125	28	23	0	302	87	172	382	734	264	206	0	0	48	0	0	1119	1252	2371	Bacteria	Firmicutes	Clostridia	Clostridia UCG 014
da3f228b906d5ab4953bf37dc3e8560e	0	0	0	0	17	0	0	19	0	0	0	0	0	0	13	0	36	13	49	Bacteria	Firmicutes	Bacilli	Bacilli RF39
da7d4e0d5cf0fc033a799a8ed424cdb5	6	0	41	20	15	12	0	0	0	0	0	0	0	0	0	0	94	0	94	Bacteria	Firmicutes	Clostridia	Oscillospirales	Oscillospirales UCG 010
da88058326f11d989bdfa6d24fcbc7f8	0	0	0	0	0	0	0	0	0	13	0	8	6	0	0	10	0	37	37	Bacteria	Firmicutes	Clostridia	Lachnospirales	Lachnospiraceae
dacda6104572792ffa1aec985eccbb68	0	0	0	0	6	0	0	0	0	2	0	0	0	0	0	0	6	2	8	Bacteria	Proteobacteria	Alphaproteobacteria	Rhodospirillales
dadd4a23d740bc1bd046715a92a46dd7	0	0	0	0	0	0	10	0	0	0	0	5	0	0	15	0	10	20	30	Bacteria	Firmicutes	Clostridia	Oscillospirales	Ruminococcaceae
dae2011d282a4a3d992e774bf341acd3	12	0	0	0	0	0	0	0	8	0	11	14	0	0	0	0	12	33	45	Bacteria	Firmicutes	Bacilli	Bacilli RF39
dae8e1e54b6251a705eaf9a3966c87aa	0	0	0	0	7	4	0	0	19	0	0	0	0	0	21	0	11	40	51	Bacteria	Firmicutes	Clostridia	Lachnospirales	Lachnospiraceae
daf0bf4054fd11f7b5d74b48e0fd5e5a	26	0	13	0	0	0	0	0	0	0	0	0	0	0	0	0	39	0	39	Bacteria	Bacteroidota	Bacteroidia	Bacteroidales	Muribaculaceae
dafe6190d631bddf88f41db442a220b1	0	0	39	0	0	46	13	16	38	22	0	0	0	25	19	0	114	104	218	Bacteria	Firmicutes	Clostridia	Clostridia UCG 014
db1331556c65edb8a91f75dc8be7fd24	0	0	0	0	0	0	0	0	0	0	22	0	0	0	0	0	0	22	22	Bacteria	Firmicutes	Clostridia	Clostridia UCG 014
db2242bd21347c40710f83b2ccf2dd80	0	0	0	0	0	0	0	0	0	0	0	33	0	0	0	0	0	33	33	Bacteria	Firmicutes	Clostridia	Oscillospirales	Oscillospiraceae	Colidextribacter
db2a796402d7f10b2dde2a5f1aa7c38d	0	5	8	0	17	21	18	40	8	0	5	15	7	0	0	0	109	35	144	Bacteria	Firmicutes	Clostridia	Christensenellales	Christensenellaceae	Christensenellaceae grp R 7
db73c23d686160c36c46ca100e78426a	3	0	0	18	0	0	0	0	0	0	0	0	0	0	0	0	21	0	21	Bacteria	Actinobacteriota	Coriobacteriia	Coriobacteriales	Eggerthellaceae
dbba856a754518d4c6c258ac3ee81cbc	0	0	0	0	10	6	4	14	0	0	0	0	0	0	0	0	34	0	34	Bacteria	Proteobacteria	Gammaproteobacteria	Burkholderiales	Neisseriaceae	Neisseria	Neisseria sp
dbbf1386e9e82a9cab46592c781f7b60	47	43	77	0	241	46	112	90	198	309	78	276	7	36	106	301	656	1311	1967	Bacteria	Elusimicrobiota	Elusimicrobia	Elusimicrobiales	Elusimicrobiaceae	Elusimicrobium
dbcfeb562d9596801d1c2d67b07904c9	0	17	0	0	79	72	0	0	0	0	0	0	0	0	0	10	168	10	178	Bacteria	Firmicutes	Clostridia	Monoglobales	Monoglobaceae	Monoglobus
dbe3674821f283edabe858e3432cbb91	0	0	0	0	0	0	0	0	0	0	0	0	23	0	0	0	0	23	23	Bacteria	Firmicutes	Clostridia	Lachnospirales	Lachnospiraceae	Eubacterium grp ruminantium
dbe79465d3a2a0f6328291ebb1789492	0	9	8	0	0	0	0	0	0	0	48	182	0	8	0	21	17	259	276	Bacteria	Cyanobacteria	Vampirivibrionia	Gastranaerophilales
dc1ddb39b50d56df725a0b5b4487c54c	18	25	16	0	12	0	0	23	0	0	0	0	0	0	0	0	94	0	94	Bacteria	Firmicutes	Clostridia	Clostridia UCG 014
dc4631986a52f797747121880f1a399c	0	8	0	0	0	0	0	12	32	15	0	0	19	27	0	0	20	93	113	Bacteria	Firmicutes	Clostridia	Clostridia UCG 014
dc7681f9fa432511d0b49cc2286f89b8	0	16	0	0	6	0	0	0	0	0	0	24	0	0	19	0	22	43	65	Bacteria	Firmicutes	Clostridia	Oscillospirales	Ruminococcaceae	Ruminococcaceae Incertae Sedis
dc96a403eac0ee16140bef3b07e9ef2c	0	0	0	12	0	0	0	0	0	0	0	0	0	0	0	0	12	0	12	Bacteria	Firmicutes	Bacilli	Bacilli RF39
dcce87c2bf84193e73786805ca9ed64f	108	0	54	0	33	32	0	0	64	0	154	0	62	34	99	52	227	465	692	Bacteria	Firmicutes	Clostridia	Lachnospirales	Lachnospiraceae	Lachnospiraceae grp NK4A136
dce020fbd1e63d773dd25d87122e8d9d	0	0	0	13	10	0	6	0	0	0	0	0	0	6	0	0	29	6	35	Bacteria	Firmicutes	Bacilli	Bacilli RF39
dce8b7803e4f5c58ba926684beea8877	0	0	0	0	0	0	0	0	32	17	0	0	18	10	0	0	0	77	77	Bacteria	Firmicutes	Clostridia	Oscillospirales	Oscillospirales UCG 010
dcec5e95ef4b1dc74b121b232d0968af	0	0	0	0	0	0	0	0	10	15	0	0	8	10	6	0	0	49	49	Bacteria	Firmicutes	Clostridia	Christensenellales	Christensenellaceae	Christensenellaceae grp R 7
dcf27431ce908ace2a671adba0cc5052	329	171	98	41	37	13	62	208	127	69	343	487	14	31	50	27	959	1148	2107	Bacteria	Bacteroidota	Bacteroidia	Bacteroidales	Prevotellaceae	Alloprevotella
dcf556bfdd2624249b468ca23da48273	0	0	6	0	0	0	0	0	0	0	0	9	0	0	6	0	6	15	21	Bacteria	Firmicutes	Clostridia	Lachnospirales	Lachnospiraceae
dd0e994e6ea0efb37bd57a2b59ce3c68	37	20	0	6	17	18	3	0	16	10	6	10	8	0	9	18	101	77	178	Bacteria	Firmicutes	Bacilli	Erysipelotrichales	Erysipelatoclostridiaceae	Erysipelotrichaceae UCG 003
de0865914b5b0d101fbdc252480bdc19	112	43	69	189	0	57	53	0	50	0	0	0	0	0	109	86	523	245	768	Bacteria	Firmicutes	Clostridia	Oscillospirales	Oscillospiraceae	Colidextribacter
de790fbd3b868f5c763117a99aad0e5d	0	0	0	0	0	0	0	0	0	0	0	0	17	12	5	0	0	34	34	Bacteria	Firmicutes	Clostridia	Oscillospirales	Oscillospiraceae	Oscillospiraceae UCG 005
dede841d5f3f1bef29a7c1fb78698f39	0	0	0	0	0	0	0	0	0	0	0	0	0	0	18	0	0	18	18	Bacteria	Firmicutes	Clostridia	Oscillospirales	Ruminococcaceae	Ruminococcaceae Incertae Sedis
defcf9d6c1fe1abcde9d0df8774ec658	0	0	0	0	0	0	0	0	51	65	0	0	56	55	0	0	0	227	227	Bacteria	Firmicutes	Clostridia	Lachnospirales	Lachnospiraceae	Eubacterium grp xylanophilum
df0e3d38eec730326754d8c17a8b8efe	90	72	4	274	52	28	21	35	88	19	0	0	8	9	19	24	576	167	743	Bacteria	Firmicutes	Bacilli	Erysipelotrichales	Erysipelotrichaceae	Turicibacter
df12b9259965aa31198c552af5c61404	0	0	0	0	32	9	0	0	0	0	0	0	0	0	0	0	41	0	41	Bacteria	Firmicutes	Bacilli	Lactobacillales	Aerococcaceae	Facklamia	Facklamia tabacinasalis
df460e53106f700db609ffb136b7cdce	0	0	0	0	0	0	7	0	0	0	0	0	0	0	0	0	7	0	7	Bacteria	Firmicutes	Bacilli	Bacilli RF39
df7076c2db77748807fb7574604a90cc	0	0	52	22	0	0	0	0	0	0	0	0	0	0	0	0	74	0	74	Bacteria	Firmicutes	Clostridia	Lachnospirales	Lachnospiraceae	Lachnospiraceae grp NK4A136	Clostridiales bacterium
dff1ca0e845dee44dd80b88907432618	0	0	0	0	0	0	0	0	36	14	5	65	10	10	15	0	0	155	155	Bacteria	Firmicutes	Clostridia	Oscillospirales	Oscillospirales UCG 010
e0de44b857e18738713d5fc53f75b8da	0	0	0	0	95	0	0	0	0	0	0	0	0	0	0	0	95	0	95	Bacteria	Firmicutes	Clostridia	Lachnospirales	Lachnospiraceae	Eubacterium grp xylanophilum
e0f688e281cff74564ecbc066d29a0d0	0	0	0	8	12	0	0	13	0	0	0	0	0	0	0	0	33	0	33	Bacteria	Firmicutes	Clostridia	Christensenellales	Christensenellaceae	Christensenellaceae grp R 7
e10621e1107f7039737971ad5e64c901	100	20	0	61	763	260	342	141	568	320	157	213	0	636	253	178	1687	2325	4012	Bacteria	Patescibacteria	Saccharimonadia	Saccharimonadales	Saccharimonadaceae	Candidatus Saccharimonas
e1524202bd1f739aec181c27591c62b1	0	0	15	0	0	12	0	0	0	0	0	0	0	0	0	0	27	0	27	Bacteria	Firmicutes	Clostridia	Lachnospirales	Lachnospiraceae
e18404bb7a41012ed93cff6343127395	0	0	0	0	0	0	0	0	15	43	28	0	18	0	0	0	0	104	104	Bacteria	Firmicutes	Clostridia	Lachnospirales	Lachnospiraceae	Blautia
e1d8cfa1414f1dac036006d8be5b489f	0	0	0	0	0	0	2	0	0	0	0	0	0	0	0	0	2	0	2	Bacteria	Firmicutes	Clostridia	Clostridia grp vadinBB60
e1fae3875b421d30edf50941986d5b1b	0	0	0	0	0	0	155	0	0	0	0	0	0	0	0	28	155	28	183	Bacteria	Firmicutes	Clostridia	Oscillospirales		Eubacterium grp coprostanoligenes
e21d87afca41b5f35d3e8b25cb64e416	0	0	0	0	0	0	0	0	0	0	0	0	11	0	177	0	0	188	188	Bacteria	Firmicutes	Clostridia	Lachnospirales	Lachnospiraceae	Lachnospiraceae grp NK4A136
e257bbf6eac07aef05c79a78e841e75c	20	0	0	0	0	20	0	0	0	0	0	0	0	0	0	0	40	0	40	Bacteria	Bacteroidota	Bacteroidia	Bacteroidales	Muribaculaceae
e268f6441bc74fc98c74c93cee7e4ef5	0	0	11	0	0	0	0	0	0	0	0	0	0	0	0	0	11	0	11	Bacteria	Firmicutes	Clostridia	Oscillospirales	Oscillospiraceae
e27bafde9997a6977853852d20405db2	0	0	10	0	0	0	0	0	0	0	0	0	0	0	0	0	10	0	10	Bacteria	Firmicutes	Clostridia	Clostridia UCG 014
e28c98c9b0274b7a784fe6028dc4f520	10	0	6	39	0	0	0	0	8	0	0	18	0	0	5	0	55	31	86	Bacteria	Actinobacteriota	Coriobacteriia	Coriobacteriales	Eggerthellaceae
e2efc715cd7d2b5ea3d789873ab42820	0	0	0	0	5	0	13	34	9	0	0	4	0	0	23	5	52	41	93	Bacteria	Firmicutes	Clostridia	Caldicoprobacterales	Caldicoprobacteraceae	Caldicoprobacter
e335f74033bc634af43ee6baa84fa247	30	40	0	492	123	88	79	83	122	43	4	0	0	0	0	0	935	169	1104	Bacteria	Firmicutes	Clostridia	Peptostreptococcales-Tissierellales	Peptostreptococcaceae	Romboutsia
e37c56002621e01d20dd2631d0177d84	0	0	0	0	0	0	0	0	18	0	0	0	0	0	0	0	0	18	18	Bacteria	Firmicutes	Clostridia	Clostridia UCG 014
e3811dd729c742150d8c1c5f6e40c5a9	0	94	50	96	0	0	37	57	29	23	17	235	64	99	0	0	334	467	801	Bacteria	Firmicutes	Clostridia	Oscillospirales	Oscillospiraceae
e3c9148904df1899ba3c2a4d11709517	0	0	0	0	0	0	0	0	0	0	0	0	0	0	5	0	0	5	5	Bacteria	Firmicutes	Clostridia	Lachnospirales	Lachnospiraceae
e403655094d657fd301562c6867765fa	23	18	18	47	26	22	23	0	0	0	0	0	0	0	0	0	177	0	177	Bacteria	Firmicutes	Clostridia	Oscillospirales	Oscillospiraceae
e41b52e540522199e2380a1f77a57d85	0	0	6	0	0	0	0	0	0	0	0	0	0	0	0	0	6	0	6	Bacteria	Firmicutes	Bacilli	Bacilli RF39
e4429365a0a748db0097a75528320197	15	19	0	0	516	224	79	211	0	18	0	0	0	0	0	0	1064	18	1082	Bacteria	Bacteroidota	Bacteroidia	Bacteroidales	Muribaculaceae
e45e017ea13381640010525e6904a0b1	0	0	75	440	0	0	32	32	0	0	16	0	0	0	0	9	579	25	604	Bacteria	Firmicutes	Clostridia	Lachnospirales	Lachnospiraceae	Lachnospiraceae grp NK4A136
e4d56b69ff732efea42cf4ea3de6e985	0	0	0	0	0	10	0	8	0	0	0	0	0	0	11	0	18	11	29	Bacteria	Firmicutes	Clostridia	Oscillospirales	Oscillospiraceae
e515a2a664e20097ca9b9d09ba6bf260	0	0	0	0	0	0	0	0	0	0	2	0	0	0	0	0	0	2	2	Bacteria	Firmicutes	Clostridia	Lachnospirales	Lachnospiraceae	Tyzzerella	Clostridium colinum
e5a509d45f750a39799d8cbead36288e	14	11	12	13	0	0	8	0	11	0	7	17	13	0	18	5	58	71	129	Bacteria	Firmicutes	Clostridia	Oscillospirales	Oscillospiraceae
e5b3edfaedb1b9f0c645de919920c8c3	98	81	58	10	20	10	15	112	103	25	0	43	13	64	6	0	404	254	658	Bacteria	Bacteroidota	Bacteroidia	Bacteroidales	Muribaculaceae
e5ee1d85ad16f8c94333754ffe9430ff	58	73	60	70	58	47	20	48	18	48	23	164	15	24	135	25	434	452	886	Bacteria	Firmicutes	Clostridia	Lachnospirales	Lachnospiraceae	Tuzzerella
e618ba5cd2c70e833352bba6cc98abd1	0	0	0	0	0	6	11	20	0	8	0	8	0	0	0	6	37	22	59	Bacteria	Firmicutes	Bacilli	Lactobacillales	Streptococcaceae	Lactococcus
e63d76792ac4ff540fd989389de5cc65	0	0	2	0	0	0	0	0	0	0	0	3	0	0	0	0	2	3	5	Bacteria	Firmicutes	Clostridia	Christensenellales	Christensenellaceae		Christensenella sp
e658fc395e33c1e93534c1f1525d61da	9	0	0	67	0	0	0	0	0	0	0	0	0	0	0	0	76	0	76	Bacteria	Firmicutes	Clostridia	Lachnospirales	Lachnospiraceae
e682809519f6323dfa86f6a11a2ba1c4	12	0	0	0	0	0	0	0	0	0	0	0	0	0	15	0	12	15	27	Bacteria	Firmicutes	Clostridia	Oscillospirales	Ruminococcaceae	Ruminococcaceae Incertae Sedis
e691a97edf11fcb089911e7e4aeb4c33	0	0	0	0	0	32	0	0	0	0	0	0	19	0	0	0	32	19	51	Bacteria	Firmicutes	Bacilli	Bacilli RF39
e7081f0e29e3b8b634072948662c1b52	0	0	0	0	0	0	0	14	0	0	0	0	0	0	0	0	14	0	14	Bacteria	Proteobacteria	Gammaproteobacteria	Pasteurellales	Pasteurellaceae	Rodentibacter
e710e1ffe01c6f1b9a665e5c1e0f300b	0	0	0	17	7	6	0	5	4	0	0	0	0	0	0	0	35	4	39	Bacteria	Firmicutes	Clostridia	Peptostreptococcales-Tissierellales	Anaerovoracaceae
e749218bbc33afca6f6c4ccb3d729721	0	0	0	0	27	8	0	0	0	0	0	0	0	0	0	0	35	0	35	Bacteria	Firmicutes	Clostridia	Lachnospirales	Lachnospiraceae	Roseburia
e754627a7a101c7470553a5f61a54894	1632	94	182	15	873	1190	80	162	3423	4673	6169	5001	45	2509	7718	1284	4228	30822	35050	Bacteria	Bacteroidota	Bacteroidia	Bacteroidales	Prevotellaceae
e76b2687747a9b4b57eadd79a5273a01	0	0	0	0	55	7	0	0	0	0	0	0	0	0	0	0	62	0	62	Bacteria	Firmicutes	Clostridia	Oscillospirales	Ruminococcaceae
e85b9d0833bdc9dbc76e217b4e40fcab	470	162	360	0	183	375	80	281	731	155	846	414	436	162	31	104	1911	2879	4790	Bacteria	Bacteroidota	Bacteroidia	Bacteroidales	Prevotellaceae	Prevotellaceae grp NK3B31
e8893011a909a946334a27562026506f	0	0	0	8	0	0	0	0	0	0	0	0	0	0	0	0	8	0	8	Bacteria	Firmicutes	Clostridia	Lachnospirales	Lachnospiraceae
e8c2e04b9bd8b947a2e56803153923cf	1847	1506	381	269	153	603	573	1536	456	151	0	735	156	133	207	543	6868	2381	9249	Bacteria	Bacteroidota	Bacteroidia	Bacteroidales	Muribaculaceae
e8ce2aa21bfe0386e5e937dc01670d40	50	73	12	26	20	0	0	15	0	4	45	7	0	0	8	3	196	67	263	Bacteria	Firmicutes	Clostridia	Oscillospirales	Oscillospirales UCG 010
e9268595b59312b4c7847f32f8e6fe36	0	0	0	0	346	179	125	112	0	0	0	0	0	69	0	25	762	94	856	Bacteria	Firmicutes	Clostridia	Lachnospirales	Lachnospiraceae
e94a7a6374b8e483f80079ab4617609f	0	0	5	5	0	0	0	11	0	6	9	5	0	0	0	9	21	29	50	Bacteria	Firmicutes	Clostridia	Oscillospirales	Oscillospiraceae	Sporobacter
e963d7dbf85fffd01ff40d7233f78490	0	89	0	0	44	0	80	0	86	0	264	0	335	0	41	0	213	726	939	Bacteria	Firmicutes	Clostridia	Clostridia UCG 014
e9963db4c2f511c049afb86da50cf583	73	52	39	62	37	28	38	37	25	42	54	77	32	18	57	20	366	325	691	Bacteria	Firmicutes	Clostridia	Oscillospirales	Oscillospiraceae	Oscillospiraceae UCG 007
e9eb90b395c9ef123e38d58b28357763	0	0	0	0	0	0	0	0	0	0	0	0	0	0	4	0	0	4	4	Bacteria	Firmicutes	Clostridia	Clostridia grp vadinBB60
e9f3a91077459e22d09e46631ad15e1b	8	13	0	0	0	0	0	0	0	0	0	0	0	0	0	0	21	0	21	Bacteria	Firmicutes	Clostridia	Oscillospirales	Ruminococcaceae	Ruminococcaceae Incertae Sedis
ea049133b29730a4bc7b0272c576f0fb	0	0	0	0	0	0	0	29	0	0	18	0	0	0	38	0	29	56	85	Bacteria	Bacteroidota	Bacteroidia	Bacteroidales	Muribaculaceae
ea0bdc174647afcf8945fe3722db57a8	0	0	0	0	0	0	21	0	0	0	0	0	0	0	0	0	21	0	21	Bacteria	Firmicutes	Clostridia	Clostridia UCG 014
ea47f02a094f5e93656598631c6ecc96	0	0	0	35	0	0	0	0	28	0	19	0	10	15	29	0	35	101	136	Bacteria	Firmicutes	Clostridia	Lachnospirales	Lachnospiraceae
ea4fa4ce3427f481a211c4118e9016a5	0	14	0	0	0	32	0	0	0	0	0	20	0	0	0	0	46	20	66	Bacteria	Firmicutes	Clostridia	Lachnospirales	Lachnospiraceae	Blautia
ea5474f3f352965eccb3857d3d503cac	0	0	0	3	0	0	0	0	0	0	0	0	0	0	0	0	3	0	3	Bacteria	Firmicutes	Clostridia	Lachnospirales	Lachnospiraceae
eacb8d2316a87f0b40b96f7a9948305e	0	0	0	0	30	26	46	29	236	263	146	14	95	57	50	49	131	910	1041	Bacteria	Firmicutes	Clostridia	Oscillospirales	Ruminococcaceae	Ruminococcus	Ruminococcus flavefaciens
eadb81c91a9eebf8da2131dc8c740d14	0	0	9	0	8	11	0	0	5	7	0	0	0	0	0	0	28	12	40	Bacteria	Firmicutes	Clostridia	Oscillospirales	Oscillospirales UCG 010
eb1d7f519ae360e6e68a2f1520785e5e	0	0	0	0	0	0	0	0	0	0	0	0	0	0	4	2	0	6	6	Bacteria	Bacteroidota	Bacteroidia	Bacteroidales	Rikenellaceae	Alistipes	Alistipes sp
eb51a6482b09f0c5962e362d2d23abb9	0	25	0	0	0	0	0	0	0	0	0	20	0	0	0	0	25	20	45	Bacteria	Firmicutes	Clostridia	Clostridia UCG 014
eb9e68dd2b67ef9867f3b714c497fe23	0	0	0	0	0	0	0	0	0	0	0	7	0	0	0	0	0	7	7	Bacteria	Firmicutes	Clostridia	Clostridia grp vadinBB60
ebb62fdf93b432a4890e5f33b63fcb54	0	0	0	0	5	0	0	0	0	3	0	0	0	0	0	0	5	3	8	Bacteria	Firmicutes	Clostridia	Oscillospirales
ec2624090afbb5d41b2ab1ff6f6b9ad4	45	0	89	100	19	48	41	71	46	0	12	35	0	0	0	0	413	93	506	Bacteria	Firmicutes	Clostridia	Clostridia UCG 014
ec3b09b907a59d1454d033ef5e6ed1d2	0	0	0	0	0	0	0	0	0	0	0	4	0	0	0	0	0	4	4	Bacteria	Firmicutes	Clostridia	Oscillospirales	Butyricicoccaceae	Butyricicoccaceae UCG 009
ec525d2eb10c6334a1fb7f56e9ebe4ba	0	0	0	0	0	15	16	23	0	0	0	0	0	0	7	0	54	7	61	Bacteria	Firmicutes	Clostridia	Oscillospirales	Ruminococcaceae
ecb1c93be0a336c604eceb3dd8829303	18	39	21	19	61	55	26	55	33	40	28	61	23	18	44	24	294	271	565	Bacteria	Firmicutes	Clostridia	Oscillospirales	Oscillospiraceae
ecb3759e804e8c86d9fb0de817207fe9	210	184	627	259	306	138	243	335	114	225	360	440	254	142	460	90	2302	2085	4387	Bacteria	Firmicutes	Clostridia	Oscillospirales	Oscillospiraceae
ed649ad8e63705d2eb4b1e0f8212fda0	0	0	0	0	0	34	0	2014	0	0	503	0	0	0	35	33	2048	571	2619	Bacteria	Firmicutes	Clostridia	Clostridia UCG 014
ed7602102b90e8f056d8aa6d63d8e7eb	0	0	0	5	0	0	0	0	0	0	0	0	0	0	0	0	5	0	5	Bacteria	Firmicutes	Clostridia	Peptococcales	Peptococcaceae
ed9da3dd8dfadc232d8ce69ac938a2aa	0	4	0	11	0	5	0	6	5	6	0	8	0	0	7	0	26	26	52	Bacteria	Actinobacteriota	Coriobacteriia	Coriobacteriales	Eggerthellaceae
eda14d350d5c9ec0f002e3f2e9d6e3de	0	0	0	0	0	0	0	0	8	8	21	0	0	0	0	0	0	37	37	Bacteria	Firmicutes	Clostridia	Oscillospirales	Ruminococcaceae	Ruminococcus
ededc6a07cb673ddcd40c5f5e6b13ff3	10	0	0	0	11	0	0	0	0	0	0	0	0	0	33	0	21	33	54	Bacteria	Firmicutes	Clostridia	Lachnospirales	Lachnospiraceae	Lachnospiraceae GCA 900066575
ee2792ead2038b29ca6cdae49f1fa386	99	79	0	0	0	172	42	298	0	0	0	0	0	0	0	388	690	388	1078	Bacteria	Firmicutes	Clostridia	Clostridia UCG 014
ee3dc5c9ae036417b20b85b633d0d424	690	379	135	166	492	51	189	353	0	0	0	0	0	0	0	0	2455	0	2455	Bacteria	Firmicutes	Clostridia	Oscillospirales	Ruminococcaceae	Ruminococcus
ee766857ab5fc018ac26632146bc90e1	32	30	46	32	58	56	33	59	46	71	37	47	52	31	54	0	346	338	684	Bacteria	Firmicutes	Clostridia	Oscillospirales	Oscillospiraceae	Colidextribacter
ee92daa238d9b91f85aef29b32ee15c0	0	0	0	0	0	0	0	0	0	0	0	0	0	0	59	15	0	74	74	Bacteria	Firmicutes	Clostridia	Oscillospirales	Oscillospirales UCG 010
ee9901248c4581c00c9099807940582f	84	0	33	587	25	44	6	0	0	122	0	75	38	14	0	17	779	266	1045	Bacteria	Firmicutes	Clostridia	Christensenellales	Christensenellaceae	Christensenellaceae grp R 7
ee99b45e64ccb812e04c72d668423fad	0	0	0	245	0	0	0	0	0	0	0	47	0	0	17	0	245	64	309	Bacteria	Firmicutes	Clostridia	Lachnospirales	Lachnospiraceae	Lachnospiraceae grp NK4A136
eebeeb749179c968ce6df20f4d878979	2074	717	191	37	889	1192	305	1130	1160	772	1070	2473	1001	723	898	1030	6535	9127	15662	Bacteria	Bacteroidota	Bacteroidia	Bacteroidales	Prevotellaceae	Prevotella
eed8fbba2813ac8f821376dcb04d6b53	10	0	0	0	0	0	0	0	0	4	43	24	0	0	51	7	10	129	139	Bacteria	Bacteroidota	Bacteroidia	Bacteroidales	Muribaculaceae
eee617817ba722e01d2fc37a3819b87f	0	0	0	0	37	20	2	18	4	8	0	5	0	0	0	0	77	17	94	Bacteria	Firmicutes	Bacilli	Erysipelotrichales	Erysipelotrichaceae	Dubosiella
ef0e1021324c9a3041d22f3d534cc45c	0	0	0	0	0	0	0	0	0	0	0	6	0	0	0	0	0	6	6	Bacteria	Firmicutes	Clostridia	Oscillospirales	Oscillospiraceae
ef168906d6f19d3609bbb35f3dc477a2	32	35	29	0	61	78	0	0	42	0	122	93	42	0	96	0	235	395	630	Bacteria	Bacteroidota	Bacteroidia	Bacteroidales	Muribaculaceae
ef2e16d0fcaefdfe68bd58f5d9159015	8	0	0	0	0	0	0	0	0	0	0	0	0	0	0	0	8	0	8	Bacteria	Firmicutes	Clostridia	Lachnospirales	Lachnospiraceae
ef43b507ba769003d648d4f870fa53bd	0	0	53	67	12	22	57	0	26	13	155	48	21	83	138	0	211	484	695	Bacteria	Firmicutes	Clostridia	Clostridia UCG 014
ef4d66e7dfdda06646d6b37ce3a6125c	19	0	0	0	0	0	0	0	0	0	0	0	0	0	0	0	19	0	19	Bacteria	Firmicutes	Clostridia	Clostridia grp vadinBB60
ef4eabd087dee9ce7f04db48ef167f43	0	0	0	0	0	0	0	48	41	62	160	102	0	58	57	19	48	499	547	Bacteria	Patescibacteria	Saccharimonadia	Saccharimonadales	Saccharimonadaceae	Candidatus Saccharimonas
ef6009c098720cee61f76c1182219ef0	32	21	13	0	0	0	17	21	41	26	50	53	19	13	12	7	104	221	325	Bacteria	Firmicutes	Clostridia	Christensenellales	Christensenellaceae	Christensenellaceae grp R 7
ef6377656c1d0331fe4773f255055fd1	0	0	5	0	0	0	16	17	0	0	5	0	0	0	0	0	38	5	43	Bacteria	Firmicutes	Bacilli	Bacilli RF39
efbf45674c1fb01cb756211434ccb5c9	0	4	173	73	90	25	0	13	0	6	17	0	8	0	1548	241	378	1820	2198	Bacteria	Firmicutes	Clostridia	Lachnospirales	Lachnospiraceae	Lachnospiraceae grp NK4A136
f0a7ee0cd4a7595f256b05080901b982	9	0	13	29	14	3	0	0	0	0	6	27	0	0	63	5	68	101	169	Bacteria	Firmicutes	Clostridia	Lachnospirales	Lachnospiraceae	Lachnospiraceae grp NK4A136
f0d84b566d87f1f173a0691eca5fd5f7	0	0	0	0	9	7	0	0	0	0	0	0	0	0	20	0	16	20	36	Bacteria	Firmicutes	Clostridia	Oscillospirales	Oscillospiraceae
f0e362a9aff70cf99273636842f63837	0	0	0	28	0	0	0	0	0	0	0	0	0	0	0	0	28	0	28	Bacteria	Firmicutes	Clostridia	Oscillospirales	Ruminococcaceae	Ruminococcaceae Incertae Sedis
f133d21ddd185289e5e35af790dbcdea	22	0	19	0	0	0	0	0	0	0	0	0	0	0	0	0	41	0	41	Bacteria	Firmicutes	Clostridia	Oscillospirales	Ruminococcaceae	Eubacterium grp siraeum
f160b43c7697a217dbd2396412bd4f29	0	0	0	0	78	0	41	26	0	62	0	0	14	0	0	0	145	76	221	Bacteria	Firmicutes	Clostridia	Oscillospirales	Oscillospiraceae	Colidextribacter
f17f194e30e2d60d156f052de1eb0629	0	0	0	0	0	13	0	10	0	9	0	0	0	0	0	0	23	9	32	Bacteria	Bacteroidota	Bacteroidia	Bacteroidales	Rikenellaceae	Alistipes
f1b5d72cafaaea7b61c531cb90452d9c	0	0	42	28	122	22	21	30	31	7	23	26	0	0	110	29	265	226	491	Bacteria	Firmicutes	Clostridia	Peptococcales	Peptococcaceae
f22d2cbd0fa80cebcf802f7e2f0f7d1b	40	16	25	0	61	23	50	50	58	11	12	0	0	0	0	0	265	81	346	Bacteria	Firmicutes	Clostridia	Christensenellales	Christensenellaceae	Christensenellaceae grp R 7
f2bc95e871900da7d45c7ccf46d8e4c3	0	0	0	0	0	0	0	7	0	0	0	0	0	0	16	0	7	16	23	Bacteria	Firmicutes	Clostridia	Clostridia grp vadinBB60
f2e414e45dfd1cb03ec987e06f8993f7	0	0	0	8	0	0	0	0	0	15	0	15	0	0	30	0	8	60	68	Bacteria	Firmicutes	Clostridia	Oscillospirales	Ruminococcaceae	Ruminococcaceae Incertae Sedis
f2f09a32b3659c6c094c39de89d335ff	83	41	28	23	50	21	27	20	68	34	30	110	34	21	64	30	293	391	684	Bacteria	Patescibacteria	Saccharimonadia	Saccharimonadales	Saccharimonadaceae	Candidatus Saccharimonas
f2f5d13479e19c5432a29f85ed2a2ab0	0	0	0	0	0	0	0	0	0	0	0	0	0	0	0	5	0	5	5	Bacteria	Firmicutes	Clostridia	Clostridia grp vadinBB60
f323974ec5e89fa9be9edd641db8373f	0	0	0	49	15	0	0	0	7	0	0	7	5	0	0	0	64	19	83	Bacteria	Firmicutes	Clostridia	Lachnospirales	Lachnospiraceae	Lachnospiraceae GCA 900066575
f33479f1204b0f4e829ffa9910d92ea1	0	56	0	0	96	71	60	188	136	77	84	140	70	0	74	47	471	628	1099	Bacteria	Bacteroidota	Bacteroidia	Bacteroidales	Muribaculaceae
f35c69b2451ad0798bd48ea75e473737	0	0	0	0	0	22	0	0	0	0	0	0	0	0	66	17	22	83	105	Bacteria	Firmicutes	Clostridia	Oscillospirales	Ruminococcaceae	Ruminococcus
f35c9688f6ec4973c89aebed4b84861d	0	0	0	0	0	0	0	0	0	0	0	0	0	0	15	0	0	15	15	Bacteria	Firmicutes	Bacilli	Bacilli RF39
f360732d7a498f5f743e6ece134507fd	33	51	31	38	28	0	17	13	59	48	22	49	26	13	103	40	211	360	571	Bacteria	Firmicutes	Clostridia	Oscillospirales	Oscillospiraceae	Papillibacter
f3b544d2a816ba31bcb06a95a7854fca	200	188	57	215	44	49	268	236	283	217	131	198	710	379	1514	307	1257	3739	4996	Bacteria	Patescibacteria	Saccharimonadia	Saccharimonadales	Saccharimonadaceae	Candidatus Saccharimonas
f3c398324f2079da494d1f21b996f6a4	0	0	0	0	0	24	0	0	0	0	0	0	0	0	0	0	24	0	24	Bacteria	Firmicutes	Bacilli	Bacilli RF39
f3c464a3047fdf9f5f6f155915120ae3	0	0	0	0	0	0	0	16	0	0	0	0	0	0	0	0	16	0	16	Bacteria	Firmicutes	Clostridia	Oscillospirales	Oscillospirales UCG 010
f3e9d78daeea42d345080748e31ae3dd	0	0	0	0	49	0	0	0	0	0	0	0	0	0	54	0	49	54	103	Bacteria	Firmicutes	Clostridia	Oscillospirales	Oscillospiraceae	Colidextribacter
f3fa38d456fe5941ace85c2184cca046	40	0	0	0	0	0	0	0	0	0	0	0	0	0	59	0	40	59	99	Bacteria	Firmicutes	Clostridia	Lachnospirales	Lachnospiraceae
f44404ea806c18f6b05b7cbb4f3e5fd2	53	55	36	634	180	117	95	116	211	68	0	0	0	6	22	34	1286	341	1627	Bacteria	Firmicutes	Clostridia	Peptostreptococcales-Tissierellales	Peptostreptococcaceae	Romboutsia
f49d2848d32dfc6bda35654085f64dc0	0	28	0	0	0	0	0	0	0	22	0	0	14	10	0	0	28	46	74	Bacteria	Firmicutes	Clostridia	Christensenellales	Christensenellaceae	Christensenellaceae grp R 7
f5311a149321c5df77e99c4d527d3ec1	0	12	0	0	0	0	0	0	0	0	5	11	0	0	0	0	12	16	28	Bacteria	Firmicutes	Clostridia	Clostridia grp vadinBB60
f5737fb478c0a65440c46723da6bd193	0	0	35	47	0	0	0	0	0	0	0	0	0	0	0	0	82	0	82	Bacteria	Firmicutes	Clostridia	Clostridia UCG 014
f5740cf67950a864f7a274191994aede	4	15	0	0	0	0	0	0	0	0	0	0	0	0	0	0	19	0	19	Bacteria	Firmicutes	Clostridia	Oscillospirales	Oscillospirales UCG 010
f57f37a444c4259a8efeaff60fe5a818	0	0	126	109	0	0	0	0	45	91	167	106	0	43	25	0	235	477	712	Bacteria	Patescibacteria	Saccharimonadia	Saccharimonadales	Saccharimonadaceae	Candidatus Saccharimonas
f5a804d142e6d51705b5e75147cfdaf8	0	0	0	0	157	52	5	18	39	18	0	0	0	0	0	0	232	57	289	Bacteria	Actinobacteriota	Actinobacteria	Corynebacteriales	Corynebacteriaceae	Corynebacterium	Corynebacterium stationis
f5b80558d4e81679f177fdae1c5f57cd	98	68	44	6	163	83	0	68	171	73	102	146	69	0	45	135	530	741	1271	Bacteria	Bacteroidota	Bacteroidia	Bacteroidales	Prevotellaceae	Prevotellaceae UCG 001
f5eeca7eb03034435555f355c47d0370	14	0	41	51	61	29	82	38	14	0	0	0	86	0	17	10	316	127	443	Bacteria	Firmicutes	Clostridia	Clostridia UCG 014
f61a9fc452db7aacec6e8658d6c165ec	0	0	0	0	0	0	0	0	0	0	0	3	0	0	0	0	0	3	3	Bacteria	Firmicutes	Clostridia	Clostridia grp vadinBB60
f62967a368f7f98912c6ad0c4e1fdf49	0	0	0	0	0	0	0	11	0	0	0	0	0	0	0	0	11	0	11	Bacteria	Firmicutes	Bacilli	Bacilli RF39
f649f6eda705b18808edd449e91b0c6f	0	0	3	0	0	0	0	0	0	0	0	0	0	0	0	0	3	0	3	Bacteria	Firmicutes	Clostridia	Clostridia grp vadinBB60
f655bc62e77a108d0553783b8d2f76f3	0	0	0	0	0	0	0	0	9	6	0	0	0	0	0	0	0	15	15	Bacteria	Firmicutes	Clostridia	Lachnospirales	Lachnospiraceae
f6ac12d8419118ae0be4e1613efe0115	28	0	0	0	0	0	0	0	0	22	0	28	0	0	64	28	28	142	170	Bacteria	Firmicutes	Clostridia	Oscillospirales	Oscillospiraceae	Colidextribacter
f6c174128f58abe85e57f108d554d59f	337	250	0	360	253	1320	339	270	401	750	388	76	459	19	892	177	3129	3162	6291	Bacteria	Firmicutes	Clostridia	Clostridia UCG 014
f6ce1d7c515a2ec4ee0208bf5b73414c	15	0	0	0	11	9	13	0	0	0	0	0	0	8	32	12	48	52	100	Bacteria	Bacteroidota	Bacteroidia	Bacteroidales	Muribaculaceae
f6d3fbe0b1cc8cef1ab66ede417a70af	0	0	0	0	0	0	0	0	17	0	77	28	0	0	0	0	0	122	122	Bacteria	Firmicutes	Clostridia	Clostridia UCG 014
f703284b401bc283dbd5d819a88165d6	0	0	0	0	12	0	0	0	0	0	0	0	0	4	0	0	12	4	16	Bacteria	Firmicutes	Clostridia	Oscillospirales	Oscillospiraceae
f703eaf5bee0e363eeb80bc6eae0d028	0	0	0	22	0	0	0	0	0	0	18	0	0	0	49	13	22	80	102	Bacteria	Firmicutes	Clostridia	Lachnospirales	Lachnospiraceae	Lachnospiraceae GCA 900066575
f73c0ec0763e2d70cda30570d79b75ad	0	0	0	13	0	0	0	0	0	0	0	0	0	0	6	0	13	6	19	Bacteria	Firmicutes	Clostridia	Lachnospirales	Lachnospiraceae	Lachnospiraceae GCA 900066575
f748753f80c6d4f7c2464673a5609514	0	0	0	35	0	0	0	0	0	0	0	0	0	0	0	0	35	0	35	Bacteria	Firmicutes	Clostridia	Clostridia UCG 014
f756008d849ac681537b9506b7e0124d	0	0	0	0	0	0	0	0	0	0	0	0	0	0	0	7	0	7	7	Bacteria	Firmicutes	Clostridia	Oscillospirales	Butyricicoccaceae	Butyricicoccus
f756b6e12dadb06ac93ad18a971fce99	195	231	123	716	293	173	171	238	230	266	184	448	92	97	385	143	2140	1845	3985	Bacteria	Firmicutes	Clostridia	Peptococcales	Peptococcaceae
f758193fc4d126f3d128fdd9e576e29a	0	0	0	0	0	0	0	0	0	0	0	0	0	0	2	0	0	2	2	Bacteria	Firmicutes	Clostridia	Clostridiales	Clostridiaceae	Candidatus Arthromitus
f7a1ca2dc31a79c3d4f168f4e223a790	0	0	0	0	28	0	0	0	0	0	0	0	0	0	10	0	28	10	38	Bacteria	Firmicutes	Clostridia	Oscillospirales	Oscillospiraceae	Oscillibacter
f7dfd72257e7d6bf1ed1d02233da9b06	0	0	4	0	3	0	0	0	0	4	0	0	0	0	0	0	7	4	11	Bacteria	Firmicutes	Clostridia	Oscillospirales	Oscillospiraceae	Oscillospiraceae grp NK4A214
f8628e4ec457c885fa0ec469e4c038ec	9	0	0	0	0	0	0	0	0	0	0	0	0	0	0	0	9	0	9	Bacteria	Firmicutes	Clostridia	Clostridia grp vadinBB60
f891a2404899862d34f836413992434e	10	144	106	10	116	76	36	33	52	33	60	132	21	31	95	108	531	532	1063	Bacteria	Bacteroidota	Bacteroidia	Bacteroidales	Muribaculaceae
f8d05891f7f5c024b88affd21815a93c	12	38	0	0	46	52	10	29	52	26	23	36	18	14	63	42	187	274	461	Bacteria	Bacteroidota	Bacteroidia	Bacteroidales	Rikenellaceae	Alistipes
f9197e1c36a32a4f1c21af97688e7611	0	0	0	0	0	0	0	0	0	0	12	0	0	0	0	0	0	12	12	Bacteria	Firmicutes	Clostridia	Lachnospirales	Lachnospiraceae	Roseburia
f921cca5dcdadefd2b5762619f09b8c0	0	0	0	0	0	0	0	0	0	0	0	12	0	9	0	0	0	21	21	Bacteria	Firmicutes	Clostridia	Lachnospirales	Lachnospiraceae	Lachnoclostridium
f9724ab8076343ec4a572410424e69e7	0	0	0	0	0	0	0	0	0	0	0	0	0	9	0	0	0	9	9	Bacteria	Firmicutes	Bacilli	Bacilli RF39
fa3fe406b64557d4eea11e94a83a5400	0	0	0	0	0	0	0	5	0	0	0	0	0	0	0	0	5	0	5	Bacteria	Firmicutes	Clostridia	Lachnospirales	Lachnospiraceae
fa4987e50f0ab0cd6b602b97e67081ff	85	0	43	0	0	0	38	66	16	35	44	27	145	363	0	0	232	630	862	Bacteria	Firmicutes	Clostridia	Oscillospirales	Ruminococcaceae	Ruminococcaceae Incertae Sedis
fa7c29d4c4e6a6262f4e41394dfbd4b2	0	0	0	0	0	0	10	0	0	0	0	0	0	0	0	0	10	0	10	Bacteria	Firmicutes	Clostridia	Clostridia UCG 014
fa83d15b660b192be3206a97cad4dc3d	36	15	0	0	73	51	100	102	22	94	115	158	198	110	0	0	377	697	1074	Bacteria	Firmicutes	Clostridia	Christensenellales	Christensenellaceae	Christensenellaceae grp R 7
fa90ae32c3a2b95128da7dd5a8bdf251	0	0	0	0	5	0	0	0	0	4	3	3	0	0	10	0	5	20	25	Bacteria	Firmicutes	Clostridia	Oscillospirales	Ruminococcaceae
fab19e407fc7d0aa7929a7eae23d8b53	312	42	69	137	291	177	141	77	79	100	64	0	58	45	200	40	1246	586	1832	Bacteria	Firmicutes	Clostridia	Clostridia UCG 014
fb2e82b4ca0ee01328fafc6994b9be9f	0	0	0	0	0	0	0	0	0	0	0	0	0	11	0	0	0	11	11	Bacteria	Firmicutes	Bacilli	Bacilli RF39
fb7d007cd692fe40be3e9cbba6251615	0	0	0	0	0	0	0	0	0	0	0	11	0	0	0	0	0	11	11	Bacteria	Firmicutes	Clostridia	Lachnospirales	Lachnospiraceae	Lachnoclostridium
fb81e2f3febfbc17febd772b7cffcc3d	0	0	0	4	0	0	0	0	0	0	0	5	0	0	0	0	4	5	9	Bacteria	Firmicutes	Clostridia	Lachnospirales	Lachnospiraceae
fbe391d3175a036fa442df9c19980e4a	0	0	0	0	0	47	265	13	0	60	0	37	33	49	0	0	325	179	504	Bacteria	Firmicutes	Clostridia	Oscillospirales	Oscillospiraceae	Oscillospiraceae grp NK4A214
fc2cdf067eff7e4ca4147a0fc3d3e5af	0	0	0	189	0	0	0	0	0	0	0	0	0	0	27	0	189	27	216	Bacteria	Firmicutes	Clostridia	Lachnospirales	Lachnospiraceae	Lachnospiraceae grp NK4A136
fc31d410cb471f29f05f4bfd45f72eff	0	0	14	0	0	0	0	0	0	0	0	0	0	0	0	0	14	0	14	Bacteria	Firmicutes	Clostridia	Clostridia UCG 014
fc3c73149474eb7a8512622cd9501c89	0	0	0	0	160	246	0	0	0	0	0	0	0	0	0	0	406	0	406	Bacteria	Firmicutes	Bacilli	Lactobacillales	Lactobacillaceae	Lactobacillus
fc80344f4bdfd5b1e6002dcf1ca7f675	24	0	21	24	16	23	32	0	0	0	0	0	0	0	0	0	140	0	140	Bacteria	Firmicutes	Clostridia	Clostridia UCG 014
fca9da2bb1bb9d78b5b65aa37d127ded	0	0	0	0	0	0	0	0	0	13	0	0	0	0	0	0	0	13	13	Bacteria	Firmicutes	Clostridia	Clostridia UCG 014
fcc84f75257e928f79853e39bb2c6d23	0	0	0	0	0	0	0	0	0	0	0	0	0	0	12	0	0	12	12	Bacteria	Firmicutes	Clostridia	Lachnospirales	Lachnospiraceae	Lachnospiraceae grp FCS020
fcdf7eefdfab8d4bb9719fc2cbcef76f	0	55	0	76	0	0	62	50	0	0	59	65	0	55	179	0	243	358	601	Bacteria	Desulfobacterota	Desulfovibrionia	Desulfovibrionales	Desulfovibrionaceae	Desulfovibrio
fd0f935c211bc92edeae5eda1de6300a	0	0	0	0	0	13	9	17	0	0	0	0	0	0	0	0	39	0	39	Bacteria	Firmicutes	Clostridia	Oscillospirales	Oscillospiraceae	Intestinimonas
fd3edf59c0cd2463cc2fec2805b12c9d	0	0	0	0	0	0	0	148	0	0	0	0	0	0	0	0	148	0	148	Bacteria	Firmicutes	Clostridia	Clostridia UCG 014
fd7eb4a2667318880bfab9ec223183a7	0	0	0	0	55	19	0	0	28	0	50	0	0	0	0	0	74	78	152	Bacteria	Firmicutes	Clostridia	Lachnospirales	Lachnospiraceae	Eubacterium grp xylanophilum
fd91a3daccb09f9f8c51d4997b4b12ce	0	0	0	9	6	0	0	0	0	0	0	0	0	0	0	3	15	3	18	Bacteria	Firmicutes	Bacilli	Lactobacillales	Streptococcaceae	Streptococcus
fd989cf3f135908affc47fca04e64b56	77	0	0	0	0	19	0	0	12	0	0	9	0	13	19	0	96	53	149	Bacteria	Firmicutes	Clostridia	Lachnospirales	Lachnospiraceae
fdadd0bb156c771f71ca0dc996056c71	26	0	0	0	0	0	0	21	0	11	12	0	0	0	10	0	47	33	80	Bacteria	Firmicutes	Clostridia	Clostridia UCG 014
fdc3477029056b6c9cdc7898b6ddd7e3	0	0	0	0	0	0	0	0	0	0	25	0	0	0	0	0	0	25	25	Bacteria	Firmicutes	Bacilli	Bacilli RF39
fe296c3e5910947b3bde3eadf7df953d	2	0	13	41	6	0	0	0	0	0	4	0	0	0	16	0	62	20	82	Bacteria	Firmicutes	Clostridia	Lachnospirales	Lachnospiraceae
fe7ef27dd1a461c348f9189a71bc56bc	0	0	0	718	0	0	0	0	0	0	0	55	67	0	0	0	718	122	840	Bacteria	Patescibacteria	Saccharimonadia	Saccharimonadales	Saccharimonadaceae	Candidatus Saccharimonas
fe9a3e2c5c45bec637506a2ae1eb243c	0	0	0	0	14	0	0	0	0	0	0	0	0	0	0	0	14	0	14	Bacteria	Firmicutes	Clostridia	Clostridia grp vadinBB60
fea228d1b526d0fdb73b7061be52d2a8	3	0	0	0	0	0	0	0	0	0	0	0	0	0	0	0	3	0	3	Bacteria	Actinobacteriota	Coriobacteriia	Coriobacteriales	Coriobacteriales Incertae Sedis
fedfe9a669b715e27e16df13d11d72d6	73	285	140	387	1682	466	46	118	114	150	193	221	203	45	234	119	3197	1279	4476	Bacteria	Firmicutes	Clostridia	Oscillospirales	Oscillospiraceae	Colidextribacter
fef043cc4f4b43fcc19094284b166849	1232	1407	1698	1357	801	943	2409	3042	2408	2146	1758	2227	1338	2109	701	748	12889	13435	26324	Bacteria	Patescibacteria	Saccharimonadia	Saccharimonadales	Saccharimonadaceae	Candidatus Saccharimonas
ff316fa5f91785b97b8a10e993cfb8e0	79	83	10	9	104	51	22	75	20	54	46	114	29	39	336	42	433	680	1113	Bacteria	Firmicutes	Clostridia	Oscillospirales	Ruminococcaceae
ff8e9fb3a19523dacc9df7e4e0cb8b3f	0	0	0	0	0	0	0	0	0	0	0	10	0	0	0	0	0	10	10	Bacteria	Firmicutes	Clostridia	Lachnospirales	Lachnospiraceae
ffac4ec15a9162aa65951455b9652aeb	567	612	951	947	288	187	2592	1666	791	1156	1265	792	295	760	1547	819	7810	7425	15235	Bacteria	Patescibacteria	Saccharimonadia	Saccharimonadales	Saccharimonadaceae	Candidatus Saccharimonas
