# Supplementary material for: Time-restricted feeding induces Lactobacillus- and Akkermansia-specific functional changes in the rat fecal microbiota
Source: NPJ Biofilms Microbiomes. 2021 Dec 3;7:85. doi: 10.1038/s41522-021-00256-x (PMC8642412; doi:10.1038/s41522-021-00256-x)
Supplement: Supplementary file 3 — Supplementary Data 2 [file 41522_2021_256_MOESM3_ESM.xlsx]

## Sheet: Supplementary Data 2
Features	ALL	AL	TR	AL_1	AL_2	AL_3	AL_4	AL_5	AL_6	AL_7	AL_8	TR_1	TR_2	TR_3	TR_4	TR_5	TR_6	TR_7	TR_8
reads	961072	477193	483879	66899	50434	34798	61842	68782	62394	54300	77744	63676	58127	66420	77254	38848	40325	97911	41318
	Number of different taxonomic categories identified.
ASV	1510	1230	1127	488	475	452	481	606	506	506	595	497	498	495	552	405	403	643	436
phylum	12	12	12	11	11	12	11	11	12	11	11	12	12	12	12	12	12	11	12
class	17	17	17	16	15	16	16	16	17	16	16	16	16	15	16	16	15	15	17
order	39	36	36	26	25	25	24	32	30	30	31	32	30	25	27	25	23	27	29
family	51	49	46	37	35	34	35	44	42	41	44	43	40	33	36	33	33	36	37
genus	88	75	78	47	46	46	47	62	53	51	60	59	54	44	55	39	40	57	51
species	25	23	20	12	11	8	10	17	15	15	16	11	10	10	14	10	10	13	10
	Number of reads belonging to each taxonomic category .
phylum	961051	477177	483874	66899	50434	34798	61834	68777	62391	54300	77744	63676	58127	66420	77254	38848	40323	97908	41318
class	961040	477166	483874	66899	50434	34798	61834	68777	62386	54300	77738	63676	58127	66420	77254	38848	40323	97908	41318
order	853887	423718	430169	60794	45787	31757	56881	62466	53789	47720	64524	56770	51829	53779	71861	32346	36260	92115	35209
family	838684	415722	422962	60120	44766	31223	56230	61213	52850	46497	62823	55792	50895	52383	70755	31658	35963	90897	34619
genus	407330	203580	203750	27825	20606	15546	35594	27823	26423	21136	28627	29049	26859	20131	34468	16744	18250	41537	16712
species	91164	44850	46314	6203	5136	3316	9600	5927	7767	2373	4528	9980	5734	2020	10379	4253	6084	4433	3431
	Percentage of total reads belonging to each taxonomic category .
phylum	0.999979	0.999969	0.99999	1	1	1	0.999871	0.999927	0.999952	1	1	1	1	1	1	1	0.99995	0.999969	1
class	0.99997	0.999949	0.99999	1	1	1	0.999871	0.999927	0.999872	1	0.999923	1	1	1	1	1	0.99995	0.999969	1
order	0.885992	0.891003	0.88098	0.908743	0.90786	0.91261	0.919779	0.908174	0.862086	0.878821	0.829955	0.891545	0.891651	0.809681	0.930191	0.83263	0.899194	0.940803	0.852147
family	0.870216	0.874271	0.866161	0.898668	0.887615	0.897264	0.909253	0.889957	0.847037	0.856298	0.808075	0.876186	0.875583	0.788663	0.915875	0.81492	0.891829	0.928364	0.837867
genus	0.425756	0.429034	0.422477	0.415925	0.408574	0.44675	0.575564	0.40451	0.423486	0.389245	0.368221	0.4562	0.462074	0.303086	0.446165	0.431013	0.452573	0.424232	0.404473
species	0.0979055	0.0947104	0.101101	0.0927219	0.101836	0.0952928	0.155234	0.0861708	0.124483	0.0437017	0.0582424	0.156731	0.0986461	0.0304125	0.134349	0.109478	0.150874	0.0452758	0.0830389
