# Supplementary material for: Time-restricted feeding induces Lactobacillus- and Akkermansia-specific functional changes in the rat fecal microbiota
Source: NPJ Biofilms Microbiomes. 2021 Dec 3;7:85. doi: 10.1038/s41522-021-00256-x (PMC8642412; doi:10.1038/s41522-021-00256-x)
Supplement: Supplementary file 4 — Supplementary Data 3 [file 41522_2021_256_MOESM4_ESM.xlsx]

## Sheet: Supplementary Data 3
Sequence	AL_1	AL_2	AL_3	AL_4	AL_5	AL_6	AL_7	AL_8	TR_1	TR_2	TR_3	TR_4	TR_5	TR_6	TR_7	TR_8	AL	TR	ALL	Taxonomic classification using Unipept								Taxonomic classification using MEGAN								Functional classification
																				Superkingdom	Kingdom	Phylum	Class	Order	Family	Genus	Species	Domain	Kingdom	Phylum	Class	Order	Family	Genus	Species	COG	Protein families	KOG	Metabolic pathway	CAZy
AAAAAGDLTSPLPGTLLK	7.33118e+06	5.41386e+06	1.3824e+06						6.49304e+06			1.0585e+06		3.81899e+06	3.36035e+07	1.81315e+06	1.41274e+07	4.67872e+07	6.09146e+07
AAAAAGDLTSPLPGTVLK		7.01815e+06															7.01815e+06		7.01815e+06									Bacteria								I		K01965	L-glutamate degradation via hydroxyglutarate pathway
AAAADGLGGTK		1.3877e+07		4.34724e+06									5.09349e+06		4.18082e+06		1.82243e+07	9.27431e+06	2.74986e+07									Bacteria		Firmicutes	Clostridia	Clostridiales	Eubacteriaceae	Eubacterium	Eubacterium sp. CAG:786	N	Bacterial flagellin family	K02406
AAAADKPAPTLLGK	5.45315e+06							1.06312e+06			5.5267e+06	3.48177e+06	1.55268e+07	8.04515e+06			6.51627e+06	3.25804e+07	3.90967e+07									Bacteria								N	Bacterial flagellin family	K02406
AAAAGCPDAQAALDKK		1.13388e+07															1.13388e+07		1.13388e+07									Bacteria		Firmicutes	Clostridia	Clostridiales				C	Pyruvate:ferredoxin/flavodoxin oxidoreductase family	K03737
AAAAGNALSDKLTDEQAK			1.57317e+06	2.69707e+06		8.92706e+06			2.86805e+06			1.38916e+06	904010	1.95245e+06	9.95176e+06	1.39531e+06	1.31973e+07	1.84607e+07	3.1658e+07									Bacteria								NT		K03406
AAAALFEENLR		9.01806e+06		2.98418e+06						3.97164e+06							1.20022e+07	3.97164e+06	1.59739e+07	Bacteria		Firmicutes	Clostridia	Clostridiales	Lachnospiraceae	Acetatifactor	Acetatifactor muris	Bacteria								G	L-fucose isomerase family	K01818	L-fucose degradation
AAAALSSGR	6.81784e+06				1.37182e+07	3.64298e+06	1.5455e+07	2.80056e+06	2.32485e+07	13521523			4.52053e+06	1.85538e+07	2.5857e+07		4.24345e+07	8.57013e+07	1.28136e+08	Bacteria								Bacteria		Firmicutes	Clostridia	Clostridiales				I	Thiolase-like superfamily	K00626	(R)-mevalonate biosynthesis
AAAAQFAADSESR	3.28874e+06	1.01908e+06	5.46459e+06		6.02963e+06	8.0263e+06	5.50035e+06	9.62832e+06	3.06628e+06	4959568	5.40231e+06	5.90601e+06	4.89506e+06		2.65757e+06	1.16513e+07	3.8957e+07	3.85381e+07	7.74951e+07									Bacteria		Bacteroidetes	Bacteroidia	Bacteroidales	Muribaculaceae			S		K09797
AAAAQLGYPVMLK		1.00629e+08															1.00629e+08		1.00629e+08									Bacteria		Firmicutes						I		K01961
AAAASGNENYK	2.33036e+06	453983			2.20135e+06	1.35297e+06			1.05463e+07	2126672	210647	697380	3.41402e+06	4.49242e+06	6.84622e+06		6.33867e+06	2.83336e+07	3.46723e+07									Bacteria		Firmicutes	Clostridia	Clostridiales				G		K02058
AAAASLGMELYQYLGGTNAK	887638		4.34575e+06				2.71336e+06		1.07635e+06				2.69484e+06				7.94675e+06	3.77118e+06	1.17179e+07									Bacteria		Firmicutes	Clostridia	Clostridiales	Clostridiaceae	Clostridium		G	Enolase family	K01689	glycolysis
AAAASLVPNSTGAAK		2.13563e+07		1.6889e+07													3.82453e+07		3.82453e+07	Bacteria		Firmicutes						Bacteria		Firmicutes	Erysipelotrichia	Erysipelotrichales	Erysipelotrichaceae	Turicibacter	Turicibacter sp. TS3	C	Glyceraldehyde-3-phosphate dehydrogenase family	K00134	glycolysis
AAAATAAAEQAK	1.25983e+07								2.7861e+06								1.25983e+07	2.7861e+06	1.53843e+07									Bacteria		Bacteroidetes	Bacteroidia	Bacteroidales	Bacteroidaceae	Bacteroides
AAAAVSSLDNQSYAAK									2.50387e+06			1.89189e+06	7.85517e+06	4.00314e+06				1.62541e+07	1.62541e+07
AAAAWTLFDNFR	3.01019e+07	2.37492e+06			1.69388e+07	1.47778e+07	1.26186e+07	2.51334e+07	1.03816e+07	10475583	3.94548e+07	4.09387e+06	1.05863e+07		2.1454e+06	1.04166e+07	1.01945e+08	8.75541e+07	1.895e+08									Bacteria		Bacteroidetes	Bacteroidia	Bacteroidales	Prevotellaceae	Prevotella
AAAAYLDLPLYR	1.45178e+08				1.28323e+08	1.32177e+08	1.61786e+08	2.71643e+08	1.55841e+08	121982392	1.42058e+08	1.25532e+08	9.30781e+07	802049	5.41731e+07	2.03708e+08	8.39107e+08	8.97175e+08	1.73628e+09	Bacteria		Bacteroidetes	Bacteroidia	Bacteroidales				Bacteria		Bacteroidetes	Bacteroidia	Bacteroidales				G	Enolase family	K01689	glycolysis
AAACQSYFAAK		1.07815e+07															1.07815e+07		1.07815e+07									Bacteria		Firmicutes	Clostridia	Clostridiales				G	LacAB/RpiB family	K01808
AAADADQAVADAK			7.25848e+06						2.0621e+06			483743				1.66105e+06	7.25848e+06	4.20689e+06	1.14654e+07									Bacteria								LM	AB hydrolase superfamily	K09749
AAADGTVDTLDK		6.11514e+06	3.19026e+08	1.4126e+08	3.1884e+07		5.77505e+06	5.44241e+06	7.45444e+06	12770028	2.84181e+06	2.6403e+06	2.94203e+06	3.81008e+06	1.27146e+07		5.09503e+08	4.51733e+07	5.54676e+08									Bacteria		Firmicutes	Clostridia	Clostridiales	Eubacteriaceae	Eubacterium			Glycosyl hydrolase 5 (cellulase A) family
AAADLGESVSDLNSSSR			4.96699e+06				1.96301e+06	6.52137e+06	1.12577e+07	4616032	1.28813e+06	1.02423e+06	2.89308e+06	2.3186e+06		2.16081e+06	1.34514e+07	2.55586e+07	3.901e+07	Bacteria		Firmicutes	Bacilli					Bacteria		Firmicutes	Bacilli	Lactobacillales	Lactobacillaceae	Lactobacillus		S	UPF0478 family
AAADNALDVAATAAK													1.50244e+07	1.85893e+07	2.63305e+06			3.62468e+07	3.62468e+07
AAADSTATPAFTK	3.19692e+07	4.57824e+07	3.57378e+07	2.08134e+07	4.08735e+07	1.03593e+07	3.84345e+06	3.91649e+07	2.43527e+07	2.77128e+06	3.65578e+07	3.89469e+07	2.69585e+07	5.39768e+07	2.87484e+07	6.98122e+06	2.28544e+08	2.19294e+08	4.47838e+08
AAADYLDLPLYK	1.13671e+08		1.14534e+08	1.80191e+08	5.23083e+07	4.60044e+07	7.09329e+07	1.08743e+08	4.94511e+07	71349112	8.74112e+07	5.74432e+07	1.0835e+08	3.80192e+07	7.03299e+07	1.83286e+08	6.86385e+08	6.6564e+08	1.35202e+09	Bacteria								Bacteria		Bacteroidetes	Bacteroidia	Bacteroidales				G	Enolase family	K01689	glycolysis
AAADYLGLPLYK	4.43688e+07		5.53004e+07	1.18054e+08	3.75282e+07	3.32034e+07	5.33231e+07	5.37167e+07	3.80129e+07	40577000	8.81026e+07	4.99154e+07	4.79699e+07	2.17659e+07	2.92784e+07	8.49162e+07	3.95494e+08	4.00538e+08	7.96033e+08	Bacteria								Bacteria		Bacteroidetes	Bacteroidia	Bacteroidales				G	Enolase family	K01689	glycolysis
AAAEAAAPAETAAPEKK								8.7607e+06	1.55139e+06				1.18635e+06		3.08695e+06		8.7607e+06	5.8247e+06	1.45854e+07
AAAEALGMPLYNYLGGCNAK		2.33805e+07	2.48312e+06						2.02503e+07	6.33581e+06	3.25128e+06	6.47928e+06	2.2249e+06	1.92792e+06	2.35806e+07	7.80713e+06	2.58636e+07	7.18572e+07	9.77208e+07									Bacteria		Firmicutes	Clostridia	Clostridiales				G	Enolase family	K01689	glycolysis
AAAEASYSK	7.86074e+06	6.05063e+06	1.33282e+06		9.84299e+06	7.80955e+06	4.73445e+06	687476		10702089	602484	467764	4.70408e+06	1.64529e+06	830615		3.83186e+07	1.89523e+07	5.7271e+07	Bacteria		Firmicutes	Clostridia	Clostridiales	Ruminococcaceae	Ruminococcus	Ruminococcus flavefaciens	Bacteria		Firmicutes	Clostridia	Clostridiales	Ruminococcaceae	Ruminococcus		C	Pyruvate:ferredoxin/flavodoxin oxidoreductase family	K03737
AAAEDKSPVLLQVSK	8.57568e+06		4.74133e+06		6.7388e+06	5.52415e+06	1.10415e+07	1.01574e+07	3.01309e+06		9.59708e+06		8.93318e+06	1.36576e+06	7.2967e+06	1.496e+07	4.67789e+07	4.51658e+07	9.19447e+07	Bacteria		Bacteroidetes	Bacteroidia	Bacteroidales	Muribaculaceae		Muribaculaceae bacterium	Bacteria		Bacteroidetes	Bacteroidia	Bacteroidales				G	Class II fructose-bisphosphate aldolase family	K01624	glycolysis
AAAEDLTAR	1.27152e+07	3.85921e+06	4.12212e+06	2.69464e+06	1.67783e+06		2.09793e+06		3.81334e+06	2.70009e+06	2.86006e+06	2.81752e+06			1.92657e+06	5.35304e+06	2.71669e+07	1.94706e+07	4.66376e+07	Bacteria								Bacteria		Firmicutes						G		K10117
AAAEELGLPLFQYLGGVNAK							762982	1.68275e+06	1.27294e+06	2.35133e+06	6.06232e+06	5.58228e+06	8.51357e+06		4.01452e+06	6.33817e+06	2.44573e+06	3.41351e+07	3.65809e+07	Bacteria		Firmicutes	Clostridia					Bacteria		Firmicutes	Clostridia	Clostridiales				G	Enolase family	K01689	glycolysis
AAAEGENYEWTDMYDR							4.94704e+06	1.21194e+07		7.77005e+06	2.0328e+06	1.03489e+06	1.47474e+06	3.72523e+06		1.3533e+06	1.70664e+07	1.7391e+07	3.44574e+07	Bacteria								Bacteria		Bacteroidetes	Bacteroidia	Bacteroidales	Prevotellaceae	Prevotella		C
AAAELAGLNNATGSDSR		8.66415e+06							4.41197e+06		1.25813e+06	1.44744e+06		8.95276e+06			8.66415e+06	1.60703e+07	2.47345e+07	Bacteria		Firmicutes	Clostridia	Clostridiales	Lachnospiraceae			Bacteria		Firmicutes	Clostridia	Clostridiales	Lachnospiraceae			I		K21577
AAAELAGPGTK			6.11118e+06			7.25133e+07			3.8671e+06	1.78959e+07	1.04648e+07	1.04601e+07		5.61847e+06		3.84221e+06	7.86245e+07	5.21485e+07	1.30773e+08									Bacteria								S	Gfo/Idh/MocA family	K00010
AAAENEFVGLK																				Eukaryota	Metazoa	Chordata	Mammalia	Rodentia				Eukaryota	Metazoa	Chordata	Mammalia	Rodentia				S	Intermediate filament family	K07605
AAAENLVPNSTGAAK	2.92961e+07	1.95298e+07	4.48465e+07	4.76949e+07		7.55472e+06	9.00293e+06	2.39129e+07			1.38478e+07	6.89648e+06	1.07489e+07	1.30515e+07	1.01271e+07	9.39242e+06	1.81838e+08	6.40643e+07	2.45902e+08	Bacteria								Bacteria		Firmicutes	Bacilli	Lactobacillales				C	Glyceraldehyde-3-phosphate dehydrogenase family	K00134	glycolysis
AAAENSEGDPVNATK	1.04479e+08		2.03463e+06									1.4633e+06	3.44443e+06		2.97633e+06	1.58809e+06	1.06514e+08	9.47214e+06	1.15986e+08
AAAEQAHK	158282	922088		967639	797982	70716.5	796902		253123				385167	578069	76535.2		3.71361e+06	1.29289e+06	5.0065e+06	Bacteria		Actinobacteria	Actinobacteria	Corynebacteriales	Mycobacteriaceae	Mycolicibacterium	Mycolicibacterium iranicum	Bacteria		Bacteroidetes	Bacteroidia	Bacteroidales	Prevotellaceae	Prevotella	Prevotella sp. P2-180
AAAESLGLPLYSYLGGVNGK	1.38838e+07			5.30772e+07	4.77006e+06		6.92903e+06	1.21173e+07	4.48423e+07		1.41178e+07	7.71601e+06	9.96226e+06		3.53032e+07	9.67938e+06	9.07774e+07	1.21621e+08	2.12398e+08									Bacteria		Firmicutes						G	Enolase family	K01689	glycolysis
AAAESLGTSLYNYLGGVNAK	1.90946e+07			9.79366e+06	9.39938e+06		1.29099e+06		3.86505e+06		7.1647e+06	1.74359e+06	2.933e+06	5.56273e+06	3.84765e+06	4.35149e+06	3.95786e+07	2.94682e+07	6.90468e+07	Bacteria		Firmicutes	Clostridia	Clostridiales				Bacteria								G	Enolase family	K01689	glycolysis
AAAESMGTSLYNYLGGVNAK	2.11942e+06								5.39497e+06		2.65338e+06		6.74874e+06	3.30257e+06	5.93037e+06		2.11942e+06	2.403e+07	2.61495e+07									Bacteria								G	Enolase family	K01689	glycolysis
AAAEVNQEYGLDPK			4.4019e+06						1.03194e+06		2.4658e+06	2.38315e+06	6.02093e+06	1.85741e+06	1.90812e+07	3.20246e+06	4.4019e+06	3.60429e+07	4.04448e+07	Eukaryota	Metazoa															C	Class-II fumarase/aspartase family	K01679	tricarboxylic acid cycle
AAAFSESAK	8.21985e+06	1.52571e+07	3.33551e+06	5.33168e+06	9.84606e+06	6.06194e+07	2.21027e+07	3.699e+06	1.0605e+07	30393002	5.54469e+06	1.89501e+06	5.68208e+06	1.0471e+07	7.39361e+06	4.42638e+06	1.28411e+08	7.64108e+07	2.04822e+08									Bacteria		Firmicutes						J	Universal ribosomal protein uL15 family	K02876
AAAGESAQLAQAK	2.0591e+06	3.24273e+06		2.78736e+06										2.45218e+06	4.32449e+06		8.08919e+06	6.77667e+06	1.48659e+07									Bacteria		Bacteroidetes	Bacteroidia	Bacteroidales	Prevotellaceae	Prevotella	Prevotella sp. PCHR	U	SecD/SecF family	K03072
AAAGGLWEFEK	8.87845e+06		9.62442e+06		5.07508e+06	4.74249e+06		5.90822e+06	2.41969e+06	10321248	4.31081e+06	4.97891e+06	3.57914e+06		4.34502e+06	5.78854e+06	3.42287e+07	3.57433e+07	6.9972e+07
AAAGNLLPSSTGAAK	8.38783e+07	9.41385e+07	4.64398e+07	7.61106e+07	6.67178e+07	4.3237e+07	5.09997e+07	2.75482e+07	1.24834e+08	51188844	3.68939e+07	6.06038e+07	5.34211e+07	8.47668e+07	5.16124e+07	5.85104e+07	4.8907e+08	5.21831e+08	1.0109e+09									Bacteria								G	Glyceraldehyde-3-phosphate dehydrogenase family	K00134	glycolysis
AAAGNLLPSTTGAAK	2.03348e+07	9.58102e+06	1.48875e+07	5.93098e+07	1.20075e+07	1.39718e+07	1.90189e+07	3.10226e+07	1.30054e+07	24349344	1.29471e+07	1.58988e+07	1.87233e+07	2.31814e+07	5.48896e+06	2.17476e+07	1.80134e+08	1.35342e+08	3.15476e+08	Bacteria								Bacteria								C		K00134
AAAGNLLVVDGLK		1.85875e+07	1.84703e+06	6.49693e+06		8.33404e+06	6.30343e+06	3.57421e+06	2.41417e+06		2.07788e+06	4.99859e+06	2.98465e+06	5.86507e+06	1.71147e+06		4.51431e+07	2.00518e+07	6.5195e+07									Bacteria								J	Universal ribosomal protein uL4 family	K02926
AAAGSLAASLTK	2.31767e+07		7.78504e+06	5.25617e+07	2.7545e+07	1.34257e+07	1.38582e+07	1.549e+07		12649516	2.01455e+07	1.11479e+06	1.28151e+07	6.24801e+06	1.83049e+07	2.0184e+07	1.53842e+08	9.14619e+07	2.45304e+08									Bacteria		Bacteroidetes	Bacteroidia	Bacteroidales	Prevotellaceae	Prevotella		U	SecD/SecF family	K03072
AAALAANTQR	1.83495e+06	1.93259e+06	3.98811e+06		5.03646e+06	6.86004e+06	5.45363e+06	4.00193e+06	3.53696e+06	6.40336e+06	3.55375e+06	7.54821e+06	3.75531e+06	1.95883e+06	3.54039e+06	6.21788e+06	2.91077e+07	3.65147e+07	6.56224e+07									Bacteria		Firmicutes						C	Aldehyde dehydrogenase family; Iron-containing alcohol dehydrogenase family	K04072
AAALATGVK	9.45525e+06		2.94388e+07	6.69856e+06	2.78052e+07	5.37649e+07	2.60046e+07	2.02055e+07	4.56242e+07	34786246	2.00134e+07	1.82188e+07	5.57532e+06	4.53219e+07	3.54931e+07	3.46976e+07	1.73373e+08	2.39731e+08	4.13103e+08	Bacteria								Bacteria		Bacteroidetes	Bacteroidia	Bacteroidales				C		K00175	tricarboxylic acid cycle
AAALELADK	1.07514e+08		5.46985e+07	8.6342e+07	2.63507e+08	2.91503e+08	9.64905e+07	8.8358e+07	4.1163e+07	202981372	4.72095e+07	5.68399e+07	6.69851e+07	5.04876e+07	2.73039e+07	3.77718e+07	9.88413e+08	5.30742e+08	1.51916e+09	Bacteria								Bacteria		Firmicutes						G
AAALELADKSEGK	7.9819e+07	5.91881e+06	4.88652e+07	4.0586e+07	1.14687e+08	6.76507e+07	3.35877e+07	2.19632e+07	2.87272e+07	55956556	1.95222e+07	2.68646e+07	5.19438e+07	1.4125e+07	1.62527e+07	1.56753e+07	4.13077e+08	2.29067e+08	6.42144e+08									Bacteria		Firmicutes						G
AAALFDQAVENAK	1.96777e+06				1.51248e+07	2.28519e+06	6.69429e+06				8.14139e+06	6.03236e+06				4.10176e+06	2.6072e+07	1.82755e+07	4.43475e+07									Bacteria		Firmicutes	Clostridia	Clostridiales	Ruminococcaceae	Ruminococcus		C	Pyruvate:ferredoxin/flavodoxin oxidoreductase family	K03737
AAALHFNPALDLTDELVEGLNAR		98142		91710.3	3.29644e+06		3.54925e+06		8.23684e+06	1.61262e+06					1.52801e+07		7.03554e+06	2.51296e+07	3.21651e+07									Bacteria		Bacteroidetes	Bacteroidia	Bacteroidales				M		K06142
AAALLDDAK	7.11611e+06			1.48068e+08	2.23407e+07		1.90411e+07	7.36881e+06	4.09097e+07	17358514	1.43218e+07		1.11733e+07	2.31705e+07	3.70248e+07	8.00235e+06	2.03935e+08	1.51961e+08	3.55896e+08	Bacteria								Bacteria								C	V-ATPase E subunit family	K02121
AAALNLLPHSTGAAK	7.49454e+07	3.09674e+08	7.37378e+07	3.5907e+07	9.3802e+07	1.65081e+08	1.43098e+08	2.33829e+08	2.0178e+08	285785034	1.93875e+07	3.19666e+07	6.37299e+07	8.6939e+07	1.55697e+06	3.27005e+07	1.13007e+09	7.23845e+08	1.85392e+09	Bacteria		Firmicutes	Bacilli					Bacteria		Firmicutes	Bacilli	Lactobacillales	Lactobacillaceae	Lactobacillus		G	Glyceraldehyde-3-phosphate dehydrogenase family	K00134	glycolysis
AAALNLLPTTTGAAK				4.6639e+07	1.52104e+07	5.13838e+06			1.50394e+07	36444016	1.10728e+07	3.41273e+07	2.45167e+07	2.64296e+07	6.97645e+06	7.9451e+07	6.69877e+07	2.34057e+08	3.01045e+08									Bacteria								G	Glyceraldehyde-3-phosphate dehydrogenase family	K00134	glycolysis
AAALNLVPNSTGAAK	9.96669e+06		2.34938e+07		4.37517e+07	3.84124e+07	2.32989e+07	1.2698e+07	1.59655e+07	2715359	8.38702e+07	1.37735e+07	9.98209e+06	2.13771e+07	7.99002e+06	1.77213e+07	1.51622e+08	1.73395e+08	3.25017e+08	Bacteria								Bacteria								C	Glyceraldehyde-3-phosphate dehydrogenase family	K00134	glycolysis
AAALQEMGNTLSR			7.1903e+07	2.14516e+08	7.48491e+07		4.24862e+06	987429	7.76959e+06	2.26687e+06	4.149e+07	9.59154e+06		5.83024e+06		3.43259e+07	3.66504e+08	1.01274e+08	4.67778e+08									Bacteria		Bacteroidetes	Bacteroidia	Bacteroidales	Prevotellaceae	Prevotella
AAALQPGEVLLLENLR	3.21056e+06				1.35835e+06	5.12835e+06	2.93255e+06	2.33184e+06			3.51998e+06	1.14985e+06				6.89561e+06	1.49616e+07	1.15654e+07	2.65271e+07	Bacteria		Bacteroidetes						Bacteria		Bacteroidetes	Bacteroidia	Bacteroidales	Bacteroidaceae	Bacteroides		F	Phosphoglycerate kinase family	K00927	glycolysis
AAALYAQSLYELLK	2.5631e+06								3.48052e+06		5.18491e+06		2.85059e+06		7.64216e+06	2.56153e+06	2.5631e+06	2.17197e+07	2.42828e+07	Bacteria		Firmicutes	Bacilli	Lactobacillales	Lactobacillaceae	Lactobacillus		Bacteria		Firmicutes	Bacilli	Lactobacillales				E	Peptidase M20A family	K01270
AAANALGTSLYNYLGGVNAK	3.46499e+07	1.54612e+08	3.93367e+07	4.55188e+07	1.65686e+07	1.69514e+07	1.78159e+07	1.68058e+07	4.22282e+07	9.8371e+06	3.24546e+07	2.38549e+07	3.03563e+07	2.493e+07	4.97895e+07	3.87247e+07	3.42259e+08	2.52175e+08	5.94435e+08									Bacteria								G	Enolase family	K01689	glycolysis
AAANATTGTAADVGAVENK		1.05249e+07	1.88053e+07	7.64427e+06			1.75439e+07			2.01311e+07	6.88248e+06	2.65421e+06		1.00875e+07	2.88566e+06		5.45184e+07	4.26409e+07	9.71593e+07
AAANESYGYNEDELVSSDLVGMR					6.58461e+06	5.35174e+06					5.30845e+06					3.24433e+06	1.19363e+07	8.55278e+06	2.04891e+07	Bacteria		Firmicutes	Clostridia	Clostridiales				Bacteria								G	Glyceraldehyde-3-phosphate dehydrogenase family	K00134	glycolysis
AAANVDPETATK		2.56662e+07															2.56662e+07		2.56662e+07									Bacteria		Firmicutes	Clostridia	Clostridiales	Oscillospiraceae	Oscillibacter	uncultured Oscillibacter sp.	F
AAANYLDLPLYK	5.1809e+07	8.00078e+06	4.68928e+07	8.80559e+07	3.16543e+07	5.87924e+07	6.22053e+07	6.09788e+07	3.65858e+07	48464426	5.68581e+07	6.44154e+07	5.56249e+07	3.06624e+07	3.36244e+07	1.20424e+08	4.08389e+08	4.4666e+08	8.55049e+08	Bacteria								Bacteria		Bacteroidetes	Bacteroidia	Bacteroidales				G	Enolase family	K01689	glycolysis
AAANYLDLPLYR	3.29654e+07	2.77615e+06	6.85496e+07	6.14225e+07	4.88054e+07	4.78487e+07	3.90125e+07	6.95964e+07	5.20009e+07	30215672	4.29201e+07	3.41267e+07	2.88965e+07	2.17628e+07	3.29783e+07	9.91948e+07	3.70977e+08	3.42096e+08	7.13073e+08	Bacteria								Bacteria		Bacteroidetes	Bacteroidia	Bacteroidales	Bacteroidaceae			G	Enolase family	K01689	glycolysis
AAAPAAGAGSVK		3.04128e+06	3.31975e+06			2.01485e+06				8.37213e+06			1.14799e+07			6.03541e+06	8.37588e+06	2.58875e+07	3.42634e+07	Bacteria		Firmicutes	Clostridia	Clostridiales				Bacteria		Firmicutes	Clostridia	Clostridiales				I		K01965	L-glutamate degradation via hydroxyglutarate pathway
AAAQEWLDGKDDADASK	3.47802e+07		7.69385e+06	2.02806e+06	2.09397e+07	1.1889e+07	2.69721e+07	2.11605e+07	2.22665e+07	12814203	3.00034e+07	1.41547e+07	2.14147e+07	1.36306e+07	1.61078e+07	1.65318e+07	1.25463e+08	1.46924e+08	2.72387e+08									Bacteria		Bacteroidetes	Bacteroidia	Bacteroidales				C	Pyruvate:ferredoxin/flavodoxin oxidoreductase family	K03737
AAAQNTLPHSTGAAK	1.80224e+08	1.78744e+08	1.47604e+08	1.51902e+08	4.12405e+07	2.99554e+07	4.22151e+07	3.47197e+07	4.43289e+08	175082886	2.74341e+08	1.66456e+08	2.23058e+08	3.80523e+08	1.05876e+09	1.35448e+08	8.06605e+08	2.85696e+09	3.66356e+09	Bacteria		Firmicutes	Bacilli	Lactobacillales	Lactobacillaceae	Lactobacillus		Bacteria		Firmicutes	Bacilli	Lactobacillales	Lactobacillaceae	Lactobacillus		G	Glyceraldehyde-3-phosphate dehydrogenase family	K00134	glycolysis
AAASAFQSR	3.33941e+07	4.33359e+07	1.71114e+07	4.25544e+07	8.75653e+07	1.40812e+07	4.35957e+07	1.33852e+07	1.37369e+07	53632840	7.51998e+06	2.97405e+07	7.28411e+06	5.26598e+07	9.17477e+06	1.19323e+07	2.95023e+08	1.85681e+08	4.80704e+08									Bacteria		Firmicutes	Clostridia	Clostridiales	Clostridiaceae	Butyricicoccus	Butyricicoccus sp. 1XD8-22	M		K20742
AAASAGTSLPNTYLK	1.45102e+07		1.08342e+07	1.57231e+07	6.91264e+06	4.7149e+06	2.05044e+06	1.08492e+07	2.438e+06	4.7813e+06	9.70259e+06	7.02178e+06	8.62802e+06	4.16956e+06	1.16151e+07	3.49988e+07	6.55947e+07	8.33551e+07	1.4895e+08									Bacteria		Bacteroidetes	Bacteroidia	Bacteroidales				S		K01179		GH5
AAASDANESVVFDAK		1.69575e+07	7.92163e+06	1.39949e+07	2.27577e+06	1.53805e+07		1.56886e+07	2.55207e+07	19759072	5.65809e+06	4.30869e+07	1.26475e+07	1.51873e+07	1.0776e+07	2.75003e+07	7.22188e+07	1.60136e+08	2.32355e+08									Bacteria
AAASGLGMPLYR	1.20166e+08		6.74301e+07	8.38834e+07	8.33551e+06	2.01271e+07	3.60105e+07	5.98775e+07	1.40224e+07	62827380	7.1246e+07	2.41701e+07	1.2791e+08	1.7259e+07	1.55965e+07	4.59059e+07	3.9583e+08	3.78937e+08	7.74767e+08									Bacteria		Bacteroidetes	Bacteroidia	Bacteroidales	Prevotellaceae			G	Enolase family	K01689	glycolysis
AAASNLLPSSTGAAK	2.18589e+08		1.63129e+08		1.81976e+08	1.23608e+08	1.93148e+08	1.54977e+08	2.82874e+08	104484880	1.35842e+08	2.18393e+08	1.83361e+08	2.40023e+08	1.91238e+08	1.73741e+08	1.03543e+09	1.52996e+09	2.56538e+09									Bacteria		Firmicutes	Clostridia	Clostridiales	Clostridiaceae	Clostridium		C	Glyceraldehyde-3-phosphate dehydrogenase family	K00134	glycolysis
AAASSNFFQVTVPVNK	3.52053e+07				1.67773e+06								2.13478e+07				3.68831e+07	2.13478e+07	5.82309e+07
AAATALGLPLYR	5.20593e+06								2.48354e+07								5.20593e+06	2.48354e+07	3.00413e+07	Bacteria		Firmicutes						Bacteria		Firmicutes	Clostridia	Clostridiales				G	Enolase family	K01689	glycolysis
AAATEATEENVVALR				8.87951e+06					3.31899e+06		1.21274e+06			1.36004e+06		1.01101e+07	8.87951e+06	1.60019e+07	2.48814e+07
AAATLAAFEASK	2.62687e+06	1.47416e+07	5.51099e+06	1.72334e+07	4.50917e+06	2.82723e+06			3.13679e+06		7.83185e+06		1.28379e+06		1.50216e+06	8.49928e+06	4.74492e+07	2.22539e+07	6.97031e+07
AAATTAQEYLK	1.15798e+07	6.27475e+07	1.51379e+07	6.02591e+06	8.13733e+06	1.84512e+07	1.11511e+07	7.55028e+06	2.09506e+07	8142734	1.60211e+07	5.96097e+06	9.71523e+06	1.35917e+07	6.57738e+07	1.47778e+07	1.40781e+08	1.54934e+08	2.95715e+08	Eukaryota	Metazoa	Chordata	Mammalia					Eukaryota	Metazoa	Chordata	Mammalia					Z	Villin/gelsolin family	K05761
AAAVDGTTDGVLTLAK	3.02357e+06			1.81853e+07	8.70851e+06			3.12811e+06	9.39703e+06	5.25036e+06	4.4235e+06	6.41199e+06	5.91835e+06	2.84998e+06	4.46435e+06	2.47217e+06	3.30455e+07	4.11877e+07	7.42333e+07
AAAVEYNAENVGFK					4.95154e+06		1.49034e+07	1.74622e+07	1.5355e+06	16137189	5.16353e+06			8.0617e+06		3.20113e+06	3.73172e+07	3.4099e+07	7.14162e+07									Bacteria		Bacteroidetes	Bacteroidia	Bacteroidales	Prevotellaceae			S
AAAVLPVLDLAQR							1.06591e+06				727366	970516	1.43993e+06		5.40353e+06	1.59875e+06	1.06591e+06	1.01401e+07	1.1206e+07	Eukaryota								Eukaryota	Metazoa	Chordata						C	Complex I 24 kDa subunit family	K03943
AAAVLSGPWNLDPYK			9.71722e+06	1.6648e+07		3.2906e+06	2.84903e+06	3.4254e+06		1.45512e+06		3.76212e+06		2.00238e+06			3.59302e+07	7.21962e+06	4.31498e+07									Bacteria		Firmicutes	Clostridia	Clostridiales	Peptostreptococcaceae	Romboutsia		G	Bacterial solute-binding protein 1 family	K15770
AAAVNLVPNSTGAAK	2.6618e+08	1.76445e+08	2.2908e+08	1.55843e+08	3.63146e+08	6.13394e+08	2.16369e+08	1.36766e+08	3.0277e+08	342332800	5.31699e+08	1.74459e+08	3.08309e+08	2.00562e+08	2.46576e+08	3.52807e+08	2.15722e+09	2.45952e+09	4.61674e+09	Bacteria								Bacteria		Firmicutes						C	Glyceraldehyde-3-phosphate dehydrogenase family	K00134	glycolysis
AAAVVEPLSCAMHGVDLLETHPYQK									4.87386e+06									4.87386e+06	4.87386e+06	Bacteria		Firmicutes	Bacilli	Lactobacillales	Lactobacillaceae	Lactobacillus		Bacteria		Firmicutes	Bacilli	Lactobacillales	Lactobacillaceae	Lactobacillus		E	Zinc-containing alcohol dehydrogenase family	K00008
AAAWNTVAELQYK					2.42481e+06	3.95627e+06	3.71764e+06	3.71667e+06		4.3782e+06	9.04418e+06		6.43635e+06			8.55718e+06	1.38154e+07	2.84159e+07	4.22313e+07									Bacteria		Bacteroidetes	Bacteroidia	Bacteroidales	Prevotellaceae	Prevotella		S		K20543
AAAYAQLTGLTEK	1.37934e+07		6.72634e+06	4.85368e+06			3.23931e+06	6.24239e+06	3.57499e+06	5.93253e+06	5.78854e+06		9.96092e+06				3.48551e+07	2.5257e+07	6.01121e+07									Bacteria		Bacteroidetes	Bacteroidia	Bacteroidales				S		K21572
AAAYLGTVLGK		4.12423e+06								5214691		959258	9.85422e+06			2.63202e+06	4.12423e+06	1.86602e+07	2.27844e+07	Bacteria		Firmicutes	Clostridia	Clostridiales				Bacteria		Firmicutes	Clostridia	Clostridiales				J	Universal ribosomal protein uL18 family	K02881
AACGMQTDGAEGTAK		3.45109e+06															3.45109e+06		3.45109e+06									Bacteria								C		K00134
AACGNLLPSSTGAAK	2.9755e+06	5.68654e+06	4.98046e+06	9.92122e+06				9.99247e+06	1.81733e+07	7.99844e+06		1.92899e+06	5.03745e+06	3.68785e+06	4.13196e+06	6.50798e+06	3.35562e+07	4.74659e+07	8.10221e+07	Bacteria								Bacteria		Firmicutes	Clostridia	Clostridiales				C	Glyceraldehyde-3-phosphate dehydrogenase family	K00134	glycolysis
AADAAAALGEGLQAFCLPGSVADHR			1.73431e+06	5.9743e+06	3.99461e+06	1.74613e+06			1.09215e+07						3.86952e+06	1.54735e+06	1.34494e+07	1.63384e+07	2.97878e+07	Bacteria		Firmicutes	Clostridia	Clostridiales				Bacteria		Firmicutes	Clostridia	Clostridiales				S
AADAAAALGEGLQAFCLPGSVADHRK									7.81531e+06									7.81531e+06	7.81531e+06	Bacteria		Firmicutes	Clostridia	Clostridiales				Bacteria		Firmicutes	Clostridia	Clostridiales				S
AADAAAALGEGLQAFCLPGSVADQR	6.19321e+06	2.07338e+06	6.3282e+06	1.75565e+06	3.41303e+06	6.3678e+06		3.92758e+06	2.08671e+07	6.59911e+06			3.15365e+06	2.33396e+06	4.22564e+06	6.9585e+06	3.00588e+07	4.41379e+07	7.41968e+07	Bacteria								Bacteria		Firmicutes	Clostridia	Clostridiales				S
AADAAAALGEGLQAFCLPGSVADTR			2.32666e+06		7.3332e+06			1.19011e+06	2.69542e+07			1.94062e+06		4.24934e+06	4.76418e+06	3.22198e+06	1.085e+07	4.11304e+07	5.19803e+07	Bacteria		Firmicutes	Clostridia	Clostridiales				Bacteria								S
AADAAAALGEGLQAFCLPGSVADTRK					1.63932e+06				8.5311e+06						1.26524e+06	1.91928e+06	1.63932e+06	1.17156e+07	1.33549e+07	Bacteria		Firmicutes	Clostridia	Clostridiales				Bacteria								S
AADAAAALGEGLQSFCLPGSVADTR		528110				3.47348e+06			899649			1.40299e+06			759031		4.00159e+06	3.06167e+06	7.06326e+06	Bacteria		Firmicutes	Clostridia	Clostridiales				Bacteria		Firmicutes	Clostridia	Clostridiales				S
AADAAAALGEGLQSFCLPGSVADTRK	1.37178e+06		1.07895e+06		1.51612e+06				1.0004e+08		2.25442e+06	2.93423e+06					3.96685e+06	1.05229e+08	1.09196e+08	Bacteria		Firmicutes	Clostridia	Clostridiales				Bacteria		Firmicutes	Clostridia	Clostridiales				S
AADAALLVCSAK	2.97564e+06	3.41259e+06		2.89502e+06			5.66291e+06		2.67681e+07	3280494		4.59238e+06		3.37447e+06	1.29872e+07		1.49462e+07	5.10026e+07	6.59488e+07	Bacteria		Firmicutes	Clostridia	Clostridiales				Bacteria		Firmicutes						J	TRAFAC class translation factor GTPase superfamily	K02355
AADAALLVLSAK		2.01539e+06	925644		2.06967e+06	5.47125e+06			1.61651e+06	4.47904e+06	3.42289e+06	3.98008e+06	6.25668e+06		3.11397e+06	2.77689e+07	1.0482e+07	5.0638e+07	6.112e+07									Bacteria		Firmicutes					Firmicutes bacterium CAG:110	J	TRAFAC class translation factor GTPase superfamily	K02355
AADAAVLVCSAK	1.74054e+07				1.48201e+07		2.24433e+07	3.0473e+07	2.28786e+07		1.28057e+07	2.61355e+07	7.65316e+06			1.24784e+07	8.51418e+07	8.19514e+07	1.67093e+08	Bacteria		Firmicutes	Clostridia	Clostridiales	Oscillospiraceae	Oscillibacter		Bacteria		Firmicutes					Firmicutes bacterium CAG:110	J	TRAFAC class translation factor GTPase superfamily	K02355
AADALGEALK	1.3292e+07		8.50176e+06	8.67915e+07	1.57325e+07	1.17979e+07	5.96041e+06	2.25077e+07	2.59855e+06	10712951	6.79525e+06	6.59573e+06	1.2006e+07	8.71501e+06	4.35315e+06	8.66565e+06	1.64584e+08	6.04423e+07	2.25026e+08	Bacteria		Bacteroidetes	Bacteroidia	Bacteroidales	Bacteroidaceae	Bacteroides		Bacteria		Bacteroidetes						P		K02016
AADALNVAK	3.50896e+06	2.80437e+06	1.98472e+07	1.67261e+07	1.33848e+07	2.30271e+07	2.2992e+07	9.93603e+06	5.78108e+07	27701391	1.16638e+07	1.27384e+07	1.54995e+07		2.58524e+07	1.01743e+07	1.12226e+08	1.61441e+08	2.73667e+08	Eukaryota	Metazoa	Chordata	Mammalia	Rodentia	Muridae	Rattus	Rattus norvegicus	Eukaryota	Metazoa	Chordata	Mammalia	Rodentia				P	Alkaline phosphatase family	K01077
AADANELLLFSQK	6.32198e+06	1.74827e+06			6.4718e+06	5.47054e+06	1.25703e+07	5.16901e+06		4.23813e+06			1.76823e+07			6.74239e+06	3.77519e+07	2.86628e+07	6.64147e+07	Bacteria		Bacteroidetes	Bacteroidia	Bacteroidales	Prevotellaceae	Prevotella		Bacteria		Bacteroidetes	Bacteroidia	Bacteroidales	Prevotellaceae	Prevotella		S		K20543
AADAQELLLFSQK		4.22143e+06		3.44052e+06				3.87828e+06		6584093				4.14158e+06			1.15402e+07	1.07257e+07	2.22659e+07									Bacteria		Bacteroidetes	Bacteroidia	Bacteroidales	Prevotellaceae	Prevotella		S		K20543
AADDAAAVK		1.7477e+07	4.85634e+06	3.23986e+07		4.16777e+06	1.654e+07	3.24691e+06	1.58337e+06	7.85088e+06	989332	891029	2.63944e+06		2.39807e+06		7.86866e+07	1.63521e+07	9.50387e+07	Bacteria		Actinobacteria	Actinobacteria					Bacteria								S		K03088
AADDAAGLALSEK	2.6158e+09	1.02043e+09	1.413e+09	2.78705e+09	9.30495e+08	5.52804e+08	7.15604e+08	6.75791e+08	1.37404e+09	7.83047e+08	1.08484e+09	1.27537e+09	1.9753e+09	1.34995e+09	2.09468e+09	8.31793e+08	1.0711e+10	1.0769e+10	2.148e+10	Bacteria								Bacteria								N	Bacterial flagellin family	K02406
AADDAAGLK	5.87882e+07	1.7477e+07	4.48399e+07	3.23986e+07	1.32476e+08	4.56628e+07	4.82769e+07	1.06274e+08	2.30528e+07	3.6658e+07	1.78003e+07	2.82947e+07	4.05724e+07	1.54278e+08	4.34979e+07	1.74238e+07	4.86193e+08	3.61578e+08	8.47771e+08	Bacteria		Firmicutes						Bacteria		Firmicutes	Clostridia	Clostridiales	Lachnospiraceae			N	Bacterial flagellin family	K02406
AADDAAGLSLSEK	2.70134e+09	1.19064e+09	2.25919e+09	2.8617e+09	6.03755e+08	9.13179e+08	3.11571e+09	9.94814e+08	1.2086e+09	950886309	8.38793e+08	1.55054e+09	1.96773e+09	1.00173e+09	4.13146e+09	9.52839e+08	1.46403e+10	1.26026e+10	2.72429e+10	Bacteria								Bacteria							bacterium 1xD42-87	N	Bacterial flagellin family	K02406
AADDAAGLSLSESMR	4.69275e+06		4.42985e+07	6.36919e+07	9.12342e+06	4.80408e+06	4.86642e+07	4.10516e+07	2.00983e+07		9.65394e+06	5.16656e+06	1.46813e+08	7.25509e+07	1.1606e+08	2.63944e+07	2.16326e+08	3.96737e+08	6.13063e+08	Bacteria		Firmicutes	Bacilli	Bacillales				Bacteria								N	Bacterial flagellin family	K02406
AADDAAGLSVSETMR			4.05323e+07		3.95971e+06	3.1425e+06									3.98491e+06		4.76345e+07	3.98491e+06	5.16195e+07									Bacteria								N	Bacterial flagellin family	K02406
AADDAAGLTLSEK	3.72567e+08	1.72959e+08	2.07262e+08	5.81416e+08	5.40965e+07	2.60574e+08	2.20953e+08	1.13404e+08	1.43316e+08	119381944	9.00347e+07	2.05154e+08	2.53581e+08	1.60388e+08	7.85655e+08	8.42703e+08	1.98323e+09	2.60021e+09	4.58345e+09	Bacteria								Bacteria		Firmicutes	Clostridia	Clostridiales				N	Bacterial flagellin family	K02406
AADDAEAWVK			1.2929e+07	1.10858e+08	4.13191e+07	3.15417e+06			2.44222e+06	3.49092e+06	3.07192e+07	9.26414e+06	1.54443e+07	3.68567e+06	3.38217e+06	2.17914e+07	1.6826e+08	9.02201e+07	2.5848e+08									Bacteria		Bacteroidetes	Bacteroidia	Bacteroidales	Prevotellaceae	Prevotella	Prevotella sp. P2-180
AADDASGLALSEK	1.46715e+07	4.72303e+07	9.70846e+06	3.70267e+07	3.00733e+07	1.7101e+07	1.14381e+07	7.5327e+06	7.24996e+06	14637888	2.69278e+07	2.62068e+07	1.36782e+07	2.02963e+07	5.65219e+07	2.08472e+07	1.74782e+08	1.86366e+08	3.61148e+08	Bacteria		Firmicutes						Bacteria		Firmicutes	Clostridia	Clostridiales	Ruminococcaceae	Ruminococcus		N	Bacterial flagellin family	K02406
AADDLGLQVQYLESK				4.36632e+06		7.87951e+06						4.02041e+06			1.81739e+07	5.32112e+06	1.22458e+07	2.75154e+07	3.97612e+07									Bacteria							bacterium 1XD8-76	S	BMP lipoprotein family	K02058
AADELLDLLNK	1.00788e+06					1.06629e+06		1.01712e+06	2.66282e+06	1.93005e+06	5.14606e+06	1.46765e+07	999512	6.60188e+06	3.62651e+06	2.37834e+06	3.09128e+06	3.80217e+07	4.1113e+07									Bacteria		Firmicutes						G		K02027
AADFTAPTTLPATGTAEFGTLAYDNSK							6.45429e+06					1.85058e+06					6.45429e+06	1.85058e+06	8.30488e+06
AADFVYSWNR	1.5817e+06								2.33363e+06	1.37417e+06			3.11121e+06		4.9062e+06	2.74728e+07	1.5817e+06	3.9198e+07	4.07797e+07									Bacteria		Firmicutes	Clostridia	Clostridiales	Lachnospiraceae			E	Bacterial solute-binding protein 5 family	K15580
AADGSATHSDFSNGLVLVENTAAPFDSR					1.78272e+07		2.59277e+07	1.26191e+07	7.28015e+06	7.10773e+06	4.5112e+06	5.29685e+06	1.41207e+06	1.38603e+06	2.0672e+06		5.6374e+07	2.90612e+07	8.54353e+07
AADGSEWQK	1.32617e+07		1.03423e+07	1.69679e+06	1.67641e+07	1.68731e+07	1.71856e+07	1.43911e+07	1.12437e+06	17368896	7.1384e+06	3.9884e+06	1.11892e+07	5.10856e+06	1.0273e+07	8.86666e+06	9.05146e+07	6.50576e+07	1.55572e+08									Bacteria		Bacteroidetes	Bacteroidia	Bacteroidales	Prevotellaceae	Prevotella		I	Methylmalonyl-CoA mutase family	K01847	propanoyl-CoA degradation
AADGSTLGQMFYNAGSEAEVK						2.97714e+06		8.1749e+06	3.49879e+06	6.98405e+06	1.98579e+06	7.42871e+06	2.19199e+07	5.2575e+06	9.91599e+06		1.1152e+07	5.69908e+07	6.81428e+07
AADGTAAQTLDYAK	1.94216e+07	6.87672e+06	1.05181e+07	7.27363e+07	7.29478e+06	2.72349e+07	3.81193e+06	1.33078e+07			4.09462e+07	7.47661e+06	3.03569e+07	1.13465e+08	4.42358e+07	2.13479e+06	1.61202e+08	2.38615e+08	3.99817e+08
AADGTVDGHAVDVSASK											2.19031e+06		7.21064e+06		1.4091e+06			1.08101e+07	1.08101e+07									Bacteria		Firmicutes	Clostridia	Clostridiales	Lachnospiraceae	Roseburia		S
AADGYVLNEMK	8.19027e+06	1.00877e+06	1.43006e+06					938739	5.55163e+06	8669014		2.94079e+06			2.628e+06		1.15678e+07	1.97894e+07	3.13573e+07									Bacteria		Firmicutes						S
AADKDNCFATEGPNLVAR	2.00787e+07	6.04087e+08	3.22566e+07	2.97485e+07	9.95731e+06	7.55858e+07	4.93637e+07	4.07038e+06	2.45185e+07	2.87839e+07	1.55765e+07	3.66962e+07	6.57488e+07	1.43255e+07	4.25236e+08	1.01419e+08	8.25148e+08	7.12304e+08	1.53745e+09	Eukaryota	Metazoa	Chordata	Mammalia	Rodentia	Muridae	Rattus	Rattus norvegicus	Eukaryota	Metazoa	Chordata	Mammalia	Rodentia	Muridae			T	ALB/AFP/VDB family	K16141
AADKFEQALSAVK	798529	719322		1.45884e+06		2.10832e+06			1.97236e+06			634072	1.05241e+06	4.46063e+06	8.25735e+06		5.08502e+06	1.63768e+07	2.14618e+07									Bacteria		Spirochaetes	Spirochaetia	Spirochaetales	Spirochaetaceae	Treponema		I	FabD family	K00645	fatty acid biosynthesis
AADKVSVGADYAADPLSMDPTATSLVGYK	8.08031e+06																8.08031e+06		8.08031e+06									Bacteria		Firmicutes	Clostridia	Clostridiales	Ruminococcaceae	Ruminococcus
AADLAQADYATLR	2.28121e+07		1.7279e+07			2.64416e+06	7.05929e+06	1.15232e+07		12720188	6.99034e+06		1.63875e+07	3.19201e+06	5.68727e+06		6.13178e+07	4.49773e+07	1.06295e+08									Bacteria		Bacteroidetes	Bacteroidia	Bacteroidales	Prevotellaceae			S	Peptidase M16 family	K07263
AADLAQAGVAQSK	1.71596e+06			1.41556e+06									1.8028e+06	2.38005e+06	1.58196e+07	5.97386e+06	3.13152e+06	2.59763e+07	2.91078e+07									Bacteria
AADLAQYTVDLGTNPDGK	9.4264e+07		1.54311e+07	5.11345e+07	4.00055e+06	6.80107e+06	3.56734e+07	3.15979e+07	5.32097e+07	1.8659e+06	7.59459e+06	5.50138e+06	6.27177e+07	8.87137e+07	1.23815e+08	5.56303e+07	2.38903e+08	3.99049e+08	6.37951e+08									Bacteria		Firmicutes						G
AADLLAEGK	7.55203e+07	4.47042e+07	3.14874e+07	1.53039e+08	9.63067e+07	2.96e+08	3.5974e+07	2.86404e+07	5.49519e+07	1.15925e+08	3.58853e+07		3.40236e+07	4.97381e+07	4.45046e+07	2.91358e+07	7.61672e+08	3.64165e+08	1.12584e+09									Bacteria		Firmicutes						G		K02027
AADLLAGAK	864979	2.25223e+07		2.45431e+07	3.32541e+07	1.29455e+07	2.70382e+07	8.64171e+06	7.30858e+06	2.47897e+07	1.11127e+07	8.43442e+06	7.72739e+06		9.52433e+06	4.43435e+06	1.2981e+08	7.33315e+07	2.03141e+08	Bacteria		Proteobacteria						Bacteria		Bacteroidetes	Bacteroidia	Bacteroidales					LEA type 4 family
AADLLPVNWDETTVGK	1.0434e+07	309667		8.67662e+06	1.79093e+07	1.08672e+07	4.02505e+06	3.13034e+07	5.44379e+06	11711477	1.0079e+07	6.7359e+06	9.56141e+06	8.0189e+06	3.63007e+06	1.27646e+07	8.35253e+07	6.79452e+07	1.5147e+08									Bacteria		Bacteroidetes						P		K02016
AADLLPVNWDNTAVGR			762917		5.65462e+06	4.24241e+06	1.74115e+07	2.80109e+07	7.11438e+06	27064614			1.42336e+06	1.45444e+07	740926	2.56613e+06	5.60823e+07	5.34539e+07	1.09536e+08									Bacteria		Bacteroidetes	Bacteroidia	Bacteroidales				F		K00857
AADLPVLFFNR	918557		699311		1.76864e+06		6.65843e+06	3.11112e+06	2.46322e+06		3.56351e+06	4.01321e+06	3.4954e+06	3.42319e+06	846593	2.17864e+06	1.31561e+07	1.99838e+07	3.31398e+07	Bacteria		Firmicutes	Clostridia	Clostridiales				Bacteria		Firmicutes	Clostridia	Clostridiales	Ruminococcaceae			G	Bacterial solute-binding protein 2 family	K10439
AADNAAGLALSEK	8.8386e+07	1.14084e+08	2.75004e+08	3.36251e+08	7.10815e+07	1.20321e+08	8.37046e+07	7.84554e+07	4.83122e+08	48608260	1.01032e+08	1.05873e+08	1.07384e+08	1.1011e+08	6.88009e+08	3.87406e+07	1.16729e+09	1.68288e+09	2.85017e+09	Bacteria		Firmicutes	Clostridia	Clostridiales	Lachnospiraceae			Bacteria		Firmicutes	Clostridia	Clostridiales	Lachnospiraceae		Lachnospiraceae bacterium MD335	N	Bacterial flagellin family	K02406
AADNAAGLSLSEK		4.03653e+08	5.35338e+08	1.30177e+08	3.87583e+08	5.78634e+07	1.68482e+07	9.13601e+06	4.11261e+08	6568286	1.16531e+08	4.11518e+06	1.55853e+07	8.44313e+06	1.86945e+08	2.83424e+07	1.5406e+09	7.77791e+08	2.31839e+09									Bacteria		Firmicutes	Clostridia	Clostridiales	Lachnospiraceae	Roseburia	Roseburia sp. CAG:100	N	Bacterial flagellin family	K02406
AADNNTLSDAVYTLK	1.61141e+07	4.9029e+06	2.19277e+07	5.98975e+07	1.20451e+07	4.61015e+06	1.31881e+07	3.06903e+07		4.54058e+06		1.94991e+06	1.87245e+07	2.45518e+06	1.05627e+06	1.42152e+06	1.63376e+08	3.01479e+07	1.93524e+08									Bacteria		Bacteroidetes	Bacteroidia	Bacteroidales	Muribaculaceae
AADSDLYYVK	1.63141e+06	2.21804e+06			5.93543e+06		1.31215e+07	3.29207e+06	1.39955e+07		2.77233e+06	3.05106e+06	6.29426e+06	8.69795e+06		1.33386e+07	2.61984e+07	4.81498e+07	7.43482e+07																	S
AADSDLYYVSK	4.83335e+06	1.48122e+07	5.96616e+06		2.14338e+07	2.42432e+06	1.39049e+07					2.6163e+06		3.63284e+06	7.74096e+06	6.74686e+06	6.33747e+07	2.0737e+07	8.41117e+07
AADSVVEELKK		1.96218e+06	1.83487e+06	4.57152e+07	5.57175e+06				4.18136e+06	16594129	8.54468e+06	9.78523e+06	1.87779e+07	6.27336e+06	7.79027e+06	6.00609e+07	5.5084e+07	1.32008e+08	1.87092e+08	Bacteria		Verrucomicrobia	Verrucomicrobiae	Verrucomicrobiales	Akkermansiaceae	Akkermansia	Akkermansia muciniphila	Bacteria		Verrucomicrobia						O	Chaperonin (HSP60) family	K04077
AADTLTVGSK	3.34939e+06	1.06755e+07	3.74698e+07	5.22683e+06	9.68286e+06	5.01296e+06	9.60149e+06	5.13138e+06	4.20603e+06	2.28308e+06	2.15617e+06	1.13671e+06	3.65861e+06		1.48089e+07	1.45089e+06	8.61503e+07	2.97005e+07	1.15851e+08
AADVDTLGDLVQYNK	2.116e+07		1.01254e+07	2.4875e+07	8.0357e+06	2.33531e+07	1.43214e+07	2.25475e+07		11493644	3.16851e+07	1.22125e+07	1.58238e+07	3.68475e+06	6.53189e+06	3.98713e+07	1.24418e+08	1.21303e+08	2.45721e+08	Bacteria		Bacteroidetes	Bacteroidia	Bacteroidales				Bacteria		Bacteroidetes	Bacteroidia	Bacteroidales	Prevotellaceae			K	RNA polymerase alpha chain family	K03040
AADVENTPFLGFSEQDGR	5.20839e+06		2.05697e+06			2.0605e+06	2.5322e+06	7.60798e+06	2.53596e+06	2.072e+06	6.49653e+06	2.6566e+06	5.74586e+06	1.85938e+06	3.56641e+06	6.74165e+06	1.9466e+07	3.16744e+07	5.11404e+07									Bacteria		Bacteroidetes	Bacteroidia	Bacteroidales	Prevotellaceae	Prevotella		O		K03668
AADVETLGDLVQFNK				2.20272e+06		3.95938e+06	4.48248e+06	4.61659e+06		2.89579e+06		2.38454e+06	4.27263e+06				1.52612e+07	9.55296e+06	2.48141e+07	Bacteria								Bacteria								K	RNA polymerase alpha chain family	K03040
AADVETLGDLVQYNK	6.71911e+06				2.97798e+06		6.80131e+06	8.09322e+06	2.43603e+06	11897100	6.74296e+06	3.10568e+06	3.25098e+06				2.45916e+07	2.74327e+07	5.20244e+07	Bacteria		Bacteroidetes						Bacteria		Bacteroidetes	Bacteroidia	Bacteroidales	Prevotellaceae	Prevotella		K	RNA polymerase alpha chain family	K03040
AADVGADLVGK	1.3489e+07	2.127e+07	1.31259e+07	1.28106e+07	3.03218e+07	3.70095e+07	1.9573e+07	3.36198e+07	9.4984e+06	29456038	1.82869e+07	2.82001e+07		3.77661e+07	9.24702e+06	1.37806e+07	1.8122e+08	1.46235e+08	3.27455e+08									Bacteria		Bacteroidetes	Bacteroidia	Bacteroidales	Bacteroidaceae	Bacteroides		C	H(+)-translocating pyrophosphatase (TC 3.A.10) family	K01507
AADVTGTTFNSYK			2.94905e+07				6.42705e+07		7.35928e+07	31469166	1.56247e+07	6.69841e+07	5.61059e+06	4.42679e+07	6.03872e+07	1.06753e+07	9.37609e+07	3.08612e+08	4.02373e+08
AADVTSLLGTDDLLK							3.6058e+06										3.6058e+06		3.6058e+06									Bacteria
AADVVPVLAR	4.27236e+06	9.52647e+06	3.39321e+06				5.79174e+06		1.05357e+07		1.1269e+06	1.44361e+06	1.72518e+06	6.37796e+06	1.11499e+07	942090	2.29838e+07	3.33013e+07	5.62851e+07									Bacteria		Firmicutes	Bacilli	Bacillales	Paenibacillaceae			G	Glycosyl hydrolase 53 family	K01224
AAEAFNTLLENAR		1.78768e+07	1.7824e+06		4.21174e+06	5.41099e+06		3.02532e+06		1.16049e+06	6.07884e+06	7.94615e+06	3.1313e+07	9.83375e+06	8.728e+06		3.23073e+07	6.50602e+07	9.73675e+07									Bacteria		Firmicutes	Clostridia	Clostridiales				S
AAEAGNALVDKLTDEQAK	5.15589e+06		1.93963e+06			2.86083e+06	8.24264e+06	6.77946e+06	4.89017e+06		1.38674e+07	6.05132e+06	5.5091e+06	8.48055e+06	4.24318e+06		2.49785e+07	4.30417e+07	6.80202e+07									Bacteria		Firmicutes	Clostridia	Clostridiales		Colidextribacter	Colidextribacter sp. OB.20
AAEALELYK			2.47608e+06		4.55182e+06		1.94584e+07	1.72173e+07	9.8486e+06	31849040	6.21e+06	1.47586e+06	4.18599e+06	1.52218e+07	9.59725e+06		4.37036e+07	7.83885e+07	1.22092e+08									Bacteria		Bacteroidetes	Bacteroidia	Bacteroidales	Prevotellaceae	Prevotella		S	DMRL synthase family		riboflavin biosynthesis
AAEALYTPEGK		1.74595e+06	6.55887e+06		8.86998e+06		1.10293e+07	1.31815e+07		7902054	8.51134e+06	4.78151e+06	8.04614e+06	8.7797e+06	1.8943e+06	3.8051e+06	4.13856e+07	4.37201e+07	8.51057e+07									Bacteria		Bacteroidetes	Bacteroidia	Bacteroidales	Prevotellaceae	Prevotella		E	Glutamate synthase family	K00265	L-glutamate biosynthesis via GLT pathway
AAEAVGNQPEAK		9.20765e+06	1.42741e+07	4.01155e+07		5.97369e+06	6.73427e+06	5.754e+06	7.2414e+06	13603119	1.03048e+07	2.09879e+07	3.10218e+07	4.91751e+06	1.92972e+07	1.17448e+07	8.20592e+07	1.19119e+08	2.01178e+08	Bacteria		Firmicutes	Clostridia	Clostridiales				Bacteria		Firmicutes	Clostridia	Clostridiales				C	ATPase C chain family	K02110
AAEEEWELAVVPK			2.12173e+06	1.39918e+07	3.86399e+06			2.16811e+06			1.46894e+06	1.06793e+07	7.43911e+07	1.22017e+06	6.29007e+06	3.21011e+07	2.21457e+07	1.26151e+08	1.48296e+08									Bacteria		Firmicutes	Clostridia	Clostridiales	Lachnospiraceae	Blautia		G		K02058
AAEEKGWTLVTQQTAEWNAEK	1.76778e+07		2.82992e+06	4.60379e+06	3.27609e+07	1.53695e+06	9.71183e+06	7.38911e+06	1.15406e+08		1.47432e+07	2.2552e+07	2.20691e+07	2.50633e+07	1.1731e+08	9.38002e+06	7.65103e+07	3.26523e+08	4.03033e+08									Bacteria								G		K02058
AAEESLEEVK					7.88311e+06	1.07904e+07			1.37447e+07	9892996	4.20548e+06			1.00831e+07	1.98016e+07	4.55963e+06	1.86735e+07	6.22875e+07	8.0961e+07									Bacteria		Firmicutes	Clostridia	Clostridiales				D	FtsZ family	K03531
AAEEYPDVK	7.7069e+06	1.51143e+07	1.01101e+07	1.13219e+07	4.57976e+06	1.11832e+07	7.91366e+06	4.90398e+06	3.58462e+06	2.78935e+06	3.38225e+07	3.6595e+06	7.71717e+06	4.91954e+07	1.1214e+07		7.28338e+07	1.11983e+08	1.84816e+08	Bacteria		Firmicutes	Clostridia	Clostridiales	Lachnospiraceae		Lachnospiraceae bacterium	Bacteria		Firmicutes						S		K07335
AAEFGFTPTEYQR	1.1052e+07	8.78372e+06	9.94461e+06	1.61762e+07	1.11362e+07	2.11792e+07	1.47759e+07	1.81952e+07	2.73027e+06	13623920	2.39736e+07		2.00076e+07	1.00988e+07	6.31229e+06	3.03096e+07	1.11243e+08	1.07056e+08	2.18299e+08	Bacteria		Bacteroidetes	Bacteroidia	Bacteroidales	Prevotellaceae	Prevotella		Bacteria		Bacteroidetes	Bacteroidia	Bacteroidales	Prevotellaceae	Prevotella		S		K07263
AAEGCLVVLDALK								2.68768e+06	6.02124e+06			1.1594e+06		1.38629e+06		2.01925e+06	2.68768e+06	1.05862e+07	1.32739e+07									Bacteria		Firmicutes	Clostridia	Clostridiales	Oscillospiraceae	Oscillibacter		J	Universal ribosomal protein uL4 family	K02926
AAEGGFDLSGATLVDPETSDR													8.80296e+06					8.80296e+06	8.80296e+06	Bacteria		Firmicutes	Clostridia	Clostridiales				Bacteria		Firmicutes	Clostridia	Clostridiales				C	Phosphate acetyltransferase and butyryltransferase family	K00625	acetyl-CoA biosynthesis
AAEGNNFGTVLLPEGLLEFLPALKK	1.2391e+07		2.29193e+07	9.27886e+07									8.61831e+06		127799	140958	1.28099e+08	8.88707e+06	1.36986e+08	Bacteria		Bacteroidetes	Bacteroidia	Bacteroidales	Prevotellaceae	Prevotella	Prevotella copri	Bacteria		Bacteroidetes	Bacteroidia	Bacteroidales				H	Phosphofructokinase type A (PFKA) family	K00895	glycolysis
AAEGSNPAGTPAWGSDDKLDLSQYAVK						1.53463e+06								6.99428e+06			1.53463e+06	6.99428e+06	8.52891e+06
AAEGTGLLAGGPAR						2.06276e+06	1.11862e+07					4.55971e+06		7.59249e+06	1.4811e+06		1.32489e+07	1.36333e+07	2.68822e+07									Bacteria								J	Universal ribosomal protein uS5 family	K02988
AAEGTNQWSVK	3.45712e+06		2.18874e+06	1.55256e+07	1.37991e+06	2.40059e+06					1.04487e+06		7.64979e+06	5.05813e+06			2.49519e+07	1.37528e+07	3.87047e+07									Bacteria								E	Glu/Leu/Phe/Val dehydrogenases family	K00262
AAEGYSEFAVVR		2.20702e+06		1.81395e+06		4.15295e+06	8.52071e+06	9.64696e+06	1.47711e+06	1.71201e+06			6.17145e+06		1.82229e+06		2.63416e+07	1.11829e+07	3.75244e+07									Bacteria		Firmicutes	Clostridia	Clostridiales	Lachnospiraceae	Roseburia			ComF family
AAEHPSEAVGK	9.91925e+06				4.2814e+06		5.14199e+06	2.35438e+06					4.51145e+06		2.17232e+06		2.1697e+07	6.68377e+06	2.83808e+07	Bacteria		Firmicutes	Clostridia	Clostridiales	Lachnospiraceae	Roseburia		Bacteria		Firmicutes						H	Ketol-acid reductoisomerase family	K00053	L-isoleucine biosynthesis
AAEHPSELVGEEVRK						1.2218e+07											1.2218e+07		1.2218e+07									Bacteria								H	Ketol-acid reductoisomerase family	K00053	L-isoleucine biosynthesis
AAELAFEGFR	7.49419e+06		2.50367e+06	2.44143e+06	7.42769e+06		9.17471e+06		917528	3.10917e+06	3.61333e+06	5.62087e+06	5.95056e+06	3.7034e+06	720619	3.82294e+06	2.90417e+07	2.74584e+07	5.65001e+07	Bacteria		Bacteroidetes	Bacteroidia	Bacteroidales	Prevotellaceae	Prevotella	Prevotella bergensis	Bacteria		Bacteroidetes	Bacteroidia	Bacteroidales	Prevotellaceae	Prevotella		F		K00857
AAELDYSPLFDVMK	3.70312e+06				4.04354e+06	4.11528e+06	1.99276e+06	9.75598e+06	3.28852e+06	2.83163e+06		1.04413e+06	3.96058e+06		2.0546e+06	3.65182e+06	2.36107e+07	1.68313e+07	4.0442e+07									Bacteria		Bacteroidetes	Bacteroidia	Bacteroidales	Prevotellaceae	Prevotella		J	Bacterial ribosomal protein bL12 family	K02864
AAELLANSLATAGDGLLELR													1.80542e+06		1.10704e+07			1.28758e+07	1.28758e+07	Eukaryota	Metazoa	Chordata						Eukaryota	Metazoa	Chordata	Mammalia					O	Prohibitin family	K17080
AAELLAVPDER	7.9488e+06	1.2082e+07	2.14699e+07	4.29675e+07	2.1449e+07	5.20456e+06	1.88144e+07	6.48142e+06	3.95976e+07	4.48111e+06	3.17146e+07	2.51229e+07	2.73481e+07	4.0282e+07	3.65292e+07	1.94732e+07	1.36418e+08	2.24549e+08	3.60966e+08	Bacteria								Bacteria		Firmicutes	Clostridia	Clostridiales				Q	Diol/glycerol dehydratase small subunit family	K06122	1,2-propanediol degradation
AAELLESQNK	2.09432e+07	2.06633e+07	2.54752e+06	1.97611e+07	2.23744e+07	4.6528e+06	8.74181e+06	4.81061e+06	3.15628e+06	1.13198e+06	1.19827e+07	5.51653e+06	5.07882e+06	1.29973e+06	1.4683e+07	8.8225e+06	1.04495e+08	5.16716e+07	1.56166e+08									Bacteria		Bacteroidetes	Bacteroidia	Bacteroidales	Prevotellaceae	Prevotella	Prevotella sp. PCHR	S	DMRL synthase family		riboflavin biosynthesis
AAELLLSAK	1.07365e+07	8.82326e+06	7.02298e+06	1.30844e+07	2.62535e+07	2.0568e+07	2.94863e+07	2.8684e+07	4.47294e+06	16098004	8.45955e+06	1.79759e+07	7.29863e+06	8.87638e+06		1.08518e+07	1.44659e+08	7.40332e+07	2.18692e+08									Bacteria		Firmicutes	Clostridia	Clostridiales				S
AAELLTQQNNSK	1.26087e+07	1.78345e+07	3.86437e+06	2.645e+07					8.46182e+06		1.38883e+06	5.05688e+06		6.00653e+06	1.74666e+07	1.02368e+07	6.07576e+07	4.86175e+07	1.09375e+08
AAELNPSLALQYK			2.12111e+06	1.86853e+07				4.5969e+06			4.44834e+06					2.2829e+06	2.54034e+07	6.73124e+06	3.21346e+07									Bacteria		Bacteroidetes	Bacteroidia	Bacteroidales				S		K07192
AAELPEALR	8.09686e+06	1.68977e+07	8.17317e+06	4.1798e+06	1.49922e+07	3.71404e+07	1.03952e+07	9.314e+06	6.60242e+06	14224443	9.96455e+06	5.61639e+06	5.32747e+06	1.39603e+07	4.86205e+06	1.21843e+07	1.09189e+08	7.27418e+07	1.81931e+08	Bacteria								Bacteria								J	Universal ribosomal protein uS5 family	K02988
AAELSGDFK	4.90446e+07		3.46179e+07	4.33939e+07	1.07221e+08	8.9385e+07	1.00083e+08	8.97498e+07	1.63419e+07	94118408	2.34199e+07	6.12952e+07	1.62316e+07	9.75873e+07	1.39443e+07	2.66146e+07	5.13495e+08	3.49553e+08	8.63048e+08	Bacteria		Bacteroidetes	Bacteroidia	Bacteroidales				Bacteria		Bacteroidetes	Bacteroidia	Bacteroidales	Prevotellaceae			G	PEP-utilizing enzyme family	K01006
AAELTTLLESR	4.36883e+07	6.49779e+06	2.50695e+07		2.52083e+07	5.69635e+07	4.57129e+07	6.19751e+07	2.22998e+07	77688817	4.91852e+07	2.74299e+07	3.13058e+07	3.4784e+07	5.85333e+06	3.25524e+07	2.65115e+08	2.81099e+08	5.46214e+08	Eukaryota								Eukaryota	Viridiplantae	Streptophyta	Magnoliopsida					C	ATPase alpha/beta chains family	K02132
AAELYAEGAK	1.26545e+07	2.29061e+07	8.65897e+06	1.26948e+07			1.28192e+07		1.29365e+07		2.54675e+06	5.05479e+06	1.13472e+06	1.10232e+06		4.27055e+06	6.97336e+07	2.70456e+07	9.67791e+07	Bacteria								Bacteria								M
AAEMAAHAQELK	2.69466e+06							5.17676e+06	4.92794e+06		2.7675e+06	1.61729e+06	2.75829e+06	2.6348e+06			7.87142e+06	1.47058e+07	2.25772e+07									Bacteria								C		K03737
AAENLASATLFAQNSK	3.44311e+07	9.34138e+06	7.78564e+06					6.46463e+06	1.90134e+06		1.07507e+07		1.14215e+07			7.52236e+06	5.80227e+07	3.15959e+07	8.96186e+07									Bacteria		Firmicutes	Clostridia	Clostridiales	Lachnospiraceae			G		K17318
AAENNSYFK	2.10401e+06				4.53079e+06	8.51491e+06	3.46254e+06	2.47146e+06				1.21921e+06	8.50867e+06	3.76151e+06			2.10837e+07	1.34894e+07	3.45731e+07									Bacteria		Firmicutes	Clostridia	Clostridiales				N	Bacterial flagellin family	K02406
AAENVLFSHLVK	1.09905e+07		3.77567e+06		7.73243e+06	8.2856e+06	8.40148e+06	1.63886e+07	6.00581e+06	11198976	1.48998e+07	8.33451e+06	7.20164e+06		5.17615e+06	1.2269e+07	5.55743e+07	6.50859e+07	1.2066e+08	Bacteria		Bacteroidetes	Bacteroidia	Bacteroidales				Bacteria		Bacteroidetes	Bacteroidia	Bacteroidales	Muribaculaceae			E	Beta-eliminating lyase family	K01667
AAENVLFSYLVKPGDR								4.5539e+06			1.61574e+06					2.48914e+06	4.5539e+06	4.10488e+06	8.65878e+06									Bacteria		Bacteroidetes	Bacteroidia	Bacteroidales	Muribaculaceae			E	Beta-eliminating lyase family	K01667
AAEPTEEQQAEYDFK	3.00687e+06										1.05857e+07	1.08036e+06	2.2741e+06	7.39817e+06			3.00687e+06	2.13383e+07	2.43452e+07									Bacteria
AAEQLAQATLK	2.40282e+07	3.82722e+07	2.32119e+07	5.19627e+07	3.99567e+07	2.07883e+07	1.13522e+07		1.0337e+07	6.82355e+06	1.65632e+06	904882	2.45165e+07	3.07735e+07	2.33604e+07	2.73096e+07	2.09572e+08	1.25682e+08	3.35254e+08									Bacteria		Bacteroidetes	Bacteroidia	Bacteroidales				O		K01802
AAESLPLNVGFLAK	7.679e+06			2.62463e+07	7.90727e+06	6.88464e+06	6.31005e+06	3.68065e+07	6.19701e+06	17651256	1.91901e+07	2.45806e+07	1.46721e+07	1.02643e+07	3.15291e+06	1.89229e+07	9.18338e+07	1.14631e+08	2.06465e+08									Bacteria								E	Metallo-dependent hydrolases superfamily	K01428	urea degradation
AAESNSYFK	6.02555e+06	4.18836e+06	4.68139e+06	4.67717e+06	9.15886e+06	1.4063e+07	3.75307e+07	1.45363e+07	6.27376e+06	9249103	1.54343e+06		2.14346e+06				9.48614e+07	1.92098e+07	1.14071e+08									Bacteria		Firmicutes	Clostridia	Clostridiales				N	Bacterial flagellin family	K02406
AAESQSEEAAEGK	906368				2.0906e+06		7.31158e+06	2.11991e+06		7.81486e+06		563529				673548	1.24285e+07	9.05194e+06	2.14804e+07									Bacteria		Bacteroidetes	Bacteroidia	Bacteroidales	Prevotellaceae	Prevotella		J	Universal ribosomal protein uS2 family	K02967
AAESVLMELVK	5.23721e+06		1.50069e+07		3.56101e+06	2.55223e+06			6.48127e+07		1.45042e+07	1.47872e+07	4.93206e+06	1.71315e+07	1.2892e+08	2.27855e+07	2.63574e+07	2.67873e+08	2.94231e+08	Bacteria								Bacteria								E	Beta-eliminating lyase family	K01667
AAESVLMELVKK	2.93516e+06							495840	1.01475e+07			2.83287e+06	2.10689e+06		5.67804e+06	854612	3.431e+06	2.16199e+07	2.50509e+07	Bacteria								Bacteria								E	Beta-eliminating lyase family	K01667
AAETGWVVDGK	1.87687e+08	5.84209e+07	5.21473e+07	4.40679e+07	1.34754e+08	1.7175e+08	7.39212e+07	3.74284e+07	2.69324e+07	1.41797e+08	1.56625e+08	2.07018e+07	1.52685e+08	1.1579e+08	2.39409e+07	8.34083e+07	7.60177e+08	7.2188e+08	1.48206e+09									Bacteria		Firmicutes						G
AAETLWEGTDKEK				1.36347e+07												1.08557e+06	1.36347e+07	1.08557e+06	1.47203e+07									Bacteria		Firmicutes	Clostridia	Clostridiales	Lachnospiraceae		Lachnospiraceae bacterium	G		K17318
AAEVAEALR	1.5554e+07	2.37223e+07	1.33773e+07		1.43585e+07	1.29237e+07	1.92301e+07	1.06548e+07	1.91779e+07	6.00602e+06	6.83118e+06	1.37636e+07	6.2265e+06	2.55141e+07	1.86118e+07	6.74467e+06	1.09821e+08	1.02876e+08	2.12696e+08									Bacteria								J	Universal ribosomal protein uS5 family	K02988
AAEVALVGTEK	8.46533e+06			3.68749e+07		4.63629e+06	2.37406e+06		6.14544e+06	22952000		4.46581e+06	5.68975e+07	8.32687e+06		1.01885e+07	5.23506e+07	1.08976e+08	1.61327e+08									Bacteria		Firmicutes						CQ	Bacterial microcompartments protein family
AAEVGGDMLTVVK		1.56559e+07	2.63732e+06		2.2185e+06	7.16464e+06	8.0385e+06	3.73401e+06	4.54195e+06			1.02608e+07		2.75324e+06	4.52673e+06		3.94489e+07	2.20828e+07	6.15317e+07									Bacteria
AAEVLDFLEK	4.00548e+06		3.52048e+06		2.93487e+06	3.59264e+06	4.05604e+06	3.58519e+06		3.45283e+06	5.81873e+06	2.16324e+06		2.04055e+06	1.83551e+06	6.9275e+06	2.16947e+07	2.22384e+07	4.39331e+07									Bacteria		Bacteroidetes	Bacteroidia	Bacteroidales	Prevotellaceae			S
AAEVLEGVTLSSFK	3.50636e+06				1.30759e+07				3.67826e+06	14695075			4.29466e+06				1.65823e+07	2.2668e+07	3.92503e+07									Bacteria		Firmicutes	Clostridia	Clostridiales	Oscillospiraceae	Oscillibacter	uncultured Oscillibacter sp.	F
AAEVPEALR	1.61367e+07	4.32453e+07	1.01439e+07	2.5206e+07	1.7848e+07	1.53281e+07	2.5611e+07	2.24079e+07	1.71365e+07	26134976	7.79963e+06	2.2794e+07	1.04089e+07	2.69909e+07	3.36828e+07	9.2824e+06	1.75927e+08	1.5423e+08	3.30157e+08	Bacteria								Bacteria		Firmicutes	Clostridia	Clostridiales				J	Universal ribosomal protein uS5 family	K02988
AAEVPEALRK		1.0935e+07															1.0935e+07		1.0935e+07	Bacteria								Bacteria		Firmicutes	Clostridia	Clostridiales				J	Universal ribosomal protein uS5 family	K02988
AAEVVAGTK	5.33563e+06	9.3476e+06	4.03498e+06	4.86356e+07	1.20014e+07	2.92264e+06	1.74873e+07		4.13501e+07	5.03693e+07	1.54145e+07	8.4619e+06	5.86103e+07	1.14283e+07	4.70808e+06	2.28077e+06	9.97652e+07	1.92623e+08	2.92388e+08									Bacteria		Firmicutes	Clostridia	Clostridiales	Oscillospiraceae	Oscillibacter	Oscillibacter sp. 1-3	N	Bacterial flagellin family	K02406
AAEVVLLGTEK	4.70034e+07		1.92431e+07	1.19006e+07	3.50261e+07	1.19201e+07	2.37838e+07	2.55364e+07	2.34246e+07	10051724		4.00496e+07					1.74414e+08	7.35259e+07	2.4794e+08	Bacteria		Firmicutes	Clostridia	Clostridiales												CQ	Bacterial microcompartments protein family
AAEVYPNDAR	3.93486e+07	9.67512e+06	1.20428e+08	3.51306e+07	2.16006e+08	2.85222e+07	8.55801e+07	5.29445e+07	9.29707e+07	3.01362e+07	5.06504e+07	2.09384e+07	3.34575e+07	1.03728e+08	1.91751e+08	7.56725e+07	5.87635e+08	5.99305e+08	1.18694e+09									Bacteria		Bacteroidetes	Bacteroidia	Bacteroidales	Prevotellaceae			NU		K02656
AAEWLNAYATAK	6.04079e+06	1.47594e+07		5.96555e+07		1.28309e+07				5.10479e+07	1.12935e+07	4.59719e+06	1.76853e+08	1.16268e+07	1.37355e+07	8.82673e+07	9.32865e+07	3.57422e+08	4.50708e+08	Bacteria		Firmicutes	Clostridia	Clostridiales				Bacteria								G	Bacterial solute-binding protein 2 family	K02058
AAEYLGEGLQAFCLPGSVADDRK	7.88185e+06				1.67305e+07	1.04052e+07	8.96205e+06	1.19442e+07	9.73665e+06	4.89774e+06					1.4279e+07	1.37664e+07	5.59239e+07	4.26798e+07	9.86037e+07									Bacteria		Bacteroidetes	Bacteroidia	Bacteroidales				S
AAEYNAMNLK	1.43447e+07				3.56257e+07	2.06359e+07	3.39448e+06	1.37631e+07	2.75958e+06	2.60455e+07	8.89975e+06		3.32121e+07	1.64765e+07	2.36251e+06	1.03084e+07	8.77638e+07	1.00064e+08	1.87828e+08									Bacteria		Bacteroidetes	Bacteroidia	Bacteroidales	Prevotellaceae	Prevotella		S	Glutamine synthetase family	K01915
AAEYNLETATLETLTEGLYGGGTK									2.43184e+06		6.7758e+06		2.26492e+06		1.02701e+06			1.24996e+07	1.24996e+07									Bacteria		Bacteroidetes	Bacteroidia	Bacteroidales	Prevotellaceae	Prevotella	Prevotella sp. PCHR
AAEYVEFNDQLQK	6.28804e+06	2.79838e+06	1.15915e+07	3.50982e+07	3.59084e+07	1.84225e+07	4.60369e+07	5.10245e+07	4.07418e+07	8.53248e+06	2.33465e+07	9.53814e+06	1.00284e+07	1.74531e+07	1.46703e+07	3.1626e+07	2.07168e+08	1.55937e+08	3.63105e+08									Bacteria		Bacteroidetes	Bacteroidia	Bacteroidales	Muribaculaceae			S
AAFAQLVELAK	5.17192e+06				7.01679e+06	4.60633e+06	1.22118e+07	3.11003e+06	1.48795e+07	4.93455e+06	2.47801e+06	8.73033e+06	3.89211e+06	1.0266e+07	1.47361e+06	1.88954e+06	3.21169e+07	4.85436e+07	8.06605e+07									Bacteria		Firmicutes	Clostridia	Clostridiales				J	Bacterial ribosomal protein bL20 family	K02887
AAFDHNYAK	1.19322e+08		1.22856e+08	887653	1.0258e+08	1.10122e+08	1.25822e+08	7.58963e+07	2.53638e+08	67149872	8.26376e+07	9.12734e+07	1.57564e+08	1.27138e+08	3.97925e+08	7.68246e+07	6.57486e+08	1.25415e+09	1.91164e+09	Bacteria		Bacteroidetes						Bacteria		Bacteroidetes	Bacteroidia	Bacteroidales				I	Myo-inositol 1-phosphate synthase family	K01858	myo-inositol biosynthesis
AAFDNAQATEK	5.35431e+07	1.60312e+07	2.53194e+06	1.28516e+07	5.07836e+06			2.13634e+06	2.76512e+07				7.54389e+06	1.02967e+07	5.77409e+06		9.21725e+07	5.1266e+07	1.43438e+08																	G		K00692		GH5
AAFEAGNYVEQLPQFFK																5.33334e+06		5.33334e+06	5.33334e+06									Bacteria		Firmicutes						G		K02027
AAFEEAEHAAK	7.88858e+07	9.72705e+07	6.32784e+07	5.85559e+07	6.47834e+07	3.40528e+07	1.26282e+08	5.05644e+07	1.19267e+08	36592929	6.01653e+07	7.18744e+07	4.9986e+07	4.47399e+07	8.88903e+07	5.36612e+07	5.73673e+08	5.25177e+08	1.09885e+09	Bacteria								Bacteria								C
AAFEEAEHASK	3.13356e+06	1.0837e+07	7.67434e+06	3.4107e+07	694962	2.26632e+06	3.97109e+06	2.10464e+07	2.42669e+06	6.04117e+06			1.05051e+07	2.03327e+06	1.23309e+06	1.92442e+06	8.37306e+07	2.41638e+07	1.07894e+08	Bacteria								Bacteria								C
AAFEEQTGAK	1.05002e+07		4.24103e+06	1.36233e+07	4.0988e+06	3.82968e+06	5.81813e+06		4.7428e+06	4.29484e+06	4.84424e+06	485877	2.23964e+06		1.50694e+07	4.13483e+06	4.21112e+07	3.58116e+07	7.79228e+07									Bacteria		Firmicutes						G	Bacterial solute-binding protein 1 family	K02027
AAFEGLDQNAVR		1.93078e+07	9.12344e+06		2.65191e+06	6.84326e+06	2.71595e+07	9.91374e+06	2.99091e+07	5492136	6.02227e+06	1.19308e+07	5.14923e+06	1.11572e+07	6.89723e+06	5.21994e+06	7.49997e+07	8.17779e+07	1.56778e+08									Bacteria		Firmicutes	Clostridia	Clostridiales	Ruminococcaceae			I	Enoyl-CoA hydratase/isomerase family	K01715	butanoate metabolism
AAFEGLDQNTVR																				Bacteria		Firmicutes	Clostridia	Clostridiales	Ruminococcaceae	Subdoligranulum	Subdoligranulum variabile	Bacteria		Firmicutes	Clostridia	Clostridiales	Ruminococcaceae			I	Enoyl-CoA hydratase/isomerase family	K01715	butanoate metabolism
AAFEGLDQSAVR			6.46078e+06			2.25466e+06			9.40551e+06	3.17408e+06							8.71545e+06	1.25796e+07	2.1295e+07									Bacteria		Firmicutes	Clostridia	Clostridiales	Ruminococcaceae			I		K01715
AAFELVGALK				4.11535e+06					6.35715e+06		1.06234e+06		1.02885e+06	5.28315e+06	1.52312e+07		4.11535e+06	2.89626e+07	3.3078e+07	Bacteria		Firmicutes	Bacilli	Lactobacillales	Lactobacillaceae	Lactobacillus		Bacteria		Firmicutes	Bacilli	Lactobacillales	Lactobacillaceae	Lactobacillus		C		K01958
AAFENEFALAK	1.68757e+07		1.03278e+07	4.88388e+07		2.38268e+07	5.27554e+07	1.67482e+07	2.34181e+07	34684090	2.69293e+07	1.64264e+06	1.87013e+07	1.38283e+07	1.75738e+07	2.68699e+07	1.69373e+08	1.63647e+08	3.3302e+08									Bacteria		Bacteroidetes	Bacteroidia	Bacteroidales				M		K21572
AAFETNLLGTDDTK	3.22769e+06	1.10163e+07	3.03841e+06	1.53784e+07		8.68863e+06	2.30511e+06	3.33193e+06		3.26294e+06		5.22971e+06	3.30206e+06	1.72464e+07		3.01528e+06	4.69864e+07	3.20564e+07	7.90429e+07
AAFFNLEK	2.63006e+07	4.95591e+07	1.49118e+07	9.60815e+06	3.29868e+07		3.83273e+07	2.91313e+07	5.28468e+07	1.57242e+07	3.22554e+06	2.57141e+07	7.80364e+06	2.536e+07	2.48479e+07	1.3695e+07	2.00825e+08	1.69217e+08	3.70042e+08									Bacteria		Firmicutes						G	Enolase family	K01689	glycolysis
AAFLGTDYEQAGK		3.86731e+06							5.63893e+07								3.86731e+06	5.63893e+07	6.02566e+07									Bacteria								G	Bacterial solute-binding protein 2 family	K10439
AAFNLLASVSYR	9.48675e+06		1.82846e+06	6.49798e+07	5.40634e+06	2.49824e+07		3.92769e+06		1.41406e+07	4.56195e+07		2.57077e+07	886444	1.5629e+06	3.60762e+07	1.10611e+08	1.23993e+08	2.34605e+08
AAFPYTALNR		2.36017e+06	2.38744e+06	2.90526e+08								2.02988e+06					2.95273e+08	2.02988e+06	2.97303e+08
AAFQLGSPWR	3.93819e+06				3.64007e+06	5.55412e+06	6.76625e+06	3.52327e+06	2.34079e+06		4.16384e+06	5.34698e+06	5.07888e+06	2.76554e+06	2.00592e+07	6.20746e+06	2.34219e+07	4.59627e+07	6.93846e+07	Eukaryota	Metazoa	Chordata														C	Aldehyde dehydrogenase family	K00128	ethanol degradation
AAFSFEVFPPK	2.5626e+07	3.65613e+06	499706	5.51582e+06	4.75458e+07	4.18403e+06	7.55117e+06	1.53029e+07	4.96448e+07	1.50322e+07	9.18678e+06	2.20291e+07	8.39808e+06	2.03914e+07	2.95335e+07	1.34002e+07	1.09882e+08	1.67616e+08	2.77498e+08	Bacteria		Firmicutes	Clostridia	Clostridiales	Clostridiaceae	Clostridium		Bacteria		Firmicutes						E		K00297
AAFTQLTDTAK	5.32565e+07	2.58186e+07	2.27749e+07	7.62892e+06	7.49453e+06		8.92294e+06	6.9247e+06	1.11977e+07			5.37028e+07	4.08315e+06	9.4716e+06		7.79436e+06	1.32821e+08	8.62496e+07	2.19071e+08									Bacteria		Firmicutes	Clostridia	Clostridiales	Ruminococcaceae	Flavonifractor		J	Bacterial ribosomal protein bL20 family	K02887
AAFTVQGSWEYAK	2.13798e+07			2.76871e+06	1.27084e+07	2.15913e+07	1.74075e+07	1.4742e+07	1.06352e+07	12990703	1.18447e+07	3.77425e+06	2.33389e+07	1.0995e+07	1.31094e+07	7.29685e+06	9.05977e+07	9.39849e+07	1.84583e+08									Bacteria								G		K10117
AAFVDNWAAEK	1.25572e+07	2.81379e+06	6.31346e+06		2.40754e+07	2.01997e+07	1.15627e+07	8.94066e+06	1.5887e+07	6736673	1.65169e+07	1.10825e+07	9.10765e+06	1.56633e+07	6.37248e+07	2.67444e+07	8.64629e+07	1.65463e+08	2.51926e+08	Bacteria		Firmicutes	Clostridia	Clostridiales	Oscillospiraceae	Oscillibacter		Bacteria		Firmicutes						G		K10117
AAFYGDNWNGCAK			8.578e+06		7.69453e+06	3.00435e+06		4.39229e+06	9.47325e+06	3.06299e+06							2.36692e+07	1.25362e+07	3.62054e+07									Bacteria		Bacteroidetes	Bacteroidia	Bacteroidales				M	Outer membrane OOP (TC 1.B.6) superfamily
AAGAALGSSRPVAETLK									6.86506e+06		2.04406e+06	4.17775e+06				1.81639e+06		1.49033e+07	1.49033e+07	Bacteria		Firmicutes	Clostridia	Clostridiales				Bacteria		Firmicutes	Clostridia	Clostridiales				I	Acyl-CoA dehydrogenase family	K00248	butanoate metabolism
AAGAATALR		4.82081e+06	6.64628e+06		4.83898e+06		5.74503e+06		2.4418e+06	4367641		6.92082e+06	851621	8.23969e+06	1.254e+06	3.85719e+06	2.20511e+07	2.79328e+07	4.99839e+07	Bacteria		Actinobacteria	Actinobacteria	Frankiales	Frankiaceae	Frankia	Frankia torreyi	Bacteria		Firmicutes	Clostridia	Clostridiales				G	KHG/KDPG aldolase family	K01625	2-dehydro-3-deoxy-D-gluconate degradation
AAGAAVLAVTHAAGSPLTK	8.2985e+06	1.20221e+07		4.61871e+06	2.15233e+07	4.14859e+06	2.25867e+07	5.70939e+06	4.82977e+07	11105338	7.5276e+06	2.34144e+07	7.29787e+06	3.14323e+07	1.5666e+07	3.17193e+06	7.89073e+07	1.47913e+08	2.2682e+08									Bacteria								M
AAGAAVVAVTHAAGSPLTK	1.75288e+07			2.42469e+06	5.01045e+06												2.4964e+07		2.4964e+07									Bacteria								M
AAGADEAMK	2.12728e+06				6.29937e+06	6.6177e+06	3.17895e+06	1.6431e+06	2.96751e+06	11146634			4.89425e+06	1.63106e+06			1.98664e+07	2.06394e+07	4.05059e+07									Bacteria		Firmicutes	Clostridia	Clostridiales				G	KHG/KDPG aldolase family	K01625	2-dehydro-3-deoxy-D-gluconate degradation
AAGADQYLDLTTHTWTTENFLK	829094				2.10286e+06		1.98316e+06		6.53626e+06			519191			3.43311e+06	608141	4.91512e+06	1.10967e+07	1.60118e+07									Bacteria		Firmicutes	Clostridia	Clostridiales	Ruminococcaceae	Pseudoflavonifractor	Pseudoflavonifractor sp. 60	G		K02027
AAGADQYLNLENHTWTTDGFLK	1.02652e+07		2.22876e+07	1.60229e+07	5.5317e+06	2.41717e+07	8.61392e+06	4.53881e+06	1.26075e+07	5.24547e+06	2.87805e+07	6.88745e+06	1.41067e+07	1.60121e+07	2.06494e+07	2.34578e+06	9.14318e+07	1.06635e+08	1.98067e+08									Bacteria		Firmicutes	Clostridia	Clostridiales	Ruminococcaceae	Pseudoflavonifractor	Pseudoflavonifractor sp. 60	G		K02027
AAGADTALR	1.30141e+07	1.36811e+07	2.47073e+06	2.16394e+07	6.37239e+07	7.62799e+07	1.80513e+07	1.15271e+07	4.22383e+07	4.53513e+07	1.37832e+07	8.91957e+06	1.11662e+07	1.16776e+07	1.10094e+07	2.3889e+07	2.20387e+08	1.68035e+08	3.88422e+08	Bacteria		Firmicutes	Clostridia	Clostridiales	Lachnospiraceae		Lachnospiraceae bacterium	Bacteria		Firmicutes	Clostridia	Clostridiales				G	KHG/KDPG aldolase family	K01625	2-dehydro-3-deoxy-D-gluconate degradation
AAGADYVGEMDLVEK		9.44018e+06												1.01999e+06			9.44018e+06	1.01999e+06	1.04602e+07	Bacteria		Firmicutes	Clostridia	Clostridiales				Bacteria								J	Universal ribosomal protein uL1 family	K02863
AAGADYVGLDEYLDK					3.15164e+06			3.92602e+06	2.98101e+06		2.33266e+06					6.51996e+06	7.07766e+06	1.18336e+07	1.89113e+07	Bacteria		Bacteroidetes						Eukaryota	Viridiplantae	Streptophyta	Magnoliopsida	Fabales	Fabaceae			J	Universal ribosomal protein uL1 family	K02863
AAGADYVGLDEYLEK	9.00338e+06	1.44865e+06			3.79203e+06			8.13603e+06	5.99293e+06	8.58481e+06	1.1183e+07	7.23088e+06	6.35412e+06	1.15453e+07	6.87232e+06	1.35753e+07	2.23801e+07	7.13386e+07	9.37187e+07	Bacteria		Bacteroidetes						Bacteria		Bacteroidetes	Bacteroidia	Bacteroidales				J	Universal ribosomal protein uL1 family	K02863
AAGADYVGLDEYLNK	1.59008e+06			2.20892e+07													2.36793e+07		2.36793e+07	Bacteria		Bacteroidetes	Bacteroidia	Bacteroidales	Porphyromonadaceae	Porphyromonas	Porphyromonas crevioricanis	Bacteria		Bacteroidetes	Bacteroidia	Bacteroidales				J	Universal ribosomal protein uL1 family	K02863
AAGADYVGLEEYLEK				9.50696e+06		1.63702e+07	5.24234e+06	1.25486e+07	4.83327e+06	3958227	4.74322e+06	7.6944e+06	3.47587e+06	2.45629e+06	3.88621e+06	6.63957e+06	4.3668e+07	3.7687e+07	8.13551e+07	Bacteria		Bacteroidetes	Bacteroidia	Bacteroidales	Prevotellaceae	Prevotella		Bacteria		Bacteroidetes	Bacteroidia	Bacteroidales				J	Universal ribosomal protein uL1 family	K02863
AAGAELYSVSEDTEFVHK	1.83384e+06							2.12612e+06	7.36057e+06	2.93311e+06	3.14139e+06			6.73519e+06	8.05225e+06	4.13844e+06	3.95995e+06	3.23609e+07	3.63209e+07	Bacteria		Firmicutes	Bacilli	Lactobacillales	Lactobacillaceae	Lactobacillus		Bacteria		Firmicutes	Bacilli	Lactobacillales	Lactobacillaceae	Lactobacillus		O	Peroxiredoxin family	K03386
AAGAGLGGVLTPTGVGTLLADGK	4.97112e+06				1.37419e+06	1.66057e+06		3.02695e+06	9.65713e+06	1.65855e+06	3.87111e+06	5.15039e+06	2.72e+06	4.43768e+06	9.05025e+06	6.28888e+06	1.10328e+07	4.2834e+07	5.38668e+07	Bacteria		Firmicutes	Clostridia	Clostridiales	Oscillospiraceae	Oscillibacter		Bacteria		Firmicutes	Clostridia	Clostridiales	Oscillospiraceae	Oscillibacter	Oscillibacter sp. 1-3	I	3-oxoacid CoA-transferase subunit A family	K01034	short-chain fatty acid metabolism
AAGAQLQGTK	5.09516e+06		1.41692e+07		2.22592e+07	2.52564e+06	8.5095e+06		4.96942e+06			6.51762e+06	3.41686e+06	7.12546e+06	5.63918e+06	988203	5.25587e+07	2.86567e+07	8.12154e+07	Eukaryota	Metazoa	Chordata	Mammalia					Eukaryota	Metazoa	Chordata	Mammalia	Rodentia				C	AlaDH/PNT family; PNT beta subunit family	K00323
AAGATSLLALGGGSPMDVAK	8.16049e+06	4.70034e+07		2.4422e+07	7.78708e+06	7.37979e+06	6.07192e+06	3.37887e+07	2.36708e+07	5.9532e+06	1.57971e+07	1.93065e+07	2.74493e+07	2.96449e+07	1.42587e+07	3.0173e+07	1.34613e+08	1.66254e+08	3.00867e+08									Bacteria		Firmicutes						C	Iron-containing alcohol dehydrogenase family	K00001	methanol degradation
AAGATVLAVTHAAGSPLTK	1.31552e+06			3.09334e+06							5.02759e+06				1.83539e+07	1.14842e+07	4.40886e+06	3.48657e+07	3.92746e+07									Bacteria								M
AAGCPSGQVCELQAGVR	3.75061e+06	1.03062e+09	9.95516e+07		6.73294e+06	8.3698e+06		1.63827e+06	7.99002e+07				1.77487e+06		1.07468e+08	2.32873e+07	1.15066e+09	2.1243e+08	1.36309e+09	Eukaryota	Metazoa	Chordata	Mammalia	Rodentia	Muridae	Rattus	Rattus norvegicus	Eukaryota	Metazoa	Chordata	Mammalia	Rodentia				W
AAGDGLWTWSR					8.99038e+06	6.40852e+06	1.10831e+06				2.04751e+06	1.94323e+06	1.34877e+06		1.05628e+06	1.45523e+07	1.65072e+07	2.09481e+07	3.74553e+07									Bacteria		Firmicutes	Clostridia	Clostridiales				F
AAGDGLWTWTR	1.66348e+08	3.23068e+08	1.17542e+08	1.79404e+08	9.72615e+07	1.61301e+07	2.75053e+08	1.45993e+08	7.92976e+07	5.10105e+07	1.64695e+08	2.67488e+08	1.49948e+08	1.47997e+08	4.49376e+07	5.62658e+07	1.3208e+09	9.61638e+08	2.28244e+09									Bacteria		Firmicutes	Clostridia	Clostridiales	Oscillospiraceae	Oscillibacter	uncultured Oscillibacter sp.
AAGDGLYTWTR					3.27849e+07					16231587					5.30485e+06	7.98286e+06	3.27849e+07	2.95193e+07	6.23042e+07									Bacteria		Firmicutes	Clostridia	Clostridiales	Ruminococcaceae		Ruminococcaceae bacterium D16	F
AAGDTPYVVGR						1.91233e+07	2.03837e+07			9505516	4.98203e+07	4.71652e+07	9.90281e+06			2.26928e+07	3.9507e+07	1.39087e+08	1.78594e+08	Bacteria		Firmicutes	Clostridia	Clostridiales				Bacteria		Firmicutes	Clostridia	Clostridiales	Lachnospiraceae			F	AIR synthase family	K01933	IMP biosynthesis via de novo pathway
AAGDVSNASNK			378109		6.03807e+06		4.25735e+06	146610	296309								1.08201e+07	296309	1.11165e+07									Bacteria							bacterium 1xD42-67	N	Bacterial flagellin family	K02406
AAGEAPYLVGK	1.46141e+07				1.36132e+07	3.65163e+07	1.6981e+07	1.95073e+07	8.95004e+06	30064604		1.16537e+07	3.94087e+07			1.77979e+07	1.01232e+08	1.07875e+08	2.09107e+08									Bacteria		Firmicutes						F	AIR synthase family	K01933	IMP biosynthesis via de novo pathway
AAGELAGLK		1.55947e+07		3.52523e+06	6.32432e+06		1.31572e+07	3.20737e+06		2.24763e+06	4.0998e+06	5.00729e+06	9.99439e+06	4.45287e+06		1.87123e+07	4.18087e+07	4.45142e+07	8.6323e+07	Bacteria								Bacteria		Verrucomicrobia	Verrucomicrobiae	Verrucomicrobiales	Akkermansiaceae	Akkermansia		O	Heat shock protein 70 family	K04043
AAGETDDKNVTSTVTEAK		6.7896e+06	2.58939e+06		4.82408e+06	7.62899e+06	8.21211e+06	2.16183e+06	1.99889e+07	3126380	3.42158e+07	1.57232e+07	1.05186e+07	1.12702e+07	1.70922e+07	3.03499e+06	3.2206e+07	1.1497e+08	1.47176e+08									Bacteria							bacterium 1xD42-67	N	Bacterial flagellin family	K02406
AAGETPYVVGR			1.46437e+07	2.5578e+06	1.29074e+07	2.03792e+07	4.76392e+06	3.55766e+06	4.85976e+06	3.38446e+06	1.94622e+07					1.67483e+07	5.88097e+07	4.44547e+07	1.03264e+08	Bacteria		Firmicutes	Clostridia	Clostridiales				Bacteria		Firmicutes	Clostridia	Clostridiales				F	AIR synthase family	K01933	IMP biosynthesis via de novo pathway
AAGFAYTVEYQK			1.82968e+06		4.05226e+06		1.24502e+07		4.58194e+06			1.41965e+06		5.63237e+06			1.83322e+07	1.1634e+07	2.99662e+07
AAGFDPYELVK	3.65594e+07	1.74573e+07	2.35476e+07	6.79743e+06	4.09054e+07	4.08096e+07	3.25407e+07	5.75813e+07	4.50736e+07	25357151	2.91399e+07	3.33816e+07	2.05257e+07	3.91726e+07	6.31263e+07	5.0689e+07	2.56199e+08	3.06466e+08	5.62665e+08	Bacteria		Firmicutes	Clostridia	Clostridiales	Oscillospiraceae	Oscillibacter		Bacteria		Firmicutes						S
AAGGEAAAEEK	1.71471e+06	1.69781e+06	1.97811e+06			1.95189e+06		1.09817e+06					1.57456e+06	743941	6.47444e+06	655204	8.44068e+06	9.44814e+06	1.78888e+07									Bacteria		Bacteroidetes						J	Bacterial ribosomal protein bL12 family	K02935
AAGGEGGPTFGK	6.72894e+06	2.79366e+06	1.0985e+07	2.28425e+07	8.41997e+06	1.90882e+07	1.04938e+07	7.37054e+06	2.83349e+06	34282192	2.17009e+06		5.89503e+06		4.12684e+06	1.01996e+06	8.87226e+07	5.03276e+07	1.3905e+08									Bacteria		Firmicutes	Clostridia	Clostridiales	Ruminococcaceae	Ruminococcus		G
AAGGLALLGTER	1.23611e+07	2.50109e+06	1.12092e+07		1.54032e+07	1.58615e+07	2.26589e+07	1.75871e+07	1.88002e+06	14651574	8.19311e+06		1.53924e+07		3.45649e+06	9.50669e+06	9.75821e+07	5.30803e+07	1.50662e+08	Bacteria								Bacteria		Bacteroidetes	Bacteroidia	Bacteroidales	Prevotellaceae			U	SecA family	K03070
AAGGLSSLEDAEEFLR													4.30811e+06					4.30811e+06	4.30811e+06	Bacteria		Firmicutes	Clostridia	Clostridiales	Lachnospiraceae	Blautia		Bacteria		Firmicutes	Clostridia	Clostridiales				F	DeoC/FbaB aldolase family	K01619	2-deoxy-D-ribose 1-phosphate degradation
AAGGNLLPSTTGAAK	8.36817e+06		4.76252e+06		1.04665e+07	1.54489e+07	1.57253e+07	5.41705e+06	3.68794e+06	6.89198e+06	1.06028e+07	1.66296e+07	3.21624e+06	1.08981e+07		9.39911e+06	6.01884e+07	6.13258e+07	1.21514e+08	Bacteria								Bacteria		Bacteroidetes	Bacteroidia	Bacteroidales				G	Glyceraldehyde-3-phosphate dehydrogenase family	K00134	glycolysis
AAGGTLPATLAGK	1.65292e+08	1.8731e+07	7.36083e+07		5.18806e+07	4.01297e+07	1.62163e+08	2.15586e+08	9.17988e+07	349965648	6.96806e+07	3.1626e+07	1.34848e+08	1.25687e+08	3.3118e+07	2.69318e+07	7.2739e+08	8.63655e+08	1.59105e+09									Bacteria		Bacteroidetes	Bacteroidia	Bacteroidales	Prevotellaceae	Prevotella
AAGGVLDADTK	8.96953e+06	1.23962e+07	4.37621e+06	3.32368e+07	1.1414e+06				1.49019e+07		7.61018e+06	1.28594e+07	8.34036e+06	2.50143e+07		8.71075e+06	6.01201e+07	7.74369e+07	1.37557e+08	Bacteria								Bacteria		Firmicutes	Bacilli	Lactobacillales	Lactobacillaceae	Lactobacillus		C	Glycyl radical enzyme (GRE) family	K00656	pyruvate fermentation
AAGGVSTTADAVK	1.27636e+08		5.31181e+06	1.24006e+07	1.43513e+08	1.94871e+08	1.35485e+08	1.22311e+08	1.7677e+08	1.43318e+08	3.7831e+06	3.41396e+06	8.62798e+07		7.89257e+07		7.41529e+08	4.9249e+08	1.23402e+09	Bacteria		Bacteroidetes	Bacteroidia	Bacteroidales			Bacteroidales bacterium	Bacteria		Bacteroidetes	Bacteroidia	Bacteroidales				F	DeoC/FbaB aldolase family	K01619	2-deoxy-D-ribose 1-phosphate degradation
AAGGVSTTEDAVK	3.69102e+06				1.29254e+07	4.53902e+06	3.57972e+06	3.56005e+06	6.52162e+06	8489596	7.07929e+06	1.10793e+07	8.43639e+06		4.86215e+06	9.34916e+06	2.82952e+07	5.58175e+07	8.41127e+07	Bacteria		Bacteroidetes	Bacteroidia	Bacteroidales	Muribaculaceae		Muribaculaceae bacterium	Bacteria		Bacteroidetes	Bacteroidia	Bacteroidales				H	DeoC/FbaB aldolase family	K01619	2-deoxy-D-ribose 1-phosphate degradation
AAGHSMLLFGVNPTGAQVGSVLK									3.96353e+06				6.48224e+06		6.84983e+06			1.72956e+07	1.72956e+07									Bacteria								M		K07004
AAGKDDTLVVAFTNVQDLK	3.44596e+06			2.62902e+06	1.95992e+06		1.74253e+06	678842	5.13527e+06		1.26149e+07	2.07845e+06	1.33743e+07	6.66875e+06	1.5396e+07	5.38409e+06	1.04563e+07	6.06517e+07	7.1108e+07	Bacteria		Firmicutes	Bacilli	Lactobacillales	Lactobacillaceae	Lactobacillus		Bacteria		Firmicutes	Bacilli	Lactobacillales	Lactobacillaceae	Lactobacillus		G		K02777
AAGKEEVVTDK									2.82371e+06	22380198	852391				1.75855e+06	5.18431e+06		3.29992e+07	3.29992e+07									Bacteria		Firmicutes	Clostridia	Clostridiales
AAGLAEAEALAAK	3.48462e+06		7.77073e+06	1.15641e+07	7.27637e+06	7.90754e+06		1.24023e+06	9.05434e+06		1.49081e+06			6.56897e+06		1.07824e+07	3.92436e+07	2.78966e+07	6.71402e+07	Bacteria								Bacteria								T		K07192
AAGLAEVFTPGTPTSK	1.0172e+06	2.64868e+07	8.0281e+07	1.96277e+08	5.29318e+07	1.47301e+08	5.09453e+07	2.18774e+08	5.52737e+07	93461104	2.07387e+08	8.83365e+07	2.0882e+08	2.91317e+07	6.13631e+07	2.0235e+06	7.74015e+08	7.45797e+08	1.51981e+09	Bacteria		Firmicutes	Negativicutes	Acidaminococcales	Acidaminococcaceae			Bacteria		Firmicutes	Negativicutes					I		K01849
AAGLALTDTFVK	4.7972e+06	5.46514e+06	2.3973e+06	8.12035e+06	6.66047e+06	9.18352e+06	8.99412e+06	9.77777e+06	3.49412e+06	11582639	9.7636e+06	8.39244e+06	4.4412e+06	5.86236e+06		1.55254e+07	5.53959e+07	5.90618e+07	1.14458e+08	Bacteria		Bacteroidetes	Bacteroidia	Bacteroidales	Rikenellaceae	Alistipes		Bacteria		Bacteroidetes	Bacteroidia	Bacteroidales	Muribaculaceae			G	Glyceraldehyde-3-phosphate dehydrogenase family	K00134	glycolysis
AAGLAVSTWDSDSKPGDR	1.31621e+07		3.22045e+06				2.86689e+06	1.89373e+06	4.63484e+06		2.20332e+06	4.16236e+06		2.66233e+06		2.68894e+06	2.11432e+07	1.63518e+07	3.7495e+07									Bacteria								G	Bacterial solute-binding protein 2 family	K10555
AAGLDANPAWQYAAAR	2.537e+06	8.13109e+06	4.79202e+06		7.46451e+06		2.66003e+06	3.66119e+06	1.0509e+07		5.89663e+06	6.9687e+06		6.06706e+06	4.50449e+06		2.92458e+07	3.39459e+07	6.31918e+07									Bacteria								G	GPI family	K01810	gluconeogenesis
AAGLDEVTAELQR			5.33851e+06						1.81746e+07			5.08205e+06	3.45635e+06		7.45285e+06		5.33851e+06	3.41659e+07	3.95044e+07									Bacteria		Firmicutes	Clostridia	Clostridiales	Lachnospiraceae			G		K17318
AAGLDLDLVDVGSNSDK		448601							9.24363e+06			2.22663e+06	2.49601e+06		3.44124e+07	2.20035e+06	448601	5.0579e+07	5.10276e+07	Bacteria		Firmicutes	Clostridia	Clostridiales				Bacteria								S
AAGLDLTDVSLQTK	6.87235e+06	3.25724e+06		3.49801e+07													4.51097e+07		4.51097e+07									Bacteria		Firmicutes	Clostridia	Clostridiales	Eubacteriaceae	Eubacterium	Eubacterium sp. CAG:786	G
AAGLEARPVDR		1.85782e+06	9.06076e+07	1.93383e+07							203464			978765		673606	1.11804e+08	1.85583e+06	1.1366e+08									Bacteria		Firmicutes	Clostridia	Clostridiales	Eubacteriaceae	Eubacterium		N	Bacterial flagellin family	K02406
AAGLENFVHVK	2.08259e+06		1.96518e+07		4.46247e+06	4.47809e+06	1.06788e+07	9.06768e+06	5.06136e+06	12944926	3.37516e+06	1.45109e+06	1.84654e+06		1.64286e+06	2.03159e+06	5.04213e+07	2.83535e+07	7.87749e+07	Bacteria		Bacteroidetes	Bacteroidia	Bacteroidales	Prevotellaceae	Prevotella	Prevotella ruminicola	Bacteria		Bacteroidetes	Bacteroidia	Bacteroidales	Prevotellaceae	Prevotella		I	Methylmalonyl-CoA mutase family	K01847	propanoyl-CoA degradation
AAGLENVDFVCLR	3.87347e+06			2.58294e+06	4.92164e+06	4.9861e+06			7.704e+06	4.71798e+06	4.15614e+06	2.15603e+06		1.39135e+06	7.44301e+06	3.40172e+06	1.63642e+07	3.09702e+07	4.73344e+07									Bacteria		Firmicutes	Clostridia	Clostridiales	Clostridiaceae	Clostridium	Clostridium sp. CAG:1024	C		K00194
AAGLEYTLNQLDEYR	1.31089e+07							1.75612e+06	1.18694e+06				1.33487e+07	2.08295e+06			1.4865e+07	1.66186e+07	3.14836e+07	Bacteria		Firmicutes	Clostridia				Clostridia bacterium	Bacteria		Firmicutes						C		K00297
AAGLGNLHGK	5.23634e+06	2.99411e+06	1.04859e+07	7.99149e+06	6.72897e+06	1.4549e+07	6.20483e+06	954533	8.01467e+06	1.60167e+07	2.39649e+07	3.10884e+06	9.32436e+06		1.55173e+07	1.20111e+07	5.51452e+07	8.79578e+07	1.43103e+08									Bacteria		Firmicutes	Clostridia	Clostridiales				H		K01624
AAGLLTDADAAAGK			1.10708e+06				5.47268e+06	1.37787e+07	2.92433e+06				1.50255e+07	4.57199e+06	2.75182e+06		2.03584e+07	2.52736e+07	4.56321e+07									Bacteria		Firmicutes	Clostridia	Clostridiales	Ruminococcaceae	Ruminococcus
AAGLNDFLHVR	2.79447e+06				2.41008e+06	3.87032e+06	4.52989e+06	3.74611e+06	4.84775e+06	5054356	3.55469e+06	2.5789e+06	4.88453e+06		3.15425e+06	4.47736e+06	1.73509e+07	2.85518e+07	4.59027e+07	Bacteria		Bacteroidetes	Bacteroidia	Bacteroidales	Muribaculaceae	Muribaculum	Muribaculum intestinale	Bacteria		Bacteroidetes	Bacteroidia	Bacteroidales				I	Methylmalonyl-CoA mutase family	K01847	propanoyl-CoA degradation
AAGLNLDWFPTNFMSRDGVLYYVDYECNPYMEEWSFER																												Bacteria
AAGLPLLAYDR	3.62787e+07	5.36568e+07	5.1657e+07		6.24902e+07	2.29557e+06	4.62502e+07	3.15869e+07	4.15057e+07	9320768	2.53332e+07	3.60505e+07	1.92947e+07	4.25984e+07	4.41902e+07	2.28935e+07	2.84215e+08	2.41187e+08	5.25402e+08									Bacteria		Firmicutes	Clostridia	Clostridiales				G	Bacterial solute-binding protein 2 family	K02058
AAGLPTVLLNR	4.20534e+07	7.76835e+07	3.44332e+07	6.04262e+07	2.69128e+07	1.13868e+07	1.69684e+07	1.37897e+07	1.04106e+08	19696694	1.9877e+07	3.85279e+07	2.54249e+07	7.03789e+07	1.77863e+08	3.18271e+07	2.83654e+08	4.87702e+08	7.71356e+08									Bacteria								G	Bacterial solute-binding protein 2 family	K10439
AAGLPVLAYDR	5.7021e+07		9.36022e+07	4.45278e+07	4.50738e+07	5.51588e+07	3.34e+07		1.52951e+08	3.03257e+07	5.17818e+07	4.61682e+07	3.94827e+07	6.32635e+07	4.53609e+08	1.02224e+08	3.28784e+08	9.39806e+08	1.26859e+09	Bacteria		Actinobacteria	Actinobacteria					Bacteria		Firmicutes	Clostridia	Clostridiales				G	Bacterial solute-binding protein 2 family	K02058
AAGLSLSEK		7.06357e+06	1.76272e+06	7.83558e+06			4.78854e+06		2.50315e+07	3189408	8.75574e+06	2.23917e+07		4.4657e+06	3.28385e+07		2.14504e+07	9.66726e+07	1.18123e+08									Bacteria								N	Bacterial flagellin family	K02406
AAGLTTEVGTDR	1.36695e+06	5.54855e+06		5.4095e+06				1.29124e+06	1.55438e+07		1.74083e+06	2.97025e+06					1.36162e+07	2.02549e+07	3.38711e+07									Bacteria		Firmicutes	Clostridia	Clostridiales	Ruminococcaceae	Acutalibacter
AAGMDATHDTVHEMAK	4.15283e+06	1.48971e+06	980827	3.85286e+06			7.05001e+06	1.77922e+07	1.00388e+07	11551801			5.82127e+06		2.11245e+06	980696	3.53185e+07	3.0505e+07	6.58234e+07	Bacteria		Bacteroidetes	Bacteroidia	Bacteroidales	Prevotellaceae	Prevotella		Bacteria		Bacteroidetes	Bacteroidia	Bacteroidales	Prevotellaceae	Prevotella		C
AAGMDATHDTVHEMAKDEAR								4.01192e+06									4.01192e+06		4.01192e+06	Bacteria		Bacteroidetes	Bacteroidia	Bacteroidales	Prevotellaceae	Prevotella		Bacteria		Bacteroidetes	Bacteroidia	Bacteroidales	Prevotellaceae	Prevotella		C
AAGNDFLGWVR	2.58512e+06		1.36029e+06	1.52089e+06	1.09486e+07	9.50754e+06	9.52733e+06	1.07805e+07	6.50371e+06	4.63478e+06	7.65115e+06	4.72887e+06	2.78108e+06			1.04418e+07	4.62303e+07	3.67414e+07	8.29717e+07									Bacteria		Bacteroidetes	Bacteroidia	Bacteroidales				G	GPI family	K01810	gluconeogenesis
AAGNLAGGASQNK	1.99398e+07		2.26549e+07		1.9429e+07	2.75429e+07	2.11279e+07	2.18988e+07	6.37008e+06	22462690	1.45248e+07	1.9659e+07	2.12568e+07		4.97432e+06	3.03008e+07	1.32593e+08	1.19548e+08	2.52142e+08									Bacteria		Bacteroidetes	Bacteroidia	Bacteroidales	Prevotellaceae	Prevotella		I
AAGNNGLWEVTVALK							3.85519e+06				3.29124e+06	3.62427e+06	679393			2.65298e+06	3.85519e+06	1.02479e+07	1.41031e+07	Bacteria		Bacteroidetes	Bacteroidia	Bacteroidales	Bacteroidaceae	Bacteroides		Bacteria		Bacteroidetes	Bacteroidia	Bacteroidales	Bacteroidaceae	Bacteroides		DN
AAGNSGLLGVGFDK																												Bacteria								G	Bacterial solute-binding protein 2 family	K10439
AAGNSNLANTTFK	1.8455e+06		7.96516e+06	1.89305e+07				2.47138e+06			3.36393e+06	4.23646e+06	1.8035e+06	6.48668e+06	1.05477e+07	6.72651e+06	3.12126e+07	3.31648e+07	6.43774e+07									Bacteria		Firmicutes						N	Bacterial flagellin family	K02406
AAGPAAGAPAAEEK	1.32454e+07	3.72296e+06	3.41623e+07	5.94007e+07	9.42877e+06	2.15322e+07	1.36698e+07	6.71494e+06	4.84062e+06	8924635	2.8949e+07	6.0272e+06	1.38168e+07	1.82755e+06	6.58573e+07	6.53824e+07	1.61877e+08	1.95626e+08	3.57503e+08									Bacteria		Bacteroidetes	Bacteroidia	Bacteroidales				J	Bacterial ribosomal protein bL12 family	K02935
AAGQLCEGYK									1.11303e+07						3.43259e+06			1.45629e+07	1.45629e+07									Bacteria								IQ	Short-chain dehydrogenases/reductases (SDR) family
AAGQQALVSNR									2.63332e+06	3.94096e+06		2.25028e+06	1.4882e+06					1.03128e+07	1.03128e+07	Bacteria		Verrucomicrobia	Verrucomicrobiae	Verrucomicrobiales	Akkermansiaceae	Akkermansia	Akkermansia muciniphila	Bacteria		Verrucomicrobia	Verrucomicrobiae	Verrucomicrobiales	Akkermansiaceae	Akkermansia		J	Universal ribosomal protein uL2 family	K02886
AAGSADPAALK					7.6081e+06	1.16331e+07	9.2857e+06		4.11258e+06	9668656			5.08467e+06		3.19728e+07	3.19082e+06	2.85269e+07	5.40295e+07	8.25564e+07									Bacteria		Firmicutes	Clostridia	Clostridiales				E		K01999
AAGSGDPAALK	7.39377e+07	8.80174e+06	1.51039e+07	9.72293e+06	7.9026e+07	1.03161e+07	1.8651e+07	1.15033e+07	1.76351e+07	2.49045e+07	9.47734e+06	1.68463e+07	2.10905e+07	2.1837e+07	1.39945e+07	5.08674e+06	2.27063e+08	1.30872e+08	3.57935e+08									Bacteria		Firmicutes	Clostridia	Clostridiales				E		K01999
AAGSPDAAAVK	1.94424e+06	7.74755e+06		1.30631e+06	3.97359e+06	1.13993e+06	1.69262e+06	464577	658352				4.94102e+06	629903	4.69177e+06	5.22801e+06	1.82688e+07	1.61491e+07	3.44179e+07									Bacteria		Firmicutes						E		K01999
AAGSPEVETK						8.01447e+06		2.24855e+06							5.72695e+06	2.7949e+06	1.0263e+07	8.52185e+06	1.87849e+07									Bacteria		Firmicutes	Clostridia	Clostridiales	Oscillospiraceae	Oscillibacter	Oscillibacter sp. 1-3	M
AAGTAAQLMAK	1.3138e+06	1.49359e+07			1.08033e+07	4.64407e+07		543780	2.67632e+07	1.21817e+07	1.96977e+07	1.02237e+06		1.24327e+06	3.28604e+06	5.51444e+06	7.40375e+07	6.97087e+07	1.43746e+08	Bacteria								Bacteria								J		K02886
AAGTNANSYR							6.74708e+06	1.53227e+06					2.69656e+06				8.27935e+06	2.69656e+06	1.09759e+07									Bacteria		Firmicutes	Clostridia	Clostridiales	Ruminococcaceae	Pseudoflavonifractor	Pseudoflavonifractor sp. 60
AAGTQLADVVTEPFNANK	3.4142e+06	2.72309e+07				3.42284e+06		4.67727e+06	2.35886e+07	2.68567e+06	3.10584e+07	1.87831e+07	1.77261e+06	1.30197e+07		1.88979e+07	3.87453e+07	1.09806e+08	1.48551e+08
AAGTQVLLFDR	7.77147e+06	2.24375e+06	1.86187e+06		1.13064e+07	3.87689e+06	2.75831e+06	8.40418e+06	1.20081e+06		5.68651e+06	6.23118e+06	1.84577e+07		3.4829e+06	2.44384e+07	3.82229e+07	5.94975e+07	9.77204e+07									Bacteria								G		K02058
AAGTTLDEK	3.50089e+06	1.22771e+06		4.90599e+06	2.92604e+06		1.29096e+07		2.39392e+06	5.34505e+06	3.65597e+06		4.57684e+06		1.82925e+06		2.54702e+07	1.7801e+07	4.32712e+07									Bacteria		Firmicutes	Clostridia	Clostridiales				N	Bacterial flagellin family	K02406
AAGVAAQLMAK		1.73351e+07															1.73351e+07		1.73351e+07	Bacteria		Firmicutes	Clostridia	Clostridiales				Bacteria		Firmicutes						J	Universal ribosomal protein uL2 family	K02886
AAGVDGTNAMAYYKPWQVNESDGVYLLNR									3.80811e+06				5.46205e+06					9.27017e+06	9.27017e+06									Bacteria		Firmicutes	Clostridia	Clostridiales	Oscillospiraceae	Oscillibacter	Oscillibacter sp. 1-3	T		K01227		GH73
AAGVDLTSSERPGTLGSLR	4.37619e+06				4.76135e+07	3.02715e+07	4.12371e+07	3.7001e+07	7.8159e+06	14143007	3.50804e+06	1.74708e+07	1.43508e+06	1.40359e+07	1.20086e+06	6.78379e+06	1.60499e+08	6.63934e+07	2.26893e+08	Bacteria		Bacteroidetes						Bacteria		Bacteroidetes	Bacteroidia	Bacteroidales				P	TonB-dependent receptor family
AAGVNVEPFWPGLFAK					4.78186e+06	1.87627e+06	4.42191e+06	3.70657e+06	1.68603e+06	3.04855e+06	6.36665e+06	2.5743e+06	8.18762e+06		9.15822e+07	9.0467e+06	1.47866e+07	1.22492e+08	1.37279e+08	Eukaryota	Metazoa							Eukaryota	Metazoa	Chordata	Mammalia					J	Eukaryotic ribosomal protein P1/P2 family	K02942
AAGVQLLNSGGPGEAADLR	3.97643e+07	5.45965e+07	7.43421e+07	4.58016e+07	4.44308e+07	4.95302e+07	9.36416e+07	1.92444e+08	3.66993e+07	89635530	5.90814e+07	7.2329e+07	1.95308e+07	8.51846e+07	3.50182e+06	5.92571e+07	5.94551e+08	4.2522e+08	1.01977e+09	Bacteria								Bacteria		Bacteroidetes	Bacteroidia	Bacteroidales	Prevotellaceae	Prevotella		P	TonB-dependent receptor family		starch degradation
AAGVSCVLAETFAR	3.57082e+06				4.92634e+06	3.56901e+06			1.09577e+07		2.76265e+06		2.30579e+06	2.10172e+06	5.94499e+06	3.74725e+06	1.20662e+07	2.78201e+07	3.98863e+07	Bacteria		Firmicutes	Clostridia	Clostridiales				Bacteria								E	LeuD family	K01704	L-leucine biosynthesis
AAGVSVQNVSGTFGTAPK	3.1493e+06		1.12253e+07	1.50643e+06	1.05825e+07	1.06614e+07	6.6451e+06	1.97693e+07	2.83186e+06	3.48685e+06	6.14844e+06	1.07274e+07	3.16485e+06	6.09955e+06		8.11015e+06	6.35394e+07	4.05691e+07	1.04109e+08	Bacteria		Bacteroidetes						Bacteria		Bacteroidetes	Bacteroidia	Bacteroidales				H	TonB-dependent receptor family		starch degradation
AAGVTAVYSGNYLTLSGVTGGAGENK	5.28657e+06		1.98705e+07	1.54247e+07	1.39296e+06			1.12755e+06		2.52042e+06	4.5906e+06	1.03882e+07		1.3065e+06		2.44482e+07	4.31023e+07	4.32539e+07	8.63562e+07									Bacteria		Bacteroidetes	Bacteroidia	Bacteroidales				S	Fibrillar collagen family
AAGVTVTELTPEAAEEFR	4.42838e+06			8.95631e+06	3.0569e+06			1.05844e+06	2.27796e+07	3.46451e+06	9.30461e+06	5.75309e+06	1.04499e+06	1.24483e+07	6.68316e+06	3.36296e+06	1.75e+07	6.48413e+07	8.23413e+07									Bacteria		Firmicutes	Clostridia	Clostridiales	Oscillospiraceae	Oscillibacter		G
AAGVVDPAK	1.30354e+07	1.9389e+07	7.90489e+06	6.0291e+06			1.23322e+07	7.5488e+06	3.11968e+06	18597836	3.12315e+06		7.4629e+06	3.56343e+06	5.65344e+06		6.62394e+07	4.15204e+07	1.0776e+08	Bacteria		Bacteroidetes	Bacteroidia	Bacteroidales				Bacteria		Bacteroidetes	Bacteroidia	Bacteroidales				O	Chaperonin (HSP60) family	K04077
AAGYETPLVEGLK				2.60832e+06		8.73383e+06		2.01926e+06	4.03404e+06				2.70255e+06	9.24965e+06	2.68155e+07	2.81559e+07	1.33614e+07	7.09576e+07	8.4319e+07									Bacteria		Firmicutes	Clostridia	Clostridiales	Lachnospiraceae			G	Bacterial solute-binding protein 1 family	K10117
AAGYNTLVTYSDNK	3.40751e+07	2.1835e+07		1.26207e+07	4.07481e+06	7.69789e+06	6.27645e+06	8.21716e+06	1.04452e+07		1.09024e+08	1.67067e+07	4.05429e+07	4.28781e+07	2.29381e+07	1.05343e+07	9.47971e+07	2.5307e+08	3.47867e+08									Bacteria								G	Bacterial solute-binding protein 2 family
AAGYNTLVTYSDNKNDQQVNDLQNMLSK						5.18977e+06	5.39538e+06	3.72235e+06			7.19643e+06	5.56669e+06	9.82015e+06		1.55558e+07	1.96711e+06	1.43075e+07	4.01062e+07	5.44137e+07									Bacteria								G	Bacterial solute-binding protein 2 family
AAHLADYQSLFNR											9.4421e+06	1.30736e+06						1.07495e+07	1.07495e+07									Bacteria		Firmicutes	Clostridia	Clostridiales				G	Glycosyl hydrolase 95 family	K15923		GH95
AAHNTLLFANLGLQNNFR	7.17459e+06				1.2473e+06		2.18934e+06	763339									1.13746e+07		1.13746e+07									Bacteria		Bacteroidetes	Bacteroidia	Bacteroidales	Muribaculaceae		Muribaculaceae bacterium Isolate-036 (Harlan)
AAHYYYLLR	8.25819e+06			8.97877e+06	1.10753e+07	5.74379e+06			3.83774e+06	7305085	7.32289e+06	1.01772e+06	1.89039e+07		6.96635e+06	1.02709e+07	3.40561e+07	5.56247e+07	8.96807e+07									Bacteria		Bacteroidetes						F		K00857
AAKPTLSYDGYYGLTK				2.30317e+07	1.84883e+07	1.55759e+07		9.74843e+06		8763762		6.33126e+06	1.53088e+06	5.83269e+06			6.68443e+07	2.24586e+07	8.93029e+07									Bacteria		Bacteroidetes	Bacteroidia	Bacteroidales	Prevotellaceae	Prevotella		P	TonB-dependent receptor family		starch degradation
AALAALNEQR	766698			1.43376e+06									1.69644e+07				2.20045e+06	1.69644e+07	1.91649e+07
AALAALNQQR		930798					2.6181e+07	3.46316e+06							1.65889e+06		3.0575e+07	1.65889e+06	3.22339e+07									Bacteria							bacterium 0.1xD8-82
AALAAQEAALAAAK	5.95348e+06	8.08652e+06			4.5989e+06			5.0353e+06				958740			2.83837e+07	5.48028e+06	2.36742e+07	3.48228e+07	5.8497e+07	Bacteria		Bacteroidetes	Bacteroidia	Bacteroidales	Bacteroidaceae	Bacteroides	Bacteroides uniformis	Bacteria		Bacteroidetes	Bacteroidia	Bacteroidales	Bacteroidaceae	Bacteroides		D
AALAATEAQAAATK		2.04165e+07	7.12818e+06													738017	2.75447e+07	738017	2.82827e+07																		4Fe4S bacterial-type ferredoxin family
AALADMTAAGVR	7.99049e+06	4.52397e+06	7.37211e+06	6.84899e+07	2.96674e+07	6.67483e+07	5.36367e+06	7.46362e+07	2.17064e+07	44611418	3.44555e+07	3.03469e+07	8.39049e+07	4.43191e+06		3.74674e+07	2.64792e+08	2.56924e+08	5.21716e+08									Bacteria		Firmicutes	Negativicutes	Acidaminococcales	Acidaminococcaceae	Phascolarctobacterium	Phascolarctobacterium succinatutens	E	Methylmalonyl-CoA epimerase family	K05606
AALAEGLVPGGGVAFLR				8.18456e+06													8.18456e+06		8.18456e+06	Eukaryota	Metazoa	Arthropoda	Insecta	Lepidoptera	Papilionidae	Papilio	Papilio xuthus	Bacteria		Bacteroidetes	Bacteroidia	Bacteroidales				O		K04077
AALAEGLVPGGGVAYLR	1.01079e+08	1.74937e+06	1.73051e+08	5.63541e+08	5.49163e+07	6.42001e+07	5.50557e+07	8.39851e+07	5.98275e+07	6.00617e+07	1.90016e+08	6.5055e+07	1.92823e+08	3.27284e+07	9.49987e+07	2.70262e+08	1.09758e+09	9.65772e+08	2.06335e+09	Bacteria		Bacteroidetes	Bacteroidia	Bacteroidales				Bacteria		Bacteroidetes	Bacteroidia	Bacteroidales				O	Chaperonin (HSP60) family	K04077
AALALANQSNK			3.11228e+06			2.40273e+06	5.16069e+06	5.08939e+06		2963807	9.15606e+06	2.0032e+06			1.42685e+07	1.04581e+06	1.57651e+07	2.94374e+07	4.52025e+07									Bacteria		Firmicutes	Clostridia	Clostridiales	Ruminococcaceae	Pseudoflavonifractor	Pseudoflavonifractor sp. 524-17	N	Bacterial flagellin family	K02406
AALALLDRPNEYAAR	7.46658e+06	6.76474e+06			9.74238e+06	9.74413e+06	8.76942e+06	5.81751e+06	7.17887e+06	11598522	6.16575e+06	6.74089e+06	7.99979e+06	3.98462e+06	9.33015e+06	7.58731e+06	4.83048e+07	6.05859e+07	1.08891e+08	Eukaryota	Metazoa	Chordata	Mammalia	Rodentia	Muridae	Rattus	Rattus norvegicus	Eukaryota	Metazoa	Chordata	Mammalia	Rodentia				U	Annexin family	K17099
AALANLDESEVEK					9.45915e+07						1.21527e+07	2.21328e+06					9.45915e+07	1.4366e+07	1.08957e+08
AALATLDDVK			2.73874e+06		1.29332e+06			1.83287e+06					1.93664e+07			1.9193e+06	5.86494e+06	2.12857e+07	2.71506e+07
AALDEMLALAELNLK							1.72616e+06		1.74787e+06		2.60428e+06	972381	3.04601e+06		742115	1.63756e+06	1.72616e+06	1.07502e+07	1.24764e+07
AALDEYLATYNDGAK	7.56791e+06		3.25401e+06	5.49012e+06		9.06291e+06		5.11943e+06	4.37994e+06	7063033	2.435e+06	7.15226e+06	822524		4.27214e+06	2.72544e+06	3.04944e+07	2.88503e+07	5.93447e+07									Bacteria		Firmicutes	Clostridia	Clostridiales	Ruminococcaceae	Ruminococcus		C	Pyruvate:ferredoxin/flavodoxin oxidoreductase family	K03737
AALDGLTADQVSK	1.96569e+07	2.23263e+07	2.38074e+07	1.06819e+07	1.93519e+07		8.17589e+06	1.83959e+07	1.08112e+07				3.03447e+07	1.06328e+07	3.34858e+06	1.3375e+06	1.22396e+08	5.64747e+07	1.78871e+08	Bacteria		Firmicutes	Bacilli	Lactobacillales	Lactobacillaceae	Lactobacillus	Lactobacillus intestinalis	Bacteria		Firmicutes	Bacilli	Lactobacillales	Lactobacillaceae	Lactobacillus		G	Triosephosphate isomerase family	K00927	gluconeogenesis
AALDLATDPWGLK	6.8083e+06				3.15911e+06	4.56682e+06	3.89401e+06		1.31789e+07	6.27293e+06	5.58757e+06	9.89944e+06	2.43785e+06	6.11562e+06	1.16799e+07	6.77811e+06	1.84283e+07	6.19504e+07	8.03787e+07	Bacteria		Firmicutes	Clostridia	Clostridiales				Bacteria								O	Band 7/mec-2 family
AALDNSYNVLR	5.17694e+06		2.15073e+06	1.49054e+07	3.64715e+06	6.88931e+06	2.95505e+06	4.16957e+06		3619955	1.23486e+07	7.76682e+06	3.90559e+06	2.68941e+06	2.02698e+06	7.83425e+06	3.98942e+07	4.01916e+07	8.00858e+07	Bacteria		Bacteroidetes	Bacteroidia	Bacteroidales	Bacteroidaceae			Bacteria		Bacteroidetes	Bacteroidia	Bacteroidales	Bacteroidaceae			U	SecD/SecF family	K03072
AALDSALER	2.78702e+07	1.85027e+07	2.4555e+07	7.41448e+07	1.29409e+07	1.66639e+07	1.0671e+07	2.35221e+07	2.55848e+06	1.85723e+07	2.33774e+07	6.06279e+06	2.71842e+07	1.65395e+07	1.98111e+07	1.24706e+07	2.0887e+08	1.26576e+08	3.35447e+08	Bacteria								Bacteria		Bacteroidetes	Bacteroidia	Bacteroidales	Muribaculaceae			O	Heat shock protein 70 family	K04043
AALDSGVAR		4.45246e+06		2.18658e+06							7.25009e+07	5.79621e+07			4.55632e+07	6.36192e+07	6.63904e+06	2.39645e+08	2.46284e+08									Bacteria		Bacteroidetes	Bacteroidia	Bacteroidales	Prevotellaceae	Prevotella		C	Malic enzymes family; Phosphate acetyltransferase and butyryltransferase family	K00027
AALDSGWLSADHQVGQTGK									2.09843e+07				2.05743e+06	1.11391e+07	9.24833e+06	2.01964e+06		4.54488e+07	4.54488e+07	Bacteria		Firmicutes	Clostridia	Clostridiales				Bacteria		Firmicutes	Clostridia	Clostridiales				C	ETF alpha-subunit/FixB family	K03522
AALDYCAGR		9.6968e+06															9.6968e+06		9.6968e+06									Bacteria		Firmicutes	Bacilli	Bacillales	Paenibacillaceae
AALEAAVAK	1.44779e+07	1.91353e+07	1.34131e+07	5.57718e+07	1.33235e+07	8.30216e+06	1.57134e+07	7.64139e+06	5.01779e+06		1.93867e+07	7.25206e+06	2.6433e+07	1.40901e+07	8.16956e+06	1.90025e+07	1.47779e+08	9.93516e+07	2.4713e+08									Bacteria								O	Heat shock protein 70 family	K04043
AALEAGLSVYNR	1.52687e+07				8.89434e+06	5.88455e+06	1.55777e+07	4.16646e+06	5.01351e+07				1.06792e+07	2.38894e+07	1.44066e+07		4.97917e+07	9.91103e+07	1.48902e+08	Bacteria		Firmicutes	Clostridia	Clostridiales				Bacteria								E		K00197
AALEAGVDK	2.92104e+07	1.2252e+07	1.39258e+07	1.72962e+07	2.49224e+07	1.76687e+07	2.89852e+07	1.57768e+07		13968932	2.66565e+06	5.02513e+06	1.35723e+07	1.85803e+07	3.32826e+06	2.49667e+06	1.60038e+08	5.96373e+07	2.19675e+08	Bacteria								Bacteria		Firmicutes	Clostridia	Clostridiales				O	Chaperonin (HSP60) family	K04077
AALEAGVNK		4.54092e+07				1.37321e+07	5.69967e+06			1.31053e+07	1.17268e+07		4.8337e+06	9.9205e+06		2.20268e+07	6.4841e+07	6.16131e+07	1.26454e+08									Bacteria		Firmicutes						O	Chaperonin (HSP60) family	K04077
AALEAGVNQLADTVR	1.81131e+07	1.21098e+07	2.84684e+06	1.68928e+07	7.70184e+06	2.94165e+07		9.7186e+06	2.57707e+07	8939487	4.70324e+07	2.90914e+06	1.80982e+07	1.46057e+07	2.90456e+07	1.79941e+07	9.67994e+07	1.64395e+08	2.61195e+08	Bacteria		Firmicutes	Clostridia	Clostridiales				Bacteria								O	Chaperonin (HSP60) family	K04077
AALEATLLTVTEQLAK													3.41971e+06					3.41971e+06	3.41971e+06									Bacteria		Bacteroidetes	Bacteroidia	Bacteroidales				L		K03530
AALEDGSLK	8.39945e+06		7.93296e+06		1.87458e+07	2.61787e+07	1.02692e+07		4.55273e+06	16748093	1.43897e+07					7.02218e+06	7.15261e+07	4.27128e+07	1.14239e+08	Bacteria								Bacteria								S		K07335
AALEEAEHAAK	1.13348e+07	1.34967e+07		4.64724e+07	4.64205e+07	4.66485e+07	2.79484e+07	2.03507e+07	2.74783e+07	2.22014e+07	3.48521e+07	1.55697e+07	2.10839e+07	2.50703e+07	3.88813e+07	3.35596e+07	2.12672e+08	2.18697e+08	4.31369e+08	Bacteria		Firmicutes	Clostridia	Clostridiales				Bacteria		Firmicutes	Clostridia	Clostridiales	Oscillospiraceae	Oscillibacter		C
AALEEGLVPGGGVAYLR	8.97922e+06		5.92726e+06	6.98836e+07	3.00779e+07	1.77893e+07	2.33755e+07	1.10919e+07	2.67869e+07	18873798	5.5444e+07	1.68009e+08	1.62799e+07	3.6979e+06	6.08086e+07	7.24621e+07	1.67125e+08	4.22363e+08	5.89487e+08	Bacteria								Bacteria		Bacteroidetes	Bacteroidia	Bacteroidales	Bacteroidaceae	Bacteroides		O	Chaperonin (HSP60) family	K04077
AALEEGLVSGGGLALVDASR	1.22899e+07				2.60601e+06	3.48896e+06	2.40916e+06	1.85371e+06	1.6536e+07	2420128		1.35066e+06	4.23449e+06		3.26962e+07	5.68232e+06	2.26478e+07	6.29198e+07	8.55675e+07									Bacteria		Spirochaetes	Spirochaetia	Spirochaetales	Spirochaetaceae	Treponema		O	Chaperonin (HSP60) family	K04077
AALEEGVVAGGGTTYLR	4.03705e+07		1.39716e+07	6.86262e+07	1.30114e+07	1.36626e+07	2.13332e+07	4.34341e+07	2.00969e+07	15425756	6.83534e+07	1.24522e+07	3.18631e+07	1.62853e+07	5.35519e+07	6.61894e+07	2.1441e+08	2.84218e+08	4.98628e+08	Bacteria		Bacteroidetes	Bacteroidia	Bacteroidales				Bacteria		Bacteroidetes	Bacteroidia	Bacteroidales	Prevotellaceae			O	Chaperonin (HSP60) family	K04077
AALEETTSEFDKEK	2.06173e+06								1.00928e+07				2.46517e+06		1.50572e+06		2.06173e+06	1.40637e+07	1.61254e+07									Bacteria		Firmicutes	Clostridia	Clostridiales				O	Chaperonin (HSP60) family	K04077
AALEGAGYTDANWPMLTGQDAELMATK	2.60899e+06	2.53207e+06	1.10121e+06	3.88214e+06					3.6731e+07		5.88407e+06	1.65144e+06	3.57043e+06	2.0669e+06	1.791e+07	2.66234e+06	1.01244e+07	7.04761e+07	8.06006e+07									Bacteria							bacterium 1xD42-87	G	Bacterial solute-binding protein 2 family	K02058
AALEGLAYQTYDLVK											1.61225e+06	1.62817e+06		919529		4.33589e+06		8.49584e+06	8.49584e+06	Bacteria		Bacteroidetes	Bacteroidia	Bacteroidales				Bacteria								F	FGGY kinase family	K00864	glycerol degradation via glycerol kinase pathway
AALEGTVAELEAR	1.36315e+08	3.02119e+08	1.43531e+08	1.32281e+08	6.32991e+07	1.20362e+08	6.95546e+07	6.91246e+07	1.12553e+07	74589256	1.53457e+08	1.42849e+08	2.81269e+08	8.08036e+07	4.82423e+08	1.98966e+08	1.03659e+09	1.42561e+09	2.4622e+09	Eukaryota	Metazoa	Chordata	Mammalia	Rodentia	Muridae	Rattus	Rattus norvegicus	Eukaryota	Metazoa	Chordata	Mammalia					Z	Intermediate filament family	K07604
AALEKDEAFSK	5.47814e+06		8.4807e+06		1.83768e+06		2.50049e+06	3.5712e+06	1.04622e+07	12878177		3.64938e+06	8.76687e+06	8.14475e+06			2.18682e+07	4.39013e+07	6.57696e+07
AALENFENAVR						2.56813e+07	2.19089e+07	2.79363e+07		30961826		4.65752e+07		2.04941e+06	5.21284e+06	2.45473e+06	7.55266e+07	8.7254e+07	1.62781e+08									Bacteria							uncultured bacterium
AALENFESAVR			2.54456e+07				8.77542e+06	3.46452e+06	1.48964e+07	10920725	7.75943e+06	1.18194e+07	6.49604e+06			3.22111e+07	3.76855e+07	8.41031e+07	1.21789e+08									Bacteria							uncultured bacterium
AALESGVDQLANTVR	2.61945e+07	6.4255e+07	1.41668e+07	7.74269e+06	1.61043e+06			1.56817e+06	3.67393e+06		4.78711e+06		3.42109e+06		1.69744e+07	7.76693e+06	1.15538e+08	3.66235e+07	1.52161e+08									Bacteria								O	Chaperonin (HSP60) family	K04077
AALESGVNQLADTVR	1.81223e+08	7.19579e+07	1.94737e+07	1.36423e+08	1.31466e+08	1.59695e+08	1.60219e+08	3.58575e+07	2.98208e+08	143051213	3.18407e+07	4.5011e+07	1.59458e+08	5.3471e+07	2.20472e+08	3.96159e+07	8.96314e+08	9.91128e+08	1.88744e+09	Bacteria		Firmicutes	Clostridia	Clostridiales				Bacteria								O	Chaperonin (HSP60) family	K04077
AALESGVNQLANTVR	6.09266e+06	1.33045e+07	4.7007e+06	1.21564e+07	9.17016e+06	1.68637e+06	6.99099e+06	7.40632e+06	3.56776e+07	6486606	9.88781e+06	5.00308e+06	1.51611e+07	6.24353e+06	1.34371e+07	1.5697e+07	6.15081e+07	1.07594e+08	1.69102e+08	Bacteria		Firmicutes	Clostridia	Clostridiales	Lachnospiraceae			Bacteria								O	Chaperonin (HSP60) family	K04077
AALESGVNQLSDTVR	3.94203e+06	2.76735e+07	838058	1.20303e+07			3.19528e+06	4.31787e+06	2.59475e+07		6.23445e+06	1.4474e+07	3.81708e+06	1.86467e+07	3.28359e+07	1.17014e+07	5.1997e+07	1.13657e+08	1.65654e+08	Bacteria		Firmicutes	Clostridia	Clostridiales	Lachnospiraceae	Acetatifactor	Acetatifactor muris	Bacteria								O	Chaperonin (HSP60) family	K04077
AALESGVNQLTDTVR			6.55528e+06									1.04362e+06					6.55528e+06	1.04362e+06	7.59889e+06	Bacteria								Bacteria								O	Chaperonin (HSP60) family	K04077
AALESLYNAASK	1.39567e+08	1.78882e+07	2.11277e+07	4.1672e+07	4.9991e+07	8.0866e+07	1.04153e+08	6.53621e+07	2.01118e+07	124943040	5.26749e+07	3.42797e+07	8.40731e+07	3.67602e+07	4.07086e+07	2.16547e+08	5.20627e+08	6.10098e+08	1.13073e+09
AALETNNER	234680			1.08808e+07			1.16919e+06				243398						1.22847e+07	243398	1.25281e+07	Bacteria								Bacteria
AALETSTSEFDKEK	4.09709e+06				3.35857e+06	2.80568e+06	3.52402e+06	4.73669e+06	1.23848e+07	2.5921e+06	972467	3.69635e+06		2.29648e+06	1.00085e+07		1.8522e+07	3.19507e+07	5.04728e+07									Bacteria		Firmicutes	Clostridia	Clostridiales				O	Chaperonin (HSP60) family	K04077
AALETTTSDFDREK	4.60423e+06		2.82355e+06	2.90714e+06					5.43623e+06		1.66902e+07	6.18216e+06	3.12088e+07	7.74973e+06	8.40006e+06	1.74463e+07	1.03349e+07	9.31135e+07	1.03448e+08	Bacteria		Firmicutes	Clostridia	Clostridiales				Bacteria		Firmicutes	Clostridia	Clostridiales	Ruminococcaceae	Ruminococcus		O	Chaperonin (HSP60) family	K04077
AALEYGVAASALK					4.84564e+06	4.39014e+06	6.94134e+06	4.34815e+06	1.39184e+07			8.33787e+06	4.19083e+06	6.83082e+06	1.11245e+07		2.05253e+07	4.44024e+07	6.49277e+07	Bacteria		Firmicutes	Clostridia	Clostridiales	Lachnospiraceae			Bacteria								G	Carbohydrate kinase PfkB family	K00874	2-dehydro-3-deoxy-D-gluconate degradation
AALGALQNR	1.49072e+07	3.31479e+07	2.427e+07	1.76071e+08	2.66005e+06	3.21376e+06			1.16276e+07	2.70937e+06	636195	4.70393e+06	2.5735e+06	2.02263e+06	1.69972e+07	1.20386e+06	2.54269e+08	4.24743e+07	2.96744e+08									Bacteria		Firmicutes						N	Bacterial flagellin family	K02406
AALGAVQNR	1.10695e+07	1.35995e+07	5.73341e+07	2.00616e+07	4.22062e+06		9.6511e+06	9.81126e+06	8.55836e+06	6358186	1.53901e+07	2.34661e+07	1.19495e+07	2.48312e+07	6.26027e+07		1.25748e+08	1.53156e+08	2.78904e+08	Bacteria								Bacteria								N	Bacterial flagellin family	K02406
AALGEVVNSAK	1.61414e+06				3.94859e+06	3.63148e+06			6.1513e+06	2.72909e+06			4.31079e+06		4.62078e+06	3.96003e+06	9.19421e+06	2.1772e+07	3.09662e+07									Bacteria		Bacteroidetes	Bacteroidia	Bacteroidales	Prevotellaceae	Prevotella	Prevotella sp. MGM2
AALGLNPAVK	1.51593e+06							4.0195e+06	7.4752e+06		1.75135e+06			7.98951e+06			5.53543e+06	1.72161e+07	2.27515e+07									Bacteria		Firmicutes	Clostridia	Clostridiales	Ruminococcaceae	Ruminococcus		EH	D-isomer specific 2-hydroxyacid dehydrogenase family	K00058	L-serine biosynthesis
AALGLPEEELR									1.57801e+06		1.3052e+07				2.04729e+06	7.77175e+06		2.44491e+07	2.44491e+07	Bacteria		Bacteroidetes	Bacteroidia	Bacteroidales				Bacteria		Bacteroidetes	Bacteroidia	Bacteroidales	Bacteroidaceae			G	Class II fructose-bisphosphate aldolase family	K01624	glycolysis
AALGLPEEWLR	5.51365e+06			3.42063e+07	4.03064e+06	6.69228e+06	1.07415e+07	6.6106e+06	680557	6767967	2.79658e+07	3.55061e+06	6.85158e+06			1.01784e+07	6.7795e+07	5.59949e+07	1.2379e+08	Bacteria		Bacteroidetes	Bacteroidia	Bacteroidales				Bacteria		Bacteroidetes	Bacteroidia	Bacteroidales				G	Class II fructose-bisphosphate aldolase family	K01624	glycolysis
AALGNYVWNNLAQAK	9.97986e+06		2.13531e+07		8.42789e+06	1.18357e+07	1.09343e+07	2.15907e+07	4.32643e+06	14057049	8.66683e+06	2.11323e+07	2.2507e+06			1.02038e+07	8.41215e+07	6.06372e+07	1.44759e+08									Bacteria		Bacteroidetes	Bacteroidia	Bacteroidales	Prevotellaceae	Prevotella		P		K21573
AALGQVSNLDHENVNYGK		6.00428e+06		3.61704e+06													9.62132e+06		9.62132e+06	Bacteria		Firmicutes	Clostridia	Clostridiales	Ruminococcaceae	Ruminococcus	Ruminococcus flavefaciens	Bacteria		Firmicutes	Clostridia	Clostridiales	Ruminococcaceae	Ruminococcus		J	Universal ribosomal protein uL2 family	K02886
AALGVAVSK			7.00106e+06		1.33823e+07	3.09298e+06	1.26745e+07		1.10617e+07		9.80621e+06	1.42987e+07					3.61509e+07	3.51666e+07	7.13175e+07	Bacteria		Firmicutes	Clostridia	Clostridiales				Bacteria								G	Arabinose isomerase family	K01804	L-arabinose degradation via L-ribulose
AALGYEGSFTPNETALK	7.34463e+06		6.90326e+06			1.37119e+07		1.37731e+07	4.77875e+06	3814953	4.60352e+06	2.76604e+06	1.4409e+07	1.58719e+07	9.86502e+06	1.79074e+07	4.17328e+07	7.40165e+07	1.15749e+08
AALHGTDWASNR											9.34876e+06	1.47141e+06		9.5654e+06				2.03856e+07	2.03856e+07									Bacteria		Firmicutes	Clostridia	Clostridiales	Ruminococcaceae	Ruminococcus		G		K02027
AALKDLTAEQVSNLVLAYEPLWALGTGK					1.48485e+06							1.66388e+07			3.47801e+07	1.70726e+07	1.48485e+06	6.84915e+07	6.99764e+07	Bacteria		Firmicutes	Bacilli	Lactobacillales				Bacteria		Firmicutes	Bacilli	Lactobacillales	Lactobacillaceae	Lactobacillus		G	Triosephosphate isomerase family	K00927	gluconeogenesis
AALLFGNVKPGDAATLMEYTMK																				Bacteria		Firmicutes	Clostridia	Clostridiales				Bacteria		Firmicutes	Clostridia	Clostridiales				C		K00193
AALLFGNVTPGDFK	572236						4.18752e+06	1.80246e+06	3.45629e+06	8988059		951185			3.36039e+06		6.56221e+06	1.67559e+07	2.33181e+07									Bacteria		Firmicutes					Firmicutes bacterium CAG:110	C	CdhC family	K00193
AALLGAGYTTENWPMLTGQDAEVMATK			4.05358e+06					441952	958976				1.30511e+07		1.36609e+06	1.13641e+07	4.49553e+06	2.67403e+07	3.12358e+07									Bacteria		Firmicutes	Clostridia	Clostridiales				G	Bacterial solute-binding protein 2 family	K02058
AALLSAEGDSK				1.38415e+07	3.68808e+06	5.73898e+06	4.37538e+06	1.83901e+06	4.36191e+06		6.27888e+06			7.49015e+06	4.85665e+07	4.52908e+06	2.9483e+07	7.12265e+07	1.0071e+08	Eukaryota	Metazoa							Eukaryota	Metazoa	Chordata	Mammalia					O	Prohibitin family	K17080
AALLYDFLDQSK	3.09412e+06				3.37978e+06		3.30504e+06	5.15725e+06	1.32001e+07	4995661		4.76931e+06	1.82891e+06		3.4746e+06		1.49362e+07	2.82685e+07	4.32047e+07	Bacteria								Bacteria		Firmicutes	Clostridia	Clostridiales				E	Class-V pyridoxal-phosphate-dependent aminotransferase family	K00831	L-serine biosynthesis
AALLYDFLDSSK	3.41136e+06	676439			8.8107e+06	1.09068e+07	1.48696e+06	1.6233e+07	1.1602e+06	6.21831e+06	1.00563e+06	4.11854e+06	1.96722e+06	2.45469e+06	1.59999e+06	1.20456e+06	4.15253e+07	1.97291e+07	6.12544e+07	Bacteria		Firmicutes	Clostridia					Bacteria		Firmicutes	Clostridia	Clostridiales				E	Class-V pyridoxal-phosphate-dependent aminotransferase family	K00831	L-serine biosynthesis
AALNKGEAVTAPVLGK									1.38878e+06						9.20633e+06			1.05951e+07	1.05951e+07									Bacteria								I		K01847
AALNNGYDMDLR			3.71333e+06		6.71599e+06			2.27299e+06		1.33601e+06		5.3225e+06	2.03424e+06		9.11006e+06		1.27023e+07	1.78028e+07	3.05051e+07	Bacteria		Firmicutes	Clostridia	Clostridiales	Lachnospiraceae			Bacteria		Firmicutes	Clostridia	Clostridiales				I	Enoyl-CoA hydratase/isomerase family	K01715	butanoate metabolism
AALNNVSDVR	2.17458e+07		4.19039e+07		4.1142e+07	2.77425e+06	3.57967e+07	9.90674e+06	3.52224e+07	8837964	7.28872e+06	1.86837e+07	1.95101e+07	5.42519e+07	2.17498e+07	7.0495e+06	1.53269e+08	1.72594e+08	3.25863e+08									Bacteria		Firmicutes	Clostridia	Clostridiales				N		K02406
AALNQVSDLR	6.69711e+07	5.41571e+06	4.68989e+07	8.75566e+07	9.92248e+07	2.23554e+07	3.62647e+07	2.6697e+07	9.39481e+07	3.03315e+07	3.39611e+07	5.12572e+07	1.1268e+08	5.97809e+07	6.43658e+07	2.02881e+07	3.91384e+08	4.66612e+08	8.57997e+08									Bacteria		Firmicutes						N	Bacterial flagellin family	K02406
AALNQVSDVR	1.11479e+08	1.82877e+08	3.60402e+07	3.3564e+08	5.32851e+07	4.63542e+07	4.37699e+07	4.20316e+07	8.4138e+07	70664629	5.18875e+07	4.75615e+07	9.98781e+07	4.61922e+07	1.78922e+08	6.39162e+07	8.51476e+08	6.4316e+08	1.49464e+09									Bacteria		Firmicutes	Clostridia	Clostridiales				N	Bacterial flagellin family	K02406
AALNQVSSVR	2.58659e+07		4.1054e+06		7.86925e+06	1.14565e+07	1.97275e+07				6.31443e+06	1.10695e+07	1.13157e+08	7.3863e+06	6.92039e+07	8.62265e+06	6.90244e+07	2.15754e+08	2.84778e+08									Bacteria		Firmicutes						N	Bacterial flagellin family	K02406
AALNSVSDVR	3.59498e+07	2.6149e+07	3.76555e+07	6.04718e+07	4.07604e+07	8.11376e+06	3.58552e+07	1.99452e+07	5.51737e+07	33433433	4.46018e+07	3.85571e+07	2.88602e+07	4.64656e+07	1.42592e+08	1.68787e+07	2.64901e+08	4.06563e+08	6.71463e+08									Bacteria		Firmicutes	Clostridia	Clostridiales	Clostridiaceae	Butyricicoccus	Butyricicoccus sp. 1XD8-22	N	Bacterial flagellin family	K02406
AALNSVSSTR	1.46477e+07	2.36569e+06		7.86947e+06	1.62431e+06		2.63472e+06						1.37472e+06	552955	1.31172e+06		2.91419e+07	3.2394e+06	3.23813e+07	Bacteria		Firmicutes	Clostridia	Clostridiales	Lachnospiraceae	Anaerotignum		Bacteria		Firmicutes	Clostridia	Clostridiales				N	Bacterial flagellin family	K02406
AALNTLSDLR	1.77615e+06	1.36572e+06		1.81631e+07	4.22731e+06			5.48819e+06	1.24003e+07	1459262	1.43374e+07	1.46552e+07	7.11328e+06				3.10205e+07	4.99654e+07	8.09858e+07									Bacteria		Firmicutes	Clostridia	Clostridiales				N	Bacterial flagellin family	K02406
AALNTTMELYFLPSSER	3.85503e+06			1.69579e+06							3.91781e+06		3.13501e+06			5.1114e+06	5.55082e+06	1.21642e+07	1.7715e+07									Bacteria		Firmicutes	Clostridia	Clostridiales				G		K17318
AALNTVSAQR	4.6511e+06	3.42213e+06	1.93222e+07				1.53721e+07	3.99079e+06	1.26257e+07	10523174	2.98233e+07	8.65645e+07	6.42024e+07	2.30299e+07	3.48325e+07	1.07618e+07	4.67584e+07	2.72363e+08	3.19122e+08									Bacteria		Firmicutes						N	Bacterial flagellin family	K02406
AALNTVSDLR	1.30729e+07		5.76553e+07	4.34152e+07	1.84283e+07	1.19702e+07	8.8236e+06	3.15907e+07	5.68585e+06	107159773	2.17481e+07	2.07543e+07	2.70515e+07	2.00721e+07	1.37846e+08	4.45888e+07	1.84956e+08	3.84906e+08	5.69863e+08									Bacteria		Firmicutes	Clostridia	Clostridiales				N	Bacterial flagellin family	K02406
AALNTVSDVR	2.70782e+08		2.37084e+08		8.17489e+07	8.94683e+07	5.59154e+07	1.01534e+08	9.55525e+07	92336032	8.79309e+07	8.48232e+07	2.06404e+08	1.48638e+08	2.97382e+08	9.27322e+07	8.36532e+08	1.1058e+09	1.94233e+09									Bacteria		Firmicutes	Clostridia	Clostridiales	Ruminococcaceae			N	Bacterial flagellin family	K02406
AALNTVSGVR																												Bacteria
AALNTVSSQR	3.00027e+07	4.46844e+07	1.92781e+07	2.31368e+07	4.10459e+06	5.5346e+07	1.84972e+07	1.39609e+07	4.04851e+07	22065608	2.93653e+07	1.2016e+07	2.51506e+07	1.58031e+06	1.43663e+08	5.00513e+07	2.09011e+08	3.24377e+08	5.33388e+08									Bacteria								N		K02406
AALNTVSSTR		6.66419e+06	1.17542e+08	3.57588e+07			3.5849e+06	4.23042e+07			5.33842e+06	6.92373e+06	1.06515e+06		8.07779e+07	2.15963e+07	2.05854e+08	1.15702e+08	3.21555e+08	Bacteria								Bacteria		Firmicutes	Clostridia	Clostridiales				N		K02406
AALNTVSTQR		4.1533e+06							3.29499e+07	21060734	3.37161e+06						4.1533e+06	5.73822e+07	6.15355e+07									Bacteria		Firmicutes						N	Bacterial flagellin family	K02406
AALNYVSDLR	2.94415e+07	5.26575e+07	1.3253e+07	4.60791e+07	7.21268e+07	1.26747e+07	7.90717e+06	5.98534e+06	9.26307e+06	7231490	9.24922e+06	1.01918e+07	6.69214e+06	5.80054e+06	1.82237e+07	8.52417e+06	2.40125e+08	7.51761e+07	3.15301e+08									Bacteria		Firmicutes						N	Bacterial flagellin family	K02406
AALNYVSDVR	9.83868e+07	5.82071e+07	7.89396e+07	1.02538e+08	9.00875e+07	5.66582e+07	4.44446e+07	4.1808e+07	6.77003e+07	54088093	4.11021e+07	1.61984e+08	5.16444e+07	4.69794e+07	5.302e+07	4.23089e+07	5.7107e+08	5.18827e+08	1.0899e+09	Bacteria		Firmicutes	Clostridia	Clostridiales	Ruminococcaceae	Flavonifractor	Flavonifractor plautii	Bacteria		Firmicutes	Clostridia	Clostridiales	Ruminococcaceae			N	Bacterial flagellin family	K02406
AALPASSLK	4.7767e+07	7.94291e+07	6.31233e+07	5.02549e+07	1.14564e+08	7.98271e+07	7.18953e+07	1.17246e+08	6.00469e+07	80074020	2.48254e+06	4.15002e+07	4.96242e+07	6.7536e+07	3.24861e+07	1.08293e+08	6.24106e+08	4.42043e+08	1.06615e+09	Bacteria		Firmicutes	Bacilli	Bacillales	Bacillaceae	Bacillus		Bacteria		Bacteroidetes	Bacteroidia	Bacteroidales				DZ		K02040
AALPEASPVLLEPLGELK	6.48483e+06			5.55444e+06	2.36783e+06			2.31851e+06	8.0251e+06		3.51796e+06	3.84555e+06	2.28164e+06	2.76962e+06	5.3347e+06	2.65871e+06	1.67256e+07	2.84333e+07	4.51589e+07									Bacteria		Firmicutes						J	TRAFAC class translation factor GTPase superfamily	K02355
AALPSHVVTMLDNFPTNLHPMSQLSAALTALNSESNFAR																				Eukaryota								Eukaryota	Metazoa	Chordata	Mammalia					C	Citrate synthase family	K01647	tricarboxylic acid cycle
AALQAEMDQLCAELDR				2.89362e+06								972800	1.25215e+06		2.04015e+07	7.15779e+06	2.89362e+06	2.97843e+07	3.26779e+07									Bacteria		Firmicutes	Clostridia	Clostridiales	Ruminococcaceae	Ruminococcus		N	Bacterial flagellin family	K02406
AALQQVSEQR	2.13823e+07		7.89018e+06		2.53163e+07	1.29693e+07	1.85124e+07	4.21602e+07	1.83556e+07	55947634	1.40297e+07	2.24537e+07	3.31732e+07	2.47515e+07	2.45087e+07	9.27604e+06	1.28231e+08	2.02496e+08	3.30727e+08	Bacteria		Firmicutes	Clostridia	Clostridiales	Lachnospiraceae		Lachnospiraceae bacterium	Bacteria		Firmicutes						N	Bacterial flagellin family	K02406
AALQSALDR	1.7618e+07	2.00837e+07	2.21741e+07	4.45999e+07	1.51647e+07	2.44604e+07	2.1044e+07	1.55487e+07	1.03106e+07	24357544	3.51747e+07	1.07623e+07	3.07508e+07	9.70521e+06	1.1263e+07	2.83045e+07	1.80693e+08	1.60629e+08	3.41322e+08	Bacteria		Proteobacteria	Alphaproteobacteria	Rhizobiales	Phyllobacteriaceae	Mesorhizobium		Bacteria		Bacteroidetes	Bacteroidia	Bacteroidales				O	Heat shock protein 70 family	K04043
AALQSEVDQLVTELDR	5.79191e+07	5.27789e+06	3.19558e+06		852354			2.04528e+07	1.18368e+08	3.75192e+07	1.46425e+07	687662	9.77013e+07	4.59743e+07	1.24848e+08	974835	8.76978e+07	4.40716e+08	5.28413e+08	Bacteria		Firmicutes	Clostridia	Clostridiales	Lachnospiraceae	Acetatifactor	Acetatifactor muris	Bacteria		Firmicutes	Clostridia	Clostridiales	Lachnospiraceae	Acetatifactor	Acetatifactor muris	N	Bacterial flagellin family	K02406
AALSDSVVEPAAK	1.10333e+07	2.6105e+07	9.89634e+06	1.21884e+07	9.92785e+06	2.17995e+07	1.89152e+07			5983669	1.14572e+07	9.89535e+06	1.32665e+07	1.80521e+07	1.4263e+07	1.35942e+07	1.09866e+08	8.65121e+07	1.96378e+08	Eukaryota	Metazoa	Chordata	Mammalia	Rodentia	Muridae			Eukaryota	Metazoa	Chordata	Mammalia					Z	Villin/gelsolin family	K05761
AALSLVSQQR	4.69763e+06	2.93055e+07	9.95169e+06		1.13774e+07	6.37323e+06				2.85068e+06	1.22298e+08	1.46865e+08		1.77158e+07	3.55124e+07	1.92218e+06	6.17054e+07	3.27164e+08	3.8887e+08									Bacteria							bacterium 0.1xD8-71	N	Bacterial flagellin family	K02406
AALSQGNQELAK	3.06925e+06					6.96183e+06			1.53039e+06	3910536	2.89392e+06	2.79079e+06	2.78162e+06		1.46082e+06	780767	1.00311e+07	1.61488e+07	2.61799e+07									Bacteria		Firmicutes						KT	PspA/IM30 family	K03969
AALTADDLAK	6.09228e+06	3.77485e+06							1.42802e+07		1.62679e+07	7.08172e+06	3.0292e+06	2.08685e+07	8.14997e+06	5.44251e+06	9.86713e+06	7.512e+07	8.49871e+07	Bacteria								Bacteria		Firmicutes						G	PEP-utilizing enzyme family	K01006
AALTADELAK	3.203e+07	1.00189e+08	1.29766e+08	3.945e+07	1.30132e+08	1.47063e+08	4.63837e+07	5.27872e+07	2.26565e+08	76245629	1.03516e+08	8.52921e+07	6.00597e+07	1.09962e+08	1.37217e+08	1.18419e+08	6.77801e+08	9.17276e+08	1.59508e+09									Bacteria		Firmicutes						G	PEP-utilizing enzyme family	K01006
AALTGGVNGFFK		1.23996e+06	1.12904e+06		8.39866e+06		1.64218e+06	1.29387e+06	1.79559e+06			3.58695e+06	774813	784201	712941	3.4793e+06	1.37037e+07	1.11338e+07	2.48375e+07
AALTNVEEGFAK	1.68159e+08	6.92521e+07	1.88407e+08	1.21484e+08	1.26321e+08	1.06248e+08	2.22951e+08	1.8506e+08	5.66439e+07	1.91852e+08	1.06042e+08	1.39265e+08	5.35381e+07	1.06181e+08	4.34272e+07	8.89462e+07	1.18788e+09	7.85896e+08	1.97378e+09									Bacteria		Bacteroidetes	Bacteroidia	Bacteroidales	Prevotellaceae	Prevotella
AALTQLEDGSYR	3.27157e+06					8.07211e+06			4.47146e+06				5.86494e+06			3.42382e+06	1.13437e+07	1.37602e+07	2.51039e+07	Bacteria		Firmicutes	Clostridia	Clostridiales	Ruminococcaceae	Ruminococcus		Bacteria		Firmicutes						G	Glycosyl hydrolase 11 (cellulase G) family; Glycosyl hydrolase 16 family		xylan degradation
AALVAALNQYNADQSAANWEQFR																												Bacteria								G		K10117
AALVAALNQYNSDQSAANWEQFR	7.16719e+06	977185	1.54068e+06	5.42537e+07	2.25328e+06	5.0275e+06	1.32922e+07	6.74593e+06	5.43883e+06	1.06081e+06	1.54121e+06	1.09274e+07	9.90856e+06	2.86515e+07	1.19611e+07	3.89085e+06	9.12577e+07	7.33802e+07	1.64638e+08									Bacteria								G		K10117
AALVGFSEGK	7.32055e+06		1.54943e+07	4.65989e+06	4.01862e+07		6.8256e+06	6.0145e+06	1.34796e+07		4.97818e+06	5.99214e+06	8.78186e+06	4.38792e+07	1.70576e+07		8.05011e+07	9.41686e+07	1.7467e+08									Bacteria		Firmicutes	Clostridia	Clostridiales	Oscillospiraceae	Oscillibacter	Oscillibacter sp. 1-3	NT		K03406
AALVGFSEGKLDLPVDYESK			1.96847e+06				2.31551e+06	1.85125e+06	7.43397e+06						6.97057e+06	2.46072e+06	6.13523e+06	1.68653e+07	2.30005e+07									Bacteria		Firmicutes	Clostridia	Clostridiales	Oscillospiraceae	Oscillibacter	Oscillibacter sp. 1-3	NT		K03406
AALVNFYETLR														1.74684e+06				1.74684e+06	1.74684e+06	Eukaryota	Viridiplantae	Streptophyta	Magnoliopsida					Eukaryota	Viridiplantae	Streptophyta	Magnoliopsida	Fabales	Fabaceae	Glycine		Q	Short-chain dehydrogenases/reductases (SDR) family	K22418
AALVPAGLEFAR	1.84836e+06	9.76428e+06			2.33836e+06	5.47929e+06	3.59773e+06	4.78238e+06	1.73622e+06	4.49249e+06	6.69e+06	6.86671e+06	7.7175e+06	1.038e+07		6.98036e+06	2.78104e+07	4.48633e+07	7.26737e+07									Bacteria		Firmicutes						I	Enoyl-CoA hydratase/isomerase family	K01692
AALVSALNAYNADQSDANWENVR						1.2974e+06	1.03534e+06		8.2857e+06		3.01002e+06	2.80393e+06		2.83905e+06	1.39848e+07	3.63564e+06	2.33274e+06	3.45591e+07	3.68919e+07									Bacteria								G		K10117
AALVYGELDR	1.18544e+07	7.23514e+06			3.85019e+07	1.82539e+07	4.46042e+07	7.31392e+07	1.52611e+07	74891632	7.49765e+06	1.48425e+07	1.13327e+07	2.28604e+07		1.01857e+07	1.93589e+08	1.56872e+08	3.5046e+08									Bacteria		Bacteroidetes	Bacteroidia	Bacteroidales	Prevotellaceae			E	Class-V pyridoxal-phosphate-dependent aminotransferase family	K00831	L-serine biosynthesis
AALYDSVENACK															1.98593e+07			1.98593e+07	1.98593e+07	Bacteria		Firmicutes	Clostridia	Clostridiales	Lachnospiraceae			Bacteria		Firmicutes	Clostridia	Clostridiales	Lachnospiraceae		Lachnospiraceae bacterium MD335	G		K02027
AAMGGFVFTAERPDVVFQATDELPEVTFK	3.56005e+06										1.23188e+07				2.26387e+07		3.56005e+06	3.49575e+07	3.85176e+07									Bacteria		Bacteroidetes	Bacteroidia	Bacteroidales	Muribaculaceae
AAMGNFAAFDALPGLEVR															4.36212e+06			4.36212e+06	4.36212e+06									Bacteria		Firmicutes	Clostridia	Clostridiales				G	Bacterial solute-binding protein 1 family	K10118
AAMPEANPVLLEPLGELK				915980	1.02853e+06			3.39148e+06								1.27529e+06	5.33598e+06	1.27529e+06	6.61127e+06									Bacteria								J	TRAFAC class translation factor GTPase superfamily	K02355
AANAASFDQYK	1.54408e+06			1.2152e+07			2.83686e+06		3.75543e+07		1.39917e+06						1.65329e+07	3.89535e+07	5.54864e+07	Bacteria		Bacteroidetes	Bacteroidia	Bacteroidales	Bacteroidaceae	Bacteroides	Bacteroides zoogleoformans	Bacteria		Bacteroidetes	Bacteroidia	Bacteroidales	Bacteroidaceae	Bacteroides		O		K01802
AANAELPLLFLTAK	1.31838e+07			1.35373e+07	7.92792e+06	1.16986e+07	1.05587e+07	1.58085e+07	3.13607e+06	9001966	1.57621e+07	7.62899e+06	1.0473e+07	1.52385e+06	3.15964e+06	1.85478e+07	7.27147e+07	6.92334e+07	1.41948e+08	Bacteria								Bacteria		Bacteroidetes	Bacteroidia	Bacteroidales	Bacteroidaceae			T
AANAGGVATSALEMSQNSER	7.9479e+07	4.05143e+07	7.25274e+07	3.09865e+07	5.07768e+07	5.57468e+07	9.81866e+07	1.62193e+08	1.17585e+08	7.55203e+07	1.18162e+08	8.26651e+07	1.14183e+08	9.89328e+07	1.28052e+08	1.54793e+08	5.90411e+08	8.89893e+08	1.4803e+09									Bacteria		Firmicutes	Clostridia	Clostridiales				C	Glu/Leu/Phe/Val dehydrogenases family	K00262
AANAGGVATSALEMSQNSMR	1.34785e+06		2.74568e+06		7.23773e+06	8.80484e+06			2.9609e+07	5415730	1.39934e+07	3.91281e+06	3.03494e+06		5.81165e+06	1.92414e+07	2.01361e+07	8.10189e+07	1.01155e+08									Bacteria		Firmicutes	Clostridia	Clostridiales				C	Glu/Leu/Phe/Val dehydrogenases family	K00262
AANAGGVATSALEMTQNSER		5.80791e+06							3.64848e+06						1.13226e+06	1.20163e+06	5.80791e+06	5.98237e+06	1.17903e+07	Bacteria		Firmicutes	Clostridia	Clostridiales				Bacteria		Firmicutes	Clostridia	Clostridiales				C	Glu/Leu/Phe/Val dehydrogenases family	K00262
AANAGGVATSGLEMAQNSER	1.9885e+07	8.70873e+06	1.69985e+07	5.86585e+07	5.65269e+06	1.02382e+07	7.98719e+06	2.1846e+07	2.19876e+07	13204632	4.33938e+07	3.03615e+07	5.44475e+07	3.8884e+07	1.25068e+07	3.67706e+07	1.49975e+08	2.51556e+08	4.01531e+08									Bacteria								E		K00262
AANAGGVATSGLEMSQNAQR		3.40295e+06	1.65032e+06	3.80634e+06				2.48591e+06	6.4387e+06		2.529e+06	4.48368e+06	6.14352e+06	7.47082e+06	6.31529e+06	7.81365e+06	1.13455e+07	4.11947e+07	5.25402e+07	Bacteria		Proteobacteria	Gammaproteobacteria					Bacteria								C	Glu/Leu/Phe/Val dehydrogenases family	K00262
AANAGGVATSGLEMSQNSER	3.698e+07	5.43777e+06	2.85967e+07	2.86942e+07	1.43939e+07	2.54153e+07	1.3763e+07	4.04476e+07	3.99611e+07	3.53392e+07	7.70321e+07	5.07811e+07	9.43759e+07	8.11136e+07	2.14056e+07	6.62848e+07	1.93728e+08	4.66293e+08	6.60022e+08	Bacteria								Bacteria								C	Glu/Leu/Phe/Val dehydrogenases family	K00262
AANAGGVATSGLEMSQNSQR	2.69712e+06	1.11485e+07	1.65032e+06	1.36325e+07			2.15484e+06	2.48591e+06	1.27503e+07		9.26393e+06	4.48368e+06	1.12396e+07	1.43236e+07	1.05337e+07	7.81365e+06	3.37692e+07	7.04085e+07	1.04178e+08	Bacteria								Bacteria		Firmicutes	Clostridia	Clostridiales				E	Glu/Leu/Phe/Val dehydrogenases family	K00262
AANAGGVAVSGLEMSQNSER	5.02202e+06	1.22447e+06	1.71179e+06			2.7059e+06		4.46456e+06	4.79168e+06		1.04975e+07	4.77953e+06	6.30495e+06		3.617e+06	8.13166e+06	1.51287e+07	3.81223e+07	5.32511e+07	Bacteria								Bacteria		Bacteroidetes	Bacteroidia	Bacteroidales	Prevotellaceae	Prevotella		E	Glu/Leu/Phe/Val dehydrogenases family	K00262
AANAGGVSVSGLEMAQNAQK			2.78106e+06					7.88493e+06			2.43328e+06	3.07103e+06		1.06197e+06		3.34939e+06	1.0666e+07	9.91567e+06	2.05817e+07									Bacteria		Bacteroidetes	Bacteroidia	Bacteroidales				E	Glu/Leu/Phe/Val dehydrogenases family	K00262
AANATDNTDDLK	4.33534e+06		4.21447e+06				1.11204e+06		6.40704e+06		4.14771e+06		2.92351e+06	4.21068e+06	6.88391e+06		9.66186e+06	2.45729e+07	3.42347e+07									Bacteria		Firmicutes	Clostridia	Clostridiales	Ruminococcaceae	Ruminococcus		O	Heat shock protein 70 family	K04043
AANDAYNKLEEGSVGK	4.54926e+07	1.53999e+07		1.14828e+07					2.30762e+07	2.61714e+06		1.29605e+06	2.14521e+07	7.43536e+06	2.82447e+06		7.23753e+07	5.87013e+07	1.31077e+08																	G		K00692		GH5
AANDPNADEDR			851766								268546	247623	2.72733e+06		8.64565e+06		851766	1.18891e+07	1.27409e+07									Bacteria		Firmicutes	Clostridia	Clostridiales	Clostridiaceae	Clostridium		N	Bacterial flagellin family	K02406
AANEANDVK				1.69825e+06	1.33952e+06	1.08299e+06	3.90919e+06			1.25145e+06	179975		511646	1.80261e+06			8.02994e+06	3.74568e+06	1.17756e+07
AANEANDVKSEAVETAEK	5.84297e+06		6.21333e+06		5.63063e+06	3.48359e+06	1.19041e+07	3.98668e+06	1.67476e+07	7.35171e+06	5.64556e+06	3.768e+06	7.18928e+06	2.25918e+06	5.19017e+06	2.78141e+06	3.70613e+07	5.09329e+07	8.79943e+07
AANEANDVR	2.76665e+06		4.29774e+06	1.67711e+06	1.07616e+07	4.88137e+06	1.3454e+07	2.02295e+06		6561026	448501	176199	2.45727e+06	1.44421e+06	1.14685e+06		3.98614e+07	1.22341e+07	5.20955e+07
AANEANDVRSEAEDTAEK	1.92654e+06				4.9717e+06	2.28623e+06	2.76612e+06		3.99706e+06	2.02021e+06	3.96439e+06	785189	2.09318e+06				1.19506e+07	1.286e+07	2.48106e+07
AANGPMSESDR			1.98366e+06					1.10718e+06				7.33095e+06	2.22866e+06	2.43245e+06	1.49016e+06		3.09084e+06	1.34822e+07	1.65731e+07	Bacteria								Bacteria							bacterium D16-50	N	Bacterial flagellin family	K02406
AANGTMSESDR			2.11388e+06		1.3432e+06				1.71754e+07	7.32988e+06			1.88796e+07		2.24188e+07		3.45708e+06	6.58037e+07	6.92607e+07	Bacteria		Firmicutes	Clostridia	Clostridiales	Lachnospiraceae	Acetatifactor		Bacteria								N	Bacterial flagellin family	K02406
AANGTNALADR			9.29593e+06					4.01973e+06					3.03756e+07	4.61911e+06			1.33157e+07	3.49947e+07	4.83103e+07									Bacteria								N	Bacterial flagellin family	K02406
AANGTNALSDR	1.46038e+08	5.46554e+06	3.05853e+07	3.99887e+07	1.18892e+08	5.70779e+06	2.23306e+07	2.73808e+06	8.77652e+06	5688819	1.93271e+07	3.48713e+07	3.41326e+07	1.9052e+07	4.669e+07	4.60486e+06	3.71746e+08	1.73143e+08	5.44889e+08									Bacteria								N	Bacterial flagellin family	K02406
AANGTNSADDR	1.2945e+06						1.57771e+06	29038	109911								2.90125e+06	109911	3.01116e+06	Bacteria		Firmicutes	Clostridia	Clostridiales	Lachnospiraceae			Bacteria		Firmicutes
AANGTNSESDR																				Bacteria								Bacteria								N	Bacterial flagellin family	K02406
AANGTNSESDRTALQQELDQLTTELDR									4.0593e+06				2.98511e+06		2.1386e+06			9.18301e+06	9.18301e+06									Bacteria								N	Bacterial flagellin family	K02406
AANGTNSLSDR								3.20081e+06									3.20081e+06		3.20081e+06									Bacteria								N	Bacterial flagellin family	K02406
AANGTNSVSDR	4.47928e+06	312217		1.47778e+06	387164		36207.9						6.60131e+06	1.65655e+06	306905	6071.86	6.69264e+06	8.57083e+06	1.52635e+07	Bacteria		Firmicutes	Clostridia	Clostridiales	Lachnospiraceae			Bacteria		Firmicutes	Clostridia	Clostridiales	Lachnospiraceae		Lachnospiraceae bacterium A4	N	Bacterial flagellin family	K02406
AANGTNSVTDR				8.20563e+06					1.008e+07	8144532			1.83336e+08	1.75025e+07			8.20563e+06	2.19063e+08	2.27268e+08									Bacteria								N	Bacterial flagellin family	K02406
AANGTQSASDR	177433			226423	513289	408862				215788		10988.8	204645				1.32601e+06	431422	1.75743e+06									Bacteria								N	Bacterial flagellin family	K02406
AANGTQSESDRAAVQAELDQLTTELDR									1.89784e+06		3.39401e+06		2.0234e+06		1.15235e+07			1.88388e+07	1.88388e+07									Bacteria								N		K02406
AANGVLLLTTK	1.11242e+07		8.57708e+06		2.26956e+07	1.52152e+07	2.11471e+07	2.31004e+07	5.85924e+06	23766220	6.04727e+06	9.10676e+06	2.95084e+06	1.10539e+07		7.96664e+06	1.0186e+08	6.67509e+07	1.6861e+08									Bacteria		Bacteroidetes	Bacteroidia	Bacteroidales	Bacteroidaceae	Bacteroides		P	TonB-dependent receptor family		starch degradation
AANGVLLVTTK	1.26285e+07	3.67187e+06	1.99154e+07	3.62314e+06	2.62349e+07	2.38194e+07	4.40515e+07	4.58212e+07	7.84203e+06	27412128	1.14016e+07	2.13419e+07	2.91702e+06	1.90398e+07		1.05088e+07	1.79766e+08	1.00463e+08	2.80229e+08									Bacteria		Bacteroidetes	Bacteroidia	Bacteroidales	Prevotellaceae	Prevotella	Prevotella sp. PROD	P	TonB-dependent receptor family
AANGVLVLTSK	4.82646e+06	2.1021e+06	7.29065e+06		1.15182e+07	1.8081e+06	1.78017e+07	1.16282e+07	2.84688e+06		2.45795e+06	1.26152e+07		7.01575e+06		4.00112e+06	5.69754e+07	2.89369e+07	8.59124e+07	Bacteria		Bacteroidetes						Bacteria		Bacteroidetes	Bacteroidia	Bacteroidales				P
AANGVYTEAQR		2.07559e+06							7.35996e+06		2.35729e+06		1.06871e+06		3.99433e+06	480103	2.07559e+06	1.52604e+07	1.7336e+07									Bacteria		Firmicutes	Clostridia	Clostridiales	Ruminococcaceae	Faecalibacterium
AANLDALHDTVHEMAR	1.36724e+08	1.75155e+08	8.49641e+07	2.80721e+08	1.71019e+08	2.46233e+08	1.28872e+08	7.842e+07	3.49097e+08	118295050	2.8146e+08	1.6686e+08	1.87527e+08	1.59131e+08	2.4262e+08	3.24234e+08	1.30211e+09	1.82922e+09	3.13133e+09	Bacteria								Bacteria								C
AANLLESFLDPDLSDR																												Bacteria		Firmicutes						G		K17318
AANLNALHDTVHEMAR	2.15022e+07		1.68328e+07			4.02666e+07		5.19318e+07	2.57219e+06	39731696	6.16848e+06	2.05106e+07		6.02603e+07	3.85223e+06	2.87293e+06	1.30533e+08	1.35968e+08	2.66502e+08									Bacteria								C
AANLNEQMLQNLAK	1.90441e+07	915964	1.61732e+07	1.98823e+07		1.05005e+07	1.13648e+07	2.2111e+07	1.11673e+07	8305214	2.21526e+07	1.02124e+07	1.91153e+07	2.93689e+07	2.79462e+07	3.10234e+07	9.99919e+07	1.59291e+08	2.59283e+08	Bacteria		Bacteroidetes	Bacteroidia	Bacteroidales	Prevotellaceae	Prevotella		Bacteria		Bacteroidetes	Bacteroidia	Bacteroidales	Prevotellaceae	Prevotella		J	EF-Ts family	K02357
AANLPAQMLENLAK				1.28505e+07		4.70148e+06	7.37811e+06	4.31548e+06	4.01359e+06	5.29435e+06	7.40484e+06		6.80258e+06		6.12437e+06	8.20305e+06	2.92456e+07	3.78428e+07	6.70884e+07	Bacteria		Bacteroidetes	Bacteroidia	Bacteroidales				Bacteria		Bacteroidetes	Bacteroidia	Bacteroidales				J	EF-Ts family	K02357
AANLPVLAYDR	6.14871e+06	1.7137e+07	2.41979e+07	2.03512e+07		1.28595e+07	1.09249e+07		2.37923e+07		1.5628e+07	1.39785e+07		1.84422e+07	5.45875e+07	1.20899e+07	9.16192e+07	1.38518e+08	2.30138e+08	Bacteria								Bacteria							bacterium 1XD8-76	G	Bacterial solute-binding protein 2 family	K10546
AANNGALPPDLSYLVR	6.99909e+06				1.97676e+06				593304		885644	2.21304e+06	736084		3.99015e+07	2.86419e+06	8.97585e+06	4.71937e+07	5.61696e+07	Eukaryota								Eukaryota	Metazoa	Chordata	Mammalia					C	Cytochrome c family	K00413
AANPGEGNQTSADNLEAK			9.6671e+06	2.0956e+07			5.26329e+06	1.23456e+07	4.93254e+06		1.71338e+07	5.13974e+06	1.26214e+06			1.70023e+07	4.8232e+07	4.54705e+07	9.37025e+07									Bacteria		Firmicutes	Clostridia	Clostridiales	Ruminococcaceae	Ruminococcus	Ruminococcus flavefaciens	G
AANPGEGNQTSADNLSAK				9.10188e+06				3.37122e+06	3.01802e+06	2368286	688007	3.23622e+06	1.21567e+07	2.35962e+06	1.45726e+07		1.24731e+07	3.83995e+07	5.08726e+07									Bacteria		Firmicutes	Clostridia	Clostridiales	Ruminococcaceae	Ruminococcus	Ruminococcus flavefaciens	G
AANPTQGPLENSSGK	4.26264e+06					3.10907e+06	2.30562e+06		9.52079e+06	1.56983e+06	1.29536e+06	1.91762e+06	2.56409e+06	6.79369e+06	8.62392e+06	1.1166e+06	9.67733e+06	3.34019e+07	4.30792e+07									Bacteria								G		K01209		GH51
AANPYFDLFK	3.44918e+07			4.69371e+07	8.77653e+07	5.7926e+07	2.54629e+07	2.01099e+07	1.20437e+07	56268464	1.51398e+07	1.85197e+07	1.6491e+07	7.44574e+06	7.75687e+06	4.39403e+06	2.72693e+08	1.38059e+08	4.10752e+08																	G	Glycosyl hydrolase 48 (cellulase L) family	K01179		GH5
AANQAAGEAVTQR									3.47192e+06		1.82874e+06	7.18656e+06	3.33322e+06	3.22157e+06	2.69001e+06	2.2544e+06		2.39864e+07	2.39864e+07									Bacteria		Proteobacteria	Deltaproteobacteria	Desulfovibrionales	Desulfovibrionaceae	Desulfovibrio		N
AANSADPGALK		884739	1.34506e+06	994785					5.76781e+06					1.79349e+06	5.55024e+06	2.43773e+06	3.22458e+06	1.55493e+07	1.87739e+07									Bacteria		Firmicutes	Clostridia	Clostridiales				E		K01999
AANSEGSVNAASK		700796			2.51205e+06	3.18128e+06	7.43405e+06			2919842				854090		1.17046e+06	1.38282e+07	4.94439e+06	1.87726e+07									Bacteria		Firmicutes
AANSNLSNNTAK			2.13963e+06	1.19965e+06				81424						247890		697034	3.4207e+06	944924	4.36563e+06									Bacteria								U
AANSTEGTALR			1.04981e+06		7.76117e+06		3.0239e+06		991555		1.07085e+06	552572			1.62225e+07	3.11276e+06	1.18349e+07	2.19502e+07	3.37851e+07									Bacteria		Firmicutes	Clostridia	Clostridiales	Clostridiaceae			E		K01999
AANTETGEWDFVK				7.58453e+07					5.33122e+06						1.23292e+07	4.31143e+06	7.58453e+07	2.19718e+07	9.78171e+07									Bacteria		Firmicutes						E		K01999
AANTSTGAWDFVK	7.71113e+06				4.426e+06	7.4599e+06	4.91096e+06	2.8944e+06	1.45966e+07	7.84661e+06	1.38518e+07	1.72163e+07	5.63078e+06	9.0988e+06	1.99705e+07		2.74024e+07	8.82114e+07	1.15614e+08									Bacteria		Firmicutes	Clostridia	Clostridiales	Oscillospiraceae	Oscillibacter		E		K01999
AANVALVGTEK	1.05609e+07	4.95236e+06	1.05836e+07	5.21641e+06	9.73246e+06	1.91494e+07	9.88063e+06	1.45038e+07	7.33224e+06	55171456	1.94677e+07	1.23414e+07	9.5487e+07	1.25961e+07	6.44435e+06	5.29944e+07	8.45796e+07	2.61835e+08	3.46414e+08	Bacteria		Firmicutes						Bacteria		Firmicutes	Clostridia	Clostridiales	Lachnospiraceae	Blautia		CQ	Bacterial microcompartments protein family
AANVASGTLTEQEQLVK	2.92783e+07		2.52393e+07											2.28144e+06			5.45176e+07	2.28144e+06	5.6799e+07									Bacteria		Actinobacteria <actinobacteria>	Actinobacteria					U	TolA family
AANVDTDGLSAK	1.2662e+07														3.27999e+07		1.2662e+07	3.27999e+07	4.5462e+07
AANVDTVDAAALGGK	5.29807e+06	3.33008e+06		8.3989e+06									2.06771e+08	8.28131e+07			1.70271e+07	2.89584e+08	3.06611e+08									Bacteria		Firmicutes	Clostridia	Clostridiales	Eubacteriaceae	Eubacterium		N	Bacterial flagellin family	K02406
AANVSLLGTEK						6.71155e+06			1.69207e+06	13564798	2.94713e+06	1.16624e+07		1.19967e+07	5.35158e+06		6.71155e+06	4.72147e+07	5.39262e+07	Bacteria		Firmicutes						Bacteria								CQ	Bacterial microcompartments protein family
AANVSLVGTEK	2.13494e+07	1.27488e+07		3.13359e+07	6.16081e+06	1.71846e+06	2.70864e+07			3.50043e+06		1.01915e+07	9.36016e+06	1.60339e+07	9.08599e+06	1.34633e+06	1.004e+08	4.95184e+07	1.49918e+08	Bacteria		Firmicutes						Bacteria								CQ	Bacterial microcompartments protein family
AANVTEVVFDR			4.26951e+06	1.99095e+07					1.85005e+06	7.45551e+06	1.947e+06		1.34346e+06	1.82707e+06	1.55349e+06	1.11765e+07	2.4179e+07	2.7153e+07	5.1332e+07	Bacteria								Bacteria		Verrucomicrobia	Verrucomicrobiae	Verrucomicrobiales	Akkermansiaceae	Akkermansia		J	Universal ribosomal protein uL18 family	K02881
AANVTLLGK			2.08502e+06		2.25172e+07		5.78315e+07	4.40502e+07						3.57173e+07	1.63216e+06		1.26484e+08	3.73494e+07	1.63833e+08	Bacteria								Bacteria		Firmicutes	Clostridia	Clostridiales				CQ	Bacterial microcompartments protein family	K04027
AANVTLLGTEK	1.01628e+07		1.34703e+07		4.93428e+06	5.44874e+06	2.28815e+07	4.97774e+06	1.05806e+07		1.09523e+07	1.98895e+07	6.10159e+06	2.10353e+07	2.51578e+06		6.18753e+07	7.1075e+07	1.3295e+08	Bacteria								Bacteria								CQ	Bacterial microcompartments protein family
AANVTLLGTER																				Bacteria		Firmicutes	Clostridia	Clostridiales				Bacteria		Firmicutes						CQ	Bacterial microcompartments protein family
AANVTLVGTEK	2.82407e+07	8.88534e+06	1.53216e+07	1.65094e+07	9.68193e+06	2.08166e+07	1.8394e+07	2.84401e+07	6.36528e+07	42174091	1.91149e+07	1.10634e+07	3.18629e+07	4.94403e+08	4.38559e+06	4.19297e+06	1.4629e+08	6.70849e+08	8.17139e+08	Bacteria								Bacteria		Firmicutes	Clostridia	Clostridiales	Lachnospiraceae			CQ	Bacterial microcompartments protein family
AANVVEAVK	1.51713e+07	5.4371e+06	6.99692e+06		1.37274e+07	1.97698e+07	1.15603e+07	7.28671e+06		25075614		1.78769e+06	1.004e+07	2.3865e+07		1.60259e+06	7.99496e+07	6.2371e+07	1.42321e+08									Bacteria		Firmicutes	Clostridia	Clostridiales	Oscillospiraceae	Oscillibacter	Oscillibacter sp. 1-3	G	Transketolase family	K00615
AANVVLVGTEK	3.7243e+07	5.951e+07	4.5345e+07	7.32906e+07	7.25963e+07	4.45513e+07	5.22772e+07	4.44525e+07	8.41739e+07	2.75057e+07	4.47625e+07	5.22346e+07	1.344e+07	1.10805e+08	1.01787e+08	4.72719e+07	4.29266e+08	4.8198e+08	9.11246e+08	Bacteria		Firmicutes	Clostridia	Clostridiales				Bacteria		Firmicutes						CQ	Bacterial microcompartments protein family
AANYDSFSYK			2.24438e+06		1.18807e+07	1.60135e+06	5.64533e+06	1.84373e+06	7.10284e+06	3.84648e+06			3.31311e+06	6.24831e+06	9.04519e+06	4.72925e+06	2.32155e+07	3.42852e+07	5.75007e+07									Bacteria		Firmicutes						G	Bacterial solute-binding protein 1 family	K02027
AANYVSVGQLYLK				5.55318e+06					4.20279e+06		1.24093e+07	6.7614e+06	5.47075e+06	9.13142e+06		6.20589e+06	5.55318e+06	4.41816e+07	4.97348e+07	Bacteria		Firmicutes	Bacilli	Lactobacillales	Lactobacillaceae	Lactobacillus		Bacteria		Firmicutes	Bacilli	Lactobacillales	Lactobacillaceae	Lactobacillus		G	XFP family	K01621
AAPAAGAAAPAAEEK			5.48399e+06			3.02092e+06	1.63983e+06	7.47106e+06		1.37309e+06				8.59457e+06		3.32359e+06	1.76158e+07	1.32912e+07	3.09071e+07									Bacteria		Firmicutes						J	Bacterial ribosomal protein bL12 family	K02935
AAPANTEVYVQFWGK								1.12645e+06	932243	4.00376e+06	1.2445e+06	606771	9.02551e+06		1.61483e+06	3.9517e+06	1.12645e+06	2.13793e+07	2.25058e+07									Bacteria		Firmicutes	Clostridia	Clostridiales	Lachnospiraceae	Blautia
AAPEFALAGQWR	4.78823e+06				3.03394e+06	8.0677e+06	5.62886e+06			4.07798e+06	1.00403e+07	3.6023e+06	9.67357e+06			1.20118e+07	2.15187e+07	3.9406e+07	6.09247e+07									Bacteria		Bacteroidetes	Bacteroidia	Bacteroidales				O		K03668
AAPGQTVLDLSK
AAPHGTGHLK	1.77229e+06				7.16535e+06	6.89581e+06	2.99624e+06		5.85775e+06	1.99389e+06			616270		1.70591e+06		1.88297e+07	1.01738e+07	2.90035e+07	Bacteria								Bacteria								EH	Class-IV pyridoxal-phosphate-dependent aminotransferase family	K00826	L-isoleucine biosynthesis
AAPLQLDWQGR	5.61145e+06		6.75005e+06		5.69693e+06	6.41328e+06			7.35438e+06	6708479	4.61031e+06	1.59629e+07	2.85003e+06	5.87384e+06	5.91068e+06	2.86353e+06	2.44717e+07	5.21341e+07	7.66058e+07									Bacteria		Spirochaetes	Spirochaetia	Spirochaetales	Spirochaetaceae	Treponema	Treponema succinifaciens
AAPVLLEPLMK	4.84727e+06					3.44363e+06	4.57427e+06	4.37863e+06	6.66359e+06	3.14517e+06	9.98232e+06	5.67041e+06	9.89442e+06	6.404e+06	3.3211e+07	8.46474e+06	1.72438e+07	8.34356e+07	1.00679e+08	Bacteria								Bacteria		Firmicutes	Clostridia	Clostridiales				J	TRAFAC class translation factor GTPase superfamily	K02355
AAQAAVPETK	4.80332e+06	4.52079e+06			1.94674e+06	3.38474e+06	1.73364e+07			3201742	1.06942e+06	2.62159e+06	2.13704e+06	1.4247e+06	6.30068e+06	1.87404e+06	3.19919e+07	1.86292e+07	5.06211e+07	Eukaryota	Fungi	Mucoromycota	Mortierellomycetes	Mortierellales	Mortierellaceae	Lobosporangium	Lobosporangium transversale
AAQAELETLGK	1.83066e+07		1.1717e+07	3.59764e+07		4.09619e+06	8.03736e+06	1.21309e+07		8.18269e+06	8.02468e+06		1.86952e+07	1.81463e+07		3.97923e+06	9.02644e+07	5.70281e+07	1.47293e+08	Bacteria		Bacteroidetes	Flavobacteriia	Flavobacteriales	Flavobacteriaceae	Tamlana		Bacteria		Bacteroidetes	Bacteroidia	Bacteroidales	Prevotellaceae			M		K06142
AAQAGTVLNVVEVSYPVK								1.25212e+06				4.74541e+06		4.57008e+06		1.17727e+06	1.25212e+06	1.04928e+07	1.17449e+07									Bacteria							bacterium 1xD42-87
AAQAQLLADYQAK	4.42732e+07	6.8039e+06	4.00729e+06	1.02968e+08	8.5699e+06	9.70645e+06	1.27341e+07	2.80047e+07	7.34207e+07	2.05105e+07	1.803e+08	2.99172e+07	9.47024e+07	1.08259e+08	2.43486e+08	1.17338e+08	2.17068e+08	8.67934e+08	1.085e+09									Bacteria		Firmicutes	Bacilli	Lactobacillales	Lactobacillaceae	Lactobacillus		M	Serine-aspartate repeat-containing protein (SDr) family	K15125
AAQATAVMR						5.74487e+06	6.40133e+06	5.89607e+06		4.32785e+06	688763						1.80423e+07	5.01662e+06	2.30589e+07									Bacteria		Bacteroidetes	Bacteroidia	Bacteroidales				G	L-fucose isomerase family	K01818	L-fucose degradation
AAQDAYEASR	1.12161e+06		5.37925e+06	4.57751e+06		7.32177e+06	5.73108e+06	1.37173e+06		5000078	2.8562e+06	1.21913e+06	4.35008e+06		539000	2.40103e+06	2.5503e+07	1.63655e+07	4.18685e+07									Bacteria		Bacteroidetes	Bacteroidia	Bacteroidales				E	Glutaminase family	K01425
AAQDAYPTELPK	4.80162e+06			2.40159e+08				3.60267e+06	1.63702e+06		3.09715e+06	2.92328e+06	3.32311e+06				2.48563e+08	1.09806e+07	2.59544e+08									Bacteria								N	Bacterial flagellin family	K02406
AAQDLEFANFNLSR					1.56627e+06				2.72302e+06	2.91623e+06	7.96749e+06		3.97044e+06		5.57672e+06	6.91472e+06	1.56627e+06	3.00686e+07	3.16349e+07									Bacteria		Bacteroidetes	Bacteroidia	Bacteroidales				S
AAQDYNDDAK					1.47217e+07			455231									1.5177e+07		1.5177e+07									Bacteria		Bacteroidetes	Bacteroidia	Bacteroidales	Prevotellaceae	Prevotella	Prevotella sp. P2-180
AAQDYNDDAKDGELSK			7.17012e+06	6.39558e+07	2.74832e+07				1.3543e+06		2.19653e+06	619033				6.30396e+06	9.86092e+07	1.04738e+07	1.09083e+08									Bacteria		Bacteroidetes	Bacteroidia	Bacteroidales	Prevotellaceae	Prevotella	Prevotella sp. P2-180
AAQDYNDDAKDGELSKDLDGNK			1.8789e+06	4.20353e+07	1.28443e+07								1.82533e+06			6.52476e+06	5.67586e+07	8.35009e+06	6.51087e+07									Bacteria		Bacteroidetes	Bacteroidia	Bacteroidales	Prevotellaceae	Prevotella	Prevotella sp. P2-180
AAQEALENGTGK	6.22205e+06	7.61847e+06	3.35e+06	2.06124e+07	2.04604e+06	5.40686e+06	3.36401e+06	2.31293e+06	2.56149e+06	1.44834e+06	2.90643e+06	3.90785e+06	1.56272e+06	1.01781e+06		2.98507e+06	5.09328e+07	1.63897e+07	6.73225e+07	Bacteria		Bacteroidetes	Bacteroidia	Bacteroidales	Bacteroidaceae	Bacteroides		Bacteria		Bacteroidetes	Bacteroidia	Bacteroidales	Bacteroidaceae	Bacteroides		G	GPI family	K01810	glycolysis
AAQEEYLKR	2.21615e+06	2.21956e+06			1.95601e+06				2.56581e+06	1.10236e+06				2.16237e+06	1.99112e+07		6.39172e+06	2.57417e+07	3.21334e+07	Eukaryota	Metazoa	Chordata						Eukaryota	Metazoa	Chordata	Mammalia	Rodentia				G	Class I fructose-bisphosphate aldolase family		glycolysis
AAQGLLTVR	9.15746e+07	1.87791e+08	2.78714e+08	3.38358e+07	1.61417e+08	1.55368e+08	1.2697e+08	5.5696e+07	2.26543e+08	123337064	1.23977e+08	1.39493e+08	4.7023e+07	1.62601e+08	5.8069e+07	9.46066e+07	1.09137e+09	9.7565e+08	2.06702e+09									Bacteria								G	PEP-utilizing enzyme family	K01006
AAQKPWAATPAVER	6.56542e+06	3.05464e+06			1.05496e+07	1.18858e+07	1.2543e+07			7.79592e+06			3.08673e+06				4.45985e+07	1.08826e+07	5.54812e+07									Bacteria		Bacteroidetes	Bacteroidia	Bacteroidales	Prevotellaceae	Prevotella		C	Aldehyde dehydrogenase family	K07248
AAQLAPAGAEPR	1.96166e+06		2.36513e+06		3.23809e+06		1.91627e+06		7.68582e+06	6.48883e+06	1.10189e+07	3.29869e+06	7.19491e+06	7.05809e+06	7.91486e+06	5.11372e+06	9.48116e+06	5.57738e+07	6.52549e+07									Bacteria		Bacteroidetes	Bacteroidia	Bacteroidales				S
AAQLLDNLLAAGK	3.23795e+07	4.35565e+06	1.01133e+07	2.8516e+07	1.98099e+07	1.17155e+07	2.93579e+07	3.32991e+07	1.08125e+07	2.15613e+07	2.51841e+07	1.21051e+07	2.46553e+07	9.87168e+06		2.43601e+07	1.69547e+08	1.2855e+08	2.98097e+08									Bacteria		Bacteroidetes	Bacteroidia	Bacteroidales				P	Glycosyl hydrolase 10 (cellulase F) family	K07214
AAQLLDNLLAQGK	1.75732e+06				2.56654e+06	4.51971e+06	3.02299e+06	6.17774e+06	3.23663e+06	2.20591e+06	8.03371e+06	6.45182e+06			2.87212e+06	4.8341e+06	1.80443e+07	2.76343e+07	4.56786e+07	Bacteria		Bacteroidetes						Bacteria		Bacteroidetes	Bacteroidia	Bacteroidales				G	Glycosyl hydrolase 3 family	K05349	xyloglucan degradation	GH3
AAQQEMDEAVK		1.75047e+08		4.16639e+08								6.12194e+06			1.40333e+07		5.91686e+08	2.01553e+07	6.11841e+08									Bacteria		Firmicutes						C		K00161	acetoin degradation
AAQTAAETAAK	2.29244e+07	2.31279e+07	7.07456e+06	1.39231e+07	2.14689e+07	3.88171e+07	2.87396e+07	1.11938e+07	1.52829e+07	29848034	6.22455e+06	5.79943e+06	2.16295e+07	1.38407e+07		6.52654e+06	1.67269e+08	9.91517e+07	2.66421e+08									Bacteria		Firmicutes						J		K02948
AAQTAAEVAAR	9.70644e+06	2.15714e+07	3.05755e+06		3.65272e+06		8.75225e+06	3.13563e+06	5.24681e+06	4247821	3.03685e+06	5.58891e+06	4.12333e+06	6.60761e+06	3.95708e+06		4.9876e+07	3.28084e+07	8.26844e+07									Bacteria		Firmicutes						J		K02948
AAQTFYLAQGTGTAAVYK													1.95533e+07	1.36143e+07				3.31676e+07	3.31676e+07
AAQTGGPSGGCLPTEHLDVK		1.18204e+07										1.28299e+06	3.14955e+06				1.18204e+07	4.43253e+06	1.62529e+07									Bacteria		Firmicutes	Clostridia	Clostridiales				C	Complex I 51 kDa subunit family	K00335
AAQTSDLEK	1.97516e+06					7.59902e+06			2.75257e+06				1.73739e+06		9.27418e+06		9.57418e+06	1.37641e+07	2.33383e+07	Eukaryota	Metazoa	Chordata	Mammalia	Rodentia				Eukaryota	Metazoa	Chordata	Mammalia					G	Transaldolase family	K00616	pentose phosphate pathway
AAQTVQETNNTR				1.26873e+06								939851	1.94039e+06		1.53664e+06	5.68379e+06	1.26873e+06	1.01007e+07	1.13694e+07	Bacteria		Verrucomicrobia	Verrucomicrobiae	Verrucomicrobiales	Akkermansiaceae	Akkermansia	Akkermansia muciniphila	Bacteria		Verrucomicrobia	Verrucomicrobiae	Verrucomicrobiales	Akkermansiaceae	Akkermansia	Akkermansia muciniphila	M		K06142
AAQVLDYLK	2.10341e+07	1.77189e+06	1.34189e+07	2.47135e+07	4.93069e+06	3.49307e+06		6.23492e+06	1.78596e+07		1.11978e+07	1.36917e+07	1.05715e+07	6.23042e+06	1.60008e+07	1.54084e+07	7.55971e+07	9.09603e+07	1.66557e+08									Bacteria		Firmicutes	Clostridia	Clostridiales				G		K17318
AAQYDNCFR															4.87573e+06			4.87573e+06	4.87573e+06									Bacteria								E		K01999
AASAADAWVSGSK	1.0579e+07	5.71427e+06		1.334e+07	1.49611e+06		1.24691e+07	8.48573e+06		3.83267e+06			4.91862e+06				5.20842e+07	8.75129e+06	6.08355e+07									Bacteria		Bacteroidetes	Bacteroidia	Bacteroidales	Prevotellaceae	Prevotella		M
AASALAESAAAK				1.05228e+07	1.32164e+07	1.54687e+07										7.41977e+06	3.92079e+07	7.41977e+06	4.66277e+07									Bacteria
AASALCAGVR	7.16178e+07	1.15985e+09	2.43448e+08	3.15929e+06	4.14026e+08	4.24296e+08	1.98073e+08	1.08964e+08	1.57888e+08	250153296	1.6599e+07	1.59518e+08	1.84567e+07	8.50819e+07	5.64254e+07	2.41682e+07	2.62343e+09	7.68291e+08	3.39172e+09	Eukaryota	Metazoa	Chordata	Mammalia	Rodentia	Muridae			Eukaryota	Metazoa	Chordata	Mammalia	Rodentia	Muridae			S		K17527
AASALNLVK			7.13162e+06				1.60448e+07	3.67064e+07	2.60099e+07		9.58063e+06	1.14009e+07	1.07193e+07	7.93366e+07	2.7359e+06	2.97919e+07	5.98829e+07	1.69575e+08	2.29458e+08
AASANLLPSSTGAAK	2.18589e+08	2.45145e+08	1.63129e+08	2.9222e+08	1.81976e+08	1.23608e+08	1.93148e+08	1.54977e+08	2.82874e+08	104484880	1.35842e+08	2.18393e+08	1.8456e+08	2.40023e+08	1.92858e+08	1.73741e+08	1.57279e+09	1.53277e+09	3.10557e+09									Bacteria		Firmicutes						G	Glyceraldehyde-3-phosphate dehydrogenase family	K00134	glycolysis
AASATLPPLTVTPVVNK	7.81403e+07	9.79153e+08	1.08467e+08	1.72867e+07	6.28748e+07	1.42632e+08	4.55731e+07	4.30162e+07	1.71448e+07	3.55078e+07	2.62292e+07	1.98162e+08	2.97785e+07	8.08365e+07	4.92198e+07	3.55048e+07	1.47714e+09	4.72384e+08	1.94953e+09	Eukaryota	Metazoa	Chordata	Mammalia	Rodentia	Muridae			Eukaryota	Metazoa	Chordata	Mammalia	Rodentia	Muridae			W	CLCR family	K05027
AASDFEALR	8.10362e+06	1.55622e+06	7.0919e+06		1.26719e+07	8.65219e+06	9.80686e+06	1.1735e+07	1.01552e+06	12189779	4.68734e+06	6.11646e+06	7.9072e+06		3.2099e+06		5.96176e+07	3.51262e+07	9.47438e+07	Bacteria								Bacteria		Bacteroidetes	Bacteroidia	Bacteroidales				I	Methylmalonyl-CoA mutase family	K01847	propanoyl-CoA degradation
AASDLGADPGSESEVK		1.65332e+06							2.20461e+06				2.82403e+07	6.58963e+06			1.65332e+06	3.70345e+07	3.86878e+07									Bacteria		Firmicutes	Clostridia	Clostridiales	Lachnospiraceae		Lachnospiraceae bacterium MD335	N	Bacterial flagellin family	K02406
AASDYKGGVVELTDLLGSDATNK	4.9083e+06				4.18243e+06	2.97081e+06	5.60256e+06		4.94959e+06	4.25966e+06	5.49441e+06					5.33298e+06	1.76641e+07	2.00366e+07	3.77007e+07									Bacteria		Bacteroidetes	Bacteroidia	Bacteroidales	Prevotellaceae	Prevotella	Prevotella sp. P2-180
AASEKPLSEGGLK	1.82956e+07	1.82295e+07	1.18116e+07	1.6449e+07	1.98094e+07		2.69393e+07	1.01791e+07	3.75286e+07	1.4647e+07	1.02543e+07	2.79439e+07	1.06742e+07	5.46041e+07	3.89731e+07	8.47551e+06	1.21714e+08	2.03101e+08	3.24814e+08	Bacteria		Firmicutes	Clostridia	Clostridiales				Bacteria		Firmicutes	Clostridia	Clostridiales				C	Glyceraldehyde-3-phosphate dehydrogenase family	K00134	glycolysis
AASELWVYDHATDK	3.94135e+06				1.56645e+07	8.41879e+06	8.66511e+06	1.29799e+06	2.03154e+07	18362838	1.91725e+07	2.36612e+07	3.26126e+07	1.19881e+07	1.26358e+07	3.30859e+07	3.79877e+07	1.71834e+08	2.09822e+08
AASETLTFGK	9.67591e+06																9.67591e+06		9.67591e+06
AASFLYCGLR		1.71027e+06			3.36454e+06	2.68303e+06			1.4325e+07	1.66696e+06				3.397e+06	2.95188e+06	5.23414e+06	7.75784e+06	2.7575e+07	3.53328e+07	Bacteria																G	Glycosyl hydrolase 94 family	K00702		GT36
AASFNLLPSSTGAAK		2.12823e+07	6.22219e+07	3.38184e+07	2.9887e+07	4.39796e+07	4.82848e+07	1.88977e+07	2.04623e+07	24819776	5.58222e+07	1.85441e+07	4.05844e+07	2.40892e+07	1.44628e+07	5.9851e+07	2.58372e+08	2.58636e+08	5.17008e+08									Eukaryota	Viridiplantae	Streptophyta	Magnoliopsida	Fabales	Fabaceae			G	Glyceraldehyde-3-phosphate dehydrogenase family	K00134	glycolysis
AASGDLSQLAK			5.76712e+06	1.84147e+07	1.76295e+07	2.33929e+07	4.13709e+06		5.84477e+06	9570341	1.33386e+07	684808	6.98337e+06	1.51621e+06		2.45685e+07	6.93412e+07	6.25066e+07	1.31848e+08	Bacteria		Firmicutes	Clostridia	Clostridiales				Bacteria		Firmicutes	Clostridia	Clostridiales				H	DapA family	K01714	L-lysine biosynthesis via DAP pathway
AASGFNATEDAQVLR	2.25993e+07	2.57006e+07	1.40653e+07	3.1374e+07	1.27372e+07	1.42794e+07	1.04674e+07	2.10688e+07	2.49228e+07	15174869	2.8036e+07	2.04558e+07	2.38589e+07	2.05619e+07	5.26337e+07	2.21028e+07	1.52292e+08	2.07747e+08	3.60039e+08	Eukaryota	Metazoa	Chordata	Mammalia	Rodentia	Muridae	Rattus	Rattus norvegicus	Eukaryota	Metazoa	Chordata	Mammalia					U	Annexin family	K17093
AASGNLLPSSTGAAK	2.1392e+09	1.67824e+09	1.33871e+09	2.42732e+09	1.91331e+09	1.9228e+09	2.48255e+09	2.90794e+09	1.58496e+09	2246245405	9.8642e+08	1.30134e+09	9.68218e+08	1.70396e+09	6.79732e+08	1.56828e+09	1.68101e+10	1.10392e+10	2.78492e+10									Bacteria		Bacteroidetes	Bacteroidia	Bacteroidales				G	Glyceraldehyde-3-phosphate dehydrogenase family	K00134	glycolysis
AASGNLLPSTTGAAK	2.18589e+08	2.45145e+08	1.63129e+08	2.9222e+08	1.81976e+08	1.23608e+08	1.93148e+08	1.54977e+08	2.82874e+08	104484880	1.35842e+08	2.18393e+08	1.8456e+08	2.40023e+08	1.92858e+08	1.73741e+08	1.57279e+09	1.53277e+09	3.10557e+09	Bacteria								Bacteria		Bacteroidetes	Bacteroidia	Bacteroidales				C	Glyceraldehyde-3-phosphate dehydrogenase family	K00134	glycolysis
AASLLSLYSGADFLK								948629		1.88146e+06			5.75671e+06			1.80565e+06	948629	9.44381e+06	1.03924e+07									Bacteria		Bacteroidetes	Bacteroidia	Bacteroidales				F	DeoC/FbaB aldolase family	K01619	2-deoxy-D-ribose 1-phosphate degradation
AASLPAAEQR	2.1674e+07		1.49868e+07	1.091e+07	1.05002e+07	9.70996e+06	7.93062e+06	7.48884e+06		9624514	1.15578e+07	962066	1.90188e+07	1.46292e+07	1.46635e+07	1.39032e+07	8.32004e+07	8.43591e+07	1.6756e+08									Bacteria		Bacteroidetes	Bacteroidia	Bacteroidales	Prevotellaceae			S
AASLTADGETVFK	6.41437e+06	5.19493e+07	6.08294e+06		1.22379e+07		1.09879e+07	1.10417e+07	5.19993e+06		3.07379e+06	1.47347e+07		5.70861e+06			9.8714e+07	2.8717e+07	1.27431e+08									Bacteria		Proteobacteria	Epsilonproteobacteria	Campylobacterales				S
AASLTANGETVFK	4.74172e+06	4.37983e+07	1.08112e+07	7.56533e+06	1.22663e+07		1.54886e+07	2.24804e+07	2.16229e+07	3.36867e+06		3.07045e+07		2.22426e+07			1.17152e+08	7.79388e+07	1.95091e+08
AASNCEVLYENVK					2.17791e+06				2.5992e+07								2.17791e+06	2.5992e+07	2.81699e+07	Bacteria		Firmicutes	Clostridia	Clostridiales				Bacteria		Firmicutes	Clostridia	Clostridiales	Lachnospiraceae	Anaerotignum		I	Acyl-CoA dehydrogenase family	K00248	butanoate metabolism
AASNESFGYNEDELVSSDLVGMR					6.58461e+06	1.08979e+07					1.23298e+07					5.93181e+06	1.74825e+07	1.82617e+07	3.57442e+07	Bacteria		Firmicutes	Clostridia	Clostridiales				Bacteria		Firmicutes	Clostridia	Clostridiales				C	Glyceraldehyde-3-phosphate dehydrogenase family	K00134	glycolysis
AASPEEAAALVK								5.3458e+06	6.06419e+06	25459578	7.05169e+06	1.21342e+06	1.82442e+07		1.92421e+06	5.3332e+06	5.3458e+06	6.52905e+07	7.06363e+07									Bacteria		Firmicutes	Clostridia	Clostridiales				C		K00193
AASQFEALR	9.84494e+06		9.32513e+06	2.48391e+07	1.35806e+07		1.42085e+07	1.88755e+07		3.14956e+06	2.53694e+06		1.18852e+06		4.84654e+06	1.98583e+06	9.06737e+07	1.37074e+07	1.04381e+08	Bacteria								Bacteria		Bacteroidetes	Bacteroidia	Bacteroidales	Muribaculaceae		Muribaculaceae bacterium	I	Methylmalonyl-CoA mutase family	K01847	propanoyl-CoA degradation
AASQFEQLR	1.00298e+07		1.47186e+07		2.98186e+07	3.07857e+07	2.71901e+07	2.50965e+07	2.50055e+07	13343777	8.12511e+06	2.1059e+07		8.85231e+06		1.1562e+07	1.37639e+08	8.79477e+07	2.25587e+08	Bacteria		Bacteroidetes	Bacteroidia	Bacteroidales												I	Methylmalonyl-CoA mutase family	K01847	propanoyl-CoA degradation
AASTESFGYNTDELVSSDLVGMR																				Bacteria		Firmicutes	Clostridia	Clostridiales				Bacteria		Firmicutes	Clostridia	Clostridiales	Lachnospiraceae			C	Glyceraldehyde-3-phosphate dehydrogenase family	K00134	glycolysis
AASVNMPYVLER		9.45613e+07	3.67213e+06	1.30473e+07	6.97818e+06	5.43353e+06	9.89669e+06	1.50434e+07		7.77649e+06	3.48812e+06	2.53152e+07		6.9946e+06	1.44955e+06	1.09408e+07	1.48632e+08	5.59647e+07	2.04597e+08	Bacteria		Bacteroidetes	Bacteroidia	Bacteroidales				Bacteria		Bacteroidetes	Bacteroidia	Bacteroidales	Prevotellaceae	Prevotella		J	Universal ribosomal protein uS2 family	K02967
AASVNMPYVTER	9.98573e+06		7.48241e+06		5.71442e+06	8.54509e+06	5.90377e+06	1.35526e+07		7.77325e+06	3.60237e+06	8.33463e+06	5.74346e+06	9.57745e+06	2.34836e+06	5.89713e+06	5.1184e+07	4.32767e+07	9.44606e+07	Bacteria		Bacteroidetes	Bacteroidia	Bacteroidales				Bacteria		Bacteroidetes	Bacteroidia	Bacteroidales	Prevotellaceae	Prevotella		J	Universal ribosomal protein uS2 family	K02967
AASVSGDWNTETTNVK	2.60352e+06			2.70925e+06								1.78648e+06		2.13143e+07	9.83568e+06		5.31277e+06	3.29365e+07	3.82492e+07									Bacteria		Firmicutes	Clostridia	Clostridiales				N	Bacterial flagellin family	K02406
AASYSLTAPTTLAEWNGK	7.46844e+06													1.35247e+06			7.46844e+06	1.35247e+06	8.82091e+06									Eukaryota
AATAYSYTYDACTDTR								1.44428e+06	9.42935e+06						2.03601e+06		1.44428e+06	1.14654e+07	1.29096e+07	Bacteria		Firmicutes	Clostridia	Clostridiales	Ruminococcaceae		Ruminococcaceae bacterium	Bacteria		Firmicutes	Clostridia	Clostridiales				G		K10188
AATCTATGNLEYYK												7.45922e+06						7.45922e+06	7.45922e+06									Bacteria		Firmicutes	Clostridia	Clostridiales	Lachnospiraceae			S
AATDAGAAAAER	6.44695e+06	5.8003e+06	8.36822e+06	3.21593e+06	1.14576e+07	1.80484e+07	7.87592e+06	5.60602e+06	6.43726e+06	1.09078e+07	7.32908e+06	9.21949e+06	7.91026e+06	1.57481e+07	3.13685e+06	8.17658e+06	6.68193e+07	6.88653e+07	1.35685e+08	Bacteria								Bacteria		Firmicutes	Clostridia	Clostridiales				CQ	Bacterial microcompartments protein family	K04027
AATDAGAAAAQR			2.15497e+07		1.38273e+07		1.44085e+07	1.97266e+07					5.22147e+06	2.43233e+07	1.33703e+07		6.95121e+07	4.2915e+07	1.12427e+08	Bacteria								Bacteria		Proteobacteria	Gammaproteobacteria	Enterobacterales	Enterobacteriaceae			CQ	Bacterial microcompartments protein family	K04027	ethanolamine degradation
AATDELQQAFFAVSEK				5.12803e+06						1.32402e+06							5.12803e+06	1.32402e+06	6.45205e+06									Bacteria		Firmicutes						O	Heat shock protein 70 family	K04043
AATDGPMPQTR	4.24951e+06			1.84733e+06	6.36301e+06	1.73357e+07	1.14504e+07		2.03152e+06	12119062	9.0274e+06	7.01864e+06	3.54214e+06		4.14158e+06	1.26189e+07	4.1246e+07	5.04992e+07	9.17452e+07	Bacteria								Bacteria		Bacteroidetes	Bacteroidia	Bacteroidales				J		K02358
AATDPDNANLTLYQR	2.55237e+06		2.8256e+06				2.26681e+06	9.06679e+06	2.01336e+06			4.25068e+06					1.67116e+07	6.26404e+06	2.29756e+07									Bacteria		Bacteroidetes	Bacteroidia	Bacteroidales				S
AATDVCSYFYDNVTK		497792	7.21466e+06	1.12028e+06		5.32897e+06		7.32546e+06		3.00627e+06	1.14978e+07	1.40487e+06		3.01937e+06		1.57198e+07	2.14872e+07	3.46481e+07	5.61353e+07									Bacteria		Bacteroidetes	Bacteroidia	Bacteroidales	Prevotellaceae			S	Glutamine synthetase family	K01915
AATEAGGAAAGR	954010	535321		1.0703e+06	1.90589e+06	3.63283e+06				6716080			633782	1.21721e+06			8.09836e+06	8.56707e+06	1.66654e+07																	CQ	Bacterial microcompartments protein family
AATEEVQQAFYK	1.39929e+07			1.55888e+07		5.88769e+06			1.93881e+06	8690986			3.61532e+07		5.44543e+06	2.24276e+07	3.54693e+07	7.4656e+07	1.10125e+08									Bacteria		Firmicutes						O	Heat shock protein 70 family	K04043
AATEGNAEALK		7.34394e+06		1.43763e+07						1.94079e+06		900073				3.99642e+06	2.17202e+07	6.83728e+06	2.85575e+07
AATESFASDPLLYRPVAVALDTK						1.93295e+06	2.1271e+06	1.2904e+06		1512378		975207	1.62272e+06	1.43198e+06	5.7194e+06		5.35045e+06	1.12617e+07	1.66121e+07	Eukaryota	Metazoa	Chordata	Mammalia					Eukaryota	Metazoa	Chordata	Mammalia					F	Pyruvate kinase family	K00873	glycolysis
AATETGGAAAAK	6.03551e+06		962732	999404	1.17254e+07	3.46826e+06	4.29732e+06	1.47697e+06	851427	3.18572e+06	305707	1.22512e+06				597389	2.89656e+07	6.16537e+06	3.5131e+07																	CQ	Bacterial microcompartments protein family
AATFGLLLDDVSLTHLTFGK							1.50595e+06								7.94529e+06		1.50595e+06	7.94529e+06	9.45125e+06	Eukaryota	Metazoa	Chordata						Eukaryota	Metazoa	Chordata	Mammalia					O	Prohibitin family	K17080
AATFLGELGR	5.35851e+07	1.23174e+07	2.4766e+07		4.1817e+07	4.13054e+07	8.725e+07	7.08552e+07	2.83745e+07	62058816	3.69244e+07	2.69864e+07	3.03651e+07	4.07829e+07	1.21883e+07	4.92817e+07	3.31896e+08	2.86962e+08	6.18858e+08	Bacteria		Firmicutes	Clostridia	Clostridiales	Clostridiaceae	Clostridium		Bacteria		Firmicutes	Clostridia					C		K10671
AATFVGELGR	4.00941e+06	5.66384e+06		6.12278e+06	2.37333e+06				1.47085e+07	3.4564e+06	3.30534e+06	4.33571e+06			1.72724e+06	1.5013e+06	1.81694e+07	2.90345e+07	4.72038e+07	Bacteria		Firmicutes	Clostridia				Clostridia bacterium	Bacteria		Firmicutes	Clostridia					C		K10671
AATGGAYAFDLTGLR		5.80424e+06	1.87541e+06	2.93206e+06	3.80806e+06	1.50982e+06				3.37083e+06			1.69998e+06				1.59296e+07	5.07081e+06	2.10004e+07									Bacteria		Firmicutes	Clostridia	Clostridiales	Lachnospiraceae		Lachnospiraceae bacterium	N	Bacterial flagellin family	K02406
AATGNLLPSSTGAAK	2.18589e+08	2.45145e+08	1.63129e+08	2.9222e+08	1.81976e+08	1.23608e+08	1.93148e+08	1.54977e+08	2.82874e+08	104484880	1.35842e+08	2.18393e+08	1.8456e+08	2.40023e+08	1.92858e+08	1.73741e+08	1.57279e+09	1.53277e+09	3.10557e+09									Bacteria		Firmicutes	Clostridia	Clostridiales	Oscillospiraceae	Oscillibacter		G	Glyceraldehyde-3-phosphate dehydrogenase family	K00134	glycolysis
AATKDVALTAGQGVGK					1.16804e+07	2.44265e+07			8.87531e+07		3.7958e+07	6.22262e+07			5.02882e+07	7.45348e+07	3.61069e+07	3.1376e+08	3.49867e+08
AATLAGAEALGR	8.21487e+06	1.54782e+06			9.55285e+06	1.1534e+07	1.47493e+07	3.27802e+06	4.43909e+06	2.1464e+06	1.50675e+07				7.82293e+06		4.88768e+07	2.94759e+07	7.83527e+07									Bacteria								F	Metallo-dependent hydrolases superfamily	K12960
AATLDNLLQER		2.11547e+06	1.08605e+07					5.3227e+06			2.35102e+07	1.60441e+07	1.66972e+06		6.21088e+06	4.71675e+06	1.82987e+07	5.21516e+07	7.04503e+07									Bacteria		Bacteroidetes						S		K21572
AATNLHVTK					2.19893e+06			326928	5.41949e+06		367703	412824	4.29698e+06		1.4672e+06	347802	2.52586e+06	1.2312e+07	1.48379e+07									Bacteria		Firmicutes	Clostridia	Clostridiales	Oscillospiraceae	Oscillibacter	Oscillibacter sp. 1-3	T		K01227		GH73
AATNYVSDVR	6.08687e+08	2.86428e+07	9.00147e+07	2.53843e+07	1.62964e+08	2.17529e+07	2.57118e+07	7.50448e+07	1.14556e+08	146163293	3.11869e+07	3.52079e+07	2.75106e+07	7.29976e+07	2.91954e+08	3.40477e+07	1.0382e+09	7.53624e+08	1.79183e+09									Bacteria		Firmicutes						N	Bacterial flagellin family	K02406
AATPQTEEEQGR							2.91199e+06	2.2643e+06		2.90418e+06				460288			5.17629e+06	3.36447e+06	8.54076e+06									Bacteria		Bacteroidetes	Bacteroidia	Bacteroidales	Prevotellaceae	Prevotella		G	Glycosyl hydrolase 31 family	K01811	xyloglucan degradation	GH31
AATQTVYVSVVNMFGENTKEDEESVASVLK				1.53055e+06								1.0608e+06				4.71255e+06	1.53055e+06	5.77335e+06	7.3039e+06	Eukaryota	Metazoa	Chordata	Mammalia	Rodentia	Muridae	Rattus	Rattus norvegicus	Eukaryota	Metazoa	Chordata	Mammalia	Rodentia	Muridae	Rattus	Rattus norvegicus	T		K17298
AATSQFHQTGTTTGR	1.93949e+08	4.11857e+08	1.45509e+08	8.96608e+07	1.13525e+08	1.86237e+07	3.10425e+08	1.47715e+08	7.86169e+07	7.1466e+07	1.31739e+08	2.46738e+08	1.63305e+08	1.95496e+08	2.54811e+07	4.49005e+07	1.43126e+09	9.57742e+08	2.38901e+09									Bacteria		Firmicutes	Clostridia	Clostridiales				F
AATTDADETTDTSATPGDPNTPVSAALQEELEK											8.66235e+06		1.51342e+06		1.65297e+07	2.16558e+06		2.8871e+07	2.8871e+07	Bacteria		Firmicutes	Bacilli	Lactobacillales	Lactobacillaceae	Lactobacillus	Lactobacillus murinus	Bacteria		Firmicutes	Bacilli	Lactobacillales	Lactobacillaceae	Lactobacillus	Lactobacillus murinus	M		K15125
AATTDAPVR	1.0223e+07		5.32555e+06	4.09019e+06	1.88542e+07	6.10858e+06			2.03081e+07	4551836	8.40919e+06	9.87859e+06	4.5927e+06	5.38698e+06	1.66369e+07	1.41801e+07	4.46015e+07	8.39445e+07	1.28546e+08									Bacteria		Firmicutes	Clostridia	Clostridiales	Lachnospiraceae			G		K10439
AATTLTWTALEGAK			3.20142e+06	4.57921e+07		7.51707e+06	3.28136e+06	5.96854e+06	1.90597e+06	2.96114e+06	8.5661e+06	5.08522e+06				4.68299e+06	6.57604e+07	2.32014e+07	8.89619e+07									Bacteria		Bacteroidetes	Bacteroidia	Bacteroidales	Prevotellaceae	Prevotella		G		K01051		GH28
AATTSAQVR	6.84688e+06				1.97142e+06		1.01142e+06	802686	995191	2.40085e+06				1.57796e+06	5.76988e+06		1.06324e+07	1.07439e+07	2.13763e+07									Bacteria		Firmicutes	Clostridia	Clostridiales	Lachnospiraceae		Lachnospiraceae bacterium	G		K10439
AATVEQWQGWLR	2.8811e+06	2.81635e+06		6.6679e+06						3.47196e+06	2.82542e+06	2.00611e+06	5.92657e+06				1.23653e+07	1.42301e+07	2.65954e+07									Bacteria								G	Glycosyl hydrolase 3 family	K05349	xyloglucan degradation	GH3
AATVQNTTNPK	1.99051e+06		2.01426e+06		1.32188e+06	1.88957e+06	1.4066e+06	753005	1.75993e+06	1.39251e+06	1.44052e+06	675273	909432	1.1375e+06		1.31415e+06	9.37583e+06	8.62931e+06	1.80051e+07	Eukaryota	Metazoa	Chordata	Mammalia	Rodentia				Eukaryota	Metazoa	Chordata	Mammalia	Rodentia	Muridae			S		K21414
AAVAALGGESLGGK	5.53157e+06	8.71618e+06	1.10842e+07	2.0689e+07		9.38132e+06	3.89655e+06	6.09281e+06	1.33021e+07			9.16849e+06	4.36115e+06	1.08559e+07	3.95336e+07		6.53917e+07	7.72213e+07	1.42613e+08	Bacteria		Firmicutes	Clostridia	Clostridiales				Bacteria							bacterium 1XD8-76	G	Bacterial solute-binding protein 2 family	K10439
AAVAATEAAAAAAK	1.38846e+08	1.36603e+08	1.32022e+08	2.30437e+08	2.26728e+07	1.13649e+07	7.42464e+07	3.27599e+07	7.27771e+07		1.3768e+07	8.84079e+06	6.06751e+07	1.16774e+08	2.75625e+08	6.38865e+07	7.78953e+08	6.12346e+08	1.3913e+09
AAVAATEEAAR	2.54668e+07		2.65197e+07	5.00609e+06		3.39794e+06	1.79419e+07	4.73086e+06	1.33904e+07				9.13356e+06	1.91892e+07	7.2713e+07	3.71484e+06	8.30632e+07	1.18141e+08	2.01204e+08
AAVAATTMR	5.5463e+06	1.41485e+07			1.84521e+07			6.60863e+06	1.77483e+07		1.98769e+06		4.22283e+06	8.71489e+06	6.87606e+06	1.08417e+06	4.47555e+07	4.0634e+07	8.53895e+07									Bacteria								G	L-fucose isomerase family	K01818	L-fucose degradation
AAVADGPALADLGTK	2.87827e+07				3.75422e+06	1.92395e+06	5.98003e+06	6.71552e+06		15778779	1.37374e+06	6.90196e+06			2.30658e+06	1.49529e+06	4.71564e+07	2.78564e+07	7.50127e+07									Bacteria		Firmicutes	Clostridia	Clostridiales	Ruminococcaceae	Ruminococcus	Ruminococcus flavefaciens	G		K03587
AAVAELNALEYPTTTR	7.96891e+06	2.88707e+06	602501	9.14643e+06		6.0786e+06	1.68303e+06	1.73124e+07		1.67382e+06	2.15374e+06	5.70735e+06	2.20709e+06	6.13965e+06	9.17488e+06	3.77025e+06	4.5679e+07	3.08268e+07	7.65058e+07									Bacteria		Bacteroidetes	Bacteroidia	Bacteroidales				E	Group II decarboxylase family	K01580
AAVAEMKDGEVVLLENTR	1.57686e+06			1.51641e+06	6.90222e+06	1.06325e+07			1.68686e+06	5.79922e+06					4.24641e+06		2.0628e+07	1.17325e+07	3.23604e+07									Bacteria		Firmicutes	Clostridia	Clostridiales				F	Phosphoglycerate kinase family	K00927	glycolysis
AAVASGDEQAYK	6.31819e+06	2.57625e+07	4.05794e+06	4.35038e+07	3.26716e+06	4.81735e+06	7.16942e+06	1.82151e+06	4.10151e+06	1.60815e+07	7.97134e+06	2.41057e+07	1.79664e+07	1.77226e+07	6.5164e+07		9.67178e+07	1.53113e+08	2.49831e+08									Bacteria		Firmicutes	Clostridia	Clostridiales	Lachnospiraceae	Roseburia
AAVATANWATDAAQSR	1.7306e+07	2.19588e+06	4.85467e+06					1.52036e+06	4.82691e+06			4.35076e+06		3.48761e+06	1.23265e+07	5.28106e+06	2.58769e+07	3.02729e+07	5.61498e+07									Bacteria								G	Bacterial solute-binding protein 2 family	K10546
AAVDAGAAAAER	5.26546e+06		1.93627e+06		7.29963e+06	7.45569e+06	4.6644e+06	3.46504e+06		4.90543e+06	2.4959e+06	2.2966e+06	3.98585e+06	1.84024e+06	873422	3.8317e+06	3.00865e+07	2.02291e+07	5.03156e+07	Bacteria								Bacteria		Firmicutes	Clostridia	Clostridiales				CQ	Bacterial microcompartments protein family	K04027
AAVDAGSVAAEK	4.21229e+07	1.30519e+07	2.29279e+07	5.72114e+06	1.66222e+07	4.37209e+06	2.79916e+06	1.46805e+07	1.41428e+07	19558336	7.6477e+06	1.04153e+07	8.80306e+06	2.05259e+07	7.18742e+06	4.36979e+06	1.22298e+08	9.26503e+07	2.14948e+08									Bacteria								CQ	Bacterial microcompartments protein family
AAVDAGWVDHDR	6.46755e+06		3.6912e+06		1.0032e+07	1.19678e+07	9.7797e+06	1.13717e+07	2.54408e+06	7.80508e+06	4.56253e+06	2.73469e+06	4.39975e+06			7.34251e+06	5.33099e+07	2.93886e+07	8.26986e+07	Bacteria		Bacteroidetes	Bacteroidia	Bacteroidales				Bacteria		Bacteroidetes	Bacteroidia	Bacteroidales	Prevotellaceae	Prevotella		C	ETF alpha-subunit/FixB family	K03522
AAVDFSVQYLPQR		2.91695e+06		8.22111e+06	1.73294e+06		2.79063e+06	1.50237e+06		2128831	7.16877e+06		4.07618e+06	3.15578e+06	3.97054e+07		1.7164e+07	5.62349e+07	7.33989e+07	Bacteria		Firmicutes	Bacilli	Lactobacillales				Bacteria		Firmicutes	Bacilli	Lactobacillales	Lactobacillaceae	Lactobacillus		O	ClpA/ClpB family	K04086
AAVDMTHYAESELYSELR				1.76248e+07				4.50821e+06			5.87464e+06	2.26702e+06				5.95954e+06	2.2133e+07	1.41012e+07	3.62342e+07									Bacteria		Firmicutes	Clostridia	Clostridiales	Ruminococcaceae	Ruminococcus			Serine-rich repeat protein (SRRP) family
AAVDMTHYAESELYSELRK								4.1215e+06	659295		7.66294e+06	1.04866e+06	1.03912e+06			8.62875e+06	4.1215e+06	1.90388e+07	2.31603e+07									Bacteria		Firmicutes	Clostridia	Clostridiales	Ruminococcaceae	Ruminococcus			Serine-rich repeat protein (SRRP) family
AAVDYQAKPWLK	1.94803e+06					6.98099e+06	1.35303e+07	9.85314e+06	3.108e+06	6823371	1.62843e+06	7.89791e+06	2.97147e+06	3.37705e+06		2.80417e+06	3.23124e+07	2.86104e+07	6.09228e+07									Bacteria		Bacteroidetes	Bacteroidia	Bacteroidales				P	TonB-dependent receptor family
AAVEAANAEK	1.62476e+07	7.1832e+06	1.69976e+07	4.4122e+06	5.18093e+06	7.46952e+06	1.49594e+07	1.24549e+07	9.52271e+06	3.05364e+06		3.21901e+06		1.25564e+07	3.95609e+07		8.49053e+07	6.79126e+07	1.52818e+08
AAVEAANAPK	4.80207e+07		4.96495e+07	2.17969e+07	2.56028e+07	1.35336e+07	5.35773e+07	7.64413e+06	2.19867e+07	1.00737e+07	5.07233e+06		1.29598e+07	2.89121e+07	1.08591e+08	7.6688e+06	2.19825e+08	1.95265e+08	4.15089e+08
AAVEAEAAAANAQVELEK	6.52325e+06	1.89845e+06			2.20339e+06	2.09831e+06	4.4969e+06	1.10943e+07	1.35595e+07	3072350	1.11033e+07	5.74081e+06	1.30595e+07	4.45745e+06		6.54993e+06	2.83146e+07	5.75428e+07	8.58574e+07
AAVEAGSTSASR	7.30475e+06									1.62094e+06							7.30475e+06	1.62094e+06	8.92569e+06									Bacteria		Firmicutes	Clostridia	Clostridiales	Lachnospiraceae			CQ	Bacterial microcompartments protein family
AAVEALFGVK	2.69527e+06				6.07682e+06	1.04826e+07	3.79474e+06	2.03678e+06		6.62462e+06		896180		5.1916e+06			2.50862e+07	1.27124e+07	3.77986e+07	Bacteria								Bacteria		Firmicutes						J	Universal ribosomal protein uL23 family	K02892
AAVEAMKDGEVVLLENTR	1.57686e+06			1.51641e+06	6.90222e+06	1.06325e+07		9.12958e+06	1.68686e+06	5.79922e+06	9.35972e+06			1.4456e+06	4.24641e+06		2.97575e+07	2.25378e+07	5.22953e+07	Bacteria		Firmicutes	Clostridia	Clostridiales				Bacteria		Firmicutes	Clostridia	Clostridiales				F	Phosphoglycerate kinase family	K00927	glycolysis
AAVEATNAPK	7.04949e+06	7.97192e+06	2.80526e+07	1.84897e+07	1.40183e+07	3.06792e+06	1.21338e+07	2.42095e+06	1.32626e+07	4.28156e+06	1.33624e+06	2.25977e+06	9.56755e+06	4.35351e+06	6.60843e+07	674150	9.32047e+07	1.0182e+08	1.95024e+08
AAVEAVDECVGR									7.71852e+06						3.81703e+06			1.15355e+07	1.15355e+07	Bacteria		Firmicutes	Clostridia	Clostridiales	Ruminococcaceae	Ruminococcus		Bacteria		Firmicutes						G	BPG-independent phosphoglycerate mutase family	K15633	glycolysis
AAVEDPTSGLAALK	1.95014e+07				1.54342e+07	1.16848e+07	4.05145e+06	2.57379e+07	1.52765e+07	20900464	9.58642e+06		2.20026e+07			1.1654e+07	7.64098e+07	7.942e+07	1.5583e+08
AAVEEGLLAGGGSAYLHAAK	4.03928e+07	7.1206e+07	3.64938e+07		2.74647e+07	2.85451e+07	1.94538e+07	9.42131e+06	3.65585e+07	9930406	7.06703e+07	1.78964e+07	2.14697e+07	1.67423e+07	1.07319e+08	4.37273e+07	2.32978e+08	3.24314e+08	5.57291e+08	Bacteria		Firmicutes	Clostridia	Clostridiales				Bacteria		Firmicutes	Clostridia	Clostridiales	Lachnospiraceae			O	Chaperonin (HSP60) family	K04077
AAVEEGLLAGGGSAYLHASK	1.63695e+08	1.06046e+08	2.1735e+08	5.26244e+07	1.8785e+08	2.51513e+08	2.96214e+08	1.68753e+08	1.38549e+08	103367142	1.53705e+08	1.60501e+08	1.53855e+08	1.8937e+08	1.18435e+08	1.18132e+08	1.44405e+09	1.13591e+09	2.57996e+09	Bacteria								Bacteria		Firmicutes						O	Chaperonin (HSP60) family	K04077
AAVEEGLLAGGGSAYVHAAK	2.69704e+06		1.90378e+06			1.97702e+06	3.64349e+06		1.74519e+07		1.28631e+07	2.18687e+06			1.39295e+07	3.99565e+06	1.02213e+07	5.0427e+07	6.06483e+07	Bacteria		Firmicutes	Clostridia	Clostridiales				Bacteria		Firmicutes	Clostridia	Clostridiales				O	Chaperonin (HSP60) family	K04077
AAVEEGLLCGGGSAYLHAAK	2.47009e+06	2.52861e+07				1.67247e+06	1.29419e+06	1.09193e+06	3.44201e+07	2.86128e+06		1.05571e+06			3.68223e+07		3.18148e+07	7.51594e+07	1.06974e+08	Bacteria		Firmicutes	Clostridia	Clostridiales	Lachnospiraceae	Acetatifactor		Bacteria								O	Chaperonin (HSP60) family	K04077
AAVEEGLLCGGGSAYVHAAK		934343							1.53234e+07				1.34285e+06		1.08217e+07		934343	2.74879e+07	2.84223e+07	Bacteria		Firmicutes	Clostridia	Clostridiales	Lachnospiraceae			Bacteria								O	Chaperonin (HSP60) family	K04077
AAVEEGLLSGGGSAYLHAAK	3.97225e+07	5.1557e+06		5.26244e+07		1.53896e+07	1.19865e+07	1.7465e+07	5.63956e+07	9042630	1.57423e+07	2.83089e+07	2.7664e+07	2.1593e+07	9.34937e+07	1.75848e+07	1.42344e+08	2.69825e+08	4.12169e+08	Bacteria		Firmicutes	Clostridia	Clostridiales	Lachnospiraceae			Bacteria		Firmicutes	Clostridia	Clostridiales				O	Chaperonin (HSP60) family	K04077
AAVEEGLLSGGGSAYLHASK	1.28417e+07							4.84212e+06	1.41632e+07		2.66338e+06	3.21932e+06	4.98853e+06	1.90336e+06	2.10078e+07	3.6806e+06	1.76838e+07	5.16263e+07	6.93101e+07	Bacteria		Firmicutes	Clostridia	Clostridiales				Bacteria								O	Chaperonin (HSP60) family	K04077
AAVEEGLVAGGGTALLNAMPAVEK	1.21787e+07				2.47623e+07	2.2784e+07		1.29559e+06	2.22708e+06	19908100	2.00343e+07	2.43154e+06	1.75883e+07		4.50438e+06	4.30569e+06	6.10206e+07	7.09994e+07	1.3202e+08	Bacteria		Firmicutes	Clostridia	Clostridiales				Bacteria		Firmicutes	Clostridia	Clostridiales				O	Chaperonin (HSP60) family	K04077
AAVEEGLVAGGGTVYVNAVPAVEK								1.66706e+06	6.40508e+06		3.42125e+06	2.14056e+06	3.98359e+06		1.01874e+07	5.08448e+06	1.66706e+06	3.12224e+07	3.28894e+07									Bacteria		Firmicutes						O	Chaperonin (HSP60) family	K04077
AAVEEGLVLGGGCALLR														880961	1.26511e+07			1.3532e+07	1.3532e+07	Eukaryota	Metazoa	Chordata						Eukaryota	Metazoa	Chordata	Mammalia					O	Chaperonin (HSP60) family	K04077
AAVEEGLVPGGGTALLR	5.05801e+06			1.25947e+07		3.48687e+06		6.64911e+06	3.37489e+06	1.75221e+06	1.47867e+07	4.40952e+06	9.51405e+06	7.48552e+06	5.0356e+06	9.906e+06	2.77887e+07	5.62645e+07	8.40532e+07									Bacteria		Proteobacteria	Alphaproteobacteria					O	Chaperonin (HSP60) family	K04077
AAVEEGLVPGGGVALLR				5.10517e+07	4.44363e+06					9877663	1.05983e+07	1.01374e+07	1.88662e+07	6.5883e+06		6.88276e+07	5.54954e+07	1.24895e+08	1.80391e+08									Bacteria		Proteobacteria	Betaproteobacteria	Burkholderiales				O	Chaperonin (HSP60) family	K04077
AAVEEGLVSGGGSAYLHASK				8.30547e+06													8.30547e+06		8.30547e+06	Bacteria		Firmicutes	Clostridia	Clostridiales				Bacteria		Firmicutes	Clostridia	Clostridiales	Lachnospiraceae			O	Chaperonin (HSP60) family	K04077
AAVEEGVVAGGGTTYLR	1.81334e+06				1.78465e+06		7.73417e+06	1.43894e+07	8.25445e+06	12520192	6.50225e+06		3.54521e+06	6.37718e+06	8.73422e+06		2.57216e+07	4.59335e+07	7.16551e+07	Bacteria		Bacteroidetes	Bacteroidia	Bacteroidales	Prevotellaceae	Prevotella		Bacteria		Bacteroidetes	Bacteroidia	Bacteroidales	Prevotellaceae			O	Chaperonin (HSP60) family	K04077
AAVEMMNLLLDK		1.83054e+06		2.72168e+06	2.11234e+06		5.11825e+06	4.52781e+06	1.17921e+06	7.60928e+06							1.63106e+07	8.78849e+06	2.50991e+07	Bacteria		Bacteroidetes	Bacteroidia	Bacteroidales	Prevotellaceae	Prevotella		Bacteria		Bacteroidetes	Bacteroidia	Bacteroidales				I	Methylmalonyl-CoA mutase family	K01847	propanoyl-CoA degradation
AAVENAAAGLTDK																				Bacteria		Firmicutes	Clostridia	Clostridiales				Bacteria		Firmicutes						G	Phosphofructokinase type A (PFKA) family	K00850	glycolysis
AAVENAGAELLTLAVR	1.26478e+06		2.17073e+06		2.06417e+07	2.00004e+06	1.27513e+06	2.71854e+06			3.31344e+06	2.31369e+06	1.51369e+06			2.97226e+06	3.00709e+07	1.01131e+07	4.0184e+07	Bacteria		Firmicutes	Clostridia	Clostridiales				Bacteria		Firmicutes	Clostridia	Clostridiales				H	ThiG family	K03149	thiamine diphosphate biosynthesis
AAVENAVAGK	1.08361e+08				3.84973e+07		3.37568e+07		1.06762e+08		2.60858e+08	1.95443e+08	1.18753e+08	3.47978e+07			1.80615e+08	7.16614e+08	8.9723e+08	Bacteria		Firmicutes	Clostridia	Clostridiales				Bacteria		Firmicutes	Clostridia	Clostridiales				G	Phosphofructokinase type A (PFKA) family	K00850	glycolysis
AAVENAVAGLTDK	3.88681e+07	3.74767e+07	2.36612e+07	1.89303e+07	3.80794e+07	1.5068e+07	3.03161e+07	2.64165e+07	3.05075e+07	1.61009e+07	2.20854e+07	1.75911e+07	1.41511e+07	3.04481e+07	3.02257e+07	1.83308e+07	2.28816e+08	1.7944e+08	4.08257e+08	Bacteria		Firmicutes	Clostridia	Clostridiales				Bacteria								G	Phosphofructokinase type A (PFKA) family	K00850	glycolysis
AAVENLPTFLVELSR															4.62347e+06			4.62347e+06	4.62347e+06	Eukaryota	Metazoa	Chordata	Mammalia					Eukaryota	Metazoa	Chordata	Mammalia					U	Importin beta family	K14293
AAVESGASAASR	2.47764e+06		3.33345e+06	1.16845e+07	1.90824e+06	5.64219e+06	5.98965e+06		2.62789e+06		2.86875e+06	4.76788e+06	4.43602e+07	3.12898e+06	9.59049e+06	1.82255e+06	3.10357e+07	6.91668e+07	1.00202e+08									Bacteria								CQ	Bacterial microcompartments protein family
AAVESGSAAASR	2.7407e+07	6.50484e+06	1.65816e+07	2.21028e+07	4.70458e+06	1.80043e+07	1.3277e+07	3.97997e+06	2.12584e+07	3.63686e+07	8.63259e+06	7.37759e+06	5.83274e+07	7.65239e+06	1.22215e+07	2.14059e+07	1.12562e+08	1.73244e+08	2.85806e+08									Bacteria		Firmicutes						CQ	Bacterial microcompartments protein family
AAVETAFATLGGNAAGAVK			948701	3.24762e+07													3.34249e+07		3.34249e+07
AAVETGADAAAR	1.29221e+07	3.04123e+06	7.0344e+06	8.32395e+06	6.2543e+06	2.9259e+06	4.95167e+06	2.10027e+06	1.91401e+06		2.92898e+06	5.24699e+06	6.29194e+06	2.27402e+06	8.96814e+06	2.68018e+06	4.75538e+07	3.03043e+07	7.7858e+07	Bacteria		Firmicutes	Clostridia	Clostridiales	Lachnospiraceae	Schaedlerella	Schaedlerella arabinosiphila	Bacteria								CQ	Bacterial microcompartments protein family
AAVFNHFLSDGVK	1.1756e+06							1.05241e+07									1.16997e+07		1.16997e+07	Eukaryota	Metazoa	Chordata	Mammalia	Rodentia	Muridae			Eukaryota	Metazoa	Chordata	Mammalia	Rodentia				T		K03990
AAVGGTGFAK		9.16692e+06	2.04294e+06					1.243e+06		2.19081e+06		804860	1.32965e+06			1.41426e+06	1.24529e+07	5.73958e+06	1.81924e+07	Bacteria		Firmicutes						Bacteria		Firmicutes						E	Class-IV pyridoxal-phosphate-dependent aminotransferase family	K00826	L-isoleucine biosynthesis
AAVLATVEK				1.02215e+07													1.02215e+07		1.02215e+07	Bacteria								Bacteria		Bacteroidetes	Bacteroidia	Bacteroidales				L	Bacterial histone-like protein family	K03530
AAVLDLNLVK		4.77052e+06			2.12279e+06	2.69472e+06		1.25179e+06				1.9486e+07	1.51142e+06	739694			1.08398e+07	2.17371e+07	3.25769e+07									Bacteria		Firmicutes	Bacilli	Lactobacillales				N	Sct family
AAVLENYLLK	9.94248e+06			3.13191e+06		1.55612e+06			1.26778e+06			620745	1.46877e+07	9.62293e+06			1.46305e+07	2.61991e+07	4.08296e+07									Bacteria		Firmicutes	Clostridia	Clostridiales	Lachnospiraceae		Lachnospiraceae bacterium A4
AAVLLDFLK	5.31223e+06				1.08705e+06	2.71579e+06			1.8987e+06	1.51329e+06	1.42068e+06		2.01642e+06		732605	3.67373e+06	9.11507e+06	1.12554e+07	2.03705e+07									Bacteria		Firmicutes	Clostridia	Clostridiales				G		K17318
AAVLNDPVDGFVTVK	3.088e+06		770881		4.55827e+06		2.62661e+06	6.23186e+06	1.15547e+07	14162398	6.19307e+06	1.0758e+07	3.75126e+06	6.19335e+06			1.72756e+07	5.26128e+07	6.98884e+07	Bacteria		Firmicutes	Bacilli	Lactobacillales	Lactobacillaceae	Lactobacillus		Bacteria		Firmicutes	Bacilli	Lactobacillales	Lactobacillaceae	Lactobacillus		C	Zinc-containing alcohol dehydrogenase family	K00001	ethanol biosynthesis via fermentation pathway
AAVMDLNLVK	7.87294e+06	8.06455e+06	2.36732e+07	2.47791e+07		1.75432e+07		4.42278e+06	5.26231e+07	16843566	3.05654e+07			3.76249e+06	1.63455e+08	4.43087e+07	8.63558e+07	3.11558e+08	3.97914e+08
AAVNAANAALNSAQTNER								5.2832e+06	1.92782e+06		2.81059e+06	2.44902e+06	5.37918e+06	2.40802e+06	4.5879e+06	4.09186e+06	5.2832e+06	2.36544e+07	2.89376e+07									Bacteria		Bacteroidetes	Bacteroidia	Bacteroidales	Prevotellaceae	Prevotella	Prevotella sp. CAG:873	M	Membrane fusion protein (MFP) (TC 8.A.1) family	K03585
AAVNCYGADDVR	1.2621e+07	3.84824e+07	3.64182e+07		3.87623e+07	1.44656e+07	1.48326e+07	3.39051e+07	3.70163e+07	15054243		6.07587e+06	3.09551e+06	9.32256e+06	3.35387e+06	1.53294e+07	1.89487e+08	8.92478e+07	2.78735e+08	Bacteria								Bacteria		Bacteroidetes	Bacteroidia	Bacteroidales				S
AAVNTAQAQLATAK	4.59665e+06				2.78518e+06		1.60842e+07	2.73178e+07	6.44371e+06	26288356	5.57199e+06	1.39881e+06	4.68383e+06	1.39172e+07	2.14253e+06	5.58452e+06	5.07838e+07	6.60309e+07	1.16815e+08									Bacteria		Bacteroidetes	Bacteroidia	Bacteroidales	Prevotellaceae	Prevotella		M	Membrane fusion protein (MFP) (TC 8.A.1) family	K03585
AAVPQTEAEK				2.77503e+06	1.11517e+07		1.74388e+07	9.57076e+06			3.11293e+06	4.91618e+07		3.42656e+06		3.44786e+06	4.09363e+07	5.91491e+07	1.00085e+08									Bacteria		Bacteroidetes	Bacteroidia	Bacteroidales	Prevotellaceae	Prevotella		G	Glycosyl hydrolase 31 family	K01811	xyloglucan degradation	GH31
AAVPSGASTGENEALELR	5.40142e+07	1.7562e+07	5.49508e+07	7.86643e+07	3.92144e+07	3.81042e+07	4.08655e+07	1.17978e+08	8.35681e+07	23524938	1.07035e+08	6.76052e+07	4.58969e+07	4.30103e+07	4.60382e+07	1.15929e+08	4.41354e+08	5.32608e+08	9.73962e+08	Bacteria								Bacteria		Bacteroidetes	Bacteroidia	Bacteroidales				G	Enolase family	K01689	glycolysis
AAVPSGASTGLFEACELR	2.63361e+06	7.3583e+07	1.44751e+06		6.4241e+06	4.4489e+06	2.93617e+06	1.88056e+06	5.47368e+07	2.47643e+06	2.56311e+06	5.81055e+06	2.85073e+06	3.73833e+06	3.85354e+07	1.06925e+07	9.33538e+07	1.21404e+08	2.14758e+08	Bacteria		Firmicutes	Clostridia	Clostridiales				Bacteria		Firmicutes	Clostridia	Clostridiales				G	Enolase family	K01689	glycolysis
AAVPSGASTGLYEACELR		3.66145e+07	1.25935e+07	1.09694e+06		5.15307e+06		2.00632e+06	4.48089e+07	1.9883e+06	6.62829e+06	7.80296e+06	5.03383e+06	8.08051e+06	6.09566e+07	1.5292e+07	5.74643e+07	1.50591e+08	2.08056e+08									Bacteria								G	Enolase family	K01689	glycolysis
AAVPSGASTGLYEALELR	8.93238e+06			5.22689e+06	1.41693e+06	4.90676e+06		1.99834e+06	1.11166e+06		1.15994e+07	4.83772e+06	1.45991e+07	2.2734e+06	1.29164e+08	1.64704e+07	2.24813e+07	1.80056e+08	2.02537e+08									Eukaryota	Metazoa	Chordata	Mammalia					G	Enolase family	K01689	glycolysis
AAVPSGASTGVHEACELR	9.32631e+06	8.13186e+07	2.42508e+07		2.88886e+07	7.99838e+06	1.63622e+07	1.03149e+07	1.40862e+08	6.14693e+06	1.47527e+07	1.19404e+07	7.18901e+06	2.34019e+07	8.16566e+07	1.92201e+07	1.7846e+08	3.0517e+08	4.83629e+08	Bacteria								Bacteria		Firmicutes						G	Enolase family	K01689	glycolysis
AAVPSGASTGVNEALELR	3.76886e+07	1.77027e+07	1.74516e+07	4.21941e+07	1.81007e+07	2.77624e+07	2.64284e+07	5.79733e+07	3.43501e+07	20779272	8.76534e+07	3.92801e+07	4.69069e+07	2.09241e+07	2.48892e+07	1.02947e+08	2.45302e+08	3.7773e+08	6.23032e+08	Bacteria								Bacteria		Bacteroidetes	Bacteroidia	Bacteroidales	Muribaculaceae			G	Enolase family	K01689	glycolysis
AAVPSGASTGVYEALELR						4.17856e+06		3.32363e+06				4.96109e+06	1.68524e+07	1.18373e+07			7.50219e+06	3.36508e+07	4.1153e+07									Eukaryota	Viridiplantae	Streptophyta	Magnoliopsida					G	Enolase family	K01689	glycolysis
AAVQAELDQLTTELDR				1.78225e+06				1.06288e+06	4.48588e+06	1.26706e+06	4.88837e+06	6.85525e+06	1.06615e+07	4.02737e+06	2.30327e+07	8.04427e+06	2.84513e+06	6.32624e+07	6.61075e+07									Bacteria								N		K02406
AAVQQLSDSR	1.49754e+07	2.43941e+07	9.5553e+06	1.26523e+07	1.79665e+07	1.09651e+07	1.48035e+07	9.49096e+06	2.98099e+07	9540012	1.13761e+07	1.21896e+07	1.35942e+07	1.26304e+07	4.39976e+07	1.47731e+07	1.14803e+08	1.47911e+08	2.62714e+08									Bacteria		Proteobacteria	Deltaproteobacteria	Desulfovibrionales	Desulfovibrionaceae	Desulfovibrio		M	Pal lipoprotein family	K03640
AAVQYDTSDAGHLK	1.14188e+07	2.86235e+06	2.61076e+06		7.67835e+06	3.61293e+06	3.7893e+06	3.28598e+06	8.91033e+06	2.50921e+06	6.92141e+06	4.74703e+06	3.30849e+06	8.135e+06	1.15203e+07	1.07572e+07	3.52585e+07	5.6809e+07	9.20674e+07									Bacteria		Firmicutes	Clostridia	Clostridiales			Clostridiales bacterium	P		K02012
AAVQYDTSDSGYLK			6.68038e+06	2.27481e+06					2.9614e+06		3.00887e+06		4.83055e+06	6.1401e+06	9.47514e+06		8.95519e+06	2.64161e+07	3.53712e+07									Bacteria		Firmicutes	Clostridia	Clostridiales			Clostridiales bacterium	P		K02012
AAVSMMNLLLDKE	1.51679e+07				6.20818e+06	1.58565e+08	7.32228e+06	2.81019e+07	1.23077e+06	6.13523e+06	1.25043e+08	1.87202e+08	6.57417e+06	6.00304e+07	8.75834e+08	2.61349e+08	2.15365e+08	1.5234e+09	1.73876e+09									Bacteria		Bacteroidetes	Bacteroidia	Bacteroidales	Prevotellaceae	Prevotella		I	Methylmalonyl-CoA mutase family	K01847	propanoyl-CoA degradation
AAVSNGLLK	1.06181e+08	1.32666e+08	8.92125e+07	1.36227e+08	1.73324e+08	1.67039e+08	1.63819e+08	1.00705e+08	3.98723e+07	176727182	3.71874e+07	1.3884e+08	5.43856e+07	1.11198e+08	3.55186e+07	4.76882e+07	1.06917e+09	6.41417e+08	1.71059e+09	Eukaryota	Metazoa	Chordata	Mammalia	Rodentia				Eukaryota	Metazoa	Chordata	Mammalia	Rodentia	Muridae	Rattus		W	DMBT1 family	K13912
AAVTLDFLK	1.06641e+07	702126			2.51656e+06		2.53458e+06	2.61617e+06			596262	704715	2.66751e+06	4.90686e+06	743522		1.90335e+07	9.61887e+06	2.86524e+07
AAVTNANDSLYCER			3.97459e+06						9.80435e+06						4.57522e+06		3.97459e+06	1.43796e+07	1.83542e+07									Bacteria		Spirochaetes	Spirochaetia	Spirochaetales	Spirochaetaceae	Treponema		F	Phosphofructokinase type A (PFKA) family	K00850	glycolysis
AAVTVLDGEK	1.78534e+08	1.93615e+08	8.80583e+07	2.83181e+07	7.7286e+07	7.99314e+07	9.71756e+07	6.4215e+07	1.94117e+08	184259631	1.25671e+08	1.43975e+08	3.35679e+08	1.41915e+08	1.44613e+08	7.41208e+07	8.07133e+08	1.34435e+09	2.15148e+09	Eukaryota	Fungi	Ascomycota	Dothideomycetes	Pleosporales	Pleosporaceae	Pyrenophora
AAVTVLDGEKQFNEGSNADAVK	6.00024e+06								1.16975e+07		3.8259e+06		1.27648e+07		1.64252e+06		6.00024e+06	2.99307e+07	3.59309e+07
AAVVGYGNLGK	3.88213e+07	1.06133e+07	2.44776e+07	1.74595e+07	3.86769e+07	4.8069e+07	4.82671e+07	5.19577e+07	7.55011e+06	37312372	3.01738e+07	1.69359e+07	2.75348e+07	1.68398e+07		4.73165e+07	2.78343e+08	1.83663e+08	4.62006e+08	Bacteria								Bacteria		Bacteroidetes	Bacteroidia	Bacteroidales	Prevotellaceae	Prevotella		E	Diaminopimelate dehydrogenase family	K03340	L-lysine biosynthesis via DAP pathway
AAVVGYGNLGR	7.40463e+06		6.76522e+06		1.31953e+07	6.90268e+06	1.74423e+07	2.10191e+07	6.89526e+06	32240056	7.96381e+06	4.11515e+06	7.93858e+06	1.15049e+07		8.96115e+06	7.27293e+07	7.96189e+07	1.52348e+08	Bacteria								Bacteria		Bacteroidetes	Bacteroidia	Bacteroidales	Prevotellaceae	Prevotella		E	Diaminopimelate dehydrogenase family	K03340	L-lysine biosynthesis via DAP pathway
AAVVSGLMQYSAGR									5.32771e+06	8356061		3.70233e+06	1.69652e+07	6.74061e+06		1.06284e+07		5.17203e+07	5.17203e+07									Bacteria		Firmicutes						G		K10117
AAVVVADVPTHTNVR	5.08899e+06				1.08747e+07	2.18343e+07	5.32776e+06	6.90328e+06					8.08433e+06				5.0029e+07	8.08433e+06	5.81134e+07	Bacteria		Firmicutes	Bacilli	Lactobacillales	Lactobacillaceae	Lactobacillus		Bacteria		Firmicutes	Bacilli	Lactobacillales	Lactobacillaceae	Lactobacillus		S		K07006
AAVWTDSR	2.82781e+07	1.94527e+07	1.73708e+07	2.34859e+07	3.29698e+07	3.0638e+07	2.83401e+07	1.94688e+07	2.64427e+07	4.34359e+07	1.76498e+07	2.04525e+07	2.12505e+07	2.05977e+07	6.0973e+06	1.35279e+07	2.00004e+08	1.69454e+08	3.69458e+08									Eukaryota	Metazoa	Chordata	Mammalia	Rodentia				E	Peptidase M24B family	K14208
AAVYNAMNLK	4.59492e+06	3.70456e+07			3.01188e+06		1.074e+07	7.00925e+06	4.92307e+06	10306760		915263		3.39134e+06			6.24016e+07	1.95364e+07	8.19381e+07									Bacteria		Bacteroidetes	Bacteroidia	Bacteroidales	Prevotellaceae	Prevotella		S	Glutamine synthetase family	K01915
AAWEEAEHAAK	1.98838e+08	7.85232e+07	1.63842e+08	5.30251e+07	1.51993e+08	2.32633e+08	1.74773e+08	7.15264e+07	3.67146e+08	1.34514e+08	1.27408e+08	1.18726e+08	1.5074e+08	1.18515e+08	3.21784e+08	1.23392e+08	1.12515e+09	1.46223e+09	2.58738e+09	Bacteria								Bacteria								C
AAWQNPGYTAVSDTDVK	7.81134e+06	897761	1.32347e+07	2.3648e+07	9.95282e+06	8.61424e+06	8.2209e+06	3.24056e+07	1.91894e+07	3.83727e+06	2.5692e+07	1.34713e+07	4.4968e+06	8.88015e+06	7.36941e+06	2.41059e+07	1.04785e+08	1.07042e+08	2.11827e+08									Bacteria		Bacteroidetes	Bacteroidia	Bacteroidales				E		K21572
AAYAEESFFVGADKLDELVALK								2.42511e+07	4.77603e+06	6.94113e+06							2.42511e+07	1.17172e+07	3.59682e+07									Bacteria		Bacteroidetes	Bacteroidia	Bacteroidales	Prevotellaceae	Prevotella		J	Universal ribosomal protein uL10 family	K02864
AAYAGYDNGLASYK	2.32281e+06		2.98964e+07	2.41025e+07					2.37127e+07		5.67214e+06		3.07834e+07			2.17013e+07	5.63217e+07	8.18696e+07	1.38191e+08
AAYAVAQNTSK														6.02989e+06				6.02989e+06	6.02989e+06
AAYEAELGDAR	4.25385e+07		3.7667e+07		3.22354e+07	3.10441e+07	2.3025e+07			42405416	1.24622e+07	2.19626e+07	6.75211e+07	2.51425e+07	7.9453e+07	3.92772e+07	1.6651e+08	2.88224e+08	4.54734e+08	Eukaryota	Metazoa	Chordata						Eukaryota	Metazoa	Chordata	Mammalia					DY	Intermediate filament family	K12641
AAYEAELGDARK		856146	3.12902e+06								1.71678e+06		4.77809e+06		2.14489e+07	1.51178e+06	3.98516e+06	2.94556e+07	3.34408e+07	Eukaryota	Metazoa	Chordata						Eukaryota	Metazoa	Chordata	Mammalia					DY	Intermediate filament family	K12641
AAYEALKADEK	9.11036e+06		8.4807e+06	1.45704e+07	1.83768e+06		2.50049e+06	5.86389e+06	1.75154e+07	1.78472e+07	1.08047e+07	7.95321e+06	1.44835e+07	1.07228e+07			4.23635e+07	7.93268e+07	1.2169e+08	Bacteria		Firmicutes	Bacilli	Lactobacillales	Lactobacillaceae	Lactobacillus		Bacteria								S	UPF0342 family
AAYEEAEHAAK	6.35388e+08	6.26011e+08	5.80983e+08	4.81889e+08	7.8221e+08	7.0766e+08	6.20847e+08	3.13013e+08	1.05807e+09	4.06413e+08	5.36493e+08	4.5265e+08	4.93777e+08	4.7596e+08	9.35503e+08	6.81512e+08	4.748e+09	5.04038e+09	9.78838e+09	Bacteria								Bacteria		Firmicutes						C
AAYEEAEHASK	1.89911e+07		2.52815e+07	1.06327e+07	9.64848e+06	2.12811e+07	8.49024e+06	3.96532e+06	8.27803e+06	6.65075e+07	6.53533e+06	9.5676e+06	9.03659e+07	9.09286e+06	1.5582e+07	5.35879e+07	9.82904e+07	2.59517e+08	3.57807e+08	Bacteria								Bacteria		Firmicutes	Clostridia	Clostridiales				C
AAYFCTNDAHTEPLLK		1.37768e+07			4.93431e+06	6.41776e+06			4.95077e+07				3.98935e+06		7.65948e+07		2.51288e+07	1.30092e+08	1.55221e+08	Bacteria		Firmicutes	Clostridia	Clostridiales				Bacteria								K
AAYFGLYDTAK	2.36136e+07	9.77572e+07	1.57137e+07	864018	1.2285e+07	2.26492e+07	3.29838e+07	3.46048e+07	7.23344e+06	5.45949e+06	1.14703e+07	2.74724e+07	1.31411e+07	3.62401e+07	1.01383e+07	9.4456e+06	2.40471e+08	1.20601e+08	3.61072e+08									Eukaryota	Metazoa	Chordata	Mammalia					C	Mitochondrial carrier (TC 2.A.29) family	K05863
AAYHAQVVGEDNK															4.74927e+06			4.74927e+06	4.74927e+06									Bacteria		Firmicutes	Clostridia	Clostridiales				E	Bacterial solute-binding protein 5 family	K02035
AAYLAAHPEAAK	1.46067e+06					1.05692e+07	1.3618e+07	3.0252e+06	9.7992e+06	1.45383e+07		8.73586e+06	714088			531871	2.86731e+07	3.43193e+07	6.29923e+07									Bacteria		Bacteroidetes	Bacteroidia	Bacteroidales	Muribaculaceae		Muribaculaceae bacterium	P	TonB-dependent receptor family
AAYLDTGTWASNALK				2.34328e+06	1.56452e+06		1.58576e+06	4.26582e+06	893709	2.07383e+06							9.75938e+06	2.96754e+06	1.27269e+07	Bacteria		Bacteroidetes						Bacteria		Bacteroidetes	Bacteroidia	Bacteroidales				E	Class-V pyridoxal-phosphate-dependent aminotransferase family	K00831	L-serine biosynthesis
AAYLDTGVWASK	4.70068e+06	1.97127e+07	7.11191e+06		1.47043e+07	1.50067e+07	2.14268e+07	3.51414e+07	7.54736e+06	8730497	7.58163e+06	1.63133e+07		1.08019e+07		4.9366e+06	1.17804e+08	5.59113e+07	1.73716e+08									Bacteria		Bacteroidetes	Bacteroidia	Bacteroidales				E	Class-V pyridoxal-phosphate-dependent aminotransferase family	K00831	L-serine biosynthesis
AAYLLTGQWAK	8.79987e+06				1.09229e+07	1.20224e+07	9.1402e+06	7.85806e+06	1.58095e+07	11509067	1.79483e+07	8.33595e+06	1.07514e+07	8.8834e+06	7.30904e+06	8.70774e+06	4.87435e+07	8.92544e+07	1.37998e+08	Bacteria		Firmicutes	Clostridia	Clostridiales				Bacteria		Firmicutes	Clostridia	Clostridiales				E	Class-V pyridoxal-phosphate-dependent aminotransferase family	K00831	L-serine biosynthesis
AAYLNTGTWAK	4.31e+07	2.04211e+07	2.0787e+07		2.9677e+07	4.3061e+07	4.43318e+07	1.19609e+08	1.53884e+07	3.68814e+07	1.6007e+07	2.96519e+07	2.11539e+07	2.60314e+07		1.73889e+07	3.20987e+08	1.62503e+08	4.8349e+08	Bacteria		Bacteroidetes						Bacteria		Bacteroidetes	Bacteroidia	Bacteroidales	Prevotellaceae	Prevotella		E	Class-V pyridoxal-phosphate-dependent aminotransferase family	K00831	L-serine biosynthesis
AAYLNTGVWAK	7.32807e+06			2.28789e+06	1.3673e+07	1.38549e+07	1.25814e+07	1.47828e+07	3.89154e+06	6.57393e+06	9.91524e+06	1.17372e+07		6.73714e+06		1.60221e+07	6.4508e+07	5.48771e+07	1.19385e+08	Bacteria								Bacteria		Bacteroidetes	Bacteroidia	Bacteroidales				E	Class-V pyridoxal-phosphate-dependent aminotransferase family	K00831	L-serine biosynthesis
AAYLPGWVVDGELQGNPPRPETTEDTQPVLENFSR		1.19237e+06		1.85631e+07					1.29633e+06	911704					1.31138e+06		1.97555e+07	3.51941e+06	2.32749e+07	Eukaryota	Metazoa	Chordata	Mammalia	Rodentia	Muridae	Rattus	Rattus norvegicus	Eukaryota	Metazoa	Chordata	Mammalia	Rodentia	Muridae	Rattus		S	CLCR family	K05030
AAYLQETGKPLDETLKK				1.36197e+06		1.86221e+06		1.66106e+07					6.04636e+06		3.39113e+07		1.98348e+07	3.99576e+07	5.97925e+07	Eukaryota	Metazoa	Chordata	Mammalia					Eukaryota	Metazoa	Chordata	Mammalia					U	Annexin family	K17091
AAYPGFAAWVNSK						3.67081e+06										9.10287e+06	3.67081e+06	9.10287e+06	1.27737e+07
AAYQYYNTGGR							4.73554e+06			21984396							4.73554e+06	21984396	2.67199e+07									Bacteria								P	TonB-dependent receptor family	K21573	starch degradation
AAYTADDLATYAANASNVK							5.34394e+06		4.64137e+06			1.12243e+06			1.46024e+06	1.35698e+06	5.34394e+06	8.58103e+06	1.3925e+07
AAYTDTGTWASNALK	8.17136e+06					5.63985e+06	6.79084e+06					1.15884e+07	1.18614e+07	1.1173e+07			2.0602e+07	3.46228e+07	5.52249e+07	Bacteria		Bacteroidetes	Flavobacteriia	Flavobacteriales	Schleiferiaceae	Thermaurantimonas	Thermaurantimonas aggregans	Bacteria		Bacteroidetes	Bacteroidia	Bacteroidales				E	Class-V pyridoxal-phosphate-dependent aminotransferase family	K00831	L-serine biosynthesis
AAYVNTGTWATNALK	4.24657e+06						2.7247e+06	8.78501e+06			2.41254e+06	3.7816e+06				1.48144e+06	1.57563e+07	7.67558e+06	2.34319e+07									Bacteria		Bacteroidetes	Bacteroidia	Bacteroidales				E	Class-V pyridoxal-phosphate-dependent aminotransferase family	K00831	L-serine biosynthesis
AAYYTEEEGGR	2.12282e+07	1.18025e+07	6.60805e+06	2.18045e+07	6.24158e+06		5.70178e+06	5.63017e+06	2.63611e+07		3.44838e+06	4.7241e+06	7.89979e+06	4.09363e+06	4.16302e+07	5.08856e+06	7.90168e+07	9.32457e+07	1.72263e+08									Bacteria		Firmicutes	Clostridia	Clostridiales	Lachnospiraceae			S		K01224		GH101
AAYYTEESGGR			2.15245e+07														2.15245e+07		2.15245e+07									Bacteria		Firmicutes	Clostridia	Clostridiales	Lachnospiraceae			S		K01224		GH101
ACAAYGPLYK		3.45981e+07	8.73091e+06		2.40112e+07	4.93387e+06	2.57572e+06	7.90436e+06	4.44171e+07	7.6894e+06		1.8835e+06		8.69084e+06		4.0131e+06	8.27541e+07	6.6694e+07	1.49448e+08	Bacteria								Bacteria								G	L-fucose isomerase family	K01818	L-fucose degradation
ACAAYGPMYK		7.37445e+06							6.43413e+06								7.37445e+06	6.43413e+06	1.38086e+07	Bacteria		Firmicutes						Bacteria								G	L-fucose isomerase family	K01818	L-fucose degradation
ACADNGYEVDPELSEFFSTHR									7.66429e+06						4.57154e+06			1.22358e+07	1.22358e+07	Bacteria		Firmicutes	Clostridia	Clostridiales	Lachnospiraceae			Bacteria								C	Glycyl radical enzyme (GRE) family	K00656	pyruvate fermentation
ACAPVHAGFMGGGGNQEK					1.91945e+06	2.11376e+06			1.20996e+07	1.98175e+06					5.02281e+06		4.03321e+06	1.91041e+07	2.31373e+07	Bacteria		Firmicutes	Clostridia	Clostridiales				Bacteria		Firmicutes	Clostridia	Clostridiales				S		K10672
ACDNELLTSR					2.81755e+06		1.608e+06	6.71014e+06	8.19695e+06	9609432				2.23466e+06	2.00719e+06	1.02449e+06	1.11357e+07	2.30727e+07	3.42084e+07									Bacteria		Bacteroidetes	Bacteroidia	Bacteroidales	Prevotellaceae			J	Polyribonucleotide nucleotidyltransferase family	K00962
ACEAVCPK			6.61041e+06		2.65357e+06		1.02739e+06	459560	7.35203e+06						3.22902e+06		1.07509e+07	1.0581e+07	2.1332e+07	Bacteria								Bacteria		Bacteroidetes	Bacteroidia	Bacteroidales	Prevotellaceae			C	Succinate dehydrogenase/fumarate reductase iron-sulfur protein family	K00240	tricarboxylic acid cycle
ACEDWELAQGVLDK		653575			6.40974e+06	5.64875e+06	1.86158e+06		5.74465e+06		5.52137e+06	5.90054e+06			5.4104e+06	1.20122e+07	1.45737e+07	3.45892e+07	4.91628e+07	Bacteria		Firmicutes	Clostridia	Clostridiales				Bacteria								C	Class-I fumarase family	K01677
ACEPGVDYVYK		1.82811e+07															1.82811e+07		1.82811e+07	Eukaryota	Metazoa	Chordata						Eukaryota	Metazoa	Chordata	Mammalia	Rodentia				T		K03990
ACFLDPFQGTVGGK		6.44492e+06		1.62447e+06				3.20239e+06	772219	2.43605e+06			860922		1.93929e+07		1.12718e+07	2.34621e+07	3.47339e+07	Bacteria		Spirochaetes	Spirochaetia	Spirochaetales	Spirochaetaceae	Treponema		Bacteria		Spirochaetes	Spirochaetia	Spirochaetales	Spirochaetaceae	Treponema		E		K01999
ACFLGTDAPEAGHLQGK					4.33135e+06	3.80729e+06			1.00087e+07		4.3895e+06				1.96801e+06		8.13864e+06	1.63662e+07	2.45048e+07									Bacteria		Firmicutes						G		K10439
ACFVLDALR	3.94507e+06	1.71224e+08	1.36802e+07		1.52235e+07	2.54438e+07	6.77573e+06	6.96546e+06	5.3788e+07	9436238	4.77814e+06	7.78381e+06	3.86262e+06	1.01337e+07	7.60523e+06	6.09461e+06	2.43258e+08	1.03482e+08	3.4674e+08	Bacteria								Bacteria		Firmicutes	Clostridia	Clostridiales				J	Universal ribosomal protein uL22 family	K02890
ACGGSDTLATGYLLSK		4.84343e+07	2.89975e+06	2.83595e+07		6.51016e+06		5.14784e+06	3.0922e+07	5.84969e+06		1.90177e+06		7.19761e+06	1.39568e+07	4.34346e+06	9.13516e+07	6.41714e+07	1.55523e+08	Bacteria		Firmicutes	Clostridia	Clostridiales		Evtepia	Evtepia gabavorous	Bacteria		Firmicutes						C	ETF alpha-subunit/FixB family	K03521
ACGLDGLHLYALNK	4.60213e+06	970767	3.21801e+06	2.79456e+06	2.04728e+07				7.15976e+07						3.44696e+07		3.20582e+07	1.06067e+08	1.38125e+08	Bacteria		Firmicutes	Clostridia	Clostridiales				Bacteria		Firmicutes	Clostridia	Clostridiales	Lachnospiraceae			C	Methylenetetrahydrofolate reductase family	K00297	tetrahydrofolate interconversion
ACGLDGLHLYALNKYDDVAR									9.91313e+06						3.46185e+06			1.3375e+07	1.3375e+07	Bacteria		Firmicutes	Clostridia	Clostridiales	Clostridiaceae	Clostridium		Bacteria		Firmicutes						E		K00297
ACGLESASGVPNK		1.34924e+07						1.37391e+06									1.48663e+07		1.48663e+07	Bacteria		Firmicutes						Bacteria		Firmicutes	Clostridia	Clostridiales				J	Universal ribosomal protein uL11 family	K02867
ACGLETASGTPNK	2.05762e+06	1.3909e+07		1.01494e+06				954931					1.18984e+06				1.79365e+07	1.18984e+06	1.91263e+07	Bacteria		Firmicutes	Clostridia	Clostridiales	Ruminococcaceae		Ruminococcaceae bacterium	Bacteria		Firmicutes	Clostridia	Clostridiales				J	Universal ribosomal protein uL11 family	K02867
ACGLSGYLLGVNPFDQPGVEAYKK				1.63564e+06					9.22766e+06						7.99509e+06		1.63564e+06	1.72228e+07	1.88584e+07	Bacteria								Bacteria		Firmicutes	Clostridia	Clostridiales	Clostridiaceae	Clostridium		G	GPI family	K01810	glycolysis
ACGTCCVR			3.18305e+06		622085										993354	162981	3.80514e+06	1.15634e+06	4.96147e+06	Eukaryota	Viridiplantae	Streptophyta						Eukaryota	Viridiplantae	Streptophyta	Magnoliopsida	Fabales	Fabaceae	Glycine		S
ACLAELYDDATAAALR	1.00226e+07	623097	2.35967e+06	1.21558e+06	1.50281e+07	1.96791e+07	8.38207e+06	1.41587e+07	2.5154e+07	1.248e+07	2.3891e+07	1.18886e+07	5.815e+06	6.7759e+06	1.44347e+06	2.84408e+07	7.14689e+07	1.15889e+08	1.87358e+08	Bacteria		Firmicutes	Clostridia	Clostridiales				Bacteria		Firmicutes	Clostridia	Clostridiales				G	Triosephosphate isomerase family	K00927	gluconeogenesis
ACLAELYDEATAEALR	1.38654e+06				1.60494e+06		1.908e+06	3.2594e+06	9.64246e+06	3.07536e+06	1.72467e+07	1.70362e+06	9.9459e+06		3.63254e+06	9.4306e+06	8.15888e+06	5.46772e+07	6.28361e+07	Bacteria		Firmicutes	Clostridia	Clostridiales				Bacteria		Firmicutes						G	Triosephosphate isomerase family	K00927	gluconeogenesis
ACLAEVYDDATAEALR		687776							6.89997e+06		6.8916e+06	4.56676e+06				6.46713e+06	687776	2.48255e+07	2.55132e+07	Bacteria		Firmicutes	Clostridia	Clostridiales	Lachnospiraceae	Schaedlerella	Schaedlerella arabinosiphila	Bacteria		Firmicutes						G	Triosephosphate isomerase family	K00927	gluconeogenesis
ACLAEVYDEATAEALR									1.16977e+07									1.16977e+07	1.16977e+07	Bacteria		Firmicutes	Clostridia	Clostridiales				Bacteria		Firmicutes	Clostridia	Clostridiales				G	Triosephosphate isomerase family	K00927	gluconeogenesis
ACLGDFLNMAK	5.23997e+06	7.52903e+06	1.14856e+08	4.82296e+07	4.12456e+06	6.45754e+06	1.56885e+07	1.77676e+07	3.22411e+07	4.8251e+06	7.28261e+07	1.12824e+07	5.7496e+06	9.58496e+06	5.87627e+06	7.48243e+07	2.19893e+08	2.1721e+08	4.37102e+08	Bacteria		Firmicutes	Clostridia	Clostridiales	Ruminococcaceae	Ruminococcus		Bacteria		Firmicutes	Clostridia	Clostridiales	Ruminococcaceae	Ruminococcus		G
ACLGDFLSMAK		1.5231e+07	3.66769e+07	5.87852e+07	1.30483e+07	2.69191e+07	4.09194e+06	1.31003e+07	3.30816e+07	29910710	5.09877e+06	1.70667e+07	5.84232e+07	1.94555e+07	1.9846e+08	643311	1.67853e+08	3.62139e+08	5.29992e+08	Bacteria		Firmicutes	Clostridia	Clostridiales	Ruminococcaceae	Ruminococcus		Bacteria		Firmicutes	Clostridia	Clostridiales	Ruminococcaceae	Ruminococcus	Ruminococcus sp. CAG:254	G
ACLLSLGYDVENDR														2.18835e+06	1.79225e+07			2.01108e+07	2.01108e+07	Eukaryota	Metazoa	Chordata						Eukaryota	Metazoa	Chordata						Z	Alpha-actinin family	K05699
ACLPQSFTVDTSK	1.95958e+06				1.95843e+06			3.31458e+06	5.72235e+06		3.32115e+06		2.23202e+06	4.85716e+06	1.44886e+07	7.44239e+06	7.2326e+06	3.80637e+07	4.52963e+07	Eukaryota	Metazoa	Chordata	Mammalia	Rodentia	Muridae	Rattus	Rattus norvegicus	Eukaryota	Metazoa	Chordata	Mammalia					Z	Filamin family	K04437
ACLVGDPVVQVK	1.70628e+06		2.87858e+07		1.86505e+06				5.61525e+06						9.75499e+06		3.23571e+07	1.53702e+07	4.77274e+07									Bacteria		Firmicutes	Clostridia	Clostridiales	Ruminococcaceae	Ruminococcus	Ruminococcus sp. CAG:254	M
ACNLESGSGVPNK	1.97464e+06	1.4771e+07	2.44809e+06						1.26081e+07					2.47325e+06	4.39098e+06	692946	1.91937e+07	2.01652e+07	3.9359e+07	Bacteria		Firmicutes	Clostridia	Clostridiales				Bacteria								J	Universal ribosomal protein uL11 family	K02867
ACPTEADALYAETK									6.202e+06									6.202e+06	6.202e+06									Bacteria		Bacteroidetes	Bacteroidia	Bacteroidales				C	Pyruvate:ferredoxin/flavodoxin oxidoreductase family	K03737
ACQDNESLAK	2.07335e+06	2.32883e+07	3.40808e+06	835235	6.7019e+06	5.65421e+06	2.09908e+06	1.14922e+06	3.03445e+07	1.53556e+06	1.02522e+06	1.25231e+06		2.66443e+06	2.04812e+07	1.60426e+06	4.52094e+07	5.89075e+07	1.04117e+08									Bacteria		Proteobacteria	Deltaproteobacteria					C	AlaDH/PNT family	K00259	alkanesulfonate degradation
ACQNYGPLYK		9.91825e+06	8.44353e+06		6.13592e+06		2.23941e+06	4.19237e+06	6.89792e+06			5.06461e+06					3.09295e+07	1.19625e+07	4.2892e+07	Bacteria								Bacteria		Bacteroidetes	Bacteroidia	Bacteroidales				G	L-fucose isomerase family	K01818	L-fucose degradation
ACQTYGPLYK			4.6678e+06						5.66175e+06	3.94881e+06							4.6678e+06	9.61056e+06	1.42784e+07	Bacteria								Bacteria		Firmicutes	Clostridia	Clostridiales				G	L-fucose isomerase family	K01818	L-fucose degradation
ACSDNGYEVDPELSEFFSTHR					1.29076e+06		1.49533e+06	616750	9.22753e+06						1.03948e+07		3.40283e+06	1.96224e+07	2.30252e+07	Bacteria		Firmicutes	Clostridia	Clostridiales	Lachnospiraceae			Bacteria		Firmicutes	Clostridia	Clostridiales	Lachnospiraceae			C	Glycyl radical enzyme (GRE) family	K00656	pyruvate fermentation
ACSEAFYK			3.37416e+06		2.02969e+06				9.35748e+06		440811	1.10084e+06		1.58527e+06	3.76297e+06		5.40385e+06	1.62474e+07	2.16512e+07	Bacteria		Firmicutes	Clostridia	Clostridiales				Bacteria								C		K00196
ACTWLVNPQYTALDQR	1.3006e+06	5.60968e+07		1.76163e+07					798077		1.45572e+06		3.18877e+06		1.03163e+06		7.50137e+07	6.4742e+06	8.14879e+07
ACVAELYDEATAAALR		623097		1.21558e+06	2.0138e+06	4.1093e+06			7.14897e+06	1.21445e+06	4.7979e+06	851062	674602			1.48515e+06	7.96178e+06	1.61721e+07	2.41339e+07									Bacteria		Firmicutes	Clostridia	Clostridiales				G		K00927
ACVAVFDEAGQYDGK		1.45491e+07		6.5017e+06	5.08049e+06		5.76461e+06	6.26107e+06	1.8722e+07			2.01147e+06	2.1279e+06		942773	1.08458e+07	3.8157e+07	3.465e+07	7.2807e+07
ACVGALAVGLAR	3.74904e+06	1.18621e+08	1.74729e+07		2.48675e+07	7.86948e+06		6.95369e+06	2.68693e+07	5409879	3.88581e+06	3.74234e+06	7.17742e+06	1.08775e+07	5.89373e+06	1.28631e+07	1.79534e+08	7.67192e+07	2.56253e+08	Bacteria		Firmicutes	Clostridia	Clostridiales		Evtepia	Evtepia gabavorous	Bacteria		Firmicutes						C	Acyl-CoA dehydrogenase family	K00248
ACYVLDVLR	1.12922e+07		3.25021e+06		1.26758e+07	6.43057e+06	4.99986e+06		6.09155e+06		2.84084e+06	3.62513e+06		1.73905e+06		4.20286e+06	3.86486e+07	1.84994e+07	5.71481e+07	Bacteria		Firmicutes	Clostridia	Clostridiales				Bacteria		Firmicutes	Clostridia	Clostridiales				J	Universal ribosomal protein uL22 family	K02890
ADAACLLAR	2.01533e+07	2.60199e+08	9.12044e+07	3.07808e+07	8.1971e+07	2.7936e+06	3.05469e+07	1.77717e+07	1.36343e+08	33310769	1.07448e+07	2.29381e+07	1.26177e+07	3.51873e+07	9.04754e+07	1.85149e+07	5.3542e+08	3.60132e+08	8.95552e+08									Bacteria		Firmicutes	Clostridia	Clostridiales	Clostridiaceae	Butyricicoccus	Butyricicoccus sp. 1XD8-22	S		K01361
ADAAEEKEEGAAEATPGKR			3.33803e+06		1.30661e+06	3.11999e+06	2.18369e+06	3.06763e+06		1.09879e+06	1.65903e+06	1.56931e+06			1.99666e+06	4.10947e+06	1.3016e+07	1.04333e+07	2.34492e+07									Bacteria		Bacteroidetes	Bacteroidia	Bacteroidales				J	Universal ribosomal protein uS2 family	K02967
ADAANSTHGLTLQLGDTADAFNQLK	1.22444e+07						7.20082e+06	6.13413e+06	1.62164e+07	8.34652e+06	3.2861e+07	2.67862e+07	2.14613e+07		3.94712e+06	9.62668e+06	2.55794e+07	1.19245e+08	1.44825e+08									Bacteria								N	Bacterial flagellin family	K02406
ADAANSTTGLTLQLGDTSDKFNQLR	6.8152e+06						3.58905e+06		1.35052e+07				4.74342e+07				1.04042e+07	6.09394e+07	7.13436e+07									Bacteria		Firmicutes						N	Bacterial flagellin family	K02406
ADAANYFSLFEGR		1.1025e+06	773557								1.74746e+06	1.04467e+06	1.00306e+06	578337		834522	1.87606e+06	5.20805e+06	7.08411e+06									Bacteria							bacterium 0.1xD8-71	NT		K03406
ADAANYLQLFVNR	2.91808e+06				3.96478e+06	2.5884e+06	5.40461e+06	2.18426e+06				3.24213e+06					1.70601e+07	3.24213e+06	2.03023e+07									Bacteria
ADAAQLLVYR		6.16416e+06					1.61523e+06	1.52767e+06	4.51107e+06	2.15338e+06	5.45493e+06	1.0389e+07	3.25822e+06	1.11442e+07	849830	2.49533e+06	9.30706e+06	4.02559e+07	4.9563e+07	Bacteria		Firmicutes	Tissierellia	Tissierellales	Peptoniphilaceae	Peptoniphilus	Peptoniphilus indolicus	Bacteria		Firmicutes						I	Acyl-CoA dehydrogenase family	K00248
ADAATVAPDADGTYPAVTPWR	2.01894e+07		1.35887e+06	1.24865e+07	8.86398e+06	4.526e+06	1.44975e+07	3.26227e+07	9.84703e+06	1.25048e+07	3.94315e+07	2.40863e+07	2.59737e+07	1.16375e+07	6.68029e+06	1.72469e+07	9.45449e+07	1.47408e+08	2.41953e+08									Bacteria		Bacteroidetes	Bacteroidia	Bacteroidales	Prevotellaceae	Prevotella
ADADHSGAALK	1.50712e+06				1.63368e+06	1.32387e+06	8.70905e+06	2.42799e+06	4.89518e+06	2.38635e+06			1.0241e+06	764970	1.05331e+06	663526	1.56017e+07	1.07874e+07	2.63891e+07									Bacteria							bacterium 1XD8-92
ADADKWLADLEAAGGK	4.16945e+06			5.25446e+06	1.5942e+06	2.69779e+06	5.94525e+06		1.27582e+07		508631	1.36537e+06	1.91104e+06		2.64519e+07	891712	1.96612e+07	4.38869e+07	6.3548e+07									Bacteria		Spirochaetes	Spirochaetia	Spirochaetales	Spirochaetaceae	Treponema		J	Bacterial ribosomal protein bL12 family	K02935
ADAELTLADFDTTK		2.577e+06					3.44905e+06						787642			988440	6.02605e+06	1.77608e+06	7.80213e+06
ADAGFELMQK			9.46189e+06		1.91764e+07	1.9053e+07	1.84768e+07	2.51717e+07	1.5105e+07		9.64763e+06	1.18949e+07	4.90309e+06	1.25281e+07		1.58343e+07	9.13397e+07	6.99131e+07	1.61253e+08									Bacteria		Bacteroidetes	Bacteroidia	Bacteroidales				G	Xylose isomerase family	K01805
ADAGYYTLTLNTGK		4.1889e+06	6.77579e+06		1.59966e+07	1.88813e+07	9.97267e+06	3.37423e+07	1.50102e+07	23175378	6.58844e+06		1.25954e+07	2.52323e+07	2.76687e+06	1.39037e+07	8.95576e+07	9.92722e+07	1.8883e+08									Bacteria		Bacteroidetes	Bacteroidia	Bacteroidales	Prevotellaceae	Prevotella		S		K21571
ADALADFKK	3.96556e+07	2.80915e+06	5.29319e+07	8.98876e+06	1.23114e+07	1.67344e+07	1.81044e+07	1.87146e+07	2.57921e+07	8273609	6.23976e+06	9.46663e+06	1.40337e+07	2.50749e+07	3.47974e+07	1.41032e+07	1.7025e+08	1.37781e+08	3.08032e+08									Bacteria		Spirochaetes						G		K10188
ADALDGTAAEYNVNLYFK	3.32823e+06				4.6311e+06		7.41023e+06	8.39096e+06				3.13269e+06	3.49665e+06			1.92491e+06	2.37605e+07	8.55425e+06	3.23148e+07									Bacteria		Bacteroidetes	Bacteroidia	Bacteroidales
ADALETSLVSNATDALAGK		2.54463e+06					2.33718e+06	3.66113e+06	2.45056e+06			4.10453e+06	1.21955e+06	2.68841e+06	1.30546e+06		8.54294e+06	1.17685e+07	2.03115e+07									Bacteria		Bacteroidetes	Bacteroidia	Bacteroidales				P	TonB-dependent receptor family		starch degradation
ADALLGGATYSTADTVRPALQLLK									4.74223e+06									4.74223e+06	4.74223e+06	Bacteria		Firmicutes	Clostridia	Clostridiales				Bacteria		Firmicutes	Clostridia	Clostridiales				C	Phosphate acetyltransferase and butyryltransferase family	K00625	acetyl-CoA biosynthesis
ADANGLLDYR			2.75674e+06			2.93641e+06	5.90916e+06		1.32631e+08		3.29133e+06	3.46677e+06	861274	2.69021e+06			1.16023e+07	1.42941e+08	1.54543e+08									Bacteria								N	Bacterial flagellin family	K02406
ADANLDVYR	2.82405e+08		4.00383e+08		3.84926e+08	5.27029e+08	5.42814e+08	3.16871e+08	1.51707e+08	284557056	2.34897e+08	2.84488e+08	2.47683e+08	2.91022e+08	6.57345e+07	2.11164e+08	2.45443e+09	1.77125e+09	4.22568e+09	Bacteria		Firmicutes	Clostridia	Clostridiales				Bacteria		Firmicutes	Clostridia	Clostridiales				H	Bacterial/plant glucose-1-phosphate adenylyltransferase family	K00975	glycogen biosynthesis
ADAPAVYDALGNELSLK				3.0263e+06											2.16233e+07		3.0263e+06	2.16233e+07	2.46496e+07	Bacteria		Firmicutes	Clostridia	Clostridiales	Lachnospiraceae			Bacteria		Firmicutes	Clostridia	Clostridiales	Lachnospiraceae		Lachnospiraceae bacterium MD335	N	Bacterial flagellin family	K02406
ADAQFPDKFVTNDEVNETLK					2.83369e+06	1.7749e+06	5.20689e+06	6.22425e+06	5.07112e+06	2.5561e+06	4.37034e+06		5.72885e+06	1.83606e+06	2.91897e+06	1.42371e+07	1.60397e+07	3.67185e+07	5.27582e+07
ADASNLPNYR	8.84409e+06	3.6128e+06	9.97873e+06	2.0901e+07	6.11437e+06	1.10861e+07	8.13489e+06	9.29581e+06	9.9436e+06	4.04781e+06	5.62428e+06	7.17275e+06	3.60704e+06			9.27488e+06	7.79677e+07	3.96704e+07	1.17638e+08									Bacteria		Bacteroidetes	Bacteroidia	Bacteroidales				M		K06142
ADASQVQLLTLTNEDER				1.66591e+06									5.0303e+06	1.34049e+06		3.18407e+06	1.66591e+06	9.55485e+06	1.12208e+07									Bacteria		Firmicutes	Clostridia	Clostridiales				S
ADASSTTGYANQNVLVDSVTNLHR								2.16331e+07							1.29753e+06		2.16331e+07	1.29753e+06	2.29307e+07									Bacteria								N
ADATYTVNNSGR	1.67307e+06		3.92807e+06		1.39147e+07				683817	17408002			879318			4.11224e+06	1.95158e+07	2.30834e+07	4.25992e+07									Bacteria		Firmicutes	Clostridia	Clostridiales	Ruminococcaceae		Ruminococcaceae bacterium D16	F
ADAVEASTTTTK	1.18319e+06		2.73442e+06						3.0804e+06	2.30647e+06		5.69069e+06	2.99244e+06		3.49602e+06		3.91761e+06	1.7566e+07	2.14836e+07									Bacteria		Firmicutes	Clostridia	Clostridiales	Ruminococcaceae	Flavonifractor
ADAVLDYLR	1.66849e+07		9.49578e+06	2.6862e+07			1.19695e+07	1.20896e+06	1.82556e+07		2.45715e+07	9.49154e+06	8.74473e+06	1.74634e+07	1.95976e+07	2.63164e+07	6.62212e+07	1.24441e+08	1.90662e+08									Bacteria		Bacteroidetes	Bacteroidia	Bacteroidales				M		K02557
ADAVLTYLVNSGVSPTR	2.31973e+06					6.96568e+06	7.05495e+06	4.77409e+06		6.34972e+06	7.88392e+06	4.52621e+06	8.13991e+06			8.58278e+06	2.11144e+07	3.54825e+07	5.6597e+07	Bacteria		Bacteroidetes	Bacteroidia	Bacteroidales				Bacteria		Bacteroidetes	Bacteroidia	Bacteroidales	Barnesiellaceae	Barnesiella	Barnesiella sp. WM24	M		K02557
ADAVMSYLVNSGVSAAR	3.66002e+06		1.27643e+06	5.45577e+06		2.00232e+06			799515	4529696	8.19948e+06	4.93841e+06	8.8758e+06	3.01156e+06	2.09473e+06	5.76273e+06	1.23945e+07	3.82119e+07	5.06064e+07									Bacteria		Bacteroidetes	Bacteroidia	Bacteroidales				M	Outer membrane OOP (TC 1.B.6) superfamily	K02557
ADAVMTYLVNSGVSPTR				4.27367e+06												2.08681e+06	4.27367e+06	2.08681e+06	6.36048e+06	Bacteria		Bacteroidetes	Bacteroidia	Bacteroidales	Muribaculaceae	Muribaculum	Muribaculum intestinale	Bacteria		Bacteroidetes	Bacteroidia	Bacteroidales				M		K02557
ADAVQTYLVNSGVAANR		6.19932e+06	4.18709e+06	2.05626e+07				4.2994e+06			9.54663e+06	3.26311e+06	3.55525e+06				3.52484e+07	1.6365e+07	5.16134e+07									Bacteria		Bacteroidetes	Bacteroidia	Bacteroidales				M	Outer membrane OOP (TC 1.B.6) superfamily	K02557
ADAVYDAVK	4.73557e+07	6.04238e+06	1.28896e+08	5.4141e+07	8.85895e+07	6.93996e+07	6.89554e+07	2.10003e+07		62477108	1.44518e+07	1.69367e+07	2.94668e+07	1.50323e+07	2.68772e+07	1.09318e+07	4.8438e+08	1.76174e+08	6.60553e+08									Bacteria		Firmicutes	Clostridia	Clostridiales	Eubacteriaceae	Eubacterium		N	Bacterial flagellin family	K02406
ADAVYNTLGLDVK		1.83744e+06	1.43675e+07					479220					6.53453e+08	2.62688e+08			1.66842e+07	9.16141e+08	9.32825e+08									Bacteria		Firmicutes	Clostridia	Clostridiales	Eubacteriaceae	Eubacterium		N	Bacterial flagellin family	K02406
ADAWYAGYVGYLYNAK	6.41929e+06	1.48528e+06			2.36238e+06		1.37061e+06		791213			913961	1.42177e+06				1.16376e+07	3.12695e+06	1.47645e+07									Bacteria		Firmicutes						S
ADCTGQVSDLNLMGYGK	4.76888e+06	1.4214e+07	1.04995e+07		8.57306e+06	4.30691e+06	2.63458e+06	5.2381e+06	2.42561e+07	3.77307e+06	4.76953e+06		2.40688e+06	5.68324e+06	2.58149e+07	5.56675e+06	5.0235e+07	7.22705e+07	1.22505e+08	Eukaryota	Metazoa	Chordata	Mammalia	Rodentia				Eukaryota	Metazoa	Chordata	Mammalia	Rodentia				T	Neutral ceramidase family	K12349	sphingolipid metabolism
ADDAAGLSLSEK	5.82079e+06	3.24246e+06	8.4356e+06	2.03356e+07		3.80184e+06	3.90416e+06	2.21107e+06	4.82437e+06		2.54177e+06	4.05055e+06	7.65769e+06		9.51441e+06		4.77515e+07	2.85888e+07	7.63403e+07									Bacteria		Firmicutes	Clostridia	Clostridiales				N	Bacterial flagellin family	K02406
ADDALASGTEDTATVTYK		3.82645e+06	1.32912e+07	6.34195e+06													2.34596e+07		2.34596e+07									Bacteria		Firmicutes	Clostridia	Clostridiales	Lachnospiraceae		Lachnospiraceae bacterium	N	Bacterial flagellin family	K02406
ADDALWLFPTLVK																				Bacteria		Firmicutes	Clostridia	Clostridiales												G	Glycosyl hydrolase 94 family	K00702		GT36
ADDALWLFPTVYK	1.09735e+07			2.64075e+06	1.71704e+07	1.12769e+07	1.03089e+07	3.18441e+06	7.10716e+06	1.40229e+07	9.53169e+06	5.15374e+06	1.23746e+07	915781	4.48349e+06	1.31172e+07	5.55549e+07	6.67066e+07	1.22262e+08	Bacteria								Bacteria		Firmicutes	Clostridia	Clostridiales				G	Glycosyl hydrolase 94 family
ADDAVWSAGYDAAK							2.04431e+07	2.82251e+06	7.8283e+06			940208			576892		2.32656e+07	9.3454e+06	3.2611e+07	Bacteria		Firmicutes	Clostridia	Clostridiales	Ruminococcaceae		Ruminococcaceae bacterium
ADDFNALPTWK		656759	621792		1.13699e+07	1.37077e+07					1.28984e+07	2.45894e+06			2.54774e+06		2.63561e+07	1.79051e+07	4.42612e+07									Bacteria		Firmicutes						G	Phosphofructokinase type A (PFKA) family	K00895	glycolysis
ADDLLTAFVAQYR				5.84669e+06													5.84669e+06		5.84669e+06									Bacteria		Bacteroidetes	Bacteroidia	Bacteroidales				U	SecD/SecF family	K03072
ADDLNTELEK			1.47866e+07	9.18462e+06	3.60001e+07	3.52233e+07	1.28703e+07	3.25898e+07	2.41828e+07	1.33824e+07		1.46169e+06		6.37329e+06			1.40655e+08	4.54002e+07	1.86055e+08	Bacteria		Bacteroidetes	Bacteroidia	Bacteroidales				Bacteria		Bacteroidetes	Bacteroidia	Bacteroidales				C	FAD-dependent oxidoreductase 2 family	K00239	tricarboxylic acid cycle
ADDNFLGDNYSQAPLQK	9.10413e+06	771505	4.04153e+06					4.93478e+06			3.95201e+06	3.28942e+06	6.76047e+06				1.88519e+07	1.40019e+07	3.28538e+07									Bacteria		Bacteroidetes	Bacteroidia	Bacteroidales	Prevotellaceae			H	TonB-dependent receptor family
ADDTLSVAAK						3.81084e+06				6.83955e+06			3.66306e+06		4.11282e+06		3.81084e+06	1.46154e+07	1.84263e+07	Bacteria		Bacteroidetes	Bacteroidia	Bacteroidales				Bacteria		Bacteroidetes	Bacteroidia	Bacteroidales	Prevotellaceae	Prevotella	Prevotella sp. PCHR	D	FtsZ family	K03531
ADEATHPDSMR	5.76891e+06		6.21552e+06		9.38136e+06	9.75937e+06	1.08563e+07	8.77573e+06	2.8773e+06	1.96971e+07	4.19322e+06	1.05237e+07	1.6561e+07	7.24656e+06	1.13791e+06	5.74876e+06	5.07572e+07	6.79856e+07	1.18743e+08	Eukaryota	Viridiplantae	Streptophyta	Magnoliopsida					Eukaryota	Viridiplantae	Streptophyta	Magnoliopsida	Fabales	Fabaceae			G	MIP/aquaporin (TC 1.A.8) family	K09873
ADEDLDGLNYLAGK		7.11093e+06		5.64689e+06				3.40064e+06	5.22075e+06	1.38261e+07		2.63989e+06	2.85983e+06	2.14253e+07	2.64624e+06		1.61585e+07	4.86181e+07	6.47765e+07									Bacteria		Firmicutes	Clostridia	Clostridiales				G	GPI family	K01810	glycolysis
ADEDTEATYR					1.11917e+06			1.27492e+06			1.40164e+06						2.39409e+06	1.40164e+06	3.79574e+06	Bacteria		Bacteroidetes	Bacteroidia	Bacteroidales	Prevotellaceae	Prevotella		Bacteria		Bacteroidetes	Bacteroidia	Bacteroidales	Prevotellaceae	Prevotella		L	DNA polymerase type-C family	K02342
ADEEPLLLLGR	1.02471e+07				4.38865e+06	2.85325e+06	3.67478e+06	4.03452e+06	2.62818e+06	3.51292e+06	1.05159e+07	4.64695e+06	1.24466e+07	2.68312e+06	7.27589e+06	4.81424e+06	2.51983e+07	4.85238e+07	7.37221e+07									Bacteria		Bacteroidetes	Bacteroidia	Bacteroidales				M
ADENGLLDYR	3.74842e+06		6.84252e+07	5.70228e+07	1.28565e+06	1.6236e+06		2.98925e+06				2.69208e+06		3.10334e+06	2.40006e+06		1.35095e+08	8.19548e+06	1.4329e+08									Bacteria		Firmicutes	Clostridia	Clostridiales	Eubacteriaceae	Eubacterium		N	Bacterial flagellin family	K02406
ADETAAAAQGDAK	4.46892e+06	622634	722011	2.92591e+06	1.48558e+06	2.44253e+06		3.11634e+06		2.17315e+06		1.0213e+06	3.59702e+06	256338	2.52052e+06	2.10015e+06	1.57839e+07	1.16685e+07	2.74524e+07									Bacteria		Bacteroidetes	Bacteroidia	Bacteroidales	Prevotellaceae	Prevotella		J	Universal ribosomal protein uS2 family	K02967
ADETPLHADGYYNDWLVK	5.02386e+06							4.40819e+07	1.95092e+07	15531677	1.15311e+07		6.06883e+06	1.861e+07	7.92292e+06	5.78643e+06	4.91057e+07	8.49602e+07	1.34066e+08									Bacteria		Bacteroidetes	Bacteroidia	Bacteroidales	Prevotellaceae	Prevotella
ADFEAGFK	4.68015e+06		1.33392e+07		6.43134e+06	1.33861e+07	4.76175e+06	2.84375e+06	3.2588e+06	7997678	5.80094e+06	1.21819e+07	1.93617e+06		1.94778e+06	2.89382e+06	4.54423e+07	3.60171e+07	8.14593e+07	Bacteria								Bacteria		Firmicutes					Firmicutes bacterium CAG:110	C		K00193
ADFGAAGMTVTEER		2.57463e+06	4.42752e+06		6.46878e+06	7.67105e+06					9.0099e+06	2.07456e+06		2.6405e+06	5.6415e+06		2.1142e+07	1.93665e+07	4.05084e+07	Bacteria		Firmicutes	Clostridia	Clostridiales				Bacteria		Firmicutes	Clostridia	Clostridiales	Lachnospiraceae	Lachnoclostridium		ET	Bacterial solute-binding protein 3 family	K02029
ADFGALDLLVNNAGLTK									1.7551e+06		7.94725e+06	1.01188e+06			3.28014e+06			1.39944e+07	1.39944e+07									Bacteria		Bacteroidetes	Bacteroidia	Bacteroidales				IQ	Short-chain dehydrogenases/reductases (SDR) family		fatty acid biosynthesis
ADFGDTLVEDYNVR	3.96068e+06			1.80291e+06	7.89488e+06	8.82925e+06	4.55478e+06	3.30608e+06		6.84668e+06		6.29718e+06		4.8453e+06			3.03486e+07	1.79892e+07	4.83377e+07	Bacteria		Firmicutes	Clostridia	Clostridiales	Ruminococcaceae	Ruminococcus		Bacteria		Firmicutes	Clostridia	Clostridiales	Ruminococcaceae	Ruminococcus		J	Universal ribosomal protein uS3 family	K02982
ADFGSLDLLVNNAGLTK	4.68701e+06			1.38482e+06				2.68917e+06	2.513e+06			457044	1.82807e+06		2.60279e+06	2.93394e+06	8.761e+06	1.03349e+07	1.90959e+07	Bacteria		Bacteroidetes	Bacteroidia	Bacteroidales				Bacteria		Bacteroidetes	Bacteroidia	Bacteroidales				IQ	Short-chain dehydrogenases/reductases (SDR) family		fatty acid biosynthesis
ADFGTAYDEMSPK	1.28947e+06	1.05207e+06	7.44196e+06	2.47401e+07			4.14046e+06	1.28531e+07	1.53447e+06		1.05857e+07	3.84205e+06				1.22335e+07	5.15171e+07	2.81958e+07	7.97129e+07									Bacteria		Firmicutes	Clostridia	Clostridiales	Ruminococcaceae	Ruminococcus		G	Glycosyl hydrolase 5 (cellulase A) family
ADFGVYDDR		519550					8.40949e+06	1.12597e+07	6.08675e+06	13297798				5.71095e+06	7.61323e+06		2.01887e+07	3.27087e+07	5.28974e+07									Bacteria		Bacteroidetes	Bacteroidia	Bacteroidales	Prevotellaceae	Prevotella
ADFGVYENR	2.55613e+06		6.98849e+06		2.12094e+06		2.17484e+06	2.20291e+06			1.08487e+07	5.1453e+06		2.32921e+06		3.67657e+06	1.60433e+07	2.19998e+07	3.80431e+07									Bacteria		Bacteroidetes	Bacteroidia	Bacteroidales	Prevotellaceae	Prevotella
ADFGYNAR	5.3938e+06		5.49733e+06		2.21202e+06			3.51543e+06	1.49278e+06		3.98885e+06		6.81512e+06		4.68987e+06	8.7525e+06	1.66186e+07	2.57391e+07	4.23577e+07	Bacteria		Bacteroidetes						Bacteria		Bacteroidetes	Bacteroidia	Bacteroidales				O	Chaperonin (HSP60) family	K04077
ADFNLTTAQER	1.02769e+07		6.85821e+06		5.01745e+06	9.02919e+06	7.98153e+06	1.75191e+07	3.54397e+06	7.07363e+06	7.01043e+06	2.48258e+06	7.05101e+06		7.37671e+06	1.36516e+07	5.66824e+07	4.81899e+07	1.04872e+08									Bacteria								E	Peptidase M3 family	K01284
ADFQGENLEK		1.99587e+06	6.46696e+06	2.4915e+07	3.95974e+06	2.74785e+06	2.34999e+06				6.75926e+06	3.45113e+06	2.12009e+06	3.60273e+06	3.6647e+06		4.24354e+07	1.95979e+07	6.20333e+07									Bacteria		Bacteroidetes	Bacteroidia	Bacteroidales	Prevotellaceae	Prevotella	Prevotella sp. CAG:1031
ADFSGLASK	6.26531e+06	1.12927e+07	1.26248e+07	2.64501e+07	9.03118e+06	1.277e+07	1.81683e+07	4.94975e+06	2.84283e+07	9745085	9.5633e+06	1.29474e+07	4.75318e+06	2.65519e+07	3.52634e+07	1.51674e+07	1.01552e+08	1.4242e+08	2.43972e+08	Eukaryota	Metazoa	Chordata	Mammalia	Rodentia	Muridae	Rattus	Rattus norvegicus	Eukaryota	Metazoa	Chordata	Mammalia	Rodentia	Muridae	Rattus		V	Serpin family	K13963
ADFSGLNTEK			2.55718e+07		2.73219e+06		4.71521e+06		2.20146e+06	3711924	5.29057e+06	3.34168e+06		2.69528e+06	2.42921e+07	1.01427e+07	3.30192e+07	5.16757e+07	8.46948e+07
ADFTNPEALLK	1.41771e+07			2.04463e+07	7.5986e+06	6.43059e+06	6.01697e+06	1.80816e+07	2.49689e+06	6076251			1.68351e+07		3.62879e+06		7.27512e+07	2.9037e+07	1.01788e+08									Bacteria		Bacteroidetes	Bacteroidia	Bacteroidales				M	Membrane fusion protein (MFP) (TC 8.A.1) family	K03585
ADFVACHNPSYLTK	3.31094e+06					8.33003e+06	5.96511e+06	4.04484e+06	1.56491e+07			1.19057e+06	4.05684e+06	5.39163e+06		837857	2.16509e+07	2.7126e+07	4.87769e+07	Bacteria								Bacteria		Firmicutes	Clostridia	Clostridiales	Clostridiaceae	Butyricicoccus	Butyricicoccus sp. 1XD8-22	C	Pyruvate:ferredoxin/flavodoxin oxidoreductase family	K03737
ADFVACHNPSYVNK		2.66612e+07	1.5584e+07	3.55106e+06			2.55614e+06	2.63366e+06	4.25858e+07		3.51817e+06	1.23719e+06		2.75057e+06	7.45351e+07	1.53138e+07	5.09861e+07	1.39941e+08	1.90927e+08	Bacteria		Firmicutes	Clostridia	Clostridiales				Bacteria		Firmicutes	Clostridia	Clostridiales				C	Pyruvate:ferredoxin/flavodoxin oxidoreductase family	K03737
ADFVACHNPSYVTK		1.22457e+07			7.69213e+06	3.67731e+06	3.49605e+06	1.41164e+06	1.79687e+07	2.33158e+06				3.99054e+06	2.92006e+06		2.85229e+07	2.72109e+07	5.57338e+07	Bacteria								Bacteria		Firmicutes						C	Pyruvate:ferredoxin/flavodoxin oxidoreductase family	K03737
ADFVACHVPAYLLK	3.42563e+06					3.23803e+06	3.98297e+06		3.92876e+07					551090	4.68614e+06		1.06466e+07	4.45248e+07	5.51714e+07	Bacteria								Bacteria		Firmicutes	Clostridia	Clostridiales				C	Pyruvate:ferredoxin/flavodoxin oxidoreductase family	K03737
ADFVACHVPAYLVK	4.09358e+06	2.42455e+07			1.54534e+07	1.7412e+06	9.13341e+06	1.70897e+07	3.89052e+07	13027692	2.04367e+06	1.3339e+06	1.39591e+06	6.60876e+06	3.68824e+06	1.56606e+06	7.17568e+07	6.85695e+07	1.40326e+08	Bacteria		Firmicutes	Clostridia	Clostridiales				Bacteria								C	Pyruvate:ferredoxin/flavodoxin oxidoreductase family	K03737
ADFVACHVPSYLLK									1.85377e+07									1.85377e+07	1.85377e+07									Bacteria		Firmicutes	Clostridia	Clostridiales				C	Pyruvate:ferredoxin/flavodoxin oxidoreductase family	K03737
ADFYSADNDLAQLVLR	3.48796e+06	1.1198e+06		1.98009e+06				1.54107e+06	3.55634e+06		3.02935e+06	2.80843e+06	1.34273e+06			2.38533e+06	8.12892e+06	1.31222e+07	2.12511e+07									Bacteria		Bacteroidetes	Bacteroidia	Bacteroidales	Prevotellaceae	Prevotella	Prevotella sp. PCHR	G		K05989
ADGEAQALR	6.12303e+06				7.57609e+06	1.54585e+07	4.00762e+06	3.06558e+06		11945671	1.3103e+07	406312	1.22068e+07			1.18178e+07	3.62308e+07	4.94796e+07	8.57104e+07	Bacteria																O	Band 7/mec-2 family
ADGEPFDAK	2.05036e+06					1.66447e+06		1.64627e+06	772632	16059813	2.41667e+06	8.66876e+06	1.91081e+06	1.13519e+06			5.3611e+06	3.09639e+07	3.6325e+07	Bacteria		Firmicutes	Bacilli					Bacteria		Firmicutes	Bacilli	Lactobacillales	Lactobacillaceae	Lactobacillus		E
ADGFEWGFTALPAVAEGGER			2.06097e+06	3.24053e+07			1.96532e+06	1.98692e+07	3.90781e+06				5.82539e+06		330232	3.58518e+06	5.63008e+07	1.36486e+07	6.99494e+07									Bacteria		Firmicutes	Clostridia	Clostridiales				G	Bacterial solute-binding protein 1 family	K10118
ADGFEWGMCALPAAK		1.16761e+06					1.7906e+06		6.74595e+06			1.30387e+06			2.75828e+06		2.95821e+06	1.08081e+07	1.37663e+07									Bacteria								G		K10118
ADGFQWGMTALPAAK		1.33374e+06			8.08925e+06	8.2979e+06		672479		1.09291e+06		3.74101e+06	1.76213e+06	6.05481e+06			1.83934e+07	1.26509e+07	3.10442e+07									Bacteria		Firmicutes	Clostridia	Clostridiales				G		K10118
ADGGYDLPR		1.39441e+06	1.08172e+06	2.11114e+06				1.14114e+07	3.86191e+06	11508753	816611			5.51939e+06			1.59987e+07	2.17067e+07	3.77054e+07									Bacteria		Bacteroidetes	Bacteroidia	Bacteroidales
ADGLALLGVLMK	1.64896e+06				2.23036e+06		1.03196e+06		813548		2.01827e+06		1.94296e+06		3.27968e+07	3.66028e+06	4.91128e+06	4.12319e+07	4.61432e+07	Eukaryota	Metazoa	Chordata	Mammalia					Eukaryota	Metazoa	Chordata	Mammalia	Rodentia				P	Alpha-carbonic anhydrase family	K01672
ADGLLEYAFTNR								5.9637e+06	869734	3.28127e+06	922981	1.85299e+06					5.9637e+06	6.92697e+06	1.28907e+07									Bacteria		Bacteroidetes	Bacteroidia	Bacteroidales	Prevotellaceae	Prevotella	Prevotella sp. P5-92	M		K01991
ADGLNTANLSLANQK				1.66682e+06			1.14714e+08	4.49753e+07	1.15477e+06	1.65595e+06	6.46906e+07	1.45159e+07	5.82253e+07	6.01157e+07			1.61356e+08	2.00358e+08	3.61714e+08									Bacteria		Firmicutes	Clostridia	Clostridiales	Eubacteriaceae	Eubacterium		N	Bacterial flagellin family	K02406
ADGLNTANLSLR	2.35712e+07			1.18671e+07		6.17741e+07		1.26189e+07	1.96278e+07	7616897		4.08169e+06	1.20196e+07		2.95092e+08	1.14288e+07	1.09831e+08	3.49866e+08	4.59698e+08									Bacteria		Firmicutes	Clostridia	Clostridiales	Eubacteriaceae	Eubacterium	Eubacterium sp. CAG:786	N	Bacterial flagellin family	K02406
ADGLTGEVLLQNLECR	5.57593e+06			1.19693e+06	5.55394e+06	4.32164e+06	4.58423e+06	2.90482e+06	2.82703e+06	2485271	3.8243e+06		1.81929e+06		5.48949e+06	9.45029e+06	2.41375e+07	2.58957e+07	5.00332e+07	Bacteria		Bacteroidetes	Bacteroidia	Bacteroidales	Prevotellaceae	Prevotella		Bacteria		Bacteroidetes	Bacteroidia	Bacteroidales	Prevotellaceae	Prevotella		J	Universal ribosomal protein uS4 family	K02986
ADGLTGEVLLQNLESR	4.77327e+06			6.09826e+06	4.6267e+06		1.96131e+06	2.80625e+07	2.06165e+07				9.80266e+06	3.40785e+06	4.56633e+06	3.89505e+07	4.55221e+07	7.73438e+07	1.22866e+08	Bacteria		Bacteroidetes	Bacteroidia	Bacteroidales	Prevotellaceae	Prevotella		Bacteria		Bacteroidetes	Bacteroidia	Bacteroidales	Prevotellaceae	Prevotella		J	Universal ribosomal protein uS4 family	K02986
ADGNADTDFNGDLTLNSVLLR
ADGNDVAFDANK			1.6356e+06				2.40523e+06	6.02442e+06	1.01427e+06	8648317			1.57282e+06	1.47391e+06	4.50148e+06	750868	1.00653e+07	1.79617e+07	2.80269e+07									Bacteria		Bacteroidetes	Bacteroidia	Bacteroidales	Prevotellaceae	Prevotella
ADGNDVLFDANK	1.645e+08	1.453e+07	2.29887e+08	1.16511e+06	2.50451e+08	1.95069e+08	2.40127e+08	2.78159e+08	9.76818e+07	260154176	6.56655e+07	3.07383e+08	1.23062e+08	1.76702e+08	7.87337e+07	9.07461e+07	1.37389e+09	1.20013e+09	2.57402e+09									Bacteria		Bacteroidetes	Bacteroidia	Bacteroidales
ADGNLMASDLK
ADGNTDNYYFTLHR			3.43512e+06	1.2125e+07						24657060		1.17247e+06			2.25731e+06		1.55601e+07	2.80868e+07	4.3647e+07									Bacteria		Firmicutes	Clostridia	Clostridiales	Ruminococcaceae	Ruminococcus		G		K05988		GH66
ADGSATESLTK	2.17373e+07		2.2094e+06	1.11707e+06			4.58543e+06		1.06782e+07	1.16958e+06			726039	1.24858e+06		1.88981e+06	2.96492e+07	1.57122e+07	4.53614e+07									Bacteria
ADGSATNQDEYLALK	2.835e+07		9.1113e+06						2.88351e+08	100493259	1.10625e+06	8.85823e+06	1.02849e+08	3.71921e+07		9.3352e+06	3.74613e+07	5.48184e+08	5.85646e+08									Bacteria		Firmicutes	Clostridia	Clostridiales	Ruminococcaceae	Ruminococcus
ADGSEFLTFLTDR	3.84987e+06		1.39787e+06		1.23151e+06		1.43972e+06	1.76641e+06	1.45623e+06						762353		9.68537e+06	2.21858e+06	1.1904e+07									Bacteria		Bacteroidetes	Bacteroidia	Bacteroidales	Prevotellaceae	Prevotella		M
ADGSETVTVGPLR	1.04977e+08		7.41054e+06		8.18499e+06	9.97671e+06	1.32326e+07	9.43069e+06	5.34267e+06	10605479	5.8723e+06	9.36291e+06	1.08386e+07	9.65116e+06	7.21699e+06	9.39909e+06	1.53213e+08	6.82892e+07	2.21502e+08
ADGSSMFAPGHR	4.48796e+06	4.47173e+06						1.93479e+06	984259	7.57301e+06			791642			645778	1.08945e+07	9.99469e+06	2.08892e+07									Bacteria		Bacteroidetes	Bacteroidia	Bacteroidales	Prevotellaceae	Prevotella		P	TonB-dependent receptor family
ADGTEELVK		6.82554e+07		3.88475e+07													1.07103e+08		1.07103e+08	Bacteria		Firmicutes	Clostridia	Clostridiales				Bacteria		Firmicutes	Clostridia	Clostridiales				N		K01077
ADGTFQGLVDK	1.43173e+07				3.05662e+07	4.71558e+06	1.56351e+07	1.04714e+07	2.15683e+07	6185533		1.92655e+07	1.98161e+07	2.21139e+07	2.11734e+07		7.57056e+07	1.10123e+08	1.85828e+08	Bacteria		Firmicutes	Clostridia	Clostridiales	Oscillospiraceae	Oscillibacter		Bacteria		Firmicutes	Clostridia	Clostridiales				ET		K02029
ADGTNVFSPGNK			3.65418e+06	2.0426e+06	4.02397e+06	4.69002e+06	8.86683e+06	9.31027e+06		9656216				6.58854e+06	1.61325e+07	7.62371e+06	3.25879e+07	4.0001e+07	7.25888e+07	Bacteria		Bacteroidetes	Bacteroidia	Bacteroidales	Bacteroidaceae	Bacteroides	Bacteroides luti	Bacteria		Bacteroidetes	Bacteroidia	Bacteroidales	Prevotellaceae	Prevotella		P
ADGTYADGFTEDAMK	8.42347e+06			1.99109e+07			4.19213e+06	1.35633e+07		4119224	4.1868e+06	7.01592e+06	4.93613e+06	8.49393e+06		4.44604e+06	4.60898e+07	3.3198e+07	7.92878e+07									Bacteria		Firmicutes	Clostridia	Clostridiales	Lachnospiraceae			G		K17318
ADGTYNLPLK	3.17472e+06	5.95317e+07		2.31251e+07													8.58315e+07		8.58315e+07									Bacteria		Proteobacteria	Gammaproteobacteria	Enterobacterales	Enterobacteriaceae
ADGVTVTELTPEAAEEFR		4.37091e+06		6.94191e+06		2.64734e+06		614491	6.40253e+06		5.97819e+06	1.29814e+06	2.47742e+06	5.60511e+06	3.1191e+07	8.37904e+06	1.45746e+07	6.13314e+07	7.5906e+07									Bacteria		Firmicutes	Clostridia	Clostridiales	Oscillospiraceae	Oscillibacter		G
ADGVYTLSVLR						1.90374e+07		2.39812e+07									4.30186e+07		4.30186e+07																	F
ADGWLDTFNGGEGAFSQQTYDGK									5.97949e+06				1.14017e+06		1.02955e+07			1.74152e+07	1.74152e+07	Bacteria								Bacteria								G		K10117
ADGYLYVFGK	5.66668e+06	631167		2.37885e+06	2.12501e+07		5.50371e+06		2.11488e+06		9.16416e+06	3.0663e+06	7.52552e+06	1.59876e+07		4.77164e+06	3.54305e+07	4.26301e+07	7.80606e+07
ADHPDFELEVVETPWADVQTK				2.97067e+06	2.13459e+07	3.51347e+07	4.30221e+06		7.63282e+06	4623821	3.49261e+07	388602	1.2666e+06	3.83332e+06	5.35269e+06	2.22867e+07	6.37535e+07	8.03107e+07	1.44064e+08									Bacteria								G	Bacterial solute-binding protein 1 family	K10188
ADHPLSLTDAQR	3.04593e+06				1.77713e+06	2.0555e+06	1.62913e+06	5.86228e+06		3.15482e+07	5.30712e+06	1.85282e+07	5.79408e+06	3.57659e+06	3.40185e+06		1.437e+07	6.8156e+07	8.2526e+07	Bacteria		Firmicutes	Bacilli					Bacteria		Firmicutes	Bacilli	Lactobacillales	Lactobacillaceae	Lactobacillus		E	Peptidase C69 family	K08659
ADKEAVEALNTELNSLK	1.70594e+06										2.68285e+06		891714		3.50571e+06	8.26634e+06	1.70594e+06	1.53466e+07	1.70525e+07
ADKEAVEALNTELSSLK	5.18341e+06				7.77924e+06	3.16966e+06		3.40838e+06	5.18888e+06	4.18687e+06			6.96399e+06				1.95407e+07	1.63397e+07	3.58804e+07									Bacteria		Bacteroidetes	Bacteroidia	Bacteroidales	Bacteroidaceae
ADKESWVATVGTGSALNFK	4.20008e+06				3.53192e+06		4.76826e+06	1.6621e+07			1.59358e+06		4.89442e+06			3.59278e+06	2.91212e+07	1.00808e+07	3.9202e+07																	F
ADKLAEEHGS			2.60193e+06		785102					490871	212123	214712	1.03876e+06		1.48169e+07	128101	3.38703e+06	1.69015e+07	2.02885e+07	Eukaryota	Metazoa	Chordata	Mammalia	Rodentia	Muridae			Eukaryota	Metazoa	Chordata	Mammalia	Rodentia				C	ATPase alpha/beta chains family	K02133
ADLAAHYTDHGR				5.01321e+06			2.39968e+06	1.00479e+06		6.05533e+06		5.01286e+06	2.21948e+06				8.41768e+06	1.32877e+07	2.17054e+07	Bacteria		Firmicutes	Clostridia	Clostridiales	Clostridiaceae	Clostridium	Clostridium celatum	Bacteria		Firmicutes	Clostridia	Clostridiales	Clostridiaceae	Clostridium		P	Manganese catalase family	K06334
ADLAANNLEGAMK	1.17097e+07				3.96455e+07	3.51784e+07	4.19934e+07	9.62415e+07	4.5616e+07	4.44496e+06	1.53593e+07	3.03963e+07	1.89312e+07	3.27113e+07	8.95613e+06	2.79418e+07	2.24768e+08	1.84357e+08	4.09125e+08									Bacteria		Bacteroidetes	Bacteroidia	Bacteroidales	Muribaculaceae			U		K03561
ADLAASLLAADQANNENMK	1.5336e+06			1.71624e+06		1.8037e+06		1.73691e+07	1.22481e+07		6.05255e+06	2.21184e+06	3.45834e+06	4.12362e+06	1.09063e+06	1.4664e+07	2.24226e+07	4.3849e+07	6.62716e+07									Bacteria		Bacteroidetes	Bacteroidia	Bacteroidales	Bacteroidaceae	Bacteroides	Bacteroides sp. CAG:927	M	Outer membrane OOP (TC 1.B.6) superfamily
ADLAAYGLTDVK	2.23152e+06		8.03499e+06	1.37707e+08			1.39585e+07	8.80842e+06	4.16855e+06			1.29404e+07	5.20319e+06		1.87195e+06	2.07514e+07	1.7074e+08	4.49355e+07	2.15676e+08									Bacteria								H	Phosphoenolpyruvate carboxykinase (ATP) family	K01610	gluconeogenesis
ADLAEEYLGVK	1.82458e+08	2.05717e+07	3.86984e+06	6.7533e+06	1.03126e+07	2.51775e+07	2.86335e+07	4.19155e+07	2.04409e+07	8.44407e+07		2.17162e+07	1.3527e+07	6.92059e+06	9.11397e+06	6.20553e+06	3.19692e+08	1.62365e+08	4.82057e+08	Bacteria		Firmicutes	Clostridia	Clostridiales	Ruminococcaceae	Ruminococcus	Ruminococcus flavefaciens	Bacteria		Firmicutes						G
ADLAEQSAVR	1.94989e+07	1.05385e+07			1.96544e+07	2.09542e+07	2.58178e+07	2.0509e+07	8.33461e+06	26177676			1.2516e+07	1.09205e+07	7.28815e+06	2.44632e+07	1.16973e+08	8.97002e+07	2.06673e+08	Bacteria		Bacteroidetes	Bacteroidia	Bacteroidales				Bacteria		Bacteroidetes	Bacteroidia	Bacteroidales	Prevotellaceae			J	Class-II aminoacyl-tRNA synthetase family	K01881
ADLAEQYLGVK	1.86507e+08	3.01068e+07	2.04883e+08	9.97885e+07	4.4478e+07	2.36823e+07	4.53253e+07	6.48158e+07	3.27818e+07	7.19001e+07	7.98593e+07	8.13344e+07	1.38148e+08	4.7848e+07	3.20424e+07	6.40859e+06	6.99587e+08	4.90322e+08	1.18991e+09									Bacteria		Firmicutes	Clostridia	Clostridiales	Eubacteriaceae	Eubacterium	Eubacterium sp. CAG:786
ADLALGNTGR	5.91271e+07	1.37352e+08	6.37073e+07	2.39816e+07	4.60734e+07	1.49602e+07	1.56569e+07	1.33874e+07	5.78138e+07	34178406	4.93227e+07	8.03492e+07	7.63465e+06	1.03045e+07	4.91007e+08	9.99358e+06	3.74245e+08	7.40604e+08	1.11485e+09									Bacteria		Firmicutes	Clostridia	Clostridiales	Oscillospiraceae	Oscillibacter	uncultured Oscillibacter sp.
ADLALPSATQNELNEEAAK	1.30181e+07				1.29729e+06			1.4905e+07	1.16685e+07		1.78094e+07	9.60872e+06	6.78782e+06	6.15885e+06	6.85037e+06	1.14856e+07	2.92204e+07	7.03692e+07	9.95896e+07	Bacteria		Bacteroidetes	Bacteroidia	Bacteroidales	Prevotellaceae			Bacteria		Bacteroidetes	Bacteroidia	Bacteroidales	Prevotellaceae	Prevotella		E	Glu/Leu/Phe/Val dehydrogenases family	K00262
ADLAQALYDLNPGVFR	821796		1.93043e+06		2.95831e+06	1.31043e+07	4.9469e+06	2.12308e+06	596302	1.81621e+06	5.41554e+06		1.99447e+06		565750	8.79364e+06	2.58848e+07	1.91819e+07	4.50667e+07	Bacteria		Bacteroidetes	Bacteroidia	Bacteroidales	Bacteroidaceae	Bacteroides		Bacteria		Bacteroidetes	Bacteroidia	Bacteroidales	Bacteroidaceae	Bacteroides		G	Glycosyl hydrolase 51 family	K01209		GH51
ADLAQFPVK		8.86768e+06															8.86768e+06		8.86768e+06									Bacteria		Firmicutes						I		K21577
ADLASEAYVAK	1.19365e+07	3.73934e+06	7.40525e+06	1.08157e+07	6.66558e+06	4.07595e+06		1.97816e+07		2.76453e+06	5.41878e+06	5.12014e+06	6.02126e+06		3.54036e+06	5.93824e+06	6.44198e+07	2.88033e+07	9.32232e+07
ADLCAAMK	3.99967e+06	4.99161e+07	2.58654e+07		1.30828e+07	5.06655e+06	8.53234e+06	6.1687e+06	4.61091e+07	3407859		673506		7.5894e+06	1.76179e+07		1.12632e+08	7.53978e+07	1.88029e+08	Bacteria								Bacteria		Bacteroidetes	Bacteroidia	Bacteroidales	Tannerellaceae	Parabacteroides		C	Glyceraldehyde-3-phosphate dehydrogenase family	K00134	glycolysis
ADLDFCQAEALTK	3.66574e+06	6.42455e+06			7.39409e+06	4.87315e+06	4.38777e+06	4.61717e+06		2.04708e+06				1.45801e+06	1.74672e+06	2.20438e+06	3.13625e+07	7.45619e+06	3.88187e+07	Bacteria		Bacteroidetes	Bacteroidia	Bacteroidales	Prevotellaceae	Prevotella	Prevotella bryantii	Bacteria		Bacteroidetes	Bacteroidia	Bacteroidales	Prevotellaceae			J	Universal ribosomal protein uS3 family	K02982
ADLDGGLLGGASLK	8.77847e+07	3.58437e+07	3.8658e+07	9.19966e+07	7.85257e+07	9.10948e+07	1.13074e+08	1.3873e+08	6.08211e+07	205996591	1.51331e+08	7.11977e+07	7.25169e+07	1.17493e+08	4.30676e+07	1.76284e+08	6.75708e+08	8.98707e+08	1.57441e+09	Bacteria								Bacteria		Bacteroidetes	Bacteroidia	Bacteroidales	Prevotellaceae	Prevotella		G	Triosephosphate isomerase family	K01803	gluconeogenesis
ADLDVLDASFRPLTDATK					3.56997e+06		1.07724e+07	7.17907e+06	1.48602e+06	18608004	2.82709e+06			2.62785e+06	1.14428e+06		2.15215e+07	2.66932e+07	4.82147e+07									Bacteria		Bacteroidetes	Bacteroidia	Bacteroidales	Prevotellaceae	Prevotella		O	Peptidase S1C family	K04771
ADLDVLVAAVDK	7.59086e+06				5.96438e+06	1.0677e+07	6.53418e+06	3.89508e+06	1.86784e+07	5458629	2.66872e+06		2.83519e+06	1.34654e+07			3.46615e+07	4.31064e+07	7.77679e+07									Bacteria		Proteobacteria						H	Class-III pyridoxal-phosphate-dependent aminotransferase family	K03851	alkanesulfonate degradation
ADLDYALVEAHTK	2.04336e+06	6.16119e+06			1.84668e+06	896414		1.02187e+06	1.32614e+06		864303	3.39758e+06		1.02036e+06		1.87941e+06	1.19695e+07	8.48779e+06	2.04573e+07	Bacteria		Bacteroidetes	Bacteroidia	Bacteroidales				Bacteria		Bacteroidetes	Bacteroidia	Bacteroidales				J	Universal ribosomal protein uS3 family	K02982
ADLDYALVEALTK	2.30535e+06		1.38989e+06	1.19152e+06	4.73059e+06	6.93434e+06		7.74439e+06		2.26202e+06	4.0281e+06	5.8537e+06	1.97204e+06	4.27934e+06		9.43027e+06	2.42961e+07	2.78255e+07	5.21215e+07	Bacteria								Bacteria		Bacteroidetes	Bacteroidia	Bacteroidales	Muribaculaceae			J	Universal ribosomal protein uS3 family	K02982
ADLDYGFAEAATTYGR	5.60894e+06	6.32861e+07	2.42961e+06		4.66309e+06	6.34418e+06	6.26335e+06	7.81388e+06	7.74782e+06	1812578	2.69696e+06	1.23912e+07	1.8961e+06	2.78582e+07	2.8852e+06	1.10364e+06	9.64092e+07	5.83917e+07	1.54801e+08	Bacteria		Firmicutes	Clostridia	Clostridiales				Bacteria								J	Universal ribosomal protein uS3 family	K02982
ADLDYGFAEADTTYGK	2.87668e+07	8.97983e+07	1.68098e+07	9.76872e+06	2.98727e+07	5.56684e+07	2.23564e+07	2.75421e+07	6.95658e+07	24615998	4.22645e+07	4.35666e+07	2.36391e+07	5.28785e+07	1.77434e+07	2.98531e+07	2.80583e+08	3.04127e+08	5.8471e+08	Bacteria								Bacteria		Firmicutes	Clostridia	Clostridiales				J	Universal ribosomal protein uS3 family	K02982
ADLDYGFAEANTTYGK	5.94708e+06	1.28056e+07			6.266e+06		5.16817e+06	6.1256e+06	4.89875e+06		2.13088e+06	7.41215e+06	3.27622e+06	1.35759e+07			3.63125e+07	3.12939e+07	6.76064e+07	Bacteria								Bacteria		Firmicutes						J	Universal ribosomal protein uS3 family	K02982
ADLEAQVESLKEELLCLK																				Eukaryota	Metazoa	Chordata	Mammalia					Eukaryota	Metazoa	Chordata	Mammalia					S	Intermediate filament family	K07604
ADLEAVGGDVR			5.02951e+06	2.50582e+06	5.73022e+06					1.96698e+06	2.79363e+06		2.81931e+07	2.58316e+07			1.32655e+07	5.87854e+07	7.20509e+07									Bacteria		Firmicutes	Clostridia	Clostridiales	Ruminococcaceae	Ruminococcus
ADLEGLSPELAEK		4.19958e+06			2.7731e+06						3.2036e+06	6.44752e+06		2.80178e+06	1.72237e+06		6.97269e+06	1.41753e+07	2.1148e+07	Bacteria		Firmicutes	Clostridia	Clostridiales	Clostridiaceae	Clostridium	Clostridium disporicum	Bacteria		Firmicutes	Clostridia	Clostridiales	Clostridiaceae	Clostridium		G	Triosephosphate isomerase family	K00927	gluconeogenesis
ADLEWHGLPGVQLVPATDFVVDGK				1.47065e+06							3.4887e+06					4.70623e+06	1.47065e+06	8.19493e+06	9.66559e+06
ADLEYGFAEAATTFGR	4.61259e+06	1.05018e+06		1.52425e+06	4.84405e+06	3.243e+06	5.89618e+06	5.7414e+06	5.18151e+06	2575966		1.23236e+07	1.05115e+06	4.02038e+07	2.79081e+06		2.69116e+07	6.41268e+07	9.10385e+07	Bacteria		Firmicutes	Clostridia	Clostridiales				Bacteria								J	Universal ribosomal protein uS3 family	K02982
ADLEYGFAEAATTYGR					3.24642e+06			6.04523e+06						7.27248e+06			9.29165e+06	7.27248e+06	1.65641e+07	Bacteria		Firmicutes	Clostridia	Clostridiales				Bacteria								J	Universal ribosomal protein uS3 family	K02982
ADLFAAGDHLDATALSK	2.48662e+06								1.41768e+06	4.80517e+06							2.48662e+06	6.22285e+06	8.70947e+06	Bacteria		Firmicutes	Clostridia	Clostridiales				Bacteria		Firmicutes	Clostridia	Clostridiales				J	Universal ribosomal protein uL3 family	K02906
ADLFAAGDKVDATALSK					3.74885e+06	2.18039e+07	2.69926e+06	1.61971e+06		4.16686e+06				2.46819e+06			2.98718e+07	6.63505e+06	3.65068e+07	Bacteria								Bacteria		Firmicutes	Clostridia	Clostridiales				J	Universal ribosomal protein uL3 family	K02906
ADLFALYYLADPK					1.57376e+06			4.81236e+06	2.39142e+06		4.93835e+06		3.89556e+06		2.03288e+06	7.41492e+06	6.38612e+06	2.06731e+07	2.70593e+07	Bacteria								Bacteria		Bacteroidetes	Bacteroidia	Bacteroidales				S	Queuine tRNA-ribosyltransferase family		tRNA-queuosine biosynthesis
ADLFDAPEYLEYHK	6.6112e+06				1.27049e+07	1.85119e+07	2.16543e+07	1.2004e+07	1.54798e+06	6.5135e+06	7.32891e+06	8.33634e+06	1.22817e+06	3.36033e+06		7.15272e+06	7.14864e+07	3.54679e+07	1.06954e+08	Bacteria		Bacteroidetes	Bacteroidia	Bacteroidales	Prevotellaceae	Prevotella	Prevotella copri	Bacteria								P	TonB-dependent receptor family		starch degradation
ADLFEAGDLVDVTGTSK				3.95997e+06		1.05943e+06			1.1069e+06	1.31382e+06				6.4766e+06			5.0194e+06	8.89732e+06	1.39167e+07	Bacteria		Firmicutes	Bacilli	Lactobacillales	Lactobacillaceae	Lactobacillus		Bacteria		Firmicutes	Bacilli	Lactobacillales	Lactobacillaceae	Lactobacillus		J	Universal ribosomal protein uL3 family	K02906
ADLGAAQNR	7.39959e+07	2.54205e+06	5.9115e+07	4.92871e+07	3.3047e+07	4.08618e+07	3.05643e+07	2.79982e+07	1.02897e+08	62880256	1.44936e+07	2.68192e+07	1.82932e+07	1.50457e+07	1.4061e+08	1.38284e+07	3.17411e+08	3.94867e+08	7.12278e+08	Bacteria								Bacteria		Firmicutes	Clostridia	Clostridiales				N	Bacterial flagellin family	K02406
ADLGAVQNR	1.68839e+08	3.12196e+08	2.19792e+07	4.57227e+07	6.06413e+06	1.52879e+07	1.05597e+07	3.6133e+07	9.08116e+07	49707040	2.57731e+07	5.98272e+06	4.74111e+07	4.24084e+07	2.79946e+07	1.22013e+07	6.16782e+08	3.0229e+08	9.19072e+08									Bacteria		Firmicutes	Clostridia	Clostridiales				N	Bacterial flagellin family	K02406
ADLGAYQNR	2.78024e+08	1.38639e+08	2.37071e+08	2.9097e+08	1.34924e+08	1.7232e+08	1.61628e+08	5.2347e+07	3.41012e+08	264719616	1.33976e+08	1.49544e+08	3.02604e+08	2.30809e+08	7.39362e+08	1.02116e+08	1.46592e+09	2.26414e+09	3.73006e+09	Bacteria								Bacteria		Spirochaetes	Spirochaetia	Spirochaetales	Spirochaetaceae	Treponema		N	Bacterial flagellin family	K02406
ADLGCTPGSGK		1.34739e+07							1.28875e+06							376909	1.34739e+07	1.66566e+06	1.51396e+07	Eukaryota	Metazoa	Chordata	Mammalia					Eukaryota	Metazoa	Chordata	Mammalia	Rodentia				T		K03990
ADLGDADYK	2.3114e+07		1.52852e+06						6.90069e+06		747777			1.55881e+06	3.14812e+06		2.46425e+07	1.23554e+07	3.69979e+07									Bacteria								H		K01610
ADLLAYLK	9.36141e+06	6.44067e+07	1.01526e+07		1.15066e+07	1.07151e+07	2.48748e+06	4.7372e+06	1.34816e+07	1.05528e+07	8.14144e+06	1.63036e+07	8.32354e+06	9.07021e+06	9.62529e+07	9.46049e+06	1.13367e+08	1.71587e+08	2.84954e+08									Eukaryota	Metazoa	Chordata	Mammalia					C	Cytochrome c family	K08738
ADLLNEALNLAR	3.33329e+06				7.32127e+06	6.56608e+06			4.30999e+06		1.63606e+06	3.31947e+06			6.8639e+06	7.48714e+06	1.72206e+07	2.36166e+07	4.08372e+07	Bacteria		Firmicutes	Clostridia	Clostridiales				Bacteria		Firmicutes	Clostridia	Clostridiales	Ruminococcaceae	Acutalibacter		M		K07251
ADLLNNLGTLAK	4.90105e+06	1.28789e+07	7.40191e+06		2.78899e+06	6.1269e+06	5.91196e+06	2.249e+06	1.61045e+06	1.8886e+06	3.76513e+06	6.60911e+06	6.16776e+06	3.66602e+06	1.20214e+07	5.50462e+06	4.22587e+07	4.1233e+07	8.34917e+07									Eukaryota	Metazoa	Chordata	Mammalia					O	Heat shock protein 90 family	K04079
ADLLYAELDR				1.59269e+07	2.3256e+07	3.74351e+07	4.16538e+07	3.05018e+07		32653954							1.48774e+08	32653954	1.81427e+08	Bacteria		Bacteroidetes						Bacteria		Bacteroidetes	Bacteroidia	Bacteroidales	Prevotellaceae	Prevotella		E		K00831
ADLNNENLAALEK	1.81192e+07		1.71353e+07		2.44954e+07	1.80091e+07	4.41099e+07	4.48247e+07	3.98121e+07	22887362	1.67183e+07	3.14489e+07	2.83996e+07	3.84849e+07		2.77577e+07	1.66694e+08	2.05509e+08	3.72202e+08	Bacteria								Bacteria		Firmicutes	Clostridia	Clostridiales				H	Formate--tetrahydrofolate ligase family	K01938	tetrahydrofolate interconversion
ADLNNENLEALEK	6.2759e+06	2.59808e+07	2.01085e+07	1.9207e+07	1.84063e+07	1.72501e+07	1.10066e+07	3.05428e+07	2.52648e+07	31670110	3.13948e+07	1.3472e+07	4.57995e+07	2.98742e+07	8.88808e+06	5.49855e+07	1.48778e+08	2.41349e+08	3.90127e+08	Bacteria		Firmicutes	Clostridia	Clostridiales				Bacteria								H	Formate--tetrahydrofolate ligase family	K01938	tetrahydrofolate interconversion
ADLNSANYAVTTSNNK	2.37114e+06		7.62661e+07						1.38269e+06		8.83022e+06	6.52146e+06	2.76303e+06	2.01387e+07	1.27914e+08	6.09402e+07	7.86372e+07	2.2849e+08	3.07127e+08									Bacteria								N	Bacterial flagellin family	K02406
ADLNSLYEK	4.11029e+07			1.11109e+07			7.08411e+06								4.46485e+06		5.9298e+07	4.46485e+06	6.37628e+07																	G		K00692		GH5
ADLQAAYEK	1.10319e+07		8.7037e+06	5.30155e+06	6.81479e+06		1.09254e+07	6.50339e+06	4.61809e+06	6.06564e+06			1.44481e+07	6.25956e+06			4.92807e+07	3.13914e+07	8.06721e+07
ADLSGMSGSR		1.43206e+07	3.01494e+06	4.55556e+06		3.08546e+06	4.15463e+06	2.1007e+06	986341		3.07627e+06	1.56429e+06	1.71341e+06	1.65876e+06	1.53692e+07	1.732e+06	3.12319e+07	2.61003e+07	5.73322e+07	Eukaryota	Metazoa	Chordata	Mammalia					Eukaryota	Metazoa	Chordata	Mammalia	Rodentia				V	Serpin family	K13963
ADLSVTNFNQTK	2.25636e+07		5.05589e+06	2.4279e+07	1.7754e+07	1.07132e+07	2.00121e+07	1.32694e+07	2.33627e+07	5702326	9.44515e+06	1.52281e+07	1.03729e+07	2.07295e+07	3.20427e+07	1.34055e+07	1.13647e+08	1.30289e+08	2.43936e+08
ADLTGAGPK					5.87251e+06		7.15843e+07	1.34107e+07	1.84363e+06								9.08676e+07	1.84363e+06	9.27112e+07
ADLTTNAGLQK		5.19572e+06		1.49475e+07					1.34601e+06		1.84543e+06	1.30306e+06					2.01432e+07	4.4945e+06	2.46377e+07									Bacteria		Firmicutes	Clostridia	Clostridiales				N	Bacterial flagellin family	K02406
ADLTTQEGVQK		2.83555e+07		1.40461e+07		1.31512e+07	1.24096e+06	2.39486e+06	1.29997e+07		3.09372e+06	2.45232e+06	5.41562e+06	2.22435e+07	4.093e+06	4.28706e+07	5.91886e+07	9.31684e+07	1.52357e+08
ADLTTQVTK	1.47335e+07	1.29359e+06	7.66051e+06	1.6914e+06	3.30722e+07	5.80754e+07	7.31858e+06	7.73097e+06	4.84857e+06	24294518	4.07593e+07	4.04831e+06	1.32272e+07	1.18758e+07		2.4318e+07	1.31576e+08	1.23372e+08	2.54948e+08									Bacteria		Firmicutes						E		K01999
ADLTTVDGLQK	1.61987e+06	2.55111e+06	2.60264e+06	3.33714e+07			4.88964e+06	1.52634e+06		2.44964e+06		2.65819e+06		2.83238e+06	3.45772e+06	4.23442e+06	4.65609e+07	1.56324e+07	6.21933e+07
ADLVEAELVK						3.2601e+06		1.28175e+07		18236944		2.13121e+06		1.48666e+07	3.03445e+06		1.60776e+07	3.82692e+07	5.43468e+07									Bacteria		Bacteroidetes	Bacteroidia	Bacteroidales	Prevotellaceae	Prevotella		M	Outer membrane OOP (TC 1.B.6) superfamily
ADLVENQVMDNR		1.13781e+07	2.46301e+06	8.91684e+06							1.51716e+06		1.47602e+06		1.18328e+07		2.27579e+07	1.48259e+07	3.75839e+07	Eukaryota	Metazoa	Chordata	Mammalia	Rodentia				Eukaryota	Metazoa	Chordata	Mammalia	Rodentia				O	GST superfamily	K00799
ADLVEYAAGTNVAK			2.12898e+07	2.59566e+07		1.08079e+07	2.69716e+06		1.22343e+07	1.17485e+07	7.20441e+06	7.09326e+06	1.58736e+07	3.8237e+06	7.79529e+06	3.55727e+06	6.07514e+07	6.93303e+07	1.30082e+08									Bacteria		Firmicutes	Clostridia	Clostridiales	Oscillospiraceae			S
ADLVGVGFDK	4.70997e+08	2.18217e+07	4.38039e+08		5.72158e+08	6.51201e+08	6.47036e+08	4.82898e+08	3.74432e+08	511147200	4.87616e+08	5.90203e+08	5.18499e+08	5.82081e+08	1.9054e+08	5.0781e+08	3.28415e+09	3.76233e+09	7.04648e+09									Bacteria								G	Bacterial solute-binding protein 2 family	K10439
ADLVNELAK	3.76821e+07	5.27551e+06	2.28066e+07	8.54322e+07	4.42459e+07	5.83923e+07	6.51176e+07	6.91063e+07	5.77611e+06	61336781	2.67044e+07	1.8013e+07	3.6452e+07	4.37377e+07	1.33023e+07	2.60864e+07	3.88058e+08	2.31409e+08	6.19467e+08	Bacteria								Bacteria		Bacteroidetes	Bacteroidia	Bacteroidales				L	Bacterial histone-like protein family	K03530
ADLVNELSQK	8.59304e+06		1.05027e+06				3.40099e+06	2.46327e+06				1.3622e+06	4.89717e+06				1.55076e+07	6.25937e+06	2.1767e+07									Bacteria		Bacteroidetes	Bacteroidia	Bacteroidales				L	Bacterial histone-like protein family	K03530
ADLVNELSR	2.69809e+07	7.07883e+06	2.52846e+07	3.98957e+07	3.03125e+07	5.69684e+07	3.30887e+07	3.22029e+07	1.49176e+07	2.82401e+07	3.40372e+07	1.15155e+07	1.70609e+07	2.97915e+07	1.78321e+07	3.05938e+07	2.51812e+08	1.83989e+08	4.35801e+08	Bacteria		Bacteroidetes						Bacteria		Bacteroidetes	Bacteroidia	Bacteroidales				L		K03530
ADLVTELSR	2.94784e+06		5.38709e+06			3.04617e+06	6.63994e+06	3.18287e+06			8.0996e+06			2.56866e+06	2.62673e+06	6.20542e+06	2.12039e+07	1.95004e+07	4.07043e+07									Bacteria		Bacteroidetes	Bacteroidia	Bacteroidales				L	Bacterial histone-like protein family	K03530
ADLVTYDATKK								2.62429e+06	3.26016e+06				3.08307e+07	7.53486e+06	1.10962e+06		2.62429e+06	4.27354e+07	4.53597e+07									Bacteria		Firmicutes	Clostridia	Clostridiales				N	Bacterial flagellin family	K02406
ADMEAAQAAAK				3.25217e+06			1.60378e+06		1.55002e+06		1.0314e+06	615509	3.46307e+06		1.1124e+06		4.85595e+06	7.7724e+06	1.26283e+07									Bacteria		Bacteroidetes	Bacteroidia	Bacteroidales	Muribaculaceae			M		K03772
ADMQDNTVK	3.65609e+06		3.51502e+06		4.90943e+06	1.27791e+07	6.89058e+06	1.19243e+07	1.96031e+07	9674960	1.53962e+06	2.82834e+06	2.68777e+06	5.60063e+06	4.07923e+06	2.49121e+06	4.36745e+07	4.85049e+07	9.21794e+07	Bacteria		Firmicutes	Clostridia	Clostridiales	Oscillospiraceae	Oscillibacter		Bacteria		Firmicutes						C	Pyruvate:ferredoxin/flavodoxin oxidoreductase family	K03737
ADMTTADLVDQK		1.7713e+06	1.34507e+08	4.44247e+07	2.54072e+07				4.21528e+07	2.80998e+06	2.58387e+06				3.30128e+06	2.55246e+06	2.0611e+08	5.34004e+07	2.5951e+08
ADNAEDVVNVVK	5.1579e+06			6.6086e+06	7.55277e+06				7.12219e+06			3.46023e+06		1.34806e+07	1.03304e+06		1.93193e+07	2.5096e+07	4.44153e+07	Bacteria		Firmicutes	Clostridia	Clostridiales	Lachnospiraceae	Lachnoclostridium		Bacteria		Firmicutes						C		K00193
ADNEWNVLLLR								1.7101e+06	1.4559e+06		3.49951e+06	2.08617e+06		2.10471e+06	1.50137e+07	3.08122e+06	1.7101e+06	2.72412e+07	2.89513e+07	Bacteria		Firmicutes	Clostridia	Clostridiales				Bacteria								M	NAD(P)-dependent epimerase/dehydratase family	K01784	galactose metabolism
ADNQTGFFVGPTVK	1.10437e+07		1.41872e+07		1.02728e+07	9.92523e+06	1.70225e+07	1.9927e+07	6.40857e+06	8162780	1.41774e+07	1.58162e+07	7.73831e+06	1.18476e+07		6.40553e+06	8.23785e+07	7.05565e+07	1.52935e+08									Bacteria		Bacteroidetes	Bacteroidia	Bacteroidales	Prevotellaceae	Prevotella		M
ADNSLFLGDTTELSGK											3.87363e+06	952700		1.41179e+06	1.55402e+07			2.17784e+07	2.17784e+07									Bacteria		Firmicutes	Clostridia	Clostridiales	Lachnospiraceae	Acetatifactor	Acetatifactor muris	E		K02035
ADNSNKDNTLGNNQR	1.05113e+08	2.95408e+06	5.37798e+07	1.58025e+07	4.07413e+07	5.00591e+07	8.13229e+07	4.96695e+07	2.14772e+07	6.52203e+07	4.31632e+07	2.45874e+06	7.77494e+07	1.16439e+07	1.79313e+07	4.32933e+07	3.99442e+08	2.82937e+08	6.82379e+08									Bacteria		Bacteroidetes	Bacteroidia	Bacteroidales	Prevotellaceae	Prevotella		M
ADNVDQWAAAGR	1.74567e+07	2.55401e+07		1.91436e+07		5.56905e+06	1.15661e+07		8.54064e+06		6.91288e+06	8.73695e+06	1.27526e+07	7.42295e+06		1.15765e+07	7.92754e+07	5.59425e+07	1.35218e+08									Bacteria		Firmicutes	Clostridia	Clostridiales				C		K03737
ADPADVALPQETLTGK									2.09661e+06		4.66038e+06	2.70012e+06	2.69026e+06	1.8939e+06	3.56056e+07			4.96468e+07	4.96468e+07									Bacteria		Firmicutes	Clostridia	Clostridiales	Eubacteriaceae	Eubacterium	Eubacterium sp. CAG:786
ADPDTGLLDYR					2.06902e+06			2.19656e+06	2.22748e+06		2.72383e+06	3.38123e+07					4.26558e+06	3.87636e+07	4.30292e+07									Bacteria		Firmicutes	Clostridia	Clostridiales	Eubacteriaceae	Eubacterium		N		K02406
ADPEWNVLLLR	1.84852e+07		975879		1.75096e+07	2.51353e+07	1.23662e+07	1.14391e+07	3.46979e+07	15804500	4.58948e+06	1.08951e+07	1.30115e+07	1.56421e+07	2.33783e+07	9.27208e+06	8.59112e+07	1.27291e+08	2.13202e+08	Bacteria								Bacteria								M	NAD(P)-dependent epimerase/dehydratase family	K01784	galactose metabolism
ADPEWNVVLLR						2.49824e+07				9357070	4.27528e+07					3.60762e+07	2.49824e+07	8.8186e+07	1.13168e+08	Bacteria								Bacteria		Firmicutes	Clostridia	Clostridiales				M	NAD(P)-dependent epimerase/dehydratase family	K01784	galactose metabolism
ADPLSSSLVDLQENYLK	3.95535e+06	4.3375e+06	7.94991e+07	1.28619e+08		2.97713e+06		1.0477e+07			2.70256e+06	3.13923e+06	1.87991e+06	958690	1.0321e+06	3.1274e+06	2.29865e+08	1.28399e+07	2.42705e+08									Bacteria		Firmicutes	Clostridia	Clostridiales	Lachnospiraceae	Dorea	Dorea sp. 5-2
ADPLYNNTVVTK		1.39196e+07		1.19075e+07					5.31898e+06	2.84581e+06							2.58271e+07	8.16479e+06	3.39919e+07									Bacteria								J		K02992
ADPSMAPWVDLVGSCK									5.46e+06						7.59089e+06			1.30509e+07	1.30509e+07									Bacteria								G		K02027
ADPSQPPSALGYTWNLPLK	5.97417e+07	4.79765e+07	6.51347e+07	9.20137e+07	1.51468e+07	3.28695e+07	2.20313e+07	3.19639e+07	1.63559e+07	3.61735e+07	6.07067e+07	4.16724e+07		5.10619e+07		6.51433e+07	3.66878e+08	2.71114e+08	6.37992e+08	Eukaryota	Metazoa	Chordata	Mammalia	Rodentia	Muridae	Rattus	Rattus norvegicus	Eukaryota	Metazoa	Chordata	Mammalia	Rodentia	Muridae			EO	Peptidase M1 family	K11141
ADPSTGYPGR	8.2015e+06				1.25823e+07	1.74798e+07	1.6179e+07	7.18725e+06	3.86825e+06	11851263	4.79708e+06	4.3707e+06	8.71178e+06		6.73483e+06	4.38204e+06	6.16299e+07	4.47159e+07	1.06346e+08	Eukaryota	Viridiplantae	Streptophyta	Magnoliopsida					Eukaryota	Viridiplantae	Streptophyta	Magnoliopsida	Fabales	Fabaceae	Glycine		G	Glycosyl hydrolase 3 family	K15920		GH3
ADPTGVGFTAYDVLK	1.15516e+07	2.45381e+06	2.67181e+06	1.39455e+07	1.32271e+07	1.20408e+07	1.75537e+07	2.14724e+07	6.39466e+06	10538429	1.93145e+07	1.37212e+07	5.63894e+06	6.0179e+06	7.942e+06	2.74944e+07	9.49166e+07	9.70621e+07	1.91979e+08	Bacteria		Bacteroidetes	Bacteroidia	Bacteroidales	Prevotellaceae	Prevotella		Bacteria		Bacteroidetes	Bacteroidia	Bacteroidales	Prevotellaceae	Prevotella	Prevotella sp. P5-92	F		K00857
ADPYFASDETHVFAVSSVDDVR	1.1516e+07		4.51611e+06		1.58982e+07	1.32715e+07	1.85028e+07	1.28548e+07		10550513	5.74386e+06	2.25187e+06	4.36057e+06			1.02375e+07	7.65594e+07	3.31443e+07	1.09704e+08									Bacteria		Bacteroidetes	Bacteroidia	Bacteroidales	Prevotellaceae	Prevotella		E	Diaminopimelate dehydrogenase family	K03340	L-lysine biosynthesis via DAP pathway
ADQALTVYQR	2.6081e+06				4.69966e+06		1.08047e+07		7.26057e+06	4.00762e+06		1.30906e+07					1.81125e+07	2.43588e+07	4.24713e+07									Bacteria							bacterium 1XD8-92
ADQDAANLLLAR							2.41886e+07	5.44203e+07	1.98166e+07	58801060	9.24484e+06			2.07391e+07		3.88398e+06	7.86089e+07	1.12485e+08	1.91094e+08	Bacteria		Bacteroidetes	Bacteroidia	Bacteroidales				Bacteria		Bacteroidetes	Bacteroidia	Bacteroidales	Prevotellaceae	Prevotella	Prevotella sp. PROD	M	SusD family	K21572	starch degradation
ADQLEDALTTNVTNALSGK			1.50523e+06	648297								1.37595e+07		2.98696e+06		2.08124e+06	2.15353e+06	1.88277e+07	2.09813e+07									Bacteria		Bacteroidetes	Bacteroidia					P	TonB-dependent receptor family		starch degradation
ADQLEDALVSNVTNALSGK	1.85716e+06				1.16017e+06		5.67072e+06	2.61703e+06	2.62104e+06	4522666	2.01556e+06	1.89099e+06	1.82943e+06			3.49281e+06	1.13051e+07	1.63725e+07	2.76776e+07									Bacteria		Bacteroidetes	Bacteroidia	Bacteroidales				P	TonB-dependent receptor family
ADQLLESQTSSAK	1.39404e+07	5.38554e+06	3.7016e+06	3.34816e+06	1.63662e+07	1.77583e+07	7.67595e+06	5.07169e+07	1.41877e+07	1.33056e+07	1.87887e+07	6.90983e+06	3.84944e+07	2.74136e+07	2.03956e+07	3.95709e+07	1.18893e+08	1.79066e+08	2.97959e+08									Bacteria		Bacteroidetes	Bacteroidia	Bacteroidales	Prevotellaceae	Prevotella
ADQMVFQGR			1.35653e+07						2.37191e+06		6.88367e+06	3.97448e+06			2.47853e+06	7.47867e+06	1.35653e+07	2.31873e+07	3.67525e+07									Bacteria		Bacteroidetes	Bacteroidia	Bacteroidales				O	Heat shock protein 70 family	K04043
ADQPFLMPVEDVFTLSGR	1.40072e+06		5.31979e+06	1.42423e+07	959741		849512		1.76209e+06	2.81033e+06	3.55836e+06	1.23007e+06	8.24602e+06			7.65726e+06	2.2772e+07	2.52641e+07	4.80361e+07	Bacteria		Firmicutes	Clostridia	Clostridiales				Bacteria		Firmicutes						J	TRAFAC class translation factor GTPase superfamily	K02358
ADQTEVEFVVPASVK				7.08962e+06								1.43099e+07	4.46038e+07	3.31355e+07	4.34861e+06		7.08962e+06	9.63978e+07	1.03487e+08									Bacteria		Firmicutes	Clostridia	Clostridiales	Ruminococcaceae	Ruminococcus			Herpesviridae ICP22 family
ADQVAAANAEALAK		951837	1.11086e+08			7.1853e+06					1.07341e+07		1.45449e+08				1.19223e+08	1.56183e+08	2.75406e+08									Bacteria		Firmicutes	Clostridia	Clostridiales	Eubacteriaceae	Eubacterium		N	Bacterial flagellin family	K02406
ADQVAAANSEALLK		2.20204e+07		7.6396e+06										2.26738e+07			2.966e+07	2.26738e+07	5.23338e+07									Bacteria		Firmicutes	Clostridia	Clostridiales	Eubacteriaceae	Eubacterium		N	Bacterial flagellin family	K02406
ADQVAAANSEK	2.2173e+06	1.60342e+06	179149	7.34013e+06	1.55187e+06	1.25995e+06	1.37407e+07	3.38866e+06	1.64607e+06	210698			1.52195e+06		2.06675e+06		3.12812e+07	5.44547e+06	3.67267e+07									Bacteria		Firmicutes	Clostridia	Clostridiales	Eubacteriaceae	Eubacterium	Eubacterium sp. CAG:786	N	Bacterial flagellin family	K02406
ADRDDYLTLVWDR	5.06552e+06			1.26099e+07	3.48059e+06	1.25933e+06	3.17592e+06		4.41731e+06		3.54133e+06		5.36142e+06		6.11318e+06	7.0951e+06	2.55913e+07	2.65283e+07	5.21196e+07	Eukaryota	Metazoa	Chordata	Mammalia	Rodentia	Muridae	Rattus	Rattus norvegicus	Eukaryota	Metazoa	Chordata	Mammalia	Rodentia	Muridae			O		K08606
ADRDQYELLCLDNTR	1.2478e+06	4.422e+07															4.54678e+07		4.54678e+07	Eukaryota	Metazoa	Chordata	Mammalia					Eukaryota	Metazoa	Chordata	Mammalia	Rodentia	Muridae	Rattus		U	Transferrin family	K14736
ADRLPDADVSVTDTK	6.76916e+06																6.76916e+06		6.76916e+06									Bacteria								U	ComF family
ADSGLDLSALK	6.52629e+06					4.64947e+06	2.25632e+06	9.275e+06	2.68837e+07		6.82765e+06			1.17666e+07			2.27071e+07	4.54779e+07	6.8185e+07	Bacteria		Firmicutes	Clostridia	Clostridiales				Bacteria		Firmicutes	Clostridia	Clostridiales				F	FGGY kinase family	K00864	glycerol degradation via glycerol kinase pathway
ADSGLELEALK				5.74381e+06	2.18161e+07		1.79256e+07		2.01703e+07					8.88095e+06	2.03859e+06		4.54855e+07	3.10898e+07	7.65753e+07	Bacteria		Firmicutes	Clostridia	Clostridiales	Lachnospiraceae			Bacteria		Firmicutes	Clostridia	Clostridiales				F	FGGY kinase family	K00864	glycerol degradation via glycerol kinase pathway
ADSGLSVFDDLAGK			2.31076e+06	7.40127e+06	2.69467e+06		2.77604e+06			4.12333e+06	7.78804e+06					8.49392e+06	1.51827e+07	2.04053e+07	3.5588e+07									Bacteria		Firmicutes	Clostridia	Clostridiales	Ruminococcaceae	Ruminococcus		ET	Bacterial solute-binding protein 3 family	K02029
ADSGVNLAALK			5.92832e+06	6.33368e+06	1.27469e+07	2.02152e+06	2.19419e+07	2.51092e+06	2.10732e+07	7.5187e+06	3.37061e+06	8.78636e+06	4.71244e+06	2.35185e+07	1.74145e+06	6.93116e+06	5.14832e+07	7.76524e+07	1.29136e+08									Bacteria								F	FGGY kinase family	K00864	glycerol degradation via glycerol kinase pathway
ADSLNAGDALTVGDK	1.00554e+07		8.80509e+06		4.35742e+06	1.51819e+07		8.074e+06			2.858e+07		1.70084e+07	7.40681e+07	2.83055e+07		4.64738e+07	1.47962e+08	1.94436e+08
ADSLTDELNFLR	7.33354e+06			9.76625e+06	4.61442e+06		1.19025e+06	1.65355e+06	5.32392e+06	4.06906e+06		3.82238e+06	9.49904e+06	5.50213e+06	7.01684e+06	5.80275e+06	2.4558e+07	4.10361e+07	6.55941e+07	Eukaryota	Metazoa	Chordata						Eukaryota	Metazoa	Chordata	Mammalia	Rodentia				S	Intermediate filament family	K07605
ADSPTLTYNTLGR				1.59355e+06	8.2767e+06	1.91116e+07	2.20309e+06	5.26618e+06	1.98753e+07	3935125	9.63931e+06	2.18967e+06			2.81491e+06	7.21175e+06	3.64511e+07	4.56661e+07	8.21172e+07	Bacteria		Firmicutes						Bacteria		Firmicutes	Clostridia	Clostridiales				F	FGAMS family	K01952	IMP biosynthesis via de novo pathway
ADSVLFQTEK	1.23603e+07		6.55591e+06	2.41673e+07	6.20023e+06	3.41803e+06	1.21528e+07	6.42966e+06	4.41586e+06	6.88234e+06		2.21227e+06	7.52466e+06		5.28717e+06	3.54484e+06	7.12842e+07	2.98671e+07	1.01151e+08									Bacteria		Bacteroidetes	Bacteroidia	Bacteroidales	Muribaculaceae			O		K04043
ADSVTTQATSYNWR	2.85084e+06	3.1069e+06	7.40291e+06	1.55846e+07								2.36044e+06		2.10145e+06		2.47518e+06	2.89453e+07	6.93707e+06	3.58824e+07																	S
ADTEALQQAFFAVSEK	7.06421e+06			1.94698e+06			1.1451e+06	881043	5.94865e+06			4.10886e+06	4.51781e+06	4.01236e+06	1.30023e+07	2.93212e+06	1.10373e+07	3.45221e+07	4.55594e+07									Bacteria		Firmicutes						O	Heat shock protein 70 family	K04043
ADTEALQQAFYAVSEK	9.3314e+06		1.79492e+06	6.15187e+06	4.10259e+06	2.27492e+06	2.69541e+06	2.95822e+06	3.40783e+06	2559283	7.16801e+06	4.55031e+06	6.89913e+06	9.15397e+06	2.56362e+07	6.56785e+06	2.93093e+07	6.59426e+07	9.52519e+07	Bacteria		Firmicutes	Clostridia	Clostridiales	Oscillospiraceae	Oscillibacter		Bacteria		Firmicutes						O	Heat shock protein 70 family	K04043
ADTENLAAR	3.08855e+06	1.10322e+06	1.27293e+07	1.05958e+06		6.91198e+06	4.10257e+06	4.35564e+06	1.98351e+06	805634		1.559e+06		2.13516e+06	2.08826e+06		3.33509e+07	8.57156e+06	4.19224e+07	Bacteria		Bacteroidetes	Bacteroidia	Bacteroidales	Bacteroidaceae	Bacteroides		Bacteria		Bacteroidetes	Bacteroidia	Bacteroidales	Bacteroidaceae			T	SAICAR synthetase family	K06217	IMP biosynthesis via de novo pathway
ADTEWNVLLLR				4.91302e+06					1.90261e+06			1.39315e+06	2.81661e+06	1.53711e+06	1.97593e+06	920392	4.91302e+06	1.05458e+07	1.54588e+07	Bacteria		Firmicutes	Clostridia	Clostridiales	Lachnospiraceae	Acetatifactor	Acetatifactor muris	Bacteria								M	NAD(P)-dependent epimerase/dehydratase family	K01784	galactose metabolism
ADTFAVGDALDVVGTSK					3.59795e+06	3.00408e+06			4.15571e+06								6.60203e+06	4.15571e+06	1.07577e+07	Bacteria		Firmicutes	Clostridia	Clostridiales	Ruminococcaceae	Ruminococcus	Ruminococcus flavefaciens	Bacteria		Firmicutes						J	Universal ribosomal protein uL3 family	K02906
ADTQWNVLLLR	4.89531e+06												543027				4.89531e+06	543027	5.43833e+06									Bacteria		Firmicutes	Clostridia	Clostridiales				M	NAD(P)-dependent epimerase/dehydratase family	K01784	galactose metabolism
ADTVNLTPETASFTSGFQR	7.05258e+06								7.76135e+06		2.44557e+06	9.03588e+06	5.22039e+06	7.02034e+06	5.2452e+06	5.55739e+06	7.05258e+06	4.22861e+07	4.93387e+07									Bacteria		Firmicutes	Clostridia	Clostridiales	Ruminococcaceae	Pseudoflavonifractor	Pseudoflavonifractor sp. 60	G	Bacterial solute-binding protein 1 family	K17318
ADTVSAGEDSLTVDGK	2.54368e+07	4.62051e+07	3.53135e+07	3.27408e+07	6.79569e+07	9.80255e+07	3.51733e+07	1.54306e+07	4.52804e+07	33131392	1.18855e+08	1.81236e+07	1.38422e+07	2.14947e+07	2.92848e+07	7.89379e+07	3.56282e+08	3.5895e+08	7.15232e+08	Bacteria		Firmicutes	Clostridia	Clostridiales				Bacteria		Firmicutes						G	Glyceraldehyde-3-phosphate dehydrogenase family	K00134	glycolysis
ADTVTAGEDSLTVDGK	7.26854e+07	1.83079e+07	2.20811e+07	2.49021e+07	1.38571e+07	9.06523e+06	4.26651e+06	2.11981e+07	2.80368e+07	5.76811e+06	2.27168e+07	1.04012e+07	2.3768e+07	3.77781e+07	1.78667e+07	1.0964e+07	1.86363e+08	1.573e+08	3.43663e+08	Bacteria		Firmicutes	Clostridia	Clostridiales	Lachnospiraceae		Lachnospiraceae bacterium	Bacteria								G	Glyceraldehyde-3-phosphate dehydrogenase family	K00134	glycolysis
ADVAAAGLTVTPAR		783093										1.15685e+06	6.42522e+06				783093	7.58208e+06	8.36517e+06									Bacteria		Firmicutes	Clostridia	Clostridiales				ET	Bacterial solute-binding protein 3 family	K02029
ADVADADALLVR				5.32693e+06						2590790						4.38592e+06	5.32693e+06	6.97671e+06	1.23036e+07									Bacteria		Bacteroidetes	Bacteroidia	Bacteroidales	Prevotellaceae			H	D-isomer specific 2-hydroxyacid dehydrogenase family	K03473	pyridoxine 5'-phosphate biosynthesis
ADVASHVSAALAQAGGFK	1.57108e+06			1.28282e+06				3.63142e+06				5.98461e+06			880023	1.42551e+06	6.48532e+06	8.29014e+06	1.47755e+07									Bacteria		Firmicutes	Clostridia	Clostridiales	Peptostreptococcaceae			M		K01448
ADVATANWATDAAQSR	7.84636e+07	1.14056e+07	6.52223e+07	1.02701e+08	6.20148e+06	6.70579e+06	3.4082e+07	2.61443e+07	3.36126e+07	2.21964e+06	1.1183e+07		6.17618e+07	6.63882e+07	1.6432e+08	3.99347e+07	3.30926e+08	3.79419e+08	7.10346e+08									Bacteria								G	Bacterial solute-binding protein 2 family	K10546
ADVDGGLLGGAALK			2.67363e+07			2.08523e+07			2.35417e+06	9829728		1.84048e+06	1.49496e+07				4.75886e+07	2.89739e+07	7.65626e+07	Bacteria		Bacteroidetes						Bacteria		Bacteroidetes	Bacteroidia	Bacteroidales	Rikenellaceae	Alistipes		G	Triosephosphate isomerase family	K01803	gluconeogenesis
ADVEAFKENVGK	1.61618e+07		1.15071e+07	3.37856e+06	3.35881e+06	2.69621e+06	2.95494e+06		3.97549e+07	10653810	2.08481e+07	1.61805e+07	1.8437e+07	3.40791e+07	7.27725e+07	9.86877e+06	4.00574e+07	2.22595e+08	2.62652e+08	Bacteria		Firmicutes	Bacilli	Lactobacillales	Lactobacillaceae	Lactobacillus		Bacteria		Firmicutes	Bacilli	Lactobacillales	Lactobacillaceae	Lactobacillus		F	GHMP kinase family	K00849	galactose metabolism
ADVENLAGGDGSGR	7.41994e+06				5.4564e+06		6.13253e+06	5.60947e+06	9.86224e+06			5.86766e+06		7.20207e+06	6.24607e+06		2.46183e+07	2.9178e+07	5.37964e+07	Bacteria		Firmicutes	Clostridia	Clostridiales				Bacteria		Firmicutes	Clostridia	Clostridiales				G		K00874
ADVESWYQTK	1.53267e+07	1.01571e+08	3.35196e+06	1.82758e+06	1.72461e+07	2.8529e+07	1.45182e+07	1.2966e+07	4.8127e+06	59503316	7.62431e+06	2.24837e+07	3.00162e+07	3.39381e+07	3.62503e+06	1.33671e+07	1.95337e+08	1.7537e+08	3.70707e+08	Eukaryota	Metazoa	Chordata	Mammalia	Rodentia	Muridae			Eukaryota	Metazoa	Chordata	Mammalia	Rodentia				S	Intermediate filament family	K07605
ADVETLAGGDASGR	8.61325e+06	1.76238e+06	5.20315e+06	6.42727e+06	2.07867e+06	6.12834e+06	4.16893e+06	2.50755e+06	1.60429e+07	2496212	3.74659e+06	8.22217e+06	9.76013e+06	1.08093e+07	1.81242e+07	6.56207e+06	3.68895e+07	7.57635e+07	1.12653e+08									Bacteria		Firmicutes	Clostridia	Clostridiales				G	Carbohydrate kinase PfkB family	K00874	2-dehydro-3-deoxy-D-gluconate degradation
ADVFAAGDVLDVK	5.64742e+06	8.42614e+06		6.07872e+06		8.20739e+06	7.03195e+06	1.21186e+06	4.02713e+06						9.19067e+06	1.72434e+06	3.66035e+07	1.49421e+07	5.15456e+07									Bacteria		Firmicutes	Clostridia	Clostridiales				J		K02906
ADVFDQYGQTNDSR									2.9407e+07			6.78291e+07						9.72362e+07	9.72362e+07									Bacteria								E	ComF family
ADVFDQYGQTNDSRK									1.04199e+07		1.10579e+06	1.70382e+07						2.85639e+07	2.85639e+07									Bacteria								E	ComF family
ADVGLKDGK	1.78485e+07	9.49042e+07	8.32299e+06	2.36635e+07	3.19157e+07	2.23258e+07	3.25048e+07	1.27845e+07		18303278	2.63008e+07	3.04193e+07	1.34678e+07	6.47102e+06	7.64534e+06	3.65071e+07	2.4427e+08	1.39115e+08	3.83385e+08									Bacteria								E	Metallo-dependent hydrolases superfamily	K01428	urea degradation
ADVLLALGTR	9.7813e+06		3.94308e+06		1.50653e+07	1.29127e+07	1.35442e+07	8.23538e+06	4.01042e+07	8.68314e+06	6.14878e+06	1.82105e+07	5.8534e+06	1.60256e+07	4.14633e+06	7.86699e+06	6.34821e+07	1.07039e+08	1.70521e+08									Bacteria		Proteobacteria	Deltaproteobacteria					H	TPP enzyme family	K03852	taurine degradation via aerobic pathway
ADVNDENYK		1.42083e+06				3.69232e+06		536712	3.38973e+06				3.11235e+06	1.39968e+06	1.50776e+06		5.64986e+06	9.40952e+06	1.50594e+07									Bacteria							bacterium 1xD42-67	N	Bacterial flagellin family	K02406
ADVPGAWTLEDGALK	1.09224e+06		1.03325e+06		2.03063e+06			5.84607e+06	3.17919e+06	2.83955e+06	6.43512e+06	4.11677e+06	2.39807e+06	1.94392e+06	1.29336e+06	1.38455e+07	1.00022e+07	3.60515e+07	4.60537e+07	Bacteria		Bacteroidetes	Bacteroidia	Bacteroidales				Bacteria		Bacteroidetes	Bacteroidia	Bacteroidales	Tannerellaceae	Parabacteroides		G
ADVPGTSLAGGPDGK	1.01096e+07				9.40741e+06	3.2119e+06	2.435e+07	4.78176e+07	1.89134e+07	4.11779e+07	2.07119e+06	1.10864e+07	1.27407e+07	3.19333e+07	1.62918e+07		9.48964e+07	1.34215e+08	2.29111e+08									Bacteria		Bacteroidetes	Bacteroidia	Bacteroidales	Prevotellaceae	Prevotella	Prevotella sp. P2-180	G
ADVQGSAEAVK	4.14794e+06	7.34394e+06		2.26364e+07	6.33857e+06	1.65276e+07	8.42341e+06	1.09418e+06	4.0804e+06	1.10871e+07	3.50318e+06	2.25064e+06		9.52215e+06	2.25116e+06	6.51443e+06	6.6512e+07	3.92091e+07	1.05721e+08	Bacteria								Bacteria		Firmicutes						J	TRAFAC class translation factor GTPase superfamily	K02519
ADVQGSVEAVK	3.23377e+07	3.1407e+07	3.63176e+07	8.88201e+07	3.34861e+07	2.55848e+07	2.03157e+07	1.31779e+07	1.4704e+07	1.73877e+07	3.9637e+07	1.60423e+07	1.95782e+07	1.43553e+07	2.58512e+07	3.85483e+07	2.81447e+08	1.86104e+08	4.67551e+08									Bacteria		Firmicutes						J	TRAFAC class translation factor GTPase superfamily	K02519
ADVSYGFYGCHCGVGGR		1.57274e+06			4.93409e+06				7.43135e+06		872657			1.01055e+06	2.57801e+06	5.68544e+06	6.50683e+06	1.7578e+07	2.40848e+07	Eukaryota	Metazoa	Chordata	Mammalia	Rodentia	Muridae	Rattus	Rattus norvegicus	Eukaryota	Metazoa	Chordata	Mammalia	Rodentia	Muridae	Rattus		I	Phospholipase A2 family	K01047
ADVTAAQAAAVAQAK	4.02767e+07	5.65425e+06	6.53707e+07	1.61452e+07	4.009e+07	5.46638e+07	1.1306e+07	7.03497e+07	6.04705e+07	2.77087e+07	1.69418e+07	2.10364e+07	9.25724e+07	7.25554e+07	2.23752e+07	8.40423e+07	3.03856e+08	3.97703e+08	7.01559e+08									Bacteria		Bacteroidetes	Bacteroidia	Bacteroidales	Bacteroidaceae
ADVTAEGLNAAMK			9.12344e+06			4.36936e+06	2.71595e+07	9.91374e+06	2.56979e+07	5492136	6.02227e+06	1.02452e+07	5.14923e+06	1.11572e+07	6.89723e+06	5.21994e+06	5.0566e+07	7.58811e+07	1.26447e+08									Bacteria		Firmicutes	Clostridia	Clostridiales				C	Glyceraldehyde-3-phosphate dehydrogenase family	K00134	glycolysis
ADVTARPETVNVTGTDVLGVPFR				1.5427e+06			2.45019e+06									2.24779e+07	3.99288e+06	2.24779e+07	2.64708e+07
ADVTKENLEALEK	1.95249e+06		3.11364e+06			2.07313e+06	2.20054e+06	5.38383e+06	1.79494e+07	6468123		1.38805e+06			5.40796e+06	1.67843e+06	1.47236e+07	3.2892e+07	4.76156e+07									Bacteria								H	Formate--tetrahydrofolate ligase family	K01938	tetrahydrofolate interconversion
ADVTLTGFATPNALK									6.96519e+06						9.14771e+06			1.61129e+07	1.61129e+07									Bacteria								G		K10555
ADVTTTTTHK	1.46636e+06		1.02546e+06	400284	1.02476e+06	1.72619e+06	3.44336e+06	326634		2.55266e+06		1.24682e+06	1.4227e+06	656964	1.68129e+06	607786	9.41305e+06	8.16823e+06	1.75813e+07									Bacteria								E	SHMT family	K00600	tetrahydrofolate interconversion
ADVTVEGLNAAMK				1.52068e+06			1.05078e+07	1.20977e+06	1.59143e+07			5.97349e+06		4.39112e+06		8.67251e+06	1.32383e+07	3.49514e+07	4.81897e+07	Bacteria		Firmicutes	Clostridia	Clostridiales	Lachnospiraceae			Bacteria		Firmicutes	Clostridia	Clostridiales				C	Glyceraldehyde-3-phosphate dehydrogenase family	K00134	glycolysis
ADVVDGLEK	9.09939e+06					5.60434e+06	8.48012e+06	7.92155e+06		10168767	1.84781e+06		9.03447e+06	3.89411e+06	535167		3.11054e+07	2.54803e+07	5.65857e+07	Bacteria								Bacteria		Bacteroidetes	Bacteroidia	Bacteroidales	Prevotellaceae	Prevotella		M	NAD(P)-dependent epimerase/dehydratase family	K01784	galactose metabolism
ADVVTTTTHK	1.19205e+07	3.67253e+06	1.02585e+06	553922	7.0672e+06	1.19998e+07	9.77288e+06	2.79336e+06	1.11511e+07	6561733	1.28312e+07	6.85433e+06	7.82309e+06	3.58496e+06	9.59134e+06	8.15151e+06	4.8806e+07	6.65493e+07	1.15355e+08									Bacteria		Firmicutes	Clostridia	Clostridiales	Oscillospiraceae	Oscillibacter		E	SHMT family	K00600	tetrahydrofolate interconversion
ADWTTTPQTEGSAPATYSVLSGYDLAVATAKPLSYK									5.40653e+06		2.05475e+07		6.81795e+06		1.45065e+07	4.11401e+07		8.84187e+07	8.84187e+07									Bacteria		Bacteroidetes						DZ	Sulfolobales SlaB family	K02040
ADWVLGLDAVGR					5.93263e+06	3.2893e+06							2.20212e+06			8.43685e+06	9.22193e+06	1.0639e+07	1.98609e+07	Bacteria		Bacteroidetes	Bacteroidia	Bacteroidales	Bacteroidaceae	Bacteroides		Bacteria								E		K21572
ADYADNVNK	9.70692e+06		1.02123e+07	798288	7.29042e+06	9.81024e+06	7.28816e+06	9.62733e+06	3.33211e+06	9311129	8.40509e+06	4.97059e+06	6.48572e+06		6.20978e+06	1.01477e+07	5.47336e+07	4.88621e+07	1.03596e+08									Bacteria		Bacteroidetes	Bacteroidia	Bacteroidales	Muribaculaceae			O	FKBP-type PPIase family	K03545
ADYASNYELTPYAHNLAYTNVR
ADYLPYGLDFPGGPSGR	2.85161e+06									1466719	6.29069e+06		4.20892e+06				2.85161e+06	1.19663e+07	1.48179e+07	Eukaryota	Viridiplantae	Streptophyta	Magnoliopsida	Fabales	Fabaceae			Eukaryota	Viridiplantae	Streptophyta	Magnoliopsida	Fabales	Fabaceae			L	'GDSL' lipolytic enzyme family
ADYLSQLSEYPDNLYYK									2.38726e+06		8.17292e+06	724496			1.41463e+06			1.26993e+07	1.26993e+07									Bacteria		Bacteroidetes	Bacteroidia	Bacteroidales	Prevotellaceae	Prevotella		GM		K00491
ADYPEGDGNWANYNTFGSAEGATSDDYK	2.25536e+06	5.17342e+07			7.24529e+06	2.91565e+06	5.17153e+06	4.18451e+06				1.66e+07	3.39657e+06			5.94154e+06	7.35066e+07	2.59381e+07	9.94447e+07	Eukaryota	Metazoa	Chordata	Mammalia	Rodentia				Eukaryota	Metazoa	Chordata	Mammalia	Rodentia	Muridae			S		K17527
ADYSLAFGYR	2.73609e+06				2.62406e+06	1.44467e+06	3.44022e+06	3.47672e+06	3.7067e+06	1.59617e+06	2.99736e+06	7.77485e+06		1.04918e+07		5.20211e+06	1.37218e+07	3.1769e+07	4.54908e+07																	S
ADYTDYASLDKAPEER	1.50541e+06	3.97335e+06	1.84885e+06		6.83504e+06	3.19472e+06						1.66132e+06		1.15032e+06	3.21346e+06	2.56746e+06	1.73574e+07	8.59257e+06	2.59499e+07									Bacteria		Firmicutes						J	TRAFAC class translation factor GTPase superfamily	K02358
ADYTDYSSLDKAPEER	1.03511e+07	1.67219e+07	8.22411e+06	5.90733e+06	1.55337e+07	1.46203e+07	1.59381e+07	8.72955e+06	7.19166e+06	7.20222e+06	5.34816e+06	1.00058e+07	4.94394e+06	1.88654e+07	6.20399e+06	7.26478e+06	9.6026e+07	6.7026e+07	1.63052e+08	Bacteria		Firmicutes	Clostridia	Clostridiales	Ruminococcaceae			Bacteria								J	TRAFAC class translation factor GTPase superfamily	K02358
ADYVLQTVYTVTK	8.8424e+06	1.9924e+06			9.4669e+06		1.26734e+07	1.03472e+07	9.93237e+06	9.98496e+06	5.82322e+06	9.72836e+06	9.50392e+06	1.22323e+07	3.32409e+06	6.18906e+06	4.33223e+07	6.67182e+07	1.10041e+08																	S
AEAAALFAR	2.80643e+07	1.78833e+06					3.13663e+07		4.27949e+07		2.19874e+06			3.72891e+07	2.22434e+07	5.54903e+06	6.1219e+07	1.10075e+08	1.71294e+08									Bacteria		Firmicutes	Clostridia	Clostridiales				M		K13963
AEAAALVYR	8.41254e+06	1.18849e+08	6.54862e+06	2.05818e+07	2.83726e+06	5.67301e+06			6.05496e+06	6.89337e+06		8.45356e+06		6.24181e+06	3.99345e+06		1.62902e+08	3.16372e+07	1.94539e+08	Bacteria		Firmicutes						Bacteria		Firmicutes	Clostridia	Clostridiales	Ruminococcaceae			S
AEAAAVLYR	9.06562e+06	1.75387e+07	1.19906e+07	2.46955e+07	2.19295e+07		4.97394e+07	1.42008e+07	2.9618e+07	3.03287e+06	1.0737e+07	3.21477e+07	8.80164e+06	2.36898e+07	4.70515e+06	1.11282e+07	1.4916e+08	1.2386e+08	2.7302e+08									Bacteria		Firmicutes						S
AEAAGLPVLFFNR	4.90342e+06			1.00697e+07	1.94498e+06		5.35375e+06	2.54169e+06	1.4676e+07	3570266		7.21649e+06	1.40825e+06	3.72878e+06	2.33652e+07		2.48135e+07	5.3965e+07	7.87785e+07	Bacteria		Firmicutes	Clostridia	Clostridiales	Lachnospiraceae	Coprococcus	Coprococcus comes	Bacteria								G	Bacterial solute-binding protein 2 family	K10439
AEAANNASLR	1.72795e+07		1.23683e+07				4.45991e+06	898759			814989	846078	761997	644195	2.93828e+06		3.50064e+07	6.00554e+06	4.1012e+07
AEAASSVSER	1.01869e+07								3.7039e+06			1.30955e+06			2.00599e+06		1.01869e+07	7.01944e+06	1.72064e+07									Bacteria		Firmicutes	Clostridia	Clostridiales	Lachnospiraceae
AEAATLALR							1.78465e+07			4.00822e+06		2.07699e+07					1.78465e+07	2.47781e+07	4.26246e+07									Bacteria		Firmicutes	Clostridia	Clostridiales				P
AEAATLLAR	1.72481e+06	8.98578e+06		3.71429e+06		4.61452e+06		7.39207e+06		2.19656e+06					2.84881e+07		2.64315e+07	3.06846e+07	5.71161e+07	Bacteria								Bacteria		Firmicutes						D
AEAATLLVR	2.71733e+06					1.99497e+06	9.17438e+06		1.58694e+07						1.06938e+07		1.38867e+07	2.65632e+07	4.04499e+07	Bacteria								Bacteria								DZ		K01179		GH5
AEAATLLWR	1.38303e+06		1.9208e+06		1.09059e+07		3.64647e+06		2.89324e+06			3.14479e+06					1.78562e+07	6.03803e+06	2.38942e+07	Bacteria		Firmicutes	Bacilli	Bacillales	Paenibacillaceae	Paenibacillus		Bacteria		Firmicutes						M
AEAAVALAR	7.91301e+06	3.3376e+07	9.29174e+06	1.75637e+07	1.601e+07	1.72627e+07	1.35886e+07	1.36143e+07	8.8005e+06	1.33332e+07			6.56571e+06	3.26334e+07	1.84373e+07	4.34444e+06	1.2862e+08	8.41146e+07	2.12735e+08									Bacteria		Firmicutes	Clostridia	Clostridiales	Ruminococcaceae	Flavonifractor		I		K01077
AEAAVLLTR	3.64201e+07	7.30774e+07	3.34113e+07		1.5964e+07	1.65809e+07	4.50999e+07	7.36825e+06	3.0522e+07	6.96878e+06	4.63961e+07	3.55742e+07		5.92749e+06		5.17104e+06	2.27922e+08	1.3056e+08	3.58481e+08	Bacteria								Bacteria		Actinobacteria <actinobacteria>	Actinobacteria					P
AEAAVLVYR	8.6119e+07	1.73226e+07	2.15847e+07		1.71815e+07	1.84561e+07	1.50019e+07	1.33097e+07	1.86581e+07		1.98438e+06	8.13345e+06	1.21495e+07	7.80377e+06		1.00241e+07	1.88976e+08	5.87533e+07	2.47729e+08	Bacteria		Firmicutes	Bacilli	Bacillales	Paenibacillaceae											S
AEAAVVLAK	2.88048e+07	9.06385e+07	1.15401e+08	9.45445e+07	6.16502e+07	4.30755e+07	1.13669e+08	6.28952e+07	1.57574e+08	6.85385e+07	3.37739e+07	4.83974e+07	2.66818e+07	5.88606e+07	5.27485e+07	1.54159e+07	6.10679e+08	4.61991e+08	1.07267e+09	Bacteria		Firmicutes						Bacteria		Firmicutes	Clostridia	Clostridiales				F
AEAAVVLTK	4.21616e+07		4.42653e+06	6.08282e+06	1.44786e+07	1.22376e+07		6.66562e+06	4.51573e+07	49843954	1.12903e+07		2.47833e+07	3.55986e+07	2.66549e+07	8.82907e+06	8.60527e+07	2.02157e+08	2.8821e+08	Bacteria		Firmicutes	Bacilli	Bacillales	Paenibacillaceae	Cohnella		Bacteria		Firmicutes	Clostridia	Clostridiales	Ruminococcaceae	Flavonifractor		I		K01077
AEACSTGEMEK		1.8644e+06							2.32349e+06								1.8644e+06	2.32349e+06	4.18789e+06									Bacteria		Firmicutes	Clostridia	Clostridiales	Ruminococcaceae			H	Phosphoenolpyruvate carboxykinase [GTP] family	K01596	gluconeogenesis
AEACVFWR	4.66751e+07	1.54628e+09	3.90204e+08	9.16797e+07	9.8504e+07	7.76589e+07	3.43926e+07	3.46525e+07	1.1477e+08	54965324	5.96395e+07	2.9684e+07	4.18798e+07	1.80388e+07	5.02162e+08	1.71356e+08	2.32004e+09	9.92495e+08	3.31254e+09	Eukaryota	Metazoa	Chordata						Eukaryota	Metazoa	Chordata	Mammalia	Rodentia	Muridae			W		K10955
AEADKQQQLLR	4.44196e+06		3.82787e+06		5.591e+06	2.44832e+06	6.06146e+06	4.56259e+06	1.91643e+06	4.43134e+06	2.72196e+06	928759	2.51825e+06		3.58472e+06	3.53162e+06	2.69332e+07	1.96331e+07	4.65663e+07									Bacteria		Bacteroidetes	Bacteroidia	Bacteroidales	Bacteroidaceae	Bacteroides		G	Band 7/mec-2 family	K15923		GH95
AEAEANAEADKK		411215	544182			1.06073e+06	1.26723e+06	147646		1.41549e+06							3.431e+06	1.41549e+06	4.84649e+06	Bacteria		Bacteroidetes						Bacteria		Bacteroidetes	Bacteroidia	Bacteroidales				O	Heat shock protein 70 family	K04043
AEAEAQAEELSFPR																				Eukaryota	Metazoa	Chordata	Mammalia					Eukaryota	Metazoa	Chordata	Mammalia	Rodentia				C		K01958	gluconeogenesis
AEAEPLPAGSELGWYDEAK	5.20958e+07		2.91589e+07	5.8858e+07		3.22598e+06	5.31628e+06	2.54316e+07	1.32126e+07	14752904	2.71305e+07	1.17135e+07	6.48316e+07	1.12364e+07	1.19962e+07	8.56795e+06	1.74087e+08	1.63442e+08	3.37528e+08									Bacteria		Bacteroidetes	Bacteroidia	Bacteroidales	Prevotellaceae	Prevotella
AEAESWYR	1.86086e+07	9.98881e+08	3.73879e+07		5.36326e+08	4.5799e+08	2.31425e+08	1.81921e+08	4.21855e+06	2.55009e+08	7.44515e+06	3.75768e+08	7.66783e+06	5.03853e+08		5.51869e+06	2.46254e+09	1.15948e+09	3.62202e+09	Eukaryota								Eukaryota	Metazoa	Chordata	Mammalia					S	Intermediate filament family	K07605
AEAETMYQLK	1.9714e+07	4.35091e+07	4.96432e+07	4.07495e+07	1.17156e+07	4.38207e+07	2.78236e+07	1.52949e+07	8.42822e+06	1.97491e+07	2.40142e+07	3.25349e+07	7.73385e+07	1.9145e+07	1.28893e+08	4.71488e+07	2.52271e+08	3.57251e+08	6.09522e+08	Eukaryota	Metazoa	Chordata						Eukaryota	Metazoa	Chordata	Mammalia	Rodentia				Z	Intermediate filament family	K07605
AEALAELAAQLQAADAK					1.14415e+07							2.13733e+06	2.74094e+06			2.05028e+06	1.14415e+07	6.92855e+06	1.83701e+07
AEALLPDNYKPK				2.02369e+07					560107								2.02369e+07	560107	2.07971e+07									Bacteria		Bacteroidetes	Bacteroidia	Bacteroidales	Muribaculaceae		Muribaculaceae bacterium	S
AEALTNSQLVQALSR	8.60028e+06		2.47132e+06														1.10716e+07		1.10716e+07									Bacteria		Bacteroidetes	Bacteroidia	Bacteroidales	Prevotellaceae			CP	ABC transporter superfamily	K01992
AEAMAMAGQDGK		1.35263e+06		6.29056e+06			9.46955e+06	1.3911e+07	6.87294e+06	15829914		1.29753e+06	1.26259e+06	5.67507e+06		932223	3.10238e+07	3.18703e+07	6.2894e+07									Bacteria		Bacteroidetes	Bacteroidia	Bacteroidales	Prevotellaceae	Prevotella		S		K21572
AEAMTVLNR			6.78658e+06		3.31785e+06	6.32234e+06			4.16532e+06				7.12935e+06	4.17755e+06			1.64268e+07	1.54722e+07	3.1899e+07
AEAPEATEGVLTAAK		1.11151e+07	8.91337e+06	3.68985e+07	1.74657e+07			1.54743e+07	2.14908e+07	2.33887e+06	4.11032e+07	6.51695e+06	2.84743e+07	1.06876e+07	7.00843e+07		8.98669e+07	1.80696e+08	2.70563e+08									Bacteria		Firmicutes	Clostridia	Clostridiales	Ruminococcaceae	Ruminococcus		J	EF-Ts family	K02357
AEAQGFEVFTAAEAAK		9.06923e+06		6.78656e+06	9.62701e+06	1.09725e+07			5.8391e+06						3.85278e+06	1.50774e+06	3.64553e+07	1.11996e+07	4.7655e+07	Bacteria		Firmicutes	Clostridia	Clostridiales				Bacteria		Firmicutes						H	Ketol-acid reductoisomerase family	K00053	L-isoleucine biosynthesis
AEAQGFEVYTAAEAAK	7.96812e+06	3.54302e+07	9.64353e+06	3.485e+06	1.45859e+07	1.31479e+07	2.6044e+07	2.06558e+08	1.16752e+07	4.44791e+06		2.77653e+06	4.30126e+06	3.55443e+07	2.69214e+06	4.87848e+06	3.16862e+08	6.63158e+07	3.83178e+08	Bacteria								Bacteria		Firmicutes	Clostridia	Clostridiales				H	Ketol-acid reductoisomerase family	K00053	L-isoleucine biosynthesis
AEASDVANALYDR																				Bacteria		Firmicutes	Clostridia	Clostridiales				Bacteria		Firmicutes	Clostridia	Clostridiales				G	Pyruvate kinase family	K00873	glycolysis
AEAVANTLK	6.28793e+06	2.48583e+06	1.5146e+07	3.025e+07	2.02981e+07	3.35578e+07	1.82855e+07	4.08448e+07	1.35598e+07	14948984	1.34862e+07	1.07065e+07		8.69165e+06		2.93883e+07	1.67156e+08	9.07814e+07	2.57937e+08									Bacteria		Bacteroidetes	Bacteroidia	Bacteroidales				M	Outer membrane OOP (TC 1.B.6) superfamily
AEAVANTLKK	6.46316e+06	3.39428e+06	1.1163e+07	8.80821e+06	6.52633e+06	9.7106e+06	1.08647e+07	6.80074e+06	7.45429e+06	3813696	7.02715e+06	4.84138e+06	5.05364e+06	2.16584e+06	3.91364e+06	1.12487e+07	6.37311e+07	4.55183e+07	1.09249e+08									Bacteria		Bacteroidetes	Bacteroidia	Bacteroidales				M	Outer membrane OOP (TC 1.B.6) superfamily
AEAVKDDVQTGSAWQSLR	1.22899e+07	1.78335e+06			6.24092e+06	3.90072e+06	6.81074e+06	7.253e+06					5.72622e+06				3.82786e+07	5.72622e+06	4.40048e+07									Bacteria		Bacteroidetes	Bacteroidia	Bacteroidales	Prevotellaceae	Prevotella
AEAYGDSTYAAR		1.20685e+07	4.53825e+06	1.68834e+07						12057540							3.34901e+07	12057540	4.55477e+07	Bacteria		Firmicutes	Clostridia	Clostridiales	Ruminococcaceae	Ruminococcus		Bacteria		Firmicutes	Clostridia	Clostridiales	Ruminococcaceae	Ruminococcus		G		K05988		GH66
AEAYGPLTQGLAAPVNDLSR	3.13397e+06	3.62551e+07	2.25964e+07		6.3946e+07	9.56187e+07	8.12943e+06	2.9197e+06	3.60264e+07	2.25142e+07	1.92357e+08	6.54616e+06	2.91192e+06	7.28991e+06	2.32245e+07	1.21165e+08	2.32599e+08	4.12035e+08	6.44634e+08	Bacteria								Bacteria		Firmicutes	Clostridia	Clostridiales				C	Phosphate acetyltransferase and butyryltransferase family	K00625	acetyl-CoA biosynthesis
AEAYGPVTQGLAKPVNDLSR	3.87177e+06	3.64175e+06		1.5954e+06	2.96861e+06	1.06745e+07	3.05118e+06	2.62315e+06	4.13774e+06	17532684	1.25446e+07	2.12915e+06	3.23921e+07		3.86086e+06	2.79317e+07	2.84263e+07	1.00529e+08	1.28955e+08	Bacteria		Firmicutes	Clostridia	Clostridiales				Bacteria		Firmicutes	Clostridia	Clostridiales				C	Phosphate acetyltransferase and butyryltransferase family	K00625	acetyl-CoA biosynthesis
AEDANSGTVTVLSPK	1.47414e+07	9.44884e+06	2.28838e+07	3.03475e+06	7.71585e+06	8.51464e+06	7.48577e+06	4.11814e+06		8736402	1.26629e+07		3.319e+06	2.3017e+07		1.16513e+07	7.79431e+07	5.93866e+07	1.3733e+08									Bacteria		Firmicutes	Clostridia	Clostridiales	Eubacteriaceae	Eubacterium		N
AEDEEATFR	1.41134e+07	1.1142e+06	9.9549e+06		1.63152e+07	2.19289e+07	1.54312e+07	1.02666e+07	2.16005e+07	17919958	1.37804e+07	7.53593e+06	9.55758e+06	1.38034e+07	1.14522e+07	1.29837e+07	8.91245e+07	1.08634e+08	1.97758e+08	Eukaryota	Metazoa	Chordata	Mammalia	Rodentia	Muridae			Eukaryota	Metazoa	Chordata	Mammalia	Rodentia	Muridae			S
AEDFFTPPTPSYESNLK	5.96466e+06						2.52114e+06	6.3167e+06			6.61393e+06	1.67484e+06	2.51689e+06	785954	948093	1.57304e+06	1.48025e+07	1.41127e+07	2.89152e+07									Bacteria		Bacteroidetes	Bacteroidia	Bacteroidales	Muribaculaceae			G		K01179		GH26
AEDGSVLDYELLDQDAR	3.90654e+06	1.69079e+07	1.22358e+06	4.96604e+06	4.36147e+06	3.76569e+06	3.35624e+06	6.80865e+06	1.12352e+07	3.69823e+06	6.37981e+06	6.81336e+06	5.927e+06	5.38653e+06	2.73163e+07	7.02553e+06	4.52961e+07	7.3782e+07	1.19078e+08	Eukaryota	Metazoa	Chordata	Mammalia					Eukaryota	Metazoa	Chordata	Mammalia					U	Annexin family	K17092
AEDGTYLYR	6.11986e+06	7.30435e+06				3.39056e+06	2.7428e+06			4.38948e+06	5.01323e+06			2.61585e+06		3.34199e+06	1.95576e+07	1.53606e+07	3.49181e+07									Bacteria		Bacteroidetes	Bacteroidia	Bacteroidales	Prevotellaceae	Prevotella
AEDLPSSVAR			2.28832e+06	3.06143e+06	7.15492e+06	3.64809e+06			3.43536e+06	14558015	6.20278e+06	1.03291e+07	3.18828e+06	7.58016e+06	1.56989e+06	5.94563e+06	1.61528e+07	5.28092e+07	6.89619e+07									Bacteria		Bacteroidetes	Bacteroidia	Bacteroidales				H	TPP enzyme family	K01577	oxalate degradation
AEDLVVAPTSNVMEALQGK												2.28034e+06						2.28034e+06	2.28034e+06									Bacteria		Bacteroidetes	Bacteroidia	Bacteroidales	Prevotellaceae	Prevotella	Prevotella sp. PCHR	P	TonB-dependent receptor family
AEDLWVEER	1.52763e+07		4.02328e+07		2.97967e+06	3.57323e+07	8.81822e+06	8.19482e+06	1.03597e+07	54554188	1.79466e+07	3.76014e+07	1.63056e+07	1.4055e+07	6.33208e+06	2.04489e+07	1.11234e+08	1.77603e+08	2.88838e+08	Eukaryota	Metazoa	Chordata	Mammalia	Rodentia	Muridae	Rattus	Rattus norvegicus	Eukaryota	Metazoa	Chordata	Mammalia	Rodentia	Muridae			S	Nucleotide pyrophosphatase/phosphodiesterase family	K01513
AEDSGEYHCVYHFVSAPK									4.80179e+06						2.34428e+07			2.82446e+07	2.82446e+07	Eukaryota	Metazoa	Chordata	Mammalia					Eukaryota	Metazoa	Chordata	Mammalia					T
AEDSLANLPELPAGTK	1.51007e+07		2.03473e+07	9.75894e+07					1.12124e+07		1.12968e+07					6.31861e+06	1.33037e+08	2.88278e+07	1.61865e+08	Bacteria		Firmicutes	Bacilli	Lactobacillales	Streptococcaceae	Streptococcus	Streptococcus merionis	Bacteria		Firmicutes	Bacilli	Lactobacillales				M		K15125
AEDTTLNVYATSSK	5.05984e+06		1.46994e+07		1.01015e+07	2.40292e+06		1.30527e+06	3.70521e+07		8.99817e+06	1.23371e+07	1.11567e+07	3.81088e+07	3.60723e+07	5.0142e+06	3.3569e+07	1.48739e+08	1.82308e+08									Bacteria		Firmicutes	Clostridia	Clostridiales	Oscillospiraceae	Oscillibacter		P		K02012
AEDYTSDAVK	1.35606e+07	1.15026e+07	5.7433e+06	5.91552e+06		5.45493e+06	2.48205e+06	2.14302e+06	9.49179e+06		3.50376e+06	4.37091e+06	2.73399e+06	7.83053e+06	1.24843e+07	1.44142e+06	4.68021e+07	4.18567e+07	8.86587e+07									Bacteria		Firmicutes	Clostridia	Clostridiales	Lachnospiraceae			G		K02027
AEEASVALAEYEK			803315					4.18851e+06		5119669			1.22933e+07	2.08537e+07		1.85444e+06	4.99183e+06	4.01211e+07	4.51129e+07									Bacteria		Firmicutes	Clostridia	Clostridiales				F
AEEAVPLKTEPK		2.34044e+06	1.47646e+06			2.44461e+06			2.18137e+06	9178812	973525		5.93731e+06	4.56971e+06	7.84987e+06	8.62082e+06	6.26151e+06	3.93114e+07	4.55729e+07									Bacteria		Firmicutes	Clostridia	Clostridiales
AEEDPTFR	1.04825e+07	4.97573e+06	1.59292e+07	3.9388e+07	6.71845e+06	1.36588e+07	1.27409e+07		4.78857e+06	25296169	1.3019e+07	9.00655e+06	1.72489e+07	5.27803e+06	7.48871e+06	1.38886e+07	1.03894e+08	9.60145e+07	1.99908e+08	Bacteria		Verrucomicrobia					Verrucomicrobia bacterium	Bacteria		Bacteroidetes	Bacteroidia	Bacteroidales				J	TRAFAC class translation factor GTPase superfamily	K02355
AEEFTTNAGTDKEK	2.34121e+07		1.35055e+06									3.24412e+06	462315		1.30715e+06		2.47627e+07	5.01358e+06	2.97763e+07									Bacteria		Firmicutes						G		K02027
AEEFTTNPGTDNAK					3.15934e+06			1.42204e+06							8.19902e+06		4.58138e+06	8.19902e+06	1.27804e+07									Bacteria		Firmicutes						G		K02027
AEELDEEERFPMETVEK		1.45778e+07													1.27326e+06		1.45778e+07	1.27326e+06	1.5851e+07									Bacteria								I		K00248
AEELGLEPEAK		9.43226e+06	7.10251e+06									4.73019e+06	2.54213e+06				1.65348e+07	7.27232e+06	2.38071e+07	Bacteria		Firmicutes	Clostridia	Clostridiales	Eubacteriaceae	Eubacterium	Eubacterium plexicaudatum	Bacteria		Firmicutes	Clostridia	Clostridiales	Eubacteriaceae	Eubacterium	Eubacterium plexicaudatum	F		K01610
AEELNVGAPQLLDLR	6.63171e+06							3.17593e+06		2.58576e+06	2.20385e+06	883588	3.41928e+06			1.12768e+06	9.80764e+06	1.02202e+07	2.00278e+07									Bacteria		Bacteroidetes	Bacteroidia	Bacteroidales	Prevotellaceae			S		K09797
AEELSALLK		1.41273e+06	5.0458e+06	5.74639e+06				1.14504e+06	9.03321e+06		3.82681e+06	3.24644e+06	956502	9.41907e+06	1.29429e+07		1.335e+07	3.94249e+07	5.27749e+07									Bacteria		Firmicutes	Bacilli	Lactobacillales	Lactobacillaceae	Lactobacillus		C	ATPase alpha/beta chains family	K02111
AEEPYGLVTPLFTK																												Bacteria		Firmicutes	Clostridia	Clostridiales	Lachnospiraceae			G		K17318
AEEQEPELTSTPNFVVEVTK				9.22609e+06					3.37064e+06						1.37666e+07		9.22609e+06	1.71372e+07	2.63633e+07	Eukaryota	Metazoa	Chordata	Mammalia					Eukaryota	Metazoa	Chordata	Mammalia	Rodentia				K	MAM33 family	K15414
AEEQQTALTGTANTQK											1.38309e+07	4.31363e+06	4.43586e+06			1.05957e+06		2.364e+07	2.364e+07
AEESAYLAGLLAGK			598790	4.12278e+06			1.65363e+06	840031			1.70366e+06	1.04546e+06				1.50453e+06	7.21522e+06	4.25365e+06	1.14689e+07	Bacteria		Firmicutes	Clostridia	Clostridiales	Peptostreptococcaceae	Romboutsia	Romboutsia ilealis	Bacteria		Firmicutes	Clostridia	Clostridiales	Peptostreptococcaceae	Romboutsia		S	BMP lipoprotein family	K02058
AEESLGNAK		5.42757e+06		6.38629e+06	3.58197e+06		3.4748e+06	565878		1.52061e+06	3.36889e+06					5.70719e+06	1.94365e+07	1.05967e+07	3.00332e+07	Bacteria		Firmicutes						Bacteria		Firmicutes						G		K02759
AEETALLGVTLK		1.55579e+06		3.79054e+07		3.4765e+07			6.16072e+07	73192144	6.75855e+07	8.6179e+07			8.66336e+07	8.84774e+07	7.42262e+07	4.63675e+08	5.37901e+08									Bacteria		Bacteroidetes	Bacteroidia	Bacteroidales	Prevotellaceae	Prevotella	Prevotella sp. P2-180
AEEWVEAQVK	5.32434e+06		2.81766e+06						8.32962e+06			4.1447e+06	7.9923e+06	9.54371e+06	1.7255e+07	4.39756e+06	8.142e+06	5.16629e+07	5.98049e+07	Bacteria		Firmicutes	Bacilli	Lactobacillales	Lactobacillaceae	Lactobacillus		Bacteria		Firmicutes	Bacilli	Lactobacillales	Lactobacillaceae	Lactobacillus		G	Triosephosphate isomerase family	K00927	gluconeogenesis
AEEYLTSEK		3.95095e+06		1.11007e+07		9.39308e+06	1.50858e+06			2.34494e+06	5.19944e+06			720899	7.09669e+06	5.65659e+07	2.59533e+07	7.19279e+07	9.78812e+07									Bacteria		Firmicutes	Clostridia	Clostridiales	Ruminococcaceae	Flavonifractor		E		K02035
AEFAALAAR	2.38033e+07		9.40043e+06		1.07135e+07	7.49201e+06	8.43786e+06	1.18784e+07	6.92645e+06	7.14181e+06	9.07117e+06	4.40109e+06	9.71576e+06	1.44229e+07	1.20709e+07	4.5537e+06	7.17256e+07	6.83038e+07	1.40029e+08	Bacteria								Bacteria		Firmicutes	Clostridia	Clostridiales	Lachnospiraceae	Acetatifactor	Acetatifactor muris	M
AEFASVSVEQLK	7.75015e+07		5.50162e+07		7.56564e+07	1.14389e+08	6.75658e+07	7.26105e+07	1.36135e+08	68087648	6.98406e+07	1.16372e+08	6.32562e+07	1.15422e+08	5.88951e+07	7.44051e+07	4.62739e+08	7.02413e+08	1.16515e+09	Bacteria		Firmicutes	Bacilli	Lactobacillales	Lactobacillaceae	Lactobacillus	Lactobacillus reuteri	Bacteria		Firmicutes	Bacilli	Lactobacillales	Lactobacillaceae	Lactobacillus	Lactobacillus reuteri	M	Serine-aspartate repeat-containing protein (SDr) family	K15125
AEFATAEAEWTLAK	8.55778e+06			8.69416e+06	1.30193e+07	8.34829e+06	1.16013e+07	1.20517e+07	1.48213e+07	10081350	1.83688e+07	6.31958e+06	1.32102e+07	6.39992e+06		9.87564e+06	6.22724e+07	7.90768e+07	1.41349e+08
AEFATAETEWNLAK	1.38304e+07		4.94876e+06		9.85256e+06	1.07141e+07	2.33902e+07	1.89557e+07	2.78991e+07	18024328	2.70509e+07	1.79777e+07	2.73737e+07	7.73034e+06	1.35506e+07	1.6199e+07	8.16917e+07	1.55806e+08	2.37497e+08
AEFATLAAR					4.50485e+06	6.34239e+06			9.01235e+06				3.80943e+06	8.54831e+06	7.07662e+06		1.08472e+07	2.84467e+07	3.9294e+07	Bacteria		Firmicutes	Clostridia	Clostridiales		Monoglobus		Bacteria		Firmicutes	Clostridia	Clostridiales	Clostridiaceae	Butyricicoccus		S
AEFEALGGDVK	5.5988e+07	1.17965e+07	5.02735e+07	4.4338e+07	1.24162e+07		5.2443e+07	3.54213e+07	1.63545e+08	83668944	6.14846e+07	2.93857e+07	2.66692e+07	1.18461e+08	4.18539e+07		2.62676e+08	5.25069e+08	7.87745e+08									Bacteria		Firmicutes	Clostridia	Clostridiales	Ruminococcaceae	Ruminococcus
AEFFLPLMVDK	5.1682e+06				4.49483e+06	7.37741e+06	6.09332e+06	1.09936e+07	4.02349e+06	7564185	8.1745e+06	2.55236e+06	6.1896e+06	4.21321e+06	1.05847e+07	1.36309e+07	3.41273e+07	5.69329e+07	9.10603e+07									Bacteria		Bacteroidetes	Bacteroidia	Bacteroidales				M		K00973
AEFFLPLMVNK	2.94971e+06		2.06645e+06		2.4773e+06	4.09574e+06	6.29522e+06	5.28557e+06	3.49018e+06	5.74127e+06	4.28066e+06	1.28815e+06	2.28541e+06		6.17178e+06	3.42851e+06	2.317e+07	2.6686e+07	4.9856e+07	Bacteria		Bacteroidetes	Bacteroidia	Bacteroidales				Bacteria		Bacteroidetes	Bacteroidia	Bacteroidales	Prevotellaceae	Prevotella		M		K00973
AEFGDEPFELK	8.64804e+06	1.79186e+06	5.54714e+06	1.39379e+07	4.79611e+06	1.09223e+07	7.92839e+06	9.39729e+06	1.48034e+06	5.61505e+06	1.15859e+07	9.18494e+06	1.05279e+07	1.9589e+06	1.03888e+06	1.69365e+07	6.29691e+07	5.83284e+07	1.21297e+08									Bacteria		Bacteroidetes	Bacteroidia	Bacteroidales	Prevotellaceae	Prevotella		EG		K16928
AEFGYENTFYQLK	2.5056e+06		6.70192e+06		5.67937e+06	1.34735e+06	5.64954e+06	1.13985e+07	7.62137e+06	5.85686e+06		8.55093e+06					3.32823e+07	2.20292e+07	5.53114e+07									Bacteria		Bacteroidetes	Bacteroidia	Bacteroidales				P	TonB-dependent receptor family
AEFLSNVDPDDASGVLSK																8.08822e+06		8.08822e+06	8.08822e+06	Bacteria		Firmicutes	Clostridia	Clostridiales	Lachnospiraceae	Dorea		Bacteria		Firmicutes						G	GPI family	K01810	glycolysis
AEFNEETAAK			3.42438e+06	4.53368e+06	5.37333e+06		3.91422e+06	7.33054e+06	7.51306e+06		1.56726e+06		6.4447e+06	3.96351e+06	6.02889e+06	1.36444e+06	2.45762e+07	2.68819e+07	5.1458e+07									Bacteria		Firmicutes	Clostridia	Clostridiales				C	ETF alpha-subunit/FixB family	K03522
AEGAALLYR		1.2804e+08	2.85671e+07	6.35207e+07	3.47177e+07		5.15001e+07	2.08253e+07	1.81619e+07		1.2316e+07	3.86581e+07		3.24159e+07	3.67954e+07	1.12591e+07	3.27171e+08	1.49606e+08	4.76777e+08
AEGAALVYR	3.34456e+06	2.17572e+07		3.5173e+06			9.54191e+06	2.12643e+07		19641726	1.08766e+07	9.39038e+06	1.6123e+07	4.17357e+06	1.63255e+07	9.99792e+06	5.94253e+07	8.65287e+07	1.45954e+08									Bacteria		Firmicutes						E
AEGALTEVHDMLQR	2.16145e+06												2.02631e+06		6.14353e+06	1.06387e+06	2.16145e+06	9.23371e+06	1.13952e+07									Bacteria		Firmicutes	Clostridia	Clostridiales	Lachnospiraceae		Lachnospiraceae bacterium	N	Bacterial flagellin family	K02406
AEGAMTALLK	1.51998e+06					2.6478e+06	1.67148e+06		4.2241e+07		7.7415e+06	1.41242e+07			9.28404e+06	8.95249e+06	5.83926e+06	8.23432e+07	8.81825e+07	Bacteria								Bacteria								F	Formate--tetrahydrofolate ligase family	K01938	tetrahydrofolate interconversion
AEGASEAAVK					5.29089e+06				1.37198e+07	1.92509e+06					1.26014e+07		5.29089e+06	2.82463e+07	3.35371e+07									Bacteria							bacterium 1xD42-67
AEGAVEYAK	1.14231e+06		1.58359e+06	1.69488e+07													1.96747e+07		1.96747e+07									Bacteria		Bacteroidetes	Bacteroidia	Bacteroidales				G		K01624
AEGDASAAGVQNLNR			2.61755e+06		3.0846e+06		4.4965e+06	6.47594e+06		2968129	4.00443e+06	4.36146e+06	3.49501e+06	4.50437e+06	1.44914e+06		1.66746e+07	2.07825e+07	3.74571e+07									Bacteria		Bacteroidetes	Bacteroidia	Bacteroidales	Prevotellaceae	Prevotella		P	TonB-dependent receptor family
AEGDKLLFTMDAASAK	1.92305e+06	978706		1.27685e+06				1.26817e+06	4.80057e+07	5753996	1.52127e+07	1.96528e+07			3.17254e+06		5.44678e+06	9.17977e+07	9.72445e+07									Bacteria		Firmicutes	Clostridia	Clostridiales				N	Bacterial flagellin family	K02406
AEGDKLVFEMSDESFK				6.12006e+06	2.30415e+06				756664	12731335			9.43536e+06				8.42421e+06	2.29234e+07	3.13476e+07
AEGDQTDLPR						5.01966e+06	4.44414e+06	3.91775e+06	1.85096e+06	3822144	745313	3.20559e+06	989065	2.25492e+06	2.29369e+06	609205	1.33815e+07	1.57709e+07	2.91524e+07	Bacteria		Bacteroidetes	Bacteroidia	Bacteroidales	Prevotellaceae	Prevotella		Bacteria		Bacteroidetes	Bacteroidia	Bacteroidales	Prevotellaceae	Prevotella		P	TonB-dependent receptor family
AEGEAAAPR	3.03539e+06			774477	4.75412e+06	6.95615e+06	2.90844e+06	1.91314e+06	665316	3.4153e+06			997514				2.03417e+07	5.07813e+06	2.54198e+07	Bacteria		Proteobacteria	Betaproteobacteria	Burkholderiales		Rubrivivax	Rubrivivax gelatinosus	Bacteria		Bacteroidetes	Bacteroidia	Bacteroidales	Prevotellaceae	Prevotella	Prevotella sp. CAG:485	S		K21571
AEGEAEALRK	5.08101e+06	4.30644e+06	1.38769e+06	1.43337e+06	3.83694e+06	4.55056e+06		5.41165e+06		10966058	8.40905e+06		1.88192e+07			6.72621e+06	2.60077e+07	4.49206e+07	7.09282e+07									Bacteria		Firmicutes					Firmicutes bacterium CAG:110	O	Band 7/mec-2 family
AEGEAFGKK	5.15339e+06	1.68598e+07	3.27238e+06	9.06909e+06	5.30026e+06	3.64506e+06	6.35389e+06	1.62809e+06	8.36315e+06	2674455		1.31419e+06	1.88055e+06	4.54963e+06	2.24117e+06		5.1282e+07	2.10231e+07	7.23052e+07	Bacteria								Bacteria		Firmicutes	Clostridia	Clostridiales				I	Enoyl-CoA hydratase/isomerase family	K01715	butanoate metabolism
AEGEQEYMK					3.87385e+06	5.7181e+06	1.55545e+06		2.26508e+06		3.84649e+06					5.05735e+06	1.11474e+07	1.11689e+07	2.23163e+07	Bacteria		Firmicutes	Clostridia	Clostridiales				Bacteria		Firmicutes	Clostridia	Clostridiales				O	Band 7/mec-2 family	K04087
AEGETGTAAELDQK			1.29949e+07				1.64977e+07	7.45452e+06	1.58536e+06		409161	722989	3.32273e+06	1.06843e+07		656928	3.69471e+07	1.73815e+07	5.43285e+07									Bacteria		Firmicutes	Clostridia	Clostridiales	Ruminococcaceae	Acutalibacter		DZ	RNF12 family	K01181	protein ubiquitination
AEGEWTSLLTLGNGK									1.68028e+06		3.25451e+06					3.80929e+06		8.74408e+06	8.74408e+06									Bacteria								G
AEGFEWGFTALPAVEEGGER	4.0671e+06										2.6755e+06		6.13854e+06		8.6268e+06	5.92639e+06	4.0671e+06	2.33672e+07	2.74343e+07									Bacteria		Firmicutes	Clostridia	Clostridiales				G		K10118
AEGGSVLFTSK	1.87132e+07		1.79125e+07		2.09964e+07		1.22035e+07	1.20946e+07	2.81628e+07		1.06854e+07	1.4392e+07	2.83504e+07	1.76949e+07	1.84822e+07	9.45469e+06	8.19203e+07	1.27222e+08	2.09143e+08
AEGGYDYTFFQQK	1.52432e+07											1.52525e+06					1.52432e+07	1.52525e+06	1.67685e+07	Bacteria		Bacteroidetes	Bacteroidia	Bacteroidales	Bacteroidaceae	Bacteroides		Bacteria		Bacteroidetes	Bacteroidia	Bacteroidales				P	TonB-dependent receptor family
AEGLANELQACMSR	2.64448e+06		3.58855e+06		7.72976e+06				1.55442e+07	4708324	9.68742e+06	5.64647e+06	7.62097e+06	4.08777e+06	6.06359e+06	1.10504e+07	1.39628e+07	6.44092e+07	7.8372e+07									Bacteria		Bacteroidetes	Bacteroidia	Bacteroidales	Prevotellaceae	Prevotella	Prevotella sp. CAG:873	M
AEGLCQPLLLGNDER	5.47805e+06	5.69191e+06	1.59636e+07		7.25207e+06		3.23456e+06	8.84994e+06	1.42925e+07	4.40823e+06	6.676e+06	9.96728e+06	5.81539e+06	9.85147e+06	2.07036e+07	1.56227e+07	4.64701e+07	8.73372e+07	1.33807e+08	Bacteria		Bacteroidetes	Bacteroidia	Bacteroidales	Prevotellaceae	Prevotella		Bacteria		Bacteroidetes	Bacteroidia	Bacteroidales	Prevotellaceae	Prevotella		C	Mannitol dehydrogenase family	K00027	pentose and glucuronate interconversion
AEGLNYGQLPK	2.97439e+07	1.22797e+07	2.40092e+07	2.7506e+07	2.32798e+07	2.00222e+07	4.31091e+07	6.32129e+07	1.80114e+07	44103188	2.64271e+07	9.6667e+06	1.5116e+07	2.48709e+07	2.7684e+07	2.46031e+07	2.43163e+08	1.90482e+08	4.33645e+08	Bacteria		Bacteroidetes	Bacteroidia	Bacteroidales	Prevotellaceae	Prevotella	Prevotella ruminicola	Bacteria		Bacteroidetes	Bacteroidia	Bacteroidales	Prevotellaceae	Prevotella		H
AEGNTGEVLLSLVER						5.19024e+06											5.19024e+06		5.19024e+06									Bacteria		Firmicutes						J	Universal ribosomal protein uS4 family	K02986
AEGPLYACK		1.26829e+07			1.33692e+06		4.11117e+06	1.85237e+06					3.76248e+06			1.02317e+06	1.99833e+07	4.78565e+06	2.4769e+07	Bacteria		Firmicutes	Clostridia	Clostridiales	Ruminococcaceae		[Clostridium] cellulosi	Bacteria		Firmicutes	Clostridia	Clostridiales	Ruminococcaceae			J	Universal ribosomal protein uL24 family	K02895
AEGQTALDNLVAK	2.71001e+06	2.83807e+06	5.34552e+07	3.34414e+08	1.03268e+08	3.66676e+06	1.63407e+07	3.71764e+06	2.06962e+07		6.34485e+07	1.41322e+07	1.0087e+07		1.60668e+07	6.59183e+07	5.2041e+08	1.90349e+08	7.10758e+08									Bacteria		Bacteroidetes	Bacteroidia	Bacteroidales	Prevotellaceae	Prevotella	Prevotella sp. P2-180
AEGQTTLSNLVAK	4.04452e+07		1.33773e+08	1.56709e+08	5.47635e+06	5.21319e+06	1.8308e+07	1.7835e+07	3.37122e+06	7455085	1.07902e+07	1.15295e+07	9.29327e+06	5.96019e+06	9.33632e+06	2.21049e+07	3.77761e+08	7.98407e+07	4.57601e+08
AEGSASQLYDTNNWNR	2.60275e+07		9.34879e+06	1.56334e+06		4.97509e+06	6.54668e+06	1.10121e+07	1.4425e+07	7457989	2.45144e+07	8.2859e+06	2.22818e+07	7.70521e+06	8.31961e+06	4.29898e+07	5.94734e+07	1.3598e+08	1.95453e+08	Bacteria		Bacteroidetes	Bacteroidia	Bacteroidales				Bacteria		Bacteroidetes	Bacteroidia	Bacteroidales	Muribaculaceae			M	Outer membrane OOP (TC 1.B.6) superfamily
AEGSDSQVYDTNNWNR	1.90208e+07	2.34812e+06	1.49055e+07	1.25502e+07		7.28513e+06		1.97455e+07	2.81086e+06		1.50046e+07	3.63075e+06	8.07994e+06	3.4467e+06	7.72147e+06	1.64027e+07	7.58553e+07	5.70971e+07	1.32952e+08									Bacteria		Bacteroidetes	Bacteroidia	Bacteroidales				M	Outer membrane OOP (TC 1.B.6) superfamily
AEGSWGAATR	1.20145e+07		6.02402e+06			4.75851e+06	5.74432e+06	5.19789e+06		9622756			6.46672e+06			2.0338e+06	3.37393e+07	1.81233e+07	5.18625e+07									Bacteria		Bacteroidetes	Bacteroidia	Bacteroidales	Prevotellaceae	Prevotella	Prevotella sp. MGM2	G		K01186		GH33
AEGVDLSNDK	9.29196e+06	2.74726e+07	1.37111e+07	3.40538e+07	1.2636e+07	2.09616e+07	1.45926e+07	4.06403e+06	2.54519e+07	7.501e+06	1.59189e+07		2.11956e+07	8.78029e+06	1.79207e+07	1.48705e+07	1.36784e+08	1.11639e+08	2.48423e+08									Bacteria								O	Heat shock protein 70 family	K04043
AEGVDLSSDK										6.0199e+06				3.6705e+06	1.16361e+07			2.13265e+07	2.13265e+07	Bacteria		Firmicutes	Clostridia	Clostridiales	Lachnospiraceae	Roseburia		Bacteria		Firmicutes	Clostridia	Clostridiales				O	Heat shock protein 70 family	K04043
AEGVDLSTDK	5.431e+06					2.89491e+06		1.23566e+06		2.45701e+06	819721	1.10234e+06			5.66236e+06		9.56157e+06	1.00414e+07	1.9603e+07	Bacteria		Firmicutes	Clostridia	Clostridiales				Bacteria								O	Heat shock protein 70 family	K04043
AEGVDPSFATEDK	1.78094e+06	1.61665e+06	3.42813e+06		3.91138e+06	3.41496e+06			3.58316e+06	6.10506e+06	3.62175e+06	3.40461e+06	2.08107e+06	3.02381e+06		1.27931e+06	1.41521e+07	2.30988e+07	3.72508e+07																	G	Glycosyl hydrolase 48 (cellulase L) family	K01179		GH5
AEGVDPSFATEDKGTTTAEK	2.2381e+06	1.47348e+07	5.80683e+06	7.33703e+06					9.77938e+06		4.76806e+06	3.8913e+06	6.8275e+06		2.57121e+06	3.41693e+06	3.01167e+07	3.12544e+07	6.13711e+07																	G	Glycosyl hydrolase 48 (cellulase L) family	K01179		GH5
AEGVPADFELR		3.9957e+06		2.51081e+07													2.91037e+07		2.91037e+07
AEGVQVLLFDR		1.46429e+06											4.62029e+06	8.77202e+07			1.46429e+06	9.23405e+07	9.38047e+07									Bacteria		Firmicutes						G	Bacterial solute-binding protein 2 family	K02058
AEGVSEDLLADLR	1.859e+06	6.76634e+06	3.71567e+06	7.25285e+06		3.33989e+06			1.10811e+07		2.51815e+06	1.25021e+07	3.85142e+06		9.55628e+06	7.80335e+06	2.29337e+07	4.73124e+07	7.02461e+07									Bacteria		Firmicutes	Clostridia	Clostridiales				C
AEGYDVQYNLTK	1.06408e+07	1.65234e+07	4.35581e+07	2.85948e+07		3.22981e+06		3.96978e+06		8.17485e+06	5.88794e+06	8.91122e+06	1.0021e+07	4.50754e+06		9.5338e+06	1.06517e+08	4.70364e+07	1.53553e+08									Bacteria		Firmicutes	Clostridia	Clostridiales	Ruminococcaceae	Ruminococcus	Ruminococcus flavefaciens	G		K01179		CBM6
AEHPEFGLPESADSGYAYTLDLNPDAK				6.07741e+06													6.07741e+06		6.07741e+06																	E		K02035
AEKDNKPVGTWSGAYEK			4.29163e+06	5.6713e+06				2.56956e+06	2.32053e+06			2.48747e+06	2.64848e+06		9.73614e+06		1.25325e+07	1.71926e+07	2.97251e+07	Eukaryota	Metazoa	Chordata	Mammalia	Rodentia	Muridae	Rattus	Rattus norvegicus	Eukaryota	Metazoa	Chordata	Mammalia	Rodentia	Muridae	Rattus		T
AELAAFEAGDLAK	1.17358e+07		3.23679e+08	1.01779e+07	4.06158e+06	6.18483e+06	2.14548e+08	4.47475e+08	1.33906e+08	7609105	5.24379e+08	2.17488e+08	4.63541e+07	5.28976e+07	2.44812e+07	4.44546e+08	1.01786e+09	1.45166e+09	2.46952e+09	Bacteria		Firmicutes	Bacilli	Lactobacillales	Lactobacillaceae	Lactobacillus	Lactobacillus murinus	Bacteria		Firmicutes	Bacilli	Lactobacillales	Lactobacillaceae	Lactobacillus		EM	DapA family	K01639	N-acetylneuraminate degradation
AELAALLMR				899123				316280			1.25878e+06	673260			9.09198e+06	4.34284e+06	1.2154e+06	1.53669e+07	1.65823e+07	Bacteria								Bacteria								E		K07004
AELAEFGELNNDDYLNK	1.78096e+07	879420	1.64943e+06	1.03673e+07	7.44241e+06	9.2926e+06	1.07753e+07	4.16321e+07	7.77421e+06	9745517	2.45195e+07	9.21155e+06	6.16518e+06	8.46005e+06	1.34887e+07	3.23478e+07	9.98481e+07	1.11712e+08	2.11561e+08
AELAEFGELNNDDYLNKLDDLK	1.34355e+06				1.79761e+06		2.80135e+06	2.91835e+06	1.27301e+06	3.12394e+06	2.39098e+06		1.80023e+06			6.41434e+06	8.86087e+06	1.50025e+07	2.38634e+07
AELAEFGELNNDDYLNKLDDLKK	2.52388e+07			1.1698e+06	3.84094e+07	3.51524e+07	5.4e+07	5.60063e+07	2.30182e+07	30798438	4.92036e+07	7.56088e+06	1.48636e+07		3.83228e+07	4.87581e+07	2.09977e+08	2.12526e+08	4.22502e+08
AELANEFGVQLGADATAR				2.45125e+07										1.72712e+06		1.95701e+06	2.45125e+07	3.68413e+06	2.81966e+07									Bacteria		Firmicutes	Erysipelotrichia	Erysipelotrichales	Erysipelotrichaceae	Turicibacter	Turicibacter sp. TS3	S	Alpha/beta-type SASP family	K06418
AELASQETTLSTLR	4.2552e+06		3.06825e+06					709822			1.68605e+06	2.54935e+06	2.205e+06			7.09766e+06	8.03327e+06	1.35381e+07	2.15713e+07	Bacteria		Bacteroidetes	Bacteroidia	Bacteroidales	Muribaculaceae		Muribaculaceae bacterium	Bacteria		Bacteroidetes	Bacteroidia	Bacteroidales	Muribaculaceae			S		K18827
AELCLFEGAYAK		2.95071e+06			1.00234e+06		3.19589e+06		8.29851e+06	2.94626e+06	1.75676e+06	1.80242e+06	2.68212e+06		1.40265e+06	1.94188e+06	7.14894e+06	2.08306e+07	2.79795e+07									Bacteria		Bacteroidetes	Bacteroidia	Bacteroidales	Muribaculaceae		Muribaculaceae bacterium	S
AELDLVEAK	1.34462e+07		2.91007e+07		9.77427e+07	1.07763e+08	3.11036e+07	1.82074e+07	3.91942e+07	5.86529e+07	6.65468e+07	1.7004e+07	3.27776e+07	2.31385e+07	1.49133e+07	7.70551e+07	2.97363e+08	3.29282e+08	6.26646e+08	Bacteria								Bacteria		Firmicutes	Clostridia	Clostridiales				H	Formate--tetrahydrofolate ligase family	K01938	tetrahydrofolate interconversion
AELDLVESK	1.69651e+06		1.49666e+06								9.97956e+06					1.42554e+06	3.19317e+06	1.14051e+07	1.45983e+07	Bacteria		Firmicutes	Clostridia	Clostridiales				Bacteria								H	Formate--tetrahydrofolate ligase family	K01938	tetrahydrofolate interconversion
AELDMLDLR	3.46367e+06				8.87768e+06	1.03028e+07	4.85118e+06	7.29171e+06		7307599		2.67814e+06	5.06524e+06	3.76758e+06			3.47871e+07	1.88186e+07	5.36056e+07	Eukaryota	Metazoa	Chordata						Eukaryota	Metazoa	Chordata	Mammalia					U	Annexin family	K17093
AELEALLSSK	5.10037e+06		5.15601e+06	2.64375e+06				1.84171e+06	2.25458e+06		2.49762e+06	839765	1.21613e+06	951136	9.93197e+06	4.16445e+06	1.47418e+07	2.18556e+07	3.65975e+07	Eukaryota	Metazoa	Chordata	Mammalia					Eukaryota	Metazoa	Chordata	Mammalia					Z	TRAFAC class myosin-kinesin ATPase superfamily	K10352
AELEGAGNELALLEK	1.31722e+06						7.22655e+06	1.24203e+07	5.67344e+06	17696376	6.32622e+06	2.38846e+06	1.48344e+06	8.62886e+06	4.49313e+06	4.66769e+06	2.09641e+07	5.13576e+07	7.23217e+07									Bacteria		Bacteroidetes	Bacteroidia	Bacteroidales	Prevotellaceae	Prevotella		CH	D-isomer specific 2-hydroxyacid dehydrogenase family	K00058	L-serine biosynthesis
AELEGSVFNLSAEDFAK	7.03094e+06	7.9895e+07		9.4309e+06	3.63018e+06	3.86366e+06		2.29432e+06	2.59783e+06	2.59305e+06	7.21115e+06		2.8077e+06	1.01507e+06	1.59328e+06	4.29226e+06	1.06145e+08	2.21103e+07	1.28255e+08									Bacteria		Bacteroidetes	Bacteroidia	Bacteroidales				G		K01803
AELEGSVFNLSAEEFK	5.81754e+06		1.78202e+06	1.25849e+07	6.09567e+06		1.74597e+07	1.56731e+07	1.11387e+07	24229856	8.73609e+06	2.67636e+06	6.44439e+06	2.25433e+07	6.80676e+06	6.33448e+06	5.94129e+07	8.89099e+07	1.48323e+08	Bacteria		Bacteroidetes	Bacteroidia	Bacteroidales	Prevotellaceae	Prevotella		Bacteria		Bacteroidetes	Bacteroidia	Bacteroidales	Prevotellaceae	Prevotella		G	Triosephosphate isomerase family	K01803	gluconeogenesis
AELEGSVFNLTADEFK	3.64687e+06		1.78202e+06		8.71584e+06	3.40999e+06	1.99402e+07	2.20831e+07	1.11387e+07	2.98232e+07	1.61698e+07	4.17888e+06		8.86138e+06	6.80676e+06	1.36334e+07	5.9578e+07	9.0612e+07	1.5019e+08	Bacteria		Bacteroidetes	Bacteroidia	Bacteroidales	Prevotellaceae	Prevotella		Bacteria		Bacteroidetes	Bacteroidia	Bacteroidales	Prevotellaceae	Prevotella		G	Triosephosphate isomerase family	K01803	gluconeogenesis
AELEGSVFNLTAEEFK	2.17389e+06				1.09401e+06		1.94752e+06	4.17386e+06	3.75032e+06	2.37425e+06	7.33959e+06	1.93149e+06	3.02797e+06	1.15221e+06	3.22e+06	4.40541e+06	9.38928e+06	2.72012e+07	3.65905e+07	Bacteria		Bacteroidetes	Bacteroidia	Bacteroidales	Prevotellaceae	Prevotella	Prevotella rara	Bacteria		Bacteroidetes	Bacteroidia	Bacteroidales	Prevotellaceae	Prevotella		G	Triosephosphate isomerase family	K01803	gluconeogenesis
AELENSTNNLTADVLQTK			1.45336e+06						8.02066e+06			2.11864e+06		5.6362e+06	4.7451e+06	958682	1.45336e+06	2.14793e+07	2.29326e+07									Bacteria		Firmicutes	Clostridia	Clostridiales	Oscillospiraceae	Oscillibacter	Oscillibacter sp. 1-3	P		K02012
AELFDAPEYLEYHK		504170	461546		8.60429e+06	3.78509e+06	1.90062e+07	3.2646e+07	5.80725e+06	38332912		2.58454e+06		1.39213e+07		975276	6.50073e+07	6.16213e+07	1.26629e+08	Bacteria		Bacteroidetes	Bacteroidia	Bacteroidales	Prevotellaceae	Prevotella	Prevotella copri	Bacteria		Bacteroidetes	Bacteroidia	Bacteroidales	Prevotellaceae	Prevotella		P	TonB-dependent receptor family		starch degradation
AELFELHALK		520964					4.14701e+06	4.3472e+06	2.8638e+06	7.21454e+06	1.22059e+06			739738	1.95996e+06	1.18244e+06	9.01518e+06	1.51811e+07	2.41962e+07									Bacteria		Bacteroidetes	Bacteroidia	Bacteroidales	Prevotellaceae			U	SecD/SecF family	K03072
AELGAAQNR	5.62001e+07	9.18405e+06	1.94537e+07	1.55574e+07	7.14678e+06		2.76311e+06	3.68795e+06	4.21736e+06	4.08268e+06		2.93643e+06	7.74925e+06	8.48957e+06	1.40053e+07	2.20914e+06	1.13993e+08	4.36898e+07	1.57683e+08	Bacteria								Bacteria		Firmicutes	Clostridia	Clostridiales				N	Bacterial flagellin family	K02406
AELGQFDDAAFNK			5.92965e+06	1.04305e+07											2.11309e+06		1.63602e+07	2.11309e+06	1.84733e+07									Bacteria		Bacteroidetes	Bacteroidia	Bacteroidales	Muribaculaceae		Muribaculaceae bacterium	S
AELGTFTESDFNR			2.69684e+06			5.81451e+06	9.83884e+06	9.12341e+06	5.23673e+06	2936071	3.87545e+06	5.83893e+06				5.33274e+06	2.74736e+07	2.32199e+07	5.06935e+07									Bacteria		Bacteroidetes	Bacteroidia	Bacteroidales	Bacteroidaceae	Bacteroides		S
AELGTLTDADLNK	1.5975e+06	6.97579e+06	5.27501e+06	1.36726e+07	1.84323e+07	1.94093e+06	7.51432e+06	4.48295e+06	1.8443e+07	14827086	1.68915e+07	2.17308e+07	1.54327e+07	1.51261e+07	1.00615e+07	1.99317e+07	5.98914e+07	1.32444e+08	1.92336e+08									Bacteria		Bacteroidetes	Bacteroidia	Bacteroidales				S
AELLAALAAK	2.98632e+07				1.69192e+07		2.79575e+07	3.01492e+07		25782568		5.47465e+06	1.0566e+07	1.02532e+07			1.04889e+08	5.20764e+07	1.56965e+08	Bacteria								Bacteria		Firmicutes	Clostridia	Clostridiales	Clostridiaceae	Clostridium		L	Bacterial histone-like protein family	K03530
AELLAQCEAK		3.70988e+06	1.90488e+07					9.4331e+06			4.04845e+07					1.94616e+06	3.21918e+07	4.24307e+07	7.46225e+07	Bacteria		Proteobacteria	Alphaproteobacteria	Rhodobacterales	Rhodobacteraceae	Pseudooceanicola	Pseudooceanicola batsensis	Bacteria		Bacteroidetes	Bacteroidia	Bacteroidales	Prevotellaceae			G	Phosphohexose mutase family	K01835	diglucosyl-diacylglycerol biosynthesis
AELLEANQALAAALAQPK	6.19708e+06			1.77741e+07	2.07799e+07	2.28965e+07	1.61639e+07	6.80495e+07	1.50144e+07	1.35618e+07	1.23037e+07	1.70826e+07	1.26239e+06	5.77023e+06	4.74516e+06	3.15283e+07	1.51861e+08	1.01268e+08	2.53129e+08									Bacteria		Bacteroidetes	Bacteroidia	Bacteroidales				M	Outer membrane OOP (TC 1.B.6) superfamily
AELLEYNPGFEVNHK							1.79692e+07				1.5804e+06				969555	1.9406e+06	1.79692e+07	4.49056e+06	2.24598e+07	Bacteria		Firmicutes	Clostridia	Clostridiales	Eubacteriaceae	Eubacterium	Eubacterium plexicaudatum	Bacteria		Firmicutes	Clostridia	Clostridiales				C	ETF alpha-subunit/FixB family	K03522
AELLEYNPGFTPNNR		1.47105e+07		1.56332e+07								5.18183e+06					3.03436e+07	5.18183e+06	3.55254e+07	Bacteria		Firmicutes	Clostridia	Clostridiales	Lachnospiraceae		Lachnospiraceae bacterium	Bacteria		Firmicutes	Clostridia	Clostridiales				C	ETF alpha-subunit/FixB family	K03522
AELLNAVAEK	4.68382e+07	4.5357e+07	4.16726e+07	2.72772e+07	5.87923e+07	4.77759e+07	3.54752e+07	3.90508e+07	5.58299e+07	43450325	5.50143e+07	6.78043e+07	6.28754e+07	6.74551e+07	3.84199e+07	4.74836e+07	3.42239e+08	4.38333e+08	7.80572e+08	Bacteria		Firmicutes	Clostridia	Clostridiales	Ruminococcaceae	Anaerotruncus		Bacteria		Firmicutes	Clostridia	Clostridiales				L	Bacterial histone-like protein family	K03530
AELLSYVQHLGDWNNVR													6.7231e+06					6.7231e+06	6.7231e+06
AELLTALADNSGLTK			572156	3.90561e+06				4.84713e+06	1.26658e+06		6.11651e+06		4.85559e+06	7.32622e+06			9.32489e+06	1.95649e+07	2.88898e+07									Bacteria		Firmicutes	Clostridia	Clostridiales				L	Bacterial histone-like protein family	K03530
AELNGENLEALEK	5.01702e+06					3.76847e+06		6.51987e+06		2.69003e+06			2.55459e+06	1.27429e+07		2.31438e+06	1.53054e+07	2.03019e+07	3.56073e+07	Bacteria		Firmicutes	Clostridia	Clostridiales	Lachnospiraceae			Bacteria								H	Formate--tetrahydrofolate ligase family	K01938	tetrahydrofolate interconversion
AELNHENLEALEK		2.54216e+07			1.20965e+08	1.1331e+08	1.62983e+07	2.35123e+06	3.91144e+07	20989654	5.35703e+07	1.70946e+06		1.66774e+06	3.22926e+06	6.03544e+07	2.78346e+08	1.80635e+08	4.58981e+08	Bacteria		Firmicutes	Clostridia	Clostridiales				Bacteria								H	Formate--tetrahydrofolate ligase family	K01938	tetrahydrofolate interconversion
AELTPDATNTSYSVK	2.08187e+07								8.20244e+06			2.70943e+06	4.01934e+06			2.67065e+06	2.08187e+07	1.76018e+07	3.84206e+07									Bacteria								U	ComF family
AELVDYVNK									1.48624e+07		1.21547e+06			3.64463e+06				1.97225e+07	1.97225e+07									Bacteria		Firmicutes	Clostridia	Clostridiales				C	Pyruvate:ferredoxin/flavodoxin oxidoreductase family	K03737
AELVSALAEK			1.13276e+07		1.53469e+07	4.02442e+07			4.47331e+07	24733954	9.10845e+06	1.46886e+07			4.1855e+07	1.28866e+07	6.69187e+07	1.48006e+08	2.14924e+08	Bacteria								Bacteria		Firmicutes	Clostridia	Clostridiales				L	Bacterial histone-like protein family	K03530
AELVSEVAAK	7.13618e+06	3.23489e+07		6.89755e+06		7.7234e+06	1.72222e+07	4.58019e+06	1.41289e+07	11589707	5.90271e+06	8.35558e+06	6.86369e+06	1.33044e+07	4.02837e+06	3.21366e+06	7.59084e+07	6.73871e+07	1.43295e+08	Bacteria		Firmicutes	Bacilli					Bacteria		Firmicutes	Bacilli	Lactobacillales	Lactobacillaceae	Lactobacillus		L	Bacterial histone-like protein family	K03530
AELYPELAPNTVNNFLSLVK											1.6401e+07				2.57525e+06	1.67226e+07		3.56988e+07	3.56988e+07	Bacteria								Bacteria		Firmicutes	Clostridia	Clostridiales				O	Cyclophilin-type PPIase family	K01802
AEMALHDR	1.58806e+06			1.24543e+06	2.78344e+06	5.88991e+06	3.55318e+06	1.42087e+06	6.61088e+06			3.4363e+06	1.08773e+06	3.52906e+06			1.64809e+07	1.4664e+07	3.11449e+07	Bacteria		Firmicutes	Clostridia	Clostridiales	Lachnospiraceae	Acetatifactor		Bacteria		Firmicutes	Clostridia	Clostridiales	Lachnospiraceae			C	Glycyl radical enzyme (GRE) family	K00656	pyruvate fermentation
AEMAVVMGK					1.23131e+07		6.44521e+06		9.3717e+06			5.58402e+06	1.10745e+07	1.74324e+07	8.94387e+06	8.43792e+06	1.87583e+07	6.08445e+07	7.96028e+07									Bacteria		Firmicutes	Clostridia	Clostridiales				F
AENADALNEFDR	1.13193e+07	1.83591e+07	1.55138e+07	5.73164e+06		3.87487e+06	6.54716e+06	7.05672e+06	1.68738e+07	9290769	1.3731e+07	8.62133e+06	9.32407e+06	3.01367e+07	1.46208e+07	5.45351e+06	6.84026e+07	1.08052e+08	1.76455e+08	Bacteria		Firmicutes	Bacilli	Lactobacillales	Lactobacillaceae	Lactobacillus		Bacteria		Firmicutes	Bacilli	Lactobacillales	Lactobacillaceae	Lactobacillus		J	Bacterial ribosomal protein bS6 family	K02990
AENCVGGWTGEELASLK	7.54284e+06	5.04012e+06	7.31533e+06	1.39301e+07	2.34721e+06		1.63121e+06	6.14429e+06	5.65184e+06	7.58307e+06	7.22757e+06	6.55746e+06	1.34345e+07	2.08474e+06	7.97808e+06	1.43829e+06	4.39511e+07	5.19556e+07	9.59067e+07									Bacteria		Bacteroidetes	Bacteroidia	Bacteroidales	Prevotellaceae	Prevotella		G		K01186		GH33
AENGFGALLALK	4.58607e+06			1.65704e+06				1.05173e+06									7.29484e+06		7.29484e+06	Bacteria		Bacteroidetes	Bacteroidia	Bacteroidales				Bacteria		Bacteroidetes	Bacteroidia	Bacteroidales				J	EF-Ts family	K02357
AENGLDPNPER	1.20453e+06		2.6249e+06	3.2534e+06	8.36383e+06		3.83929e+06		1.24841e+07	1.13316e+07	5.03701e+06	5.1593e+06	4.73685e+06	1.19024e+07		8.465e+06	1.92859e+07	5.91162e+07	7.84021e+07									Bacteria		Bacteroidetes	Bacteroidia	Bacteroidales	Bacteroidaceae	Bacteroides		S
AENGQPFPFFYGYK	2.57297e+06	1.99382e+06		4.75866e+07			5.92933e+06	6.65456e+06	1.10837e+06	4787511	2.08786e+06	2.0018e+06	1.4664e+06				6.47373e+07	1.14519e+07	7.61893e+07	Bacteria		Bacteroidetes	Bacteroidia	Bacteroidales				Bacteria		Bacteroidetes	Bacteroidia	Bacteroidales	Prevotellaceae	Prevotella	Prevotella sp. PROD	P	TonB-dependent receptor family
AENLAQAQALEALENRPVVK	1.1018e+07				1.12698e+07	1.90629e+07	1.1478e+07	1.85758e+07	7.91223e+06	13306528	2.42709e+07	7.80617e+06	1.08701e+07	4.65705e+06	4.03839e+06	2.34236e+07	7.14044e+07	9.6285e+07	1.67689e+08									Bacteria		Bacteroidetes	Bacteroidia	Bacteroidales				M	Outer membrane OOP (TC 1.B.6) superfamily
AENLHVTLDR	1.63417e+07	2.21366e+07	9.40646e+06	6.95145e+06	2.00679e+07	2.32966e+07	3.12035e+07	3.32599e+07	2.99639e+07	60718933	7.74899e+06	1.92311e+07	1.59099e+07	1.00391e+07		2.64968e+06	1.62664e+08	1.46262e+08	3.08926e+08	Bacteria		Firmicutes	Bacilli					Bacteria		Firmicutes	Bacilli	Lactobacillales	Lactobacillaceae	Lactobacillus		G	Phosphoglycerate mutase family	K01834	glycolysis
AENLLSQASGASNLNEALGNLHLAQGK	2.28174e+06				2.46165e+06		8.02925e+06	1.24503e+07	2.27034e+07	11189479	7.55418e+06	1.32133e+07	3.58042e+06		2.39881e+07	2.91031e+06	2.5223e+07	8.51393e+07	1.10362e+08									Bacteria		Bacteroidetes	Bacteroidia	Bacteroidales	Prevotellaceae	Prevotella		NU		K02656
AENLQDAESTLR	3.3946e+07	1.12905e+07	1.24303e+08	2.68204e+08	7.66491e+06	6.86789e+06	9.31396e+06	1.13331e+07	1.02191e+07	17340600	1.59053e+07	2.9559e+07	4.62175e+07	1.76618e+07	3.1867e+07	2.17138e+07	4.72924e+08	1.90484e+08	6.63408e+08									Bacteria		Firmicutes						N	Bacterial flagellin family	K02406
AENTLGGLVGSNSNR	2.08511e+07	9.44884e+06	2.72173e+07	3.03475e+06	1.15137e+07	1.20449e+07	1.16274e+07	1.25808e+07	4.77925e+06	1.27712e+07	1.67632e+07	5.48127e+06	1.15766e+07	2.62382e+07		1.82908e+07	1.08319e+08	9.59005e+07	2.04219e+08									Bacteria		Bacteroidetes	Bacteroidia	Bacteroidales	Prevotellaceae	Prevotella		N
AENYLTTAVDAFK	3.43557e+07	647743		4.71912e+06	2.01854e+06	2.21974e+06	3.66061e+06	1.02037e+07	7.11814e+06	13763767		2.98148e+06				1.7098e+06	5.78251e+07	2.55732e+07	8.33983e+07									Bacteria		Firmicutes	Clostridia	Clostridiales	Ruminococcaceae	Ruminococcus		G	Glycosyl hydrolase 9 (cellulase E) family	K01179		GH5
AEPAVLDKLEVAFR	4.66418e+06				5.69454e+06	2.25054e+06	1.80264e+06	4.23406e+06		2.36886e+06	1.16895e+06		1.80336e+06			2.69714e+06	1.8646e+07	8.03831e+06	2.66843e+07									Bacteria		Bacteroidetes	Bacteroidia	Bacteroidales	Prevotellaceae	Prevotella		J	Bacterial ribosomal protein bS6 family	K02990
AEPLTGVVNSYSNK								1.49439e+06			7.82328e+06	3.22726e+06		3.19635e+06			1.49439e+06	1.42469e+07	1.57413e+07									Bacteria		Firmicutes	Clostridia	Clostridiales	Ruminococcaceae	Flavonifractor	uncultured Flavonifractor sp.
AEPQPLEALGGK	4.28373e+06			3.89638e+06	1.03207e+07		1.0121e+07				2.45356e+06		4.80249e+06				2.86218e+07	7.25606e+06	3.58779e+07	Bacteria		Bacteroidetes	Bacteroidia	Bacteroidales				Bacteria		Bacteroidetes	Bacteroidia	Bacteroidales	Tannerellaceae	Parabacteroides		NU		K02656
AEPTVLDKLEVAYR	4.3226e+06		643758		8.23061e+06	8.45643e+06	7.28761e+06	3.86589e+06		5262459	3.33151e+06	3.92829e+06	883589	2.27311e+06		4.5008e+06	3.28069e+07	2.01798e+07	5.29867e+07									Bacteria		Bacteroidetes	Bacteroidia	Bacteroidales	Prevotellaceae	Prevotella		J	Bacterial ribosomal protein bS6 family	K02990
AEPTYTTLNEPQR	4.39762e+06	2.26656e+06		2.98428e+06		5.48983e+06	6.10747e+06	1.38847e+07	1.44624e+06	7752942		8.65659e+06		9.91419e+06			3.51305e+07	2.777e+07	6.29004e+07									Bacteria		Bacteroidetes	Bacteroidia	Bacteroidales	Prevotellaceae	Prevotella		P
AEPVVDVTPSVR	4.4982e+06	3.0348e+06	4.20939e+06	3.8133e+06	7.25357e+06	6.14413e+06	8.29796e+06	1.47578e+07	9.2169e+06		5.68886e+06	2.63224e+06	3.47294e+06		4.22942e+06	1.08817e+07	5.20091e+07	3.61221e+07	8.81312e+07									Bacteria		Bacteroidetes	Bacteroidia	Bacteroidales				M		K06142
AEQAALLSTDNVK		9.46778e+06	1.49133e+07	2.92875e+06	1.18854e+07	1.40507e+07	2.44908e+07	2.21186e+07	8.71463e+06	10638591	5.38617e+06	1.22399e+07	3.43284e+06	1.74534e+07			9.98553e+07	5.78656e+07	1.57721e+08
AEQAFQLLTYLTK	4.65156e+06						3.95655e+06		2.62107e+06			3.13163e+06			2.69886e+06	1.58468e+06	8.60811e+06	1.00362e+07	1.86444e+07	Bacteria		Firmicutes	Clostridia	Clostridiales	Lachnospiraceae			Bacteria								G	Bacterial solute-binding protein 1 family	K02027
AEQDVLNPAGLNLLR	6.84238e+06				1.35573e+07	5.8606e+06		1.13243e+07	1.22242e+07	7723998	3.24488e+06	1.50854e+07	2.48039e+06	1.4608e+07		4.06327e+06	3.75846e+07	5.94301e+07	9.70147e+07									Bacteria		Firmicutes	Clostridia	Clostridiales				S		K06907
AEQEYATFTQEQVDK	6.17994e+06	4.85612e+06	3.18384e+06					3.20169e+06	1.82686e+07	2.49752e+06	9.30633e+06	1.04776e+07	9.39326e+06	2.68257e+07	4.35305e+07	4.48732e+06	1.74216e+07	1.24787e+08	1.42208e+08	Bacteria		Firmicutes	Bacilli	Lactobacillales	Lactobacillaceae	Lactobacillus		Bacteria		Firmicutes	Bacilli	Lactobacillales	Lactobacillaceae	Lactobacillus		C	Aldehyde dehydrogenase family; Iron-containing alcohol dehydrogenase family	K04072
AEQGLLTLTLPK	1.77777e+07	3.70253e+06	6.24582e+06	2.05588e+07	1.46674e+07	3.10761e+06	1.25313e+07	7.20892e+06	1.90918e+07	3.065e+06	9.86997e+06	7.46505e+06	9.87135e+06	1.98678e+07	1.53036e+07	1.2082e+07	8.58001e+07	9.66166e+07	1.82417e+08									Bacteria		Bacteroidetes	Bacteroidia	Bacteroidales				O	Small heat shock protein (HSP20) family	K13993
AEQLGWGPSNTNVQK	4.61668e+07	1.65068e+07									3.2257e+06			2.29854e+07			6.26736e+07	2.62111e+07	8.88847e+07									Bacteria		Firmicutes	Clostridia	Clostridiales	Ruminococcaceae	Ruminococcus		G		K15770
AEQLVQSVLNSGK	4.78232e+07	931738	1.12114e+08	3.78448e+07	4.22888e+06	6.54657e+06	2.52335e+07	1.82935e+07	2.63964e+07	1.43131e+06	1.46157e+06	7.55942e+06	3.43287e+07	1.6099e+08	1.76016e+08	2.32732e+07	2.53016e+08	4.31456e+08	6.84472e+08									Bacteria								G	Bacterial solute-binding protein 2 family	K02058
AEQNDLLLDYR	2.50873e+07	1.59082e+07	1.67141e+07		1.05933e+07	5.46686e+07		3.68285e+06	3.16448e+07	12983283	3.55535e+07	4.13053e+07	8.98403e+06	3.82375e+07	1.83437e+07	3.29434e+07	1.26654e+08	2.19996e+08	3.4665e+08									Bacteria		Firmicutes	Clostridia	Clostridiales	Lachnospiraceae	Anaerotignum		H		K05772
AEQVGGSDWEVK							1.21724e+07	1.22041e+07						2.04951e+06			2.43766e+07	2.04951e+06	2.64261e+07									Bacteria								E
AERPSCLLGFEVK	6.05397e+07	5.47895e+08	1.56392e+08	1.20024e+08	5.15054e+07	8.2472e+07	4.02855e+07	6.44551e+07	6.75881e+07	77930487	8.30516e+07	8.37595e+07	6.09954e+07	6.60724e+07	2.40167e+08	1.71506e+08	1.12357e+09	8.51071e+08	1.97464e+09	Eukaryota	Metazoa	Chordata	Mammalia	Rodentia				Eukaryota	Metazoa	Chordata	Mammalia	Rodentia	Muridae	Rattus		W		K10955
AESADVTVTK	1.51633e+07	5.64766e+06	3.4171e+06	9.80713e+06	1.3608e+06	2.21748e+06	2.55994e+06	2.28545e+06	8.23166e+06		7.11096e+06	4.46209e+06	5.1826e+06	8.85016e+06	1.16338e+07		4.24589e+07	4.54712e+07	8.79301e+07									Bacteria		Firmicutes						N	Bacterial flagellin family	K02406
AESEYDKQEAK		509473								293959	989471				2.78857e+06	227100	509473	4.2991e+06	4.80857e+06
AESGFSYTPK	2.76556e+06							2.68746e+06	3.16509e+06	4.58898e+06	9.25272e+06	1.82006e+06	1.76775e+06	2.43564e+06	2.56775e+06	8.33128e+06	5.45302e+06	3.39293e+07	3.93823e+07									Bacteria								G
AESGTLSYLGR					1.33512e+07	6.79102e+06	1.10544e+07	1.36575e+07		16609747		1.11444e+07		6.40127e+06			4.48541e+07	3.41554e+07	7.90095e+07	Bacteria		Bacteroidetes	Bacteroidia	Bacteroidales				Bacteria		Bacteroidetes	Bacteroidia	Bacteroidales				P	TonB-dependent receptor family		starch degradation
AESLEQLHEVVEK																												Bacteria		Firmicutes	Clostridia	Clostridiales	Clostridiaceae	Clostridium	Clostridium sp. CAG:1024	C		K00197
AESNYTVLR	1.47895e+07			1.59505e+07	1.08952e+07												4.16352e+07		4.16352e+07																	E
AESPLGNPTVDTTDNVFTAGGMSVDNTK						4.68011e+06		4.68305e+06					9.05581e+06	2.03192e+06		4.34303e+06	9.36315e+06	1.54308e+07	2.47939e+07
AESPYGNTK	3.41813e+06	518745	2.72421e+06	3.487e+06	4.0363e+06	3.95919e+06	6.57539e+06	3.05196e+06	1.91475e+06	7664466	2.19239e+06		2.10017e+06		1.69933e+06	2.67097e+06	2.77709e+07	1.82421e+07	4.6013e+07	Bacteria								Bacteria		Bacteroidetes	Bacteroidia	Bacteroidales	Prevotellaceae			M	NAD(P)-dependent epimerase/dehydratase family	K01784	galactose metabolism
AESQGFEVYTAAEAAK	1.92313e+06											1.20136e+07	1.16936e+06				1.92313e+06	1.31829e+07	1.51061e+07									Bacteria								EH	Ketol-acid reductoisomerase family	K00053	L-isoleucine biosynthesis
AESSQLSLSDGVLTLK							7.86208e+06	1.95034e+08				6.11105e+06		3.87385e+06			2.02897e+08	9.9849e+06	2.12881e+08									Bacteria		Firmicutes	Clostridia	Clostridiales	Lachnospiraceae		Lachnospiraceae bacterium A4
AESYQMTVYNR			1.51002e+07		2.17728e+06						1.47514e+06					3.29814e+06	1.72774e+07	4.77328e+06	2.20507e+07
AETAAEAWGDNYAATK	9.5591e+06		1.31304e+07						5.30726e+07	3972613	1.95354e+06	2.46205e+06	2.57803e+06	5.81747e+06	3.38746e+07	2.41112e+06	2.26895e+07	1.06142e+08	1.28831e+08	Bacteria								Bacteria							bacterium 1xD42-87	G		K15770
AETAALLYR	1.07177e+08	6.1964e+07	654171	1.0451e+07	7.08615e+06	2.36124e+07	9.4928e+06	2.04854e+07	2.79989e+07		3.90144e+06	3.17206e+07	2.77675e+07	3.81174e+07	5.35807e+06		2.40923e+08	1.34864e+08	3.75787e+08	Bacteria		Firmicutes	Bacilli	Bacillales	Paenibacillaceae	Paenibacillus	Paenibacillus rigui	Bacteria		Firmicutes	Clostridia	Clostridiales				S
AETAAVLQR				5.29069e+06					4.2031e+06			1.21559e+06	3.0703e+06		4.92691e+06		5.29069e+06	1.34159e+07	1.87066e+07	Eukaryota		Apicomplexa	Conoidasida	Eucoccidiorida	Eimeriidae	Eimeria		Bacteria		Firmicutes					Firmicutes bacterium ASF500	U		K12287
AETALTGFQEK		2.51037e+07				6.56653e+06	7.63704e+06							2.23276e+07		5.54674e+06	3.93072e+07	2.78743e+07	6.71815e+07									Bacteria		Bacteroidetes	Bacteroidia	Bacteroidales				C		K00241
AETAQLLMNFFK		2.77042e+06							1.48477e+06		1.60593e+06				3.91813e+06		2.77042e+06	7.00883e+06	9.77925e+06									Bacteria								F		K01186		GH33
AETAQQAWGDNYAATK	3.10825e+06	1.45213e+07	1.80644e+07				1.46267e+07	4.73175e+06	1.27334e+07		9.20551e+06	5.05299e+06		5.05734e+06	1.55178e+07	2.78818e+06	5.50524e+07	5.03552e+07	1.05408e+08									Bacteria							bacterium 1xD42-87	G		K15770
AETASDAWGENYAATK				1.87177e+07		1.04408e+07			3.63866e+07	5.74804e+06							2.91585e+07	4.21347e+07	7.12932e+07									Bacteria								G	Serine-rich repeat protein (SRRP) family	K15770
AETDAYLAAQK	4.35892e+07		1.39448e+07	1.63132e+07	5.3429e+08	4.20521e+08	2.65939e+08	2.47862e+08	4.7841e+07	273730236	3.45115e+07	4.7904e+08	3.41156e+07	5.38191e+08	1.68771e+07	2.3465e+07	1.54246e+09	1.44777e+09	2.99023e+09
AETDDTTGLTEK					1.36738e+06		4.57522e+06	6.59954e+06	3.20946e+06	10422728							1.25421e+07	1.36322e+07	2.61743e+07	Bacteria		Bacteroidetes	Bacteroidia	Bacteroidales				Bacteria		Bacteroidetes	Bacteroidia	Bacteroidales	Prevotellaceae			K	RNA polymerase beta' chain family	K03046
AETDETTGLTER	1.591e+07		2.18929e+07	2.79501e+07	8.13537e+06	8.11748e+06	1.15818e+07	1.62727e+07	6.30348e+06	10723405	1.77393e+07	2.66571e+06	1.06978e+07	6.79458e+06	2.156e+07	2.2684e+07	1.0986e+08	9.91683e+07	2.09029e+08	Bacteria		Bacteroidetes	Bacteroidia	Bacteroidales	Prevotellaceae	Prevotella		Bacteria		Bacteroidetes	Bacteroidia	Bacteroidales	Prevotellaceae			K	RNA polymerase beta' chain family	K03046
AETFTFHSDLCTLPDK						3.44458e+06			1.05883e+06		935231		1.60168e+06		6.32798e+06	1.58572e+06	3.44458e+06	1.15094e+07	1.4954e+07	Eukaryota	Metazoa	Chordata	Mammalia	Rodentia	Muridae	Rattus	Rattus norvegicus	Eukaryota	Metazoa	Chordata	Mammalia	Rodentia	Muridae			T	ALB/AFP/VDB family	K16141
AETFTFHSDLCTLPDKEK	3.85653e+06	7.92817e+07				3.52102e+07	1.62554e+07	1.80568e+07	1.42892e+07	2.07107e+07	5.37799e+06	2.48855e+06	5.10199e+07		2.32528e+08	5.64518e+07	1.52661e+08	3.82866e+08	5.35526e+08	Eukaryota	Metazoa	Chordata	Mammalia	Rodentia	Muridae	Rattus	Rattus norvegicus	Eukaryota	Metazoa	Chordata	Mammalia	Rodentia	Muridae			T	ALB/AFP/VDB family	K16141
AETGASLDEVQAAAQK					1.01613e+07	1.98579e+07			1.2693e+07	4854677	2.94702e+07	866688			3.27962e+06	9.39933e+06	3.00192e+07	6.05635e+07	9.05828e+07									Bacteria		Firmicutes	Clostridia	Clostridiales				G		K00863	glycerol degradation
AETGFLEDNLVVNAR	2.85135e+06				1.77389e+06	4.43386e+06			1.63345e+06		1.98836e+06		2.70963e+06				9.0591e+06	6.33144e+06	1.53905e+07	Bacteria		Firmicutes	Bacilli	Lactobacillales	Lactobacillaceae	Lactobacillus	Lactobacillus intestinalis	Bacteria		Firmicutes	Bacilli	Lactobacillales	Lactobacillaceae	Lactobacillus		S
AETGKENLEALEK					5.43274e+06	8.24816e+06		3.97765e+06	2.74443e+06	8184291	9.34845e+06	2.30946e+06		4.37063e+06		1.41078e+07	1.76585e+07	4.10651e+07	5.87236e+07	Bacteria		Firmicutes	Clostridia	Clostridiales			Clostridiales bacterium	Bacteria								H	Formate--tetrahydrofolate ligase family	K01938	tetrahydrofolate interconversion
AETLLVECQNK	2.55823e+06	3.04109e+06		1.99522e+06					3.13255e+07		1.94653e+06	1.61222e+06	3.18564e+06				7.59454e+06	3.80699e+07	4.56644e+07									Bacteria								E		K02035
AETLYNALDGSR		5.93162e+06	2.70527e+06		2.15356e+06		1.56814e+07	1.21789e+07		2.937e+06	2.64679e+06						3.86507e+07	5.58378e+06	4.42345e+07									Bacteria		Bacteroidetes	Bacteroidia	Bacteroidales	Muribaculaceae			E	Class-V pyridoxal-phosphate-dependent aminotransferase family	K00831	L-serine biosynthesis
AETLYNALDSSK			2.53365e+06		1.85609e+06				4.11442e+06			9.49065e+06		5.03667e+06			4.38974e+06	1.86417e+07	2.30315e+07									Bacteria		Bacteroidetes	Bacteroidia	Bacteroidales				E		K00831
AETQNLLMR		1.28253e+07		6.33925e+06	1.76311e+06									3.18652e+06		873713	2.09276e+07	4.06024e+06	2.49878e+07									Bacteria		Firmicutes	Clostridia	Clostridiales				E	Bacterial solute-binding protein 5 family	K02035
AETSLEDTLATAWK	3.6794e+06						2.01784e+06	2.77328e+06			7.74777e+06	1.49838e+06			1.47122e+06	5.21693e+06	8.47051e+06	1.59343e+07	2.44048e+07									Bacteria		Bacteroidetes	Bacteroidia	Bacteroidales	Prevotellaceae	Prevotella		M	NAD(P)-dependent epimerase/dehydratase family	K01784	galactose metabolism
AETTTLSAALAK				1.06727e+07	6.35992e+07	8.92423e+07		2.37883e+06		11116522	6.06453e+06					2.96188e+06	1.65893e+08	2.01429e+07	1.86036e+08									Bacteria		Firmicutes	Clostridia	Clostridiales				P	Binding-protein-dependent transport system permease family	K02026
AETVANELVK	2.99347e+07		7.76152e+07		1.85309e+07	2.20766e+07	3.56839e+07	3.21986e+07	4.15798e+07	18064715	4.62876e+07	4.25819e+07	1.96723e+07	4.34556e+07	2.04955e+08	1.92166e+07	2.1604e+08	4.35814e+08	6.51854e+08	Bacteria		Bacteroidetes	Bacteroidia	Bacteroidales	Prevotellaceae	Prevotella		Bacteria		Bacteroidetes	Bacteroidia	Bacteroidales	Prevotellaceae			M
AETVATSQAAK		1.41231e+06	2.4716e+07	1.33274e+07	1.12432e+06		2.42128e+06		1.33973e+06	1.57976e+06	471516	787444	2.67647e+06			543161	4.30013e+07	7.39808e+06	5.03994e+07
AETVLQAHPDCK	1.29803e+06		3.33342e+06		4.4557e+06	2.87912e+06			4.51106e+07	3.6209e+06	6.76264e+06		1.27975e+06	884590	3.16182e+07	4.92145e+06	1.19663e+07	9.41981e+07	1.06164e+08	Bacteria		Firmicutes	Clostridia	Clostridiales	Lachnospiraceae			Bacteria		Firmicutes	Clostridia	Clostridiales	Lachnospiraceae			G
AEVAALLYR	3.21205e+08	2.94025e+08	1.25984e+08	4.18892e+08	3.86724e+08	8.16739e+07	3.11984e+08	1.36163e+08	3.59041e+08	164905016	1.90087e+08	3.32273e+08	2.14819e+08	2.60148e+08	1.97405e+08	1.67785e+08	2.07665e+09	1.88646e+09	3.96311e+09	Bacteria																S
AEVAALVYR	2.96311e+07		4.29899e+06		5.76417e+06	1.11413e+07		5.01253e+06	7.86102e+06		1.98438e+06	8.13345e+06	3.61897e+06	7.80377e+06			5.58481e+07	2.94016e+07	8.52497e+07	Bacteria		Firmicutes	Clostridia	Clostridiales	Oscillospiraceae	Oscillibacter		Bacteria		Firmicutes						O
AEVAQLLTNFATK								1.79109e+06	3.48835e+06				3.35914e+06		8.06193e+06		1.79109e+06	1.49094e+07	1.67005e+07									Bacteria		Firmicutes	Clostridia	Clostridiales	Ruminococcaceae			G		K17624		GH101
AEVATAQAALEK	5.00381e+06	8.34194e+06			9.51873e+06	9.60813e+06	1.36704e+07	4.12213e+06	1.16466e+07	9460607	1.69905e+07	4.59195e+06	6.12611e+06	1.36204e+07		1.17651e+07	5.02651e+07	7.42013e+07	1.24466e+08									Bacteria		Bacteroidetes	Bacteroidia	Bacteroidales	Bacteroidaceae	Bacteroides	Bacteroides sartorii	D
AEVATLFFR	3.25563e+07	6.02774e+06			1.85428e+07	6.76181e+06	1.00376e+07	7.55443e+06	1.60889e+07	6.68059e+06	1.32127e+07	1.09225e+07	1.27268e+07	1.82901e+07	2.90012e+07	1.05612e+07	8.14807e+07	1.17484e+08	1.98965e+08	Bacteria		Firmicutes	Clostridia					Bacteria		Firmicutes						S
AEVATLLYR	2.00517e+07	5.63562e+06	3.15642e+07	8.09441e+07	4.77573e+07	1.05193e+07	7.85585e+07	2.42917e+07	3.08847e+07	52717640	1.12936e+07	1.35905e+07	2.91432e+07	4.83175e+07	4.15217e+07	3.72742e+07	2.99322e+08	2.64743e+08	5.64065e+08	Bacteria		Firmicutes						Bacteria		Firmicutes	Clostridia	Clostridiales				O
AEVATLVYR	2.77411e+07	1.21981e+07	3.40471e+07	3.0723e+07	4.18045e+07	2.42397e+07	6.83441e+06	1.39168e+07	1.74315e+07	2.62096e+07	7.49286e+06	8.60318e+07	1.73231e+07	1.7162e+07	1.30668e+07	1.00019e+07	1.91505e+08	1.94719e+08	3.86224e+08	Bacteria		Firmicutes	Clostridia	Clostridiales				Bacteria		Firmicutes	Clostridia	Clostridiales				S
AEVCVLGKPDTQVLLER		849475							1.43548e+07		4.8441e+06				2.4779e+07	4.20418e+06	849475	4.81821e+07	4.90315e+07	Bacteria		Firmicutes	Clostridia	Clostridiales	Lachnospiraceae			Bacteria		Firmicutes	Clostridia	Clostridiales	Lachnospiraceae			G
AEVDAEANR	3.28252e+06		4.65788e+06	1.71289e+06	2.56793e+06	5.21896e+06	6.35793e+06	3.03391e+06	1.21412e+06	4.59106e+06	2.8437e+06	595258	2.08607e+06			5.33805e+06	2.6832e+07	1.66683e+07	4.35003e+07									Bacteria		Bacteroidetes	Bacteroidia	Bacteroidales	Prevotellaceae	Prevotella		EG	IlvD/Edd family	K01687	L-isoleucine biosynthesis
AEVDLQGLK	9.40805e+06		1.22232e+07		1.22449e+07	1.22854e+07	1.32979e+07	9.83528e+06	8.94794e+06	18671138	1.47398e+07	1.5422e+07	9.67125e+06	9.87068e+06	7.76604e+06	1.16865e+07	6.92948e+07	9.67753e+07	1.6607e+08									Eukaryota	Metazoa	Chordata	Mammalia	Rodentia				U	Annexin family	K17099
AEVEGDTSK	2.59838e+06			439815			4.44025e+06		693965				221448		618510		7.47844e+06	1.53392e+06	9.01237e+06
AEVENSGLNDTLQVK	2.72397e+06		1.7036e+06								2.11677e+06	2.26231e+06	2.87839e+06	1.41321e+06	1.89536e+06	1.73597e+07	4.42757e+06	2.79257e+07	3.23533e+07									Bacteria								E	ComF family
AEVFPDPDQELLR		3.76774e+06															3.76774e+06		3.76774e+06									Bacteria								I	3-oxoacid CoA-transferase subunit B family	K01040	L-glutamate degradation via hydroxyglutarate pathway
AEVGKPLGYFYGMSYSGLWQNQEQLDAAR	1.38297e+06							1.87424e+07			8.8329e+06	1.9092e+07				3.92134e+06	2.01254e+07	3.18463e+07	5.19717e+07									Bacteria		Bacteroidetes	Bacteroidia	Bacteroidales				P	TonB-dependent receptor family
AEVGLQEVK	2.61458e+07		2.60371e+07		2.41829e+07	2.69231e+07	2.70025e+07	2.32079e+07		25618668	1.45686e+07	1.0335e+07				2.13862e+07	1.53499e+08	7.19086e+07	2.25408e+08	Bacteria		Firmicutes	Clostridia	Clostridiales			Clostridiales bacterium
AEVLNEALNTAR	4.00693e+06		1.58222e+06			1.8826e+06				2.54024e+06	1.36183e+07	1.79214e+06	4.3894e+06		994500		7.47174e+06	2.33346e+07	3.08063e+07	Bacteria		Firmicutes	Clostridia	Clostridiales				Bacteria		Firmicutes						M		K07251
AEVLNSLTTADLQK		3.45405e+06	3.9613e+07	1.86705e+07	2.12671e+06	9.40603e+06	7.21048e+06	1.78602e+06	8.62466e+06	4.86103e+06		8.18438e+06	1.13648e+07	2.20206e+06	3.77024e+06	1.32708e+07	8.22668e+07	5.2278e+07	1.34545e+08									Bacteria		Bacteroidetes	Bacteroidia	Bacteroidales				S	Peptidase M16 family	K07263
AEVNQELFDQVYGK	5.80801e+06				6.62419e+06	9.12124e+06	2.76344e+06	1.7651e+06		5.29103e+06	7.07189e+06			5.55085e+06		5.62991e+06	2.6082e+07	2.35437e+07	4.96256e+07	Bacteria		Bacteroidetes	Bacteroidia	Bacteroidales	Prevotellaceae	Prevotella	Prevotella rara	Bacteria		Bacteroidetes	Bacteroidia	Bacteroidales	Prevotellaceae	Prevotella		O	FKBP-type PPIase family	K03545
AEVPSGASTGENEAVELR	2.88779e+07	7.69748e+07	6.29768e+07	1.85005e+07	9.23037e+06	1.82511e+07	1.37767e+07	5.3459e+07	5.73375e+07	43134720	1.31583e+07	1.52122e+07	4.25495e+07	1.8687e+07	4.96422e+06	1.55166e+07	2.82047e+08	2.1056e+08	4.92607e+08	Bacteria		Firmicutes	Bacilli					Bacteria		Firmicutes	Bacilli	Lactobacillales	Lactobacillaceae	Lactobacillus		G	Enolase family	K01689	glycolysis
AEVQSALDNSYNVVR	8.39921e+06	5.17128e+06	2.91221e+06	1.21693e+07				5.18568e+06		6805538	1.2409e+07	6.63086e+06	7.29224e+06	6.71176e+06	1.06706e+07	6.38429e+06	3.38377e+07	5.69042e+07	9.07419e+07									Bacteria		Bacteroidetes	Bacteroidia	Bacteroidales	Prevotellaceae	Prevotella	Prevotella sp. PCHR	U	SecD/SecF family	K03072
AEVQSAVDNSFLVVR	3.132e+06			2.10949e+06		1.99718e+06	7.08846e+06	1.72572e+07	9.89572e+06	16920096	1.88413e+06	1.81605e+06	4.27011e+06	7.61971e+06	7.48403e+06	4.2233e+06	3.15843e+07	5.41131e+07	8.56974e+07	Bacteria		Bacteroidetes	Bacteroidia	Bacteroidales	Prevotellaceae	Prevotella		Bacteria		Bacteroidetes	Bacteroidia	Bacteroidales	Prevotellaceae			U	SecD/SecF family	K03072
AEVSGYELELR	6.8927e+06				9.4247e+06	7.90318e+06	1.04971e+07	1.12735e+07	8.46055e+06	8856978	1.39118e+07	1.12971e+07	7.70147e+06	9.19525e+06		8.59667e+06	4.59911e+07	6.80198e+07	1.14011e+08	Bacteria		Bacteroidetes	Bacteroidia	Bacteroidales	Porphyromonadaceae		Porphyromonadaceae bacterium	Bacteria								P	TonB-dependent receptor family
AEVTALLQSDLAK	2.46291e+06					5.47567e+06		4.66702e+06	2.20928e+06		6.83194e+06	2.64608e+06		2.17791e+07	3.12945e+07	4.69237e+06	1.26056e+07	6.94533e+07	8.20589e+07	Bacteria		Firmicutes	Clostridia	Clostridiales	Lachnospiraceae	Oribacterium		Bacteria								M	Bacterial solute-binding protein 7 family
AEVVHSLAK	1.24194e+07	4.28586e+06		1.0483e+06	3.29572e+06	3.21119e+06	1.17382e+07		5.46305e+06	6.2855e+06	1.58075e+07	4.43406e+06	7.19199e+06	2.14468e+06	2.95672e+06	8.95432e+06	3.59987e+07	5.32378e+07	8.92365e+07									Bacteria		Bacteroidetes	Bacteroidia	Bacteroidales	Prevotellaceae			E	Class-II aminoacyl-tRNA synthetase family	K01914	L-asparagine biosynthesis
AEVVSGTVGALR	3.86442e+06				3.01619e+06		3.57684e+06	3.68123e+06	2.49956e+06	4635994	4.47392e+06	6.96829e+06	8.17853e+06	4.76701e+06		4.9839e+06	1.41387e+07	3.65072e+07	5.06459e+07
AEVVVPDDNTGATVVVK		7.01519e+06															7.01519e+06		7.01519e+06
AEWNGAGYTNATTGVK	1.80968e+07	2.75589e+07	1.4755e+07	1.60158e+07	2.30739e+06	4.25963e+06	5.8294e+06		4.92186e+07	3.34291e+06	9.67577e+06	8.21656e+06	1.73368e+07	2.35831e+07	3.34782e+07	1.15847e+07	8.88229e+07	1.56437e+08	2.4526e+08									Bacteria								K
AEYDATGNTDNYYFK			4.33766e+07	1.03506e+08			1.79309e+07	5.82289e+07	1.72173e+07		8.34517e+07	2.60192e+07	4.66715e+06	5.87647e+06	4.33613e+06	7.66755e+07	2.23043e+08	2.18244e+08	4.41286e+08									Bacteria		Firmicutes	Clostridia	Clostridiales	Ruminococcaceae	Ruminococcus		G	Glycosyl hydrolase 48 (cellulase L) family; Glycosyl hydrolase 9 (cellulase E) family	K05988		GH66
AEYGDYVTGPK	2.01446e+07	2.93457e+06	1.35643e+07	1.73266e+07	1.97228e+07	1.88969e+07	2.35787e+07	2.17733e+07	1.94604e+07	1.87147e+07	1.23829e+07	8.40064e+06	2.03833e+07	2.56888e+07	1.74835e+07	7.51972e+06	1.37942e+08	1.30034e+08	2.67976e+08									Bacteria		Firmicutes						EH		K00053
AEYGVLLDLLNK	3.68434e+06				2.82169e+06	2.85081e+06	3.28109e+06	5.8429e+06	2.07377e+06	6101785	8.47194e+06	1.87943e+06	3.72848e+06	1.15204e+06	1.60486e+06	6.87389e+06	1.84808e+07	3.18862e+07	5.0367e+07	Bacteria		Bacteroidetes	Bacteroidia	Bacteroidales	Prevotellaceae	Prevotella		Bacteria		Bacteroidetes	Bacteroidia	Bacteroidales	Prevotellaceae	Prevotella		F	PurH family	K00602	IMP biosynthesis via de novo pathway
AEYGVLLDLLNKK	3.6581e+06				2.85263e+06	2.18649e+06	3.36262e+06	2.95189e+06	1.58644e+06	6308786	4.70577e+06		3.45249e+06		1.42461e+06	5.02053e+06	1.50117e+07	2.24986e+07	3.75104e+07	Bacteria		Bacteroidetes	Bacteroidia	Bacteroidales	Prevotellaceae	Prevotella		Bacteria		Bacteroidetes	Bacteroidia	Bacteroidales	Prevotellaceae	Prevotella		F	PurH family	K00602	IMP biosynthesis via de novo pathway
AEYLHFTPDFVLGR	3.43318e+07	1.97113e+06	799341	6.51103e+07	3.16825e+07	4.71107e+07	2.59975e+07	1.4324e+07	4.53451e+07	38220728	2.46882e+07		1.25729e+07		2.39857e+07	3.18551e+07	2.21327e+08	1.76668e+08	3.97995e+08	Eukaryota	Metazoa	Chordata	Mammalia	Rodentia				Eukaryota	Metazoa	Chordata	Mammalia	Rodentia	Muridae	Rattus		S	CLCR family	K05030
AEYLQTWSTLLPNLNK	1.12954e+07			9.11731e+06	4.1392e+06	5.11806e+06	3.69185e+06	1.66177e+07	3.27502e+07	9614356	1.16944e+07	7.29587e+06	1.34743e+07		7.39823e+06	2.0916e+07	4.99795e+07	1.03143e+08	1.53123e+08	Eukaryota	Metazoa	Chordata	Mammalia					Eukaryota	Metazoa	Chordata	Mammalia	Rodentia	Muridae			S	Nucleotide pyrophosphatase/phosphodiesterase family	K01513
AEYNEVGELTLLGR	4.57012e+06	653548		3.42564e+06		1.4691e+06	3.48885e+06	9.01058e+06	3.94055e+06	3522196	4.3342e+06	3.38351e+06	3.52888e+06		8.12166e+06	4.7941e+06	2.26178e+07	3.16251e+07	5.42429e+07									Bacteria		Bacteroidetes	Bacteroidia	Bacteroidales
AEYPLAVQR	2.84989e+06				1.43869e+07	6.53738e+07			1.72107e+07	15251664	1.89005e+07	5.40057e+06	8.23461e+06			6.9766e+06	8.26106e+07	7.19747e+07	1.54585e+08	Bacteria								Bacteria		Firmicutes	Clostridia	Clostridiales				C	Complex I 51 kDa subunit family	K00335
AEYPVTVNAGAEVSK							1.36053e+07										1.36053e+07		1.36053e+07
AEYQSALAAGK		5.54369e+06		7.09849e+06	3.2677e+07	8.14049e+06	2.72762e+07	2.29171e+07	8.55744e+06	4.98492e+06	7.16932e+06	5.64928e+06		1.07278e+07			1.03653e+08	3.70888e+07	1.40742e+08									Bacteria		Bacteroidetes						M		K21572
AEYSFNLASHK					8.6297e+06	5.31899e+06			2.00512e+07	5983069							1.39487e+07	2.60342e+07	3.99829e+07
AEYVDEWAAAGR			4.79059e+06	1.14194e+07				2.81931e+06	2.99222e+06			4.37922e+06	2.20213e+06	1.6628e+06	2.59488e+06	1.55367e+06	1.90293e+07	1.53849e+07	3.44142e+07									Bacteria		Bacteroidetes	Bacteroidia	Bacteroidales				C		K03737
AEYWKDENAR	6.30755e+06		2.66128e+06	1.66168e+07	1.76031e+06	5.74457e+06	5.3553e+06		1.85255e+06	2.17425e+06	4.53627e+06	2.37179e+06	3.4221e+06	1.70296e+06	2.86534e+06	1.40057e+07	3.84458e+07	3.2931e+07	7.13768e+07									Bacteria		Bacteroidetes	Bacteroidia	Bacteroidales	Bacteroidaceae	Bacteroides		S
AFAAALEDAK	1.52034e+06							2.24381e+06			9.95969e+06	1.59078e+06	2.71104e+06		3.21492e+06	6.99569e+06	3.76415e+06	2.44721e+07	2.82363e+07	Bacteria								Bacteria		Bacteroidetes	Bacteroidia	Bacteroidales				F	Phosphoglycerate kinase family	K00927	glycolysis
AFAAALEGAK	4.01239e+06		6.92554e+06	1.50418e+07	2.35222e+06	4.39009e+06			1.94345e+06		6.603e+06	1.23539e+06				3.31539e+06	3.2722e+07	1.30972e+07	4.58193e+07	Bacteria		Bacteroidetes	Bacteroidia	Bacteroidales				Bacteria								F		K00927
AFAASNNVDQLLEK		1.19394e+07	1.65609e+06	4.44774e+07													5.80729e+07		5.80729e+07									Bacteria		Firmicutes	Clostridia	Clostridiales	Ruminococcaceae	Acutalibacter		G		K02027
AFAAVATSWDTYYPGALR				6.10174e+06												3.7439e+06	6.10174e+06	3.7439e+06	9.84564e+06									Bacteria		Bacteroidetes	Bacteroidia	Bacteroidales	Prevotellaceae	Prevotella		O
AFADADAFLQGK	8.49004e+06						4.2653e+06		3.37491e+06	11360955	1.73469e+07		1.58103e+07	1.27275e+07	4.52417e+06		1.27553e+07	6.51448e+07	7.79001e+07									Bacteria		Firmicutes	Clostridia	Clostridiales	Ruminococcaceae	Pseudoflavonifractor
AFADELEENLK	5.84146e+06	8.77012e+06	733700	3.51122e+06	9.15649e+06	1.63202e+07	1.21409e+07	5.09863e+06	2.38549e+07	7.51963e+06	5.64816e+06	1.29866e+07	2.89296e+07	1.08412e+07	2.59175e+07	8.30996e+06	6.15727e+07	1.24007e+08	1.8558e+08	Bacteria		Firmicutes	Clostridia	Clostridiales				Bacteria		Firmicutes	Clostridia	Clostridiales				E	FldB/FldC dehydratase alpha/beta subunit family	K20626
AFADFALANK		2.53098e+07	2.70396e+07	2.12586e+07		2.72559e+06	3.46248e+07	4.50616e+07	4.87917e+07		8.77425e+07	1.00673e+08	4.60515e+06	6.38014e+07	6.34694e+06	7.63766e+07	1.5602e+08	3.88337e+08	5.44357e+08									Bacteria		Firmicutes	Clostridia	Clostridiales	Ruminococcaceae	Ruminococcus	Ruminococcus sp. CAG:254	M
AFADLGLLEDAK								8.9262e+06	1.55184e+06								8.9262e+06	1.55184e+06	1.0478e+07
AFADQLVNLTVK	2.43546e+08		1.55229e+07	3.80124e+07	8.83477e+07	1.00667e+08	1.3215e+08	1.65035e+08	1.04745e+08	1.32257e+08	1.96268e+08	1.095e+08	1.77622e+08	3.4218e+06	1.12119e+08	2.01516e+08	7.83281e+08	1.03745e+09	1.82073e+09	Bacteria		Bacteroidetes						Bacteria		Bacteroidetes						J	Bacterial ribosomal protein bL12 family	K02935
AFAEALKPQLGR											2.61333e+06	5.56681e+06		4.18423e+06		1.81809e+06		1.41825e+07	1.41825e+07									Bacteria		Firmicutes	Clostridia	Clostridiales				G	BPG-independent phosphoglycerate mutase family	K15633	glycolysis
AFAEGDVETAR	4.29689e+07	5.92238e+06	3.8331e+07		2.77817e+07	2.9825e+07	1.82235e+07	2.22227e+07	1.27471e+07	56896332	3.66555e+07	2.51105e+07	6.1723e+07	4.06238e+07		4.67594e+07	1.85275e+08	2.80516e+08	4.65791e+08	Bacteria		Verrucomicrobia	Verrucomicrobiae	Verrucomicrobiales	Akkermansiaceae	Akkermansia	Akkermansia muciniphila	Bacteria		Verrucomicrobia	Verrucomicrobiae	Verrucomicrobiales	Akkermansiaceae	Akkermansia		EM	DapA family	K01639	N-acetylneuraminate degradation
AFAEQLVNLSVK	2.85599e+08	1.31889e+08	2.29727e+08	5.64616e+08	8.77513e+07	1.13043e+08	1.32344e+08	2.25241e+08	9.80242e+07	1.48895e+08	2.10256e+08	1.48484e+08	2.18791e+08	1.1766e+08	1.40258e+08	2.59489e+08	1.77021e+09	1.34186e+09	3.11207e+09	Bacteria		Bacteroidetes						Bacteria		Bacteroidetes	Bacteroidia	Bacteroidales				J	Bacterial ribosomal protein bL12 family	K02935
AFAEQLVNLTVK	6.96542e+08	1.73035e+08	1.02377e+09	2.07894e+09	4.18899e+08	5.39807e+08	5.55676e+08	7.3818e+08	4.69377e+08	452233808	8.46822e+08	5.5603e+08	5.32462e+08	2.84652e+08	5.4181e+08	1.03441e+09	6.22485e+09	4.7178e+09	1.09426e+10	Bacteria								Bacteria		Bacteroidetes	Bacteroidia	Bacteroidales				J	Bacterial ribosomal protein bL12 family	K02935
AFAEQLVSLSVK	1.75854e+07				3.96387e+06		1.10272e+07	1.08151e+07	8.57669e+06	7.7316e+06	7.95635e+06	1.17752e+06	5.77844e+06		1.88593e+06		4.33915e+07	3.31065e+07	7.6498e+07									Bacteria		Bacteroidetes	Bacteroidia	Bacteroidales				J	Bacterial ribosomal protein bL12 family	K02935
AFAESVEANQQR		8.47259e+06				4.74661e+07		1.3236e+06	2.53442e+06	12847133	1.52301e+07	3.63913e+06		2.9806e+06	6.54789e+06	8.21475e+06	5.72622e+07	5.1994e+07	1.09256e+08									Bacteria		Firmicutes	Clostridia	Clostridiales	Clostridiaceae	Butyricicoccus	Butyricicoccus porcorum	C	Iron-containing alcohol dehydrogenase family	K00217
AFAEVLNNLDVK	7.8165e+06	9.77815e+06	2.18955e+06		4.54574e+06			6.77556e+06	1.64668e+07	9.00712e+06	1.22516e+07	1.12789e+07	9.01774e+06	3.21012e+07	2.22091e+06	5.47759e+06	3.11055e+07	9.78219e+07	1.28927e+08	Bacteria		Firmicutes	Bacilli	Lactobacillales	Lactobacillaceae	Lactobacillus		Bacteria		Firmicutes	Bacilli	Lactobacillales	Lactobacillaceae	Lactobacillus		J	Universal ribosomal protein uL4 family	K02926
AFAFSATDEQVER	2.88683e+07				1.42992e+07	1.83276e+07	1.15243e+07	2.21425e+07	2.09529e+06	25989816	2.65287e+07	5.51789e+07	4.60317e+07	2.5054e+07	3.13826e+06	4.3877e+07	9.5162e+07	2.27894e+08	3.23056e+08									Bacteria		Firmicutes	Clostridia	Clostridiales				G
AFAGESQAR			5.76953e+06	1.18712e+07	8.38939e+06	6.55714e+06	8.35745e+06	4.40299e+06	1.85342e+07	7.30754e+06	4.17863e+06	8.31468e+06	5.92348e+06	7.02149e+06	6.82968e+06	5.70994e+06	4.53477e+07	6.38196e+07	1.09167e+08									Bacteria		Firmicutes						C
AFAGLLKR		1.29079e+07															1.29079e+07		1.29079e+07									Bacteria		Firmicutes	Clostridia	Clostridiales	Lachnospiraceae	Butyrivibrio		S
AFALALMEATK													6.56761e+06					6.56761e+06	6.56761e+06									Bacteria		Proteobacteria	Alphaproteobacteria
AFANANDATQGLSPK	9.42729e+06	2.34237e+07	2.42848e+07		5.73371e+06			4.55769e+06	1.64361e+07		8.66149e+06	5.46626e+06		3.47141e+06	1.11722e+07		6.74272e+07	4.52075e+07	1.12635e+08									Bacteria		Firmicutes	Clostridia	Clostridiales				E	Bacterial solute-binding protein 5 family	K02035
AFANANDNTK	2.6612e+06	3.35939e+06		2.01771e+06	3.51467e+06		3.72789e+06	1.62715e+06	4.91453e+06		1.63738e+06	427525	1.74319e+06	3.57558e+06	5.85038e+06		1.6908e+07	1.81486e+07	3.50566e+07									Bacteria		Firmicutes	Clostridia	Clostridiales				E	Bacterial solute-binding protein 5 family	K02035
AFAPNVTDYWSR				5.12613e+06													5.12613e+06		5.12613e+06																	S
AFAQSGWTVALCDLK			2.62703e+06	1.42424e+06	2.19187e+06				1.37289e+07			598022	1.51421e+06		1.48702e+07	4.8995e+06	6.24315e+06	3.56108e+07	4.18539e+07									Bacteria		Firmicutes	Clostridia	Clostridiales				I	3-hydroxyacyl-CoA dehydrogenase family	K00074	butanoate metabolism
AFAQTGEWTVALCDLK		1.66707e+06			4.3284e+06			2.13358e+06	2.56917e+07		2.76333e+06				1.9092e+07	4.61906e+06	8.12904e+06	5.21661e+07	6.02951e+07									Bacteria		Firmicutes	Clostridia	Clostridiales	Ruminococcaceae			I	3-hydroxyacyl-CoA dehydrogenase family	K00074	butanoate metabolism
AFAQVDGYEVALCDLK					902401	2.83826e+06	2.06015e+06		1.20183e+07	1.29867e+06		406616		5.1954e+06	4.08013e+07		5.80081e+06	5.97203e+07	6.55211e+07	Bacteria		Firmicutes	Clostridia	Clostridiales				Bacteria		Firmicutes	Clostridia	Clostridiales	Lachnospiraceae			I	3-hydroxyacyl-CoA dehydrogenase family	K00074	butanoate metabolism
AFAQVEGYEVALCDLK									2.60502e+07						1.22634e+07			3.83136e+07	3.83136e+07	Bacteria		Firmicutes	Clostridia	Clostridiales	Lachnospiraceae	Roseburia		Bacteria		Firmicutes						I	3-hydroxyacyl-CoA dehydrogenase family	K00074	butanoate metabolism
AFASLDELMAALK		8.54902e+06								982401	2.62575e+06		1.66278e+06		9.16825e+06		8.54902e+06	1.44392e+07	2.29882e+07									Bacteria							bacterium D16-50	N	Bacterial flagellin family	K02406
AFASLDELMSALK	1.29536e+06	3.01514e+06			971885	1.31607e+06		1.05134e+06	3.08348e+06	1.22402e+06		481411	695897	1.20347e+06	7.39577e+06		7.6498e+06	1.4084e+07	2.17338e+07									Bacteria							bacterium D16-50	N	Bacterial flagellin family	K02406
AFASLDEMMSALK					7.95628e+06		3.42095e+06	2.28024e+06	1.14218e+07		690887		3.18514e+06		1.08363e+06	1.08605e+06	1.36575e+07	1.74675e+07	3.1125e+07									Bacteria							bacterium D16-50
AFASMDEMMAALK								4.87598e+06				1.03045e+06	3.252e+06		1.47252e+06		4.87598e+06	5.75497e+06	1.06309e+07	Bacteria								Bacteria							bacterium D16-50	N	Bacterial flagellin family	K02406
AFATAEVASNPNNK	1.63167e+07		1.36599e+07		2.57232e+07	5.3147e+07	9.19718e+06	4.51094e+07	7.22099e+07	2.48986e+07	3.549e+07	9.13502e+06	1.1353e+07	2.04333e+07	1.31215e+07	3.49936e+07	1.63153e+08	2.21635e+08	3.84788e+08									Bacteria		Bacteroidetes	Bacteroidia	Bacteroidales	Prevotellaceae	Prevotella		S		K20543
AFATNFNPELNLR	2.7973e+07	1.54696e+06	2.55154e+07	3.68806e+07	2.04248e+07	2.30878e+07	2.8724e+07	3.13324e+07	5.21357e+06	2.45103e+07	3.00284e+07	2.31865e+07	2.20822e+07	9.06802e+06	9.308e+06	2.93089e+07	1.95485e+08	1.52706e+08	3.48191e+08									Bacteria		Bacteroidetes	Bacteroidia	Bacteroidales				E	Saccharopine dehydrogenase family	K00290
AFCDDAFEGFAR		3.72113e+06	1.27896e+06		1.2284e+07	6.95007e+06			3.79784e+06		3.9427e+06					3.90006e+06	2.42342e+07	1.16406e+07	3.58748e+07									Bacteria		Firmicutes	Clostridia	Clostridiales				G	BPG-independent phosphoglycerate mutase family	K15633	glycolysis
AFCNAVVECLVK			1.89272e+06			4.8918e+06	5.25443e+06		1.33379e+07	1.7799e+06		3.25635e+06		2.3388e+06	7.42655e+06		1.2039e+07	2.81395e+07	4.01785e+07									Bacteria		Bacteroidetes	Bacteroidia	Bacteroidales	Barnesiellaceae	Barnesiella	Barnesiella sp. WM24	K
AFDDAVAAEEAAYK	4.33636e+06		1.74232e+06	1.30494e+07					1.2388e+06			1.27419e+06	1.2344e+07	7.47748e+06	6.20565e+06		1.91281e+07	2.85401e+07	4.76682e+07									Bacteria		Proteobacteria	Alphaproteobacteria
AFDDQCTGANPR					6.99575e+06	4.92145e+06			1.52801e+06			1.1609e+06					1.19172e+07	2.68891e+06	1.46061e+07									Bacteria		Firmicutes						C	Aldehyde dehydrogenase family; Iron-containing alcohol dehydrogenase family	K04072
AFDDQCTTANPR									1.40478e+07									1.40478e+07	1.40478e+07	Bacteria								Bacteria		Firmicutes	Clostridia	Clostridiales	Ruminococcaceae	Ruminococcus		C	Aldehyde dehydrogenase family; Iron-containing alcohol dehydrogenase family	K04072
AFDFAPVFSVDTSK											848791		1.8605e+06	6.59104e+06				9.30033e+06	9.30033e+06									Bacteria		Firmicutes	Clostridia	Clostridiales	Eubacteriaceae	Eubacterium		N
AFDLQLPDADAENLK				5.32172e+06							5.55611e+06	2.66838e+06				3.75751e+06	5.32172e+06	1.1982e+07	1.73037e+07									Bacteria		Bacteroidetes	Bacteroidia	Bacteroidales	Muribaculaceae			IQ	Acyl carrier protein (ACP) family	K02078	fatty acid biosynthesis
AFDQAFMSAAYAK						8.20826e+06											8.20826e+06		8.20826e+06	Bacteria		Firmicutes	Clostridia	Clostridiales				Bacteria		Firmicutes	Clostridia	Clostridiales	Clostridiaceae	Butyricicoccus	Butyricicoccus porcorum	G	Transketolase family	K00615
AFDTSRPVQYER	6.55395e+06		1.04183e+06	4.74485e+06		5.14851e+06	9.02624e+06	6.53161e+06	2.79007e+06	2.69307e+06		2.0547e+06	5.80001e+06			1.52121e+06	3.3047e+07	1.48591e+07	4.79061e+07	Bacteria		Bacteroidetes	Bacteroidia	Bacteroidales	Prevotellaceae			Bacteria		Bacteroidetes	Bacteroidia	Bacteroidales	Bacteroidaceae			G	Glycosyl hydrolase 2 family	K01190
AFDVLNAELGQTYR	1.52389e+07		1.69454e+06	1.83521e+07					1.00758e+07		8.7825e+06		6.89135e+06	1.10192e+07	2.6528e+07	8.2327e+06	3.52855e+07	7.15295e+07	1.06815e+08	Bacteria		Firmicutes	Bacilli	Lactobacillales	Lactobacillaceae	Lactobacillus	Lactobacillus murinus	Bacteria		Firmicutes	Bacilli	Lactobacillales	Lactobacillaceae	Lactobacillus		O	Peroxiredoxin family	K03386
AFDVPLEEGPVSR	3.2558e+06		377379		2.30917e+06	1.12634e+06		3.45227e+06		1.7432e+06		936653	4.71227e+06	2.57731e+06	1.40492e+07		1.0521e+07	2.40186e+07	3.45396e+07	Eukaryota	Metazoa	Chordata	Mammalia	Rodentia				Eukaryota	Metazoa	Chordata	Mammalia	Rodentia				S	Glyoxalase I family
AFDVVEDGAFK	2.11843e+06	9.87968e+06	1.32084e+06											1.76683e+06	4.5817e+06		1.3319e+07	6.34853e+06	1.96675e+07									Bacteria		Firmicutes	Clostridia	Clostridiales	Lachnospiraceae			J	Universal ribosomal protein uS8 family	K02994
AFEAGLTPLLCCGESLEQR	1.85011e+06			1.42007e+06					4.92078e+06		2.51022e+06		1.96171e+06		2.47597e+06	3.28746e+06	3.27018e+06	1.51561e+07	1.84263e+07	Bacteria		Firmicutes	Clostridia	Clostridiales				Bacteria								G	Triosephosphate isomerase family	K00927	gluconeogenesis
AFEASELDFSPLYDTLK	3.35389e+06		7.94875e+06	7.71254e+06			1.59569e+06	1.48288e+07	2.08569e+06	5.56256e+06		1.17376e+06	2.12216e+06	996926		2.75995e+06	3.54397e+07	1.4701e+07	5.01407e+07									Bacteria		Bacteroidetes	Bacteroidia	Bacteroidales	Prevotellaceae	Prevotella		J	Universal ribosomal protein uL10 family	K02864
AFEEGALSLEDVVAYAK	3.49391e+06			1.21006e+07	6.58304e+06	8.98663e+06	7.47006e+06	2.55283e+07	2.43565e+07	3.95092e+06	1.66962e+07	5.95379e+06	4.98276e+06	2.28336e+06	9.42172e+06	1.12884e+07	6.41626e+07	7.89336e+07	1.43096e+08									Bacteria		Bacteroidetes	Bacteroidia	Bacteroidales				G	Xylose isomerase family	K01805
AFEGTDFNLLETQYGEGDAAK			1.65359e+06						5.47551e+06		1.13976e+06	2.32455e+06	620588		1.56107e+07		1.65359e+06	2.51711e+07	2.68247e+07	Bacteria								Bacteria							bacterium 1XD8-76	G	Bacterial solute-binding protein 2 family	K10439
AFEHGLTPLLCCGESLEQR									1.05904e+07									1.05904e+07	1.05904e+07	Bacteria		Firmicutes	Clostridia	Clostridiales				Bacteria								G	Triosephosphate isomerase family	K00927	gluconeogenesis
AFEHGLTPLLCCGETLTQR					1.12323e+06				2.64364e+07			1.24629e+06			5.83866e+06		1.12323e+06	3.35214e+07	3.46446e+07	Bacteria		Firmicutes	Clostridia	Clostridiales				Bacteria		Firmicutes	Clostridia	Clostridiales				G	Triosephosphate isomerase family	K00927	gluconeogenesis
AFEHGLTPLMCCGETLEQR				2.01966e+06	5.04217e+06				2.89223e+07		2.12234e+06		1.12229e+06		1.42823e+06	741403	7.06183e+06	3.43366e+07	4.13984e+07	Bacteria								Bacteria		Firmicutes						G	Triosephosphate isomerase family	K00927	gluconeogenesis
AFEHGLTPLVCCGETLTQR									6.92122e+06									6.92122e+06	6.92122e+06	Bacteria		Firmicutes	Clostridia	Clostridiales				Bacteria								G	Triosephosphate isomerase family	K00927	gluconeogenesis
AFENALASKPDALLSATQVPDSTR															7.96078e+06			7.96078e+06	7.96078e+06	Bacteria		Firmicutes	Clostridia	Clostridiales	Lachnospiraceae	Oribacterium	Oribacterium asaccharolyticum	Bacteria		Firmicutes						G		K10439
AFEPDWLVAMGGGSPLDAAK						1.73646e+06			7.15286e+06	1.52148e+06	1.44691e+07	1.57156e+06	1.17619e+06		3.14113e+06	4.76514e+06	1.73646e+06	3.37974e+07	3.55339e+07	Bacteria		Firmicutes	Clostridia	Clostridiales				Bacteria		Firmicutes	Clostridia	Clostridiales				C	Iron-containing alcohol dehydrogenase family
AFEPDWLVSMGGGSPLDAAK						1.73646e+06			7.15286e+06	1.52148e+06	1.44691e+07	1.57156e+06	1.17619e+06		3.14113e+06	4.76514e+06	1.73646e+06	3.37974e+07	3.55339e+07	Bacteria		Firmicutes	Clostridia	Clostridiales				Bacteria		Firmicutes	Clostridia	Clostridiales				C	Iron-containing alcohol dehydrogenase family
AFESAGYQSGQLK		1.36949e+06	8.28067e+06			8.23805e+06		2.26418e+06			4.17719e+06	4.00729e+06	2.11932e+06		9.14826e+06	8.60112e+06	2.01524e+07	2.80532e+07	4.82056e+07
AFFAQDLDGVK			5.9428e+06					1.08003e+06									7.02282e+06		7.02282e+06									Bacteria		Bacteroidetes	Bacteroidia	Bacteroidales				S		K09973
AFFLSQGGAFGVDEFAAAK	3.82217e+07			5.14464e+06	1.81218e+07	1.09365e+07	2.35757e+06	917159	1.7772e+06	2.25769e+07	8.49066e+07	865739	3.38142e+07	3.56783e+06	2.34917e+06	4.68289e+07	7.56994e+07	1.96687e+08	2.72386e+08									Bacteria		Firmicutes	Clostridia	Clostridiales				E	Bacterial solute-binding protein 5 family	K02035
AFFNLPVR					2.24413e+07	2.45224e+07	2.06307e+07	2.78842e+07		6.64355e+06	1.05138e+07	9.76737e+06		4.93932e+06		1.24962e+07	9.54785e+07	4.43602e+07	1.39839e+08	Viruses				Ortervirales	Retroviridae	Lentivirus	Human immunodeficiency virus 1	Bacteria		Bacteroidetes	Bacteroidia	Bacteroidales	Muribaculaceae		Muribaculaceae bacterium Isolate-104 (HZI)	S
AFGAGQSNDR	1.56923e+06	1.17616e+06	4.12473e+07	1.14228e+08	1.00462e+08	7.27576e+06	5.21832e+06	2.90644e+06	6.52274e+06	7.64709e+06	4.11463e+07	1.07966e+07	7.13092e+06		7.66884e+06	2.9568e+07	2.74083e+08	1.1048e+08	3.84564e+08									Bacteria		Bacteroidetes	Bacteroidia	Bacteroidales	Prevotellaceae	Prevotella	Prevotella sp. P2-180
AFGFEDWLTNPDFNTADAR	1.47506e+07			4.81938e+07	1.88353e+06		1.86419e+06		864093	1.15919e+06	5.07338e+06		2.59167e+07		774946	1.30603e+07	6.66921e+07	4.68486e+07	1.13541e+08	Bacteria		Bacteroidetes	Bacteroidia	Bacteroidales				Bacteria		Bacteroidetes	Bacteroidia	Bacteroidales				C	CoA-transferase III family	K07749	oxalate degradation
AFGGAMGGFTTGPK			6.92277e+06			1.21125e+07		9.05421e+06	5.45762e+06	9806877	1.69265e+07	3.40568e+06		4.21006e+06		1.05268e+07	2.80895e+07	5.03336e+07	7.84231e+07	Bacteria		Bacteroidetes	Bacteroidia	Bacteroidales	Bacteroidaceae	Bacteroides		Bacteria		Bacteroidetes	Bacteroidia	Bacteroidales	Tannerellaceae	Parabacteroides		H	Class-II pyridoxal-phosphate-dependent aminotransferase family	K00639	L-threonine degradation via oxydo-reductase pathway
AFGGSDTLATSYLLSEALK	4.10081e+06		5.22008e+06		1.20377e+06			1.3076e+06	8.47706e+06	1.83082e+06			5.15206e+06		1.47668e+07	9.75407e+06	1.18323e+07	3.99808e+07	5.18131e+07	Bacteria		Firmicutes	Clostridia	Clostridiales	Lachnospiraceae	Lacrimispora	Lacrimispora saccharolytica	Bacteria		Firmicutes	Clostridia	Clostridiales				C	ETF alpha-subunit/FixB family	K03521
AFGLELDADNEQLK				9.88504e+06	2.96515e+06	5.0771e+06	1.2614e+07	1.10724e+07	1.68761e+06	3.02795e+06	2.89192e+06	2.95032e+06	1.09409e+06	6.56474e+06	1.85896e+06	1.92571e+06	4.16137e+07	2.20013e+07	6.3615e+07	Bacteria		Bacteroidetes	Bacteroidia	Bacteroidales	Prevotellaceae	Prevotella		Bacteria		Bacteroidetes	Bacteroidia	Bacteroidales	Prevotellaceae	Prevotella		G	Aldose epimerase family	K01785	hexose metabolism
AFGLNLPDDQAEK	2.147e+07	3.48019e+06	2.65505e+07	3.29703e+07	1.37927e+07	1.45856e+07	1.40541e+07	1.25479e+07		10132708	3.01311e+07	3.54241e+06	9.41109e+06	1.81948e+06	2.1828e+07	1.75908e+07	1.39451e+08	9.44555e+07	2.33907e+08	Bacteria		Bacteroidetes	Bacteroidia	Bacteroidales	Bacteroidaceae	Bacteroides		Bacteria		Bacteroidetes	Bacteroidia	Bacteroidales				IQ	Acyl carrier protein (ACP) family	K02078	fatty acid biosynthesis
AFGLTVGAPAGLGVLLADTASK	6.48785e+07				1.10994e+06								4.59071e+06		1.88693e+06	833391	6.59885e+07	7.31103e+06	7.32995e+07									Bacteria		Firmicutes	Clostridia	Clostridiales				E	EutL/PduB family
AFGNMGDDCGTGVAFTR	1.85553e+06					2.14777e+06			8.22008e+06		2.50125e+06	1.43844e+06	2.88735e+06	1.97811e+06	2.11729e+07	6.26583e+06	4.00331e+06	4.4464e+07	4.84673e+07									Bacteria		Firmicutes	Clostridia	Clostridiales				G		K01006
AFGSDTQPYDVNNWNR	1.5954e+07	1.13874e+06	4.10166e+06			6.08866e+06	4.55413e+06	2.60196e+07	4.01714e+06	4986635	1.19658e+07	5.42269e+06	9.38331e+06	6.59013e+06	2.92014e+06	1.75849e+07	5.78568e+07	6.28708e+07	1.20728e+08	Bacteria		Bacteroidetes	Bacteroidia	Bacteroidales	Porphyromonadaceae		Porphyromonadaceae bacterium	Bacteria		Bacteroidetes	Bacteroidia	Bacteroidales	Muribaculaceae			M	Outer membrane OOP (TC 1.B.6) superfamily
AFGVDGVLNVNPTLNR	1.54813e+07	1.07516e+08		1.81824e+07				1.6942e+06	2.10958e+07			4.16584e+06		3.53172e+07	6.31583e+06		1.42874e+08	6.68947e+07	2.09769e+08									Bacteria		Proteobacteria	Gammaproteobacteria	Enterobacterales	Enterobacteriaceae
AFLAANSADVSTYYK	8.08517e+07		6.211e+07	4.07519e+07	2.35736e+07	2.35627e+07	3.25884e+07	6.00256e+07	2.75588e+07	26312848	9.70144e+07	4.08045e+07	7.18513e+07	2.097e+07	5.34032e+07	5.13285e+07	3.23464e+08	3.89244e+08	7.12707e+08									Bacteria		Bacteroidetes	Bacteroidia	Bacteroidales	Prevotellaceae	Prevotella
AFLACVPAAQR	1.17206e+07				1.171e+07	3.26257e+06			2.19073e+07				6.94185e+06		4.82709e+07	5.01307e+06	2.66931e+07	8.21331e+07	1.08826e+08									Bacteria		Bacteroidetes	Bacteroidia	Bacteroidales				G		K01179		GH5
AFLAEAGLETGGTGSK	4.36334e+06				2.05298e+06	2.00563e+07				5142459	7.71017e+06			1.50349e+06		1.73292e+06	2.64727e+07	1.6089e+07	4.25617e+07	Bacteria		Firmicutes	Clostridia	Clostridiales				Bacteria		Firmicutes	Clostridia	Clostridiales	Lachnospiraceae			C	Class-III pyridine nucleotide-disulfide oxidoreductase family
AFLANHDLK									2.31473e+06			1.19207e+06	1.0829e+07					1.43358e+07	1.43358e+07	Bacteria		Firmicutes	Clostridia	Clostridiales				Bacteria		Firmicutes	Clostridia	Clostridiales				C	Pyruvate:ferredoxin/flavodoxin oxidoreductase family	K03737
AFLANHNLK			1.54736e+06			2.56617e+07		1.02017e+06	1.3675e+07	9511784	3.59693e+07				7.90872e+06	2.91452e+07	2.82292e+07	9.621e+07	1.24439e+08	Bacteria		Firmicutes	Clostridia	Clostridiales				Bacteria		Firmicutes	Clostridia	Clostridiales				C	Pyruvate:ferredoxin/flavodoxin oxidoreductase family	K03737
AFLANLYDGSVADGEK																												Bacteria		Firmicutes	Clostridia	Clostridiales	Ruminococcaceae			G		K02027
AFLAQPAEK	1.52404e+07		1.88286e+07	1.64671e+07	7.53134e+06	1.06597e+07	1.16181e+07	1.33419e+07			5.67053e+06	1.51109e+07	8.84389e+06		2.38133e+07	8.56756e+06	9.36872e+07	6.20063e+07	1.55694e+08									Bacteria		Bacteroidetes	Bacteroidia	Bacteroidales
AFLASDPDLVK	1.36302e+07	8.21326e+06	7.91994e+06		7.70541e+06		7.94509e+06	4.90138e+06	2.81231e+07	1.74474e+06	1.87682e+07	7.94697e+06	1.03257e+07	8.22442e+06	1.05543e+07	1.3771e+07	5.03153e+07	9.94584e+07	1.49774e+08	Bacteria		Firmicutes	Clostridia	Clostridiales				Bacteria		Firmicutes						C	Iron-containing alcohol dehydrogenase family	K00048	L-fucose degradation
AFLDEVVEQR		4.14256e+06	1.19373e+06	1.25591e+07	1.20175e+07	2.33114e+06		4.85856e+06		9028634			4.21014e+06	4.34184e+06			3.71026e+07	1.75806e+07	5.46832e+07	Bacteria		Firmicutes	Clostridia	Clostridiales				Bacteria		Firmicutes	Clostridia	Clostridiales	Ruminococcaceae			G	Mannitol dehydrogenase family	K00009
AFLDEVVGQR	4.01971e+06	635051	3.00026e+06	3.59108e+06		2.95416e+06				3.38433e+06			3.31527e+06	5.0734e+06		8.71352e+06	1.42003e+07	2.04865e+07	3.46868e+07	Bacteria		Firmicutes	Clostridia	Clostridiales	Ruminococcaceae	Subdoligranulum	Subdoligranulum variabile	Bacteria		Firmicutes	Clostridia	Clostridiales	Clostridiaceae	Butyricicoccus	Butyricicoccus sp. 1XD8-22	G	Mannitol dehydrogenase family	K00009
AFLDGDAAFVSEASASK	2.08988e+07	1.23829e+06			7.89688e+06	3.97792e+06	1.23819e+07	1.31122e+07	3.25474e+06	9248525	1.1349e+07		8.15829e+06	1.0951e+07		1.29742e+07	5.9506e+07	5.59358e+07	1.15442e+08									Bacteria		Bacteroidetes	Bacteroidia	Bacteroidales	Prevotellaceae	Prevotella		GM		K00491
AFLDVVTDELK	2.35444e+06								1.52059e+06		2.41421e+06				5.53213e+06	1.5401e+06	2.35444e+06	1.1007e+07	1.33615e+07	Bacteria		Firmicutes	Clostridia	Clostridiales				Bacteria		Firmicutes	Clostridia	Clostridiales	Clostridiaceae	Clostridium		L		K03530
AFLDVVTDELKK	954874				6.01241e+06	7.51628e+06			7.53377e+06	7.08647e+06	1.2459e+07	1.07558e+06			4.54002e+06	5.60074e+06	1.44836e+07	3.82955e+07	5.27791e+07	Bacteria		Firmicutes	Clostridia	Clostridiales				Bacteria		Firmicutes	Clostridia	Clostridiales	Clostridiaceae	Clostridium		L		K03530
AFLEDVYVVGR	8.99799e+06	5.22485e+06			8.65969e+06	4.23982e+06				3.64781e+06	5.22644e+06	7.6399e+06	871312	2.75373e+06	4.20752e+06	3.93653e+06	2.71224e+07	2.82832e+07	5.54056e+07
AFLEGAELVNEVK					2.17102e+06	2.11754e+06			6.11284e+06				1.16369e+06		6.4132e+06		4.28856e+06	1.36897e+07	1.79783e+07	Bacteria		Firmicutes	Clostridia	Clostridiales	Lachnospiraceae			Bacteria		Firmicutes	Clostridia	Clostridiales	Lachnospiraceae	Anaerotignum		CH	D-isomer specific 2-hydroxyacid dehydrogenase family	K03778
AFLFPQESSTAYVSLLPR	8.24495e+08	1.91009e+09	2.29528e+08	3.13061e+08	1.35793e+08	3.28886e+08	1.32067e+08	1.65544e+08	1.41059e+08	133572052	1.7092e+08	3.12152e+08	2.65827e+08	1.7961e+08	3.406e+08	3.76311e+08	4.03946e+09	1.92005e+09	5.95951e+09	Eukaryota	Metazoa	Chordata	Mammalia	Rodentia	Muridae	Rattus	Rattus norvegicus	Eukaryota	Metazoa	Chordata	Mammalia	Rodentia	Muridae	Rattus		T	Pentraxin family	K16143
AFLGCSEVETR		1.12211e+07							7.5071e+06		1.7269e+06	1.13619e+06			1.43387e+06	2.67892e+06	1.12211e+07	1.4483e+07	2.57041e+07									Bacteria		Firmicutes						E	GcvT family	K00600
AFLGLLER	7.89816e+06				1.65385e+06	6.241e+06	1.02722e+07	1.16461e+07		12390361	6.36473e+06	1.67986e+07	1.54905e+07			8.70582e+06	3.77113e+07	5.975e+07	9.74614e+07									Bacteria		Firmicutes	Clostridia	Clostridiales	Peptostreptococcaceae			C
AFLLADPDGSNR	5.18982e+07	4.25872e+07	3.89542e+07	2.15358e+07	1.35549e+08	1.02915e+08	6.76254e+07	5.77119e+07	1.11525e+08	8.94669e+07	4.63705e+07	9.78474e+07	3.19881e+07	5.19799e+07	5.43634e+06	4.68223e+07	5.18777e+08	4.81436e+08	1.00021e+09	Eukaryota	Metazoa	Chordata	Mammalia	Rodentia				Eukaryota	Metazoa	Chordata	Mammalia	Rodentia				T	Neutral ceramidase family	K12349	sphingolipid metabolism
AFLLTGEGR	2.21333e+06		7.32528e+06		1.28444e+07		9.63598e+06	3.54694e+06	2.90712e+06	8205014	2.97584e+06	6.42047e+06		2.35412e+07	2.29884e+06	4.82354e+06	3.5566e+07	5.1172e+07	8.67379e+07	Bacteria								Bacteria		Firmicutes	Clostridia	Clostridiales				I	Enoyl-CoA hydratase/isomerase family	K01715	butanoate metabolism
AFLNAVNQAYSAYK	8.09474e+06				4.07653e+06	7.02639e+06		6.25591e+06	1.18882e+06	13107159	9.04684e+06	5.13809e+06	4.75297e+06	4.51495e+06	7.96173e+06	8.8942e+06	2.54536e+07	5.46048e+07	8.00583e+07									Bacteria								C		K03612
AFLPEYPVGAAEDLAK				1.44539e+06								7.3789e+06		3.43064e+06			1.44539e+06	1.08095e+07	1.22549e+07									Bacteria								G
AFLPEYPVGTAADLAK	4.40435e+06				7.50639e+06	2.82499e+06	5.13098e+06	5.38448e+06	4.99015e+06	3.05572e+06	7.40344e+06	2.42794e+07	4.79198e+06	1.28481e+07		4.17917e+07	2.52512e+07	9.91605e+07	1.24412e+08									Bacteria								G
AFLPEYPVGTAADLAR						5.74597e+06			1.79908e+06								5.74597e+06	1.79908e+06	7.54505e+06									Bacteria								G
AFLPEYPVGTAEEVAK	3.21201e+06				5.60639e+06		5.23542e+06	2.37487e+06	1.0322e+07	2.72679e+06	5.70808e+06	8.99433e+06		4.70387e+06		6.59412e+06	1.64287e+07	3.90492e+07	5.54779e+07									Bacteria		Firmicutes						G
AFLPFNSAEFGK	5.46573e+06				4.42114e+06	2.44287e+06	6.62231e+06	6.17668e+06		6897162	5.49612e+06	3.49639e+06	3.14698e+06			7.70625e+06	2.51287e+07	2.67429e+07	5.18716e+07
AFLPQAQWNK	1.52426e+07	3.97603e+06	6.28677e+07	9.14737e+07	5.19567e+06	2.31678e+06		2.1732e+06	3.72003e+06	4.28401e+06	9.4235e+06	5.91969e+07	7.13446e+06	3.42125e+06	6.90343e+06	3.05326e+07	1.83246e+08	1.24616e+08	3.07862e+08									Bacteria		Bacteroidetes	Bacteroidia	Bacteroidales				S	Fibrillar collagen family
AFLPQETATQK	1.28662e+08	1.49258e+07	2.1713e+08	3.25738e+08	2.27159e+08	1.05615e+08	2.42243e+08	4.18865e+08	2.33821e+08	119192256	1.23462e+08	9.13565e+07	2.03138e+08	1.41351e+08	1.76183e+08	3.77711e+08	1.68034e+09	1.46621e+09	3.14655e+09									Bacteria		Bacteroidetes	Bacteroidia	Bacteroidales	Bacteroidaceae	Bacteroides		D
AFLPQVTATQK	2.25439e+07		8.53538e+07	1.36586e+08	7.9321e+07	1.60668e+08			2.03874e+07	17486870	1.51248e+08	8.44516e+07		2.33165e+07	1.31175e+07	2.59589e+07	4.84473e+08	3.35967e+08	8.2044e+08									Bacteria		Bacteroidetes	Bacteroidia	Bacteroidales				S
AFLSNSLVELLR			1.36637e+06										1.3833e+06		4.59174e+06		1.36637e+06	5.97504e+06	7.34141e+06	Eukaryota	Metazoa	Chordata	Mammalia	Rodentia	Muridae	Rattus	Rattus norvegicus	Eukaryota	Metazoa	Chordata	Mammalia	Rodentia	Muridae	Rattus	Rattus norvegicus	T		K22017
AFLVADPGMVQFGFVDK	1.21525e+06			2.05004e+06				530183	1.0703e+07	1365725	7.76918e+06	1.75255e+06	5.88381e+06	4.62572e+07	3.15796e+07	2.41193e+06	3.79548e+06	1.07723e+08	1.11519e+08	Bacteria		Firmicutes	Bacilli	Lactobacillales				Bacteria		Firmicutes	Bacilli	Lactobacillales	Lactobacillaceae	Lactobacillus		C	Aldehyde dehydrogenase family; Iron-containing alcohol dehydrogenase family	K04072
AFLVTDTFLYK	2.3349e+06							3.8223e+06			2.41416e+06	4.27904e+06	3.8515e+06	4.80099e+06	2.48021e+06	2.53619e+06	6.1572e+06	2.03621e+07	2.65193e+07	Bacteria		Firmicutes	Clostridia	Clostridiales				Bacteria								C	Aldehyde dehydrogenase family; Iron-containing alcohol dehydrogenase family	K04072
AFLYGLPLEYYK		4.94392e+06	2.88606e+06	2.05899e+06		1.29507e+06				9.64957e+06		3.76519e+06	1.05997e+07	817217		6.81636e+06	1.11841e+07	3.16481e+07	4.28321e+07									Bacteria		Firmicutes						H	Acetokinase family	K00925	acetyl-CoA biosynthesis
AFNESQDELVVK	9.32798e+06			1.69841e+07			3.1295e+06	8.27383e+06					1.72726e+06		6.62528e+06	2.2454e+06	3.77154e+07	1.05979e+07	4.83133e+07									Bacteria		Firmicutes	Clostridia	Clostridiales				G		K05813
AFNLNPSDKYSGTCGAQLVTLK				1.5135e+06			3.12495e+06		4.81801e+06		2.4863e+06				1.69295e+07	1.64386e+06	4.63845e+06	2.58777e+07	3.05161e+07	Eukaryota	Metazoa	Chordata	Mammalia	Rodentia	Muridae	Rattus	Rattus norvegicus	Eukaryota	Metazoa	Chordata	Mammalia	Rodentia	Muridae	Rattus		T	LAMP family	K06528
AFNNLATLAYANGDYSK	5.04364e+06		1.01172e+06		1.89607e+06			7.8993e+06	6.03081e+06	1817854				2.57559e+06	2.01273e+07	4.99953e+06	1.58507e+07	3.55511e+07	5.14018e+07									Bacteria		Bacteroidetes	Bacteroidia	Bacteroidales	Prevotellaceae			NU		K02656
AFNNLATLAYQR	2.34352e+06						1.7816e+07	2.53934e+07	1.34595e+07	27981178	1.4879e+07		2.99319e+06	2.96011e+06	1.92073e+07		4.55529e+07	8.14803e+07	1.27033e+08									Bacteria		Bacteroidetes	Bacteroidia	Bacteroidales	Prevotellaceae	Prevotella		NU		K02656
AFNPADLFSK	1.13085e+06		3.9669e+06	2.50643e+07				4.08225e+06		14178157	1.90454e+06	2.11345e+06	574588	799581		2.65056e+06	3.42443e+07	2.22209e+07	5.64651e+07									Bacteria		Firmicutes	Clostridia	Clostridiales	Ruminococcaceae	Ruminococcus	Ruminococcus sp. CAG:254	M
AFPSVDLVVGNVATGAAAK								2.17649e+06			1.89503e+06	757987	3.39601e+06			1.89219e+06	2.17649e+06	7.94122e+06	1.01177e+07									Bacteria		Bacteroidetes	Bacteroidia	Bacteroidales	Prevotellaceae			F	IMPDH/GMPR family	K00088	XMP biosynthesis via de novo pathway
AFQLLDDGTQGLLR	1.57092e+06	2.28477e+07		1.43504e+07	1.1027e+06			692452	5.88469e+06			3.47282e+06	1.06267e+06	1.63897e+06	1.60178e+06	3.28712e+06	4.05641e+07	1.69481e+07	5.75122e+07									Bacteria		Firmicutes	Clostridia	Clostridiales				J	Universal ribosomal protein uS8 family	K02994
AFSCASACGPRPGR	1.02715e+06	7.22729e+08	4.10372e+07	1.88045e+06													7.66674e+08		7.66674e+08	Eukaryota	Metazoa	Chordata	Mammalia					Eukaryota	Metazoa	Chordata	Mammalia					S	Intermediate filament family	K07605
AFSDLDSLDSVLGGR	1.06753e+07	3.86228e+06	842257	2.86079e+07	2.03075e+06	1.24312e+07	961801	8.81451e+06	4.95243e+06	3.69136e+06	1.58801e+07	4.72843e+06	1.45368e+07	2.1269e+06	6.03031e+07	2.30381e+07	6.82259e+07	1.29257e+08	1.97483e+08	Eukaryota	Metazoa	Chordata	Mammalia	Rodentia	Muridae	Rattus	Rattus norvegicus	Eukaryota	Metazoa	Chordata	Mammalia	Rodentia	Muridae	Rattus		S	Prominin family	K06532
AFSDTAVVVLSR	8.8973e+06	1.00863e+06					2.44423e+06						5.20607e+06	1.31711e+06			1.23502e+07	6.52317e+06	1.88733e+07									Bacteria		Firmicutes	Clostridia	Clostridiales	Lachnospiraceae			G		K05349		GH3
AFSFPYGFK		913199	9.16576e+06	1.05678e+06	7.93156e+06	9.07671e+06	2.16491e+06	1.59341e+06	1.42163e+06		4.7406e+06		1.6335e+06	597213			3.19023e+07	8.39295e+06	4.02953e+07									Bacteria		Firmicutes						G		K01193		GH32
AFSFSPQVLVEK	1.05285e+07				6.41986e+06	8.3213e+06	1.17723e+07				1.17408e+07	4.17539e+06	7.80165e+06	3.47838e+06	1.11904e+07	1.43318e+07	3.7042e+07	5.27185e+07	8.97604e+07	Bacteria		Bacteroidetes	Bacteroidia	Bacteroidales				Bacteria		Bacteroidetes	Bacteroidia	Bacteroidales	Prevotellaceae	Prevotella		EF	Metallo-dependent hydrolases superfamily	K01955	UMP biosynthesis via de novo pathway
AFSFTKPYLQNNQVVVVK	5.06022e+06					2.09044e+06			7.14261e+06				2.17068e+06		1.06643e+07		7.15065e+06	1.99776e+07	2.71283e+07									Bacteria		Spirochaetes	Spirochaetia	Spirochaetales	Spirochaetaceae	Treponema		ET	Bacterial solute-binding protein 3 family	K02030
AFSGLTPYESNFDTDK				1.92198e+07										1.61275e+06			1.92198e+07	1.61275e+06	2.08326e+07									Bacteria		Bacteroidetes	Bacteroidia	Bacteroidales	Prevotellaceae	Prevotella	Prevotella sp. CAG:1031	D		K01104
AFSGTQLSGFK			3.41353e+07					6.39945e+06									4.05348e+07		4.05348e+07																	G		K07407
AFSPDAEER		2.38285e+06				4.42926e+06	1.56531e+06	2.41976e+06		11298944	3.20491e+06		2.75804e+07			2.01271e+06	1.07972e+07	4.40969e+07	5.48941e+07									Bacteria								G
AFSQYGELVETK	2.77506e+06	3.39308e+06	6.45419e+06	4.36017e+07		4.01201e+06	3.58238e+06	5.58967e+06	5.68364e+06	2.4594e+06		1.09515e+07	6.38981e+06		3.75441e+06		6.94081e+07	2.92388e+07	9.86469e+07	Eukaryota	Viridiplantae	Streptophyta	Magnoliopsida	Fabales	Fabaceae	Glycine		Eukaryota	Viridiplantae	Streptophyta	Magnoliopsida	Fabales	Fabaceae	Glycine		A		K12885
AFSTNETLLENLVK	8.62542e+07						1.04137e+07		2.72476e+07								9.66679e+07	2.72476e+07	1.23915e+08
AFTDLTRPYSLFSYNTK	4.23138e+08	1.01433e+09	9.3915e+07	8.47571e+07	9.48625e+07	2.88164e+08	1.25373e+08	8.68761e+07	1.23492e+08	1.35374e+08	1.00109e+08	1.92392e+08	1.3138e+08	6.35168e+07	1.79774e+08	1.54969e+08	2.21141e+09	1.08101e+09	3.29242e+09	Eukaryota	Metazoa	Chordata	Mammalia	Rodentia	Muridae	Rattus	Rattus norvegicus	Eukaryota	Metazoa	Chordata	Mammalia	Rodentia	Muridae	Rattus		T	Pentraxin family	K16143
AFTDVVADELKK	5.63439e+06		2.7035e+06		2.93549e+06	8.91162e+06	4.38398e+06	1.39069e+06	1.24212e+07	4326993	3.41534e+06	3.71981e+06	2.02359e+06	7.98385e+06	1.62591e+07	2.50886e+06	2.59597e+07	5.26587e+07	7.86184e+07	Bacteria		Firmicutes	Clostridia	Clostridiales				Bacteria								L	Bacterial histone-like protein family	K03530
AFTDVVAEELK			4.40085e+06						9.40321e+06		9.87593e+06	4.57215e+06		7.20576e+06	1.5242e+07	7.43172e+06	4.40085e+06	5.37307e+07	5.81316e+07	Bacteria		Firmicutes	Clostridia	Clostridiales				Bacteria		Firmicutes	Clostridia	Clostridiales	Lachnospiraceae	Roseburia	Roseburia sp. 1XD42-69	G	Phosphohexose mutase family	K01835	diglucosyl-diacylglycerol biosynthesis
AFTDVVAEELKK	4.81638e+06				1.18094e+07	2.79195e+06	3.63669e+06	1.78205e+06	4.6458e+06		2.59025e+06	1.63281e+06	3.65598e+06	4.50307e+06	7.7951e+06	3.10921e+06	2.48365e+07	2.79322e+07	5.27687e+07	Bacteria		Firmicutes	Clostridia	Clostridiales				Bacteria		Firmicutes	Clostridia	Clostridiales	Lachnospiraceae	Roseburia	Roseburia sp. 1XD42-69	G	Phosphohexose mutase family	K01835	diglucosyl-diacylglycerol biosynthesis
AFTDVVAEELQK						6.30469e+06		1.84133e+06									8.14602e+06		8.14602e+06									Bacteria		Firmicutes	Clostridia	Clostridiales				L	Bacterial histone-like protein family	K03530
AFTDVVAEQLK	2.87023e+06					2.25952e+07	5.31211e+06	738561	1.0961e+06	7.80286e+06	8.1564e+06	1.03974e+06	2.20435e+06				3.15161e+07	2.02994e+07	5.18155e+07	Bacteria								Bacteria								L	Bacterial histone-like protein family	K03530
AFTDVVTEELK					2.37076e+06				3.34596e+06	1.77576e+06	3.68788e+06	6.20808e+06		5.45941e+06	7.44863e+06	3.59285e+06	2.37076e+06	3.15186e+07	3.38893e+07	Bacteria		Firmicutes	Clostridia	Clostridiales				Bacteria		Firmicutes	Clostridia	Clostridiales				L	Bacterial histone-like protein family	K03530
AFTENTDLLTQLVMK								4.70351e+06	4.60908e+06			830595					4.70351e+06	5.43968e+06	1.01432e+07	Bacteria		Firmicutes	Clostridia	Clostridiales	Ruminococcaceae		Ruminococcaceae bacterium	Bacteria		Firmicutes	Clostridia	Clostridiales				G		K10188
AFTENTDLLTQLVYK	7.77768e+06		9.66437e+06	2.90434e+07	1.20703e+06	1.68429e+07		1.76789e+06	1.66374e+08	3.50657e+07	3.86073e+07	2.39677e+07	5.33722e+06	6.21599e+06	4.42375e+08	6.12386e+07	6.63033e+07	7.79181e+08	8.45485e+08									Bacteria		Firmicutes						G		K10188
AFTENTDLLTQLVYKDNQFANHK		1.06441e+06							5.5827e+06	4461086					3.12795e+07	826669	1.06441e+06	4.215e+07	4.32144e+07									Bacteria		Firmicutes						G		K10188
AFTEQYLASLPTVK	1.20712e+07		1.03223e+07	1.45846e+07			2.58655e+06	5.75653e+06		7297824		1.86141e+06	1.15343e+07	5.34583e+07		3.55036e+06	4.53211e+07	7.77022e+07	1.23023e+08									Bacteria		Bacteroidetes	Bacteroidia	Bacteroidales	Prevotellaceae			S	Peptidase M16 family	K07263
AFTEQYLATLPGLK	1.47728e+07		514738	7.28011e+06	1.55677e+06	2.47107e+06	6.68296e+06	6.34242e+06	2.33124e+06	2.09922e+06	1.01893e+07	6.50163e+06	7.47719e+06	1.74899e+06		7.26426e+06	3.96209e+07	3.76118e+07	7.72327e+07	Bacteria		Bacteroidetes	Bacteroidia	Bacteroidales	Prevotellaceae	Prevotella		Bacteria		Bacteroidetes	Bacteroidia	Bacteroidales	Prevotellaceae	Prevotella		S	Peptidase M16 family	K07263
AFTSMDQLSSALR		5.37134e+06	4.55096e+07	1.16916e+07			2.92023e+06	9.80654e+06	715880	3.3368e+06	1.00291e+07	1.95829e+07	6.37111e+06	1.75879e+07	3.13181e+07	5.94857e+06	7.52993e+07	9.48904e+07	1.7019e+08	Bacteria		Firmicutes	Clostridia	Clostridiales	Lachnospiraceae		Lachnospiraceae bacterium	Bacteria								N	Bacterial flagellin family	K02406
AFTTDYGYLAR				1.08091e+07								1.37585e+07		2.13749e+06			1.08091e+07	1.5896e+07	2.67051e+07									Bacteria		Firmicutes	Clostridia	Clostridiales	Lachnospiraceae		Lachnospiraceae bacterium	S
AFTVTAADVVNGPTK	2.48709e+07	2.21897e+06	4.14215e+06		2.37342e+07	2.12714e+07	1.79714e+07	5.88217e+06	2.82208e+06	21631984	1.5898e+07	8.10099e+06	3.52487e+07	1.34385e+07		6.63415e+06	1.00091e+08	1.03774e+08	2.03866e+08									Eukaryota	Metazoa
AFVAATEGLK	3.29745e+07	2.75394e+07	1.09149e+07	2.48532e+07	6.29567e+06	3.23768e+06	9.25681e+06	1.18967e+07	1.09103e+07	4.11344e+06	6.06844e+06	8.59652e+06	1.27768e+07	2.38746e+07	7.52566e+06	6.35491e+06	1.26969e+08	8.02207e+07	2.07189e+08									Bacteria		Firmicutes	Clostridia	Clostridiales				ET	Bacterial solute-binding protein 3 family	K02029
AFVCSDPDLVK	2.77513e+06							2.05782e+06	3.03673e+07				1.36444e+06		6.2366e+06	2.51324e+06	4.83295e+06	4.04816e+07	4.53146e+07	Bacteria								Bacteria								C	Iron-containing alcohol dehydrogenase family	K00048	L-fucose degradation
AFVDLGLLEDAK						8.71891e+06	5.30832e+06	4.13512e+06		9549135		2.44163e+07			1.36508e+06		1.81623e+07	3.53305e+07	5.34929e+07
AFVDMSEESTK			6.03542e+06	1.5026e+06	8.39636e+06	8.71617e+06	3.88301e+06	3.12752e+06	1.50461e+06	10623400	8.67713e+06	1.7978e+06	6.5967e+06	7.20549e+06	2.67589e+06	3.64374e+06	3.16611e+07	4.27248e+07	7.43858e+07
AFVDWLTSK		1.19624e+06													6.09539e+06	2.23319e+06	1.19624e+06	8.32858e+06	9.52482e+06									Bacteria		Firmicutes	Clostridia	Clostridiales				P		K02012
AFVFPGQGAQFVGMGK	7.56835e+06				9.70148e+06	1.58634e+07	1.34041e+07	5.3595e+07	2.36035e+07	1.42171e+07	3.14714e+07	9.32934e+06	1.47969e+07	2.38256e+07	2.04525e+07	4.46102e+07	1.00132e+08	1.82307e+08	2.82439e+08	Bacteria								Bacteria		Bacteroidetes	Bacteroidia	Bacteroidales	Prevotellaceae	Prevotella		I	FabD family	K00645	fatty acid biosynthesis
AFVGFQQTESWR		5.87905e+06		1.9507e+06											1.03553e+07		7.82975e+06	1.03553e+07	1.8185e+07									Bacteria		Firmicutes	Clostridia	Clostridiales
AFVLYNLPNDATANTYGDEAK	5.36606e+06					3.90079e+06	2.19895e+06	7.38499e+06	2.12091e+06		1.07811e+07	4.56619e+06			4.86909e+06	1.49238e+07	1.88508e+07	3.72611e+07	5.61119e+07									Bacteria		Bacteroidetes	Bacteroidia	Bacteroidales	Bacteroidaceae	Bacteroides		S
AFVLYNLPNDATANTYSDEAK								6.05795e+06	1.56273e+06		1.11337e+07	5.02451e+06				3.03308e+06	6.05795e+06	2.0754e+07	2.68119e+07	Bacteria		Bacteroidetes	Bacteroidia	Bacteroidales	Bacteroidaceae	Bacteroides		Bacteria		Bacteroidetes	Bacteroidia	Bacteroidales	Bacteroidaceae	Bacteroides		S
AFVNANDATK	1.17122e+07	8.25204e+06	3.73612e+06		1.54016e+06	1.29169e+06			2.47902e+06				1.78887e+06			1.9672e+06	2.65322e+07	6.23509e+06	3.27673e+07									Bacteria		Firmicutes	Clostridia	Clostridiales	Lachnospiraceae			E	Bacterial solute-binding protein 5 family	K02035
AFVNSVADTLLEK	1.45167e+06		1.28233e+06	2.96148e+07	2.07127e+06	2.91603e+06	3.01961e+06	1.01848e+07	4.30725e+06		2.37181e+07	2.27957e+06	2.18832e+06		3.28991e+07	2.01622e+07	5.05405e+07	8.55546e+07	1.36095e+08									Bacteria		Firmicutes	Clostridia	Clostridiales	Ruminococcaceae	Ruminococcus		J	EF-Ts family	K02357
AFVPFVASVLLK	2.46973e+06				3.55477e+06	3.13024e+06	3.09583e+06		3.09571e+06	3.65945e+06			3.99063e+06				1.22506e+07	1.07458e+07	2.29964e+07	Eukaryota	Viridiplantae	Streptophyta	Magnoliopsida					Eukaryota	Viridiplantae	Streptophyta	Magnoliopsida	Fabales	Fabaceae	Glycine	Glycine max	K	Thiaminase-2 family	K20896	thiamine diphosphate biosynthesis
AFVPLAEMFGYSTDLR							604626		836951						3.90965e+06		604626	4.7466e+06	5.35123e+06	Bacteria								Bacteria								J	TRAFAC class translation factor GTPase superfamily	K02355
AFVPLAEMFGYSTELR		2.90468e+06							1.14129e+06				744929		2.40275e+06		2.90468e+06	4.28897e+06	7.19365e+06	Bacteria		Firmicutes	Clostridia	Clostridiales				Bacteria								J	TRAFAC class translation factor GTPase superfamily	K02355
AFVPYSQNSTEYDAYVASSK									3.03245e+06		1.75924e+07	6.33747e+06	1.38191e+07	3.87167e+06	1.34946e+06	1.58448e+07		6.18473e+07	6.18473e+07									Bacteria		Firmicutes						G		K01728
AFVSNLENATVFAK								3.06011e+06		3.39419e+06	7.83906e+06	3.30254e+06				7.92456e+06	3.06011e+06	2.24603e+07	2.55204e+07									Bacteria		Bacteroidetes	Bacteroidia	Bacteroidales	Bacteroidaceae	Bacteroides		C
AFVSQGANATALK	1.01935e+07	2.4214e+06		2.79257e+07					2.73386e+06	3.51039e+06	1.37209e+06	1.12273e+06	1.75653e+07	1.64433e+06	598150		4.05406e+07	2.85469e+07	6.90875e+07									Bacteria		Bacteroidetes	Bacteroidia	Bacteroidales				S
AFVTELFGPDAEATK		383149		1.53131e+06	2.90701e+06							8.1108e+06	3.50503e+06	4.19946e+06			4.82146e+06	1.58153e+07	2.06368e+07									Bacteria		Bacteroidetes	Bacteroidia	Bacteroidales	Prevotellaceae	Prevotella		P	TonB-dependent receptor family	K21573	starch degradation
AFYAVSEK	1.87305e+07	1.45294e+07	1.96683e+07	4.13972e+07	1.01937e+07	1.52071e+07	1.14437e+07	7.93296e+06	9.44132e+06	1.46869e+07	2.08532e+07	6.56849e+06	2.36021e+07	1.23364e+07	2.15991e+07	1.19879e+07	1.39103e+08	1.21075e+08	2.60178e+08	Bacteria		Firmicutes	Clostridia					Bacteria		Firmicutes						O	Heat shock protein 70 family	K04043
AFYDDEVLYK	7.80221e+06							2.87066e+06							750547		1.06729e+07	750547	1.14234e+07									Bacteria		Firmicutes	Clostridia	Clostridiales	Oscillospiraceae	Oscillibacter	Oscillibacter sp. 1-3	T		K01227		GH73
AFYPLVLADSR	1.78484e+07		7.38978e+06	2.71132e+07	7.5245e+06	6.03724e+06	1.3249e+07	1.076e+07	3.0476e+06	14495773	2.14532e+07	9.27448e+06	2.20807e+07	6.64787e+06	4.84734e+06	2.62205e+07	8.99221e+07	1.08067e+08	1.9799e+08																	J	Bacterial ribosomal protein bS16 family	K02959
AFYPTVGLDWGTYPR	1.9641e+06				2.93289e+06		6.7431e+07		527113	6108541		6.76241e+06	785382	2.06305e+06		9.50433e+07	7.2328e+07	1.1129e+08	1.83618e+08									Bacteria		Bacteroidetes	Bacteroidia	Bacteroidales	Bacteroidaceae	Bacteroides		P	TonB-dependent receptor family
AFYTSGGALSELTK		2.20193e+06						3.42502e+06	3.21057e+06		7.75437e+06	6.38758e+06				3.121e+06	5.62695e+06	2.04735e+07	2.61005e+07									Bacteria		Bacteroidetes	Bacteroidia	Bacteroidales	Prevotellaceae	Prevotella		S		K21572
AFYVEQQNK				2.11721e+06						8165235		327045	1.90676e+07			5.63829e+06	2.11721e+06	3.31982e+07	3.53154e+07	Bacteria		Firmicutes	Clostridia	Clostridiales				Bacteria		Firmicutes						G	GPI family	K01810	glycolysis
AGAAFVSPFLGR	1.33733e+07	2.05722e+07			6.29823e+06	6.65012e+06	4.26926e+06	5.36356e+06	1.55111e+07	4443936	8.33953e+06	1.63029e+07		6.11263e+06	5.34902e+06	1.17555e+06	5.65268e+07	5.72346e+07	1.13761e+08									Bacteria		Firmicutes	Clostridia	Clostridiales				G	Transaldolase family	K00615	pentose phosphate pathway
AGAAGSDALGETGK	9.60366e+06	1.70392e+07	6.40317e+07	3.91785e+07	6.82769e+06	1.65861e+07	1.12869e+07	1.02351e+07	5.60133e+06	35760652	1.46285e+06	3.4876e+07	3.67066e+06	1.15829e+06	3.62761e+06	3.21852e+06	1.74789e+08	8.93759e+07	2.64165e+08	Bacteria								Bacteria		Spirochaetes	Spirochaetia	Spirochaetales	Spirochaetaceae	Treponema		C		K02110
AGAAGYQEYFGVR	4.19892e+06				1.19252e+07	9.88979e+06	1.1321e+07	1.19688e+07	2.75501e+06	6.10982e+06	4.41534e+06	7.28324e+06		5.29068e+06		3.70017e+06	4.93037e+07	2.95542e+07	7.88579e+07									Bacteria		Bacteroidetes	Bacteroidia	Bacteroidales	Prevotellaceae	Prevotella	Prevotella copri
AGAANLVPNSTGAAK	2.84491e+08	2.66875e+08	1.26427e+08	1.49994e+08	2.39492e+08	2.40858e+08	1.89499e+08	1.46134e+08	5.75981e+08	198054480	1.92095e+08	1.83061e+08	2.09606e+08	3.75195e+08	1.99859e+08	1.5645e+08	1.64377e+09	2.0903e+09	3.73407e+09	Bacteria								Bacteria		Firmicutes	Clostridia	Clostridiales				G	Glyceraldehyde-3-phosphate dehydrogenase family	K00134	glycolysis
AGAAYTNTLWDYAQAGYK	2.85967e+06			1.03281e+07				2.08321e+06			4.06408e+06	814933	4.94863e+06	2.86267e+06	1.83032e+07	4.55395e+06	1.5271e+07	3.55475e+07	5.08185e+07	Bacteria		Firmicutes	Bacilli	Lactobacillales	Lactobacillaceae	Lactobacillus	Lactobacillus murinus	Bacteria		Firmicutes	Bacilli	Lactobacillales	Lactobacillaceae	Lactobacillus	Lactobacillus murinus	M		K20276
AGAAYVSPFLGR	3.22525e+07	1.89356e+07	2.05869e+06	3.58181e+06		3.9295e+06	3.04505e+07	1.34263e+07	3.4052e+07	6.48945e+06		5.66847e+07	1.04605e+07	3.70145e+07	1.7983e+07	1.09302e+07	1.04635e+08	1.73614e+08	2.78249e+08									Bacteria								H	Transaldolase family	K00616	pentose phosphate pathway
AGACNLVPNSTGAAK	1.74633e+07	1.82725e+07	1.25743e+07		6.94583e+06	9.03336e+06	8.5679e+06	7.04623e+06	6.48858e+07	7481075	4.38521e+06	5.67852e+06	1.18521e+07	1.64419e+07	1.79997e+07	6.30586e+06	7.99034e+07	1.3503e+08	2.14934e+08	Bacteria								Bacteria								G	Glyceraldehyde-3-phosphate dehydrogenase family	K00134	glycolysis
AGADGLLVVTPYYNK	1.58614e+06	4.29257e+06		7.69995e+06													1.35787e+07		1.35787e+07	Bacteria								Bacteria		Firmicutes	Clostridia	Clostridiales	Eubacteriaceae	Eubacterium	Eubacterium plexicaudatum	E	DapA family	K01714	L-lysine biosynthesis via DAP pathway
AGADLENANR	2.63724e+06				9.1085e+06	9.55974e+06	7.71811e+06	7.65695e+06	6.3082e+06	4.10837e+06	2.93803e+06			1.87519e+06	2.47474e+06		3.66805e+07	1.77045e+07	5.43851e+07									Bacteria		Bacteroidetes	Bacteroidia	Bacteroidales	Muribaculaceae			J	TRAFAC class translation factor GTPase superfamily	K02355
AGADLSNADR					4.41604e+06		9.2627e+06	4.98095e+06	2.74572e+06	14381048			544273	3.30533e+06			1.86597e+07	2.09764e+07	3.9636e+07									Bacteria		Bacteroidetes	Bacteroidia	Bacteroidales	Prevotellaceae	Prevotella		J	TRAFAC class translation factor GTPase superfamily	K02355
AGADLTNADR	2.29765e+07		1.87321e+07		3.25453e+07	2.73958e+07	3.78444e+07	2.48724e+07	4.40597e+06		1.21042e+07	4.8529e+06	1.90489e+07	7.42229e+06	3.08662e+06	1.80135e+07	1.64366e+08	6.89344e+07	2.33301e+08	Bacteria		Bacteroidetes	Bacteroidia	Bacteroidales	Prevotellaceae	Prevotella	Prevotella koreensis	Bacteria		Bacteroidetes	Bacteroidia	Bacteroidales	Prevotellaceae	Prevotella		J	TRAFAC class translation factor GTPase superfamily	K02355
AGADYFQTQAVFEPEK			1.49749e+06						1.41222e+06	6212040			1.25213e+07			2.25351e+07	1.49749e+06	4.26807e+07	4.41782e+07									Bacteria								C	Methylenetetrahydrofolate reductase family	K00297	tetrahydrofolate interconversion
AGAEAVALAGQAK	9.03164e+06		1.38455e+07	6.31211e+07	5.50221e+06			8.72197e+06	3.44784e+06	4.3311e+06	6.35833e+06	3.64137e+06	8.68658e+06		4.62506e+06	5.91224e+06	1.00222e+08	3.70025e+07	1.37225e+08
AGAEGAQLLENPLLSNFK	4.88274e+06			1.42974e+06	2.34826e+06	2.0975e+06	3.38553e+06	6.21498e+06	2.77952e+06	4644135	8.67491e+06		2.72896e+06	1.26951e+06	2.86396e+06	6.15685e+06	2.03587e+07	2.91178e+07	4.94766e+07	Bacteria		Bacteroidetes	Bacteroidia	Bacteroidales				Bacteria		Bacteroidetes	Bacteroidia	Bacteroidales	Bacteroidaceae			K	RNA polymerase beta' chain family	K03046
AGAEGGQLLENPLLANFK	4.53194e+06				4.03748e+06	3.38466e+06	4.68568e+06	6.74722e+06	3.06253e+06	4.11117e+06	7.28218e+06	5.42821e+06	4.93389e+06			1.26853e+07	2.3387e+07	3.75033e+07	6.08903e+07	Bacteria		Bacteroidetes						Bacteria		Bacteroidetes	Bacteroidia	Bacteroidales				K	RNA polymerase beta' chain family	K03046
AGAELENLR					4.74866e+06	1.52591e+07	5.70941e+06		4.87238e+06	8514274		3.93812e+06	3.28593e+06	4.84463e+06		3.55919e+06	2.57172e+07	2.90145e+07	5.47317e+07	Bacteria		Firmicutes						Bacteria								J	Universal ribosomal protein uS3 family	K02982
AGAFDYAQNYDASAR		6.48701e+06		2.18079e+06											896348		8.6678e+06	896348	9.56414e+06
AGAGLATSLLDLGNR	1.18988e+07			1.13274e+07	7.55063e+06	3.60638e+06		6.89873e+06	1.88376e+07	3509499	4.67904e+06	7.36394e+06	1.08118e+06	1.13346e+07	7.74297e+06	7.94398e+06	4.12819e+07	6.24929e+07	1.03775e+08									Bacteria		Firmicutes	Clostridia	Clostridiales				G	Arabinose isomerase family	K01804	L-arabinose degradation via L-ribulose
AGAGSATLSMAYAGAR								1.75784e+06	2.75958e+06		2.78036e+06	8.48486e+06		3.66447e+06	7.54086e+06	4.11131e+06	1.75784e+06	2.93414e+07	3.10993e+07	Eukaryota								Eukaryota	Metazoa	Chordata	Mammalia					C	LDH/MDH superfamily	K00026
AGAGTNNLPLDK		1.35703e+07		8.24844e+06		5.34728e+06		6.08745e+06	1.47252e+07	1.20592e+06		6.39236e+06	1.4589e+06			5.88137e+06	3.32535e+07	2.96638e+07	6.29172e+07	Bacteria								Bacteria		Firmicutes	Clostridia	Clostridiales				EH	D-isomer specific 2-hydroxyacid dehydrogenase family	K00058	L-serine biosynthesis
AGAGTNNLPLDR		8.5203e+06													4.67449e+06		8.5203e+06	4.67449e+06	1.31948e+07	Bacteria								Bacteria								EH	D-isomer specific 2-hydroxyacid dehydrogenase family	K00058	L-serine biosynthesis
AGAGVNNLPLDK	1.23643e+07	981703	1.09005e+07		1.51671e+07	2.27934e+07	1.32608e+07	6.55607e+06	2.52291e+07	9381082	8.9829e+06	9.52692e+06	8.58699e+06	1.70549e+07	1.32004e+07	4.54356e+06	8.20239e+07	9.65058e+07	1.7853e+08									Bacteria								EH	Class-V pyridoxal-phosphate-dependent aminotransferase family	K00831	L-serine biosynthesis
AGAGVNNLPLEK	3.91438e+06	1.11375e+07		5.36244e+06		3.75654e+06	2.30468e+06	6.41737e+06	3.34737e+07	2983707	9.31967e+06	7.41922e+06	2.12305e+06	1.0319e+07	1.77083e+07	1.60772e+07	3.28929e+07	9.94239e+07	1.32317e+08	Bacteria								Bacteria							bacterium 1XD8-76	EH	D-isomer specific 2-hydroxyacid dehydrogenase family	K00058	L-serine biosynthesis
AGAGVNNLPTAR			2.98565e+06				2.62514e+06	1.49916e+06			5.10634e+06	1.64083e+06			1.24792e+06	5.15817e+06	7.10995e+06	1.31533e+07	2.02632e+07									Bacteria		Firmicutes	Clostridia	Clostridiales	Ruminococcaceae	Ruminococcus		EH	D-isomer specific 2-hydroxyacid dehydrogenase family	K00058	L-serine biosynthesis
AGAGVNNLPVDK	6.1045e+06	3.78018e+06						5.35831e+06	1.2794e+07		3.3133e+06	4.64216e+06	1.73733e+06	6.38984e+06	5.59433e+06		1.5243e+07	3.44709e+07	4.97139e+07	Bacteria								Bacteria		Firmicutes						EH	D-isomer specific 2-hydroxyacid dehydrogenase family	K00058
AGAGVNNLPVDR	1.38906e+07		3.19324e+06		1.84195e+07	1.28819e+07	5.01239e+06	5.359e+06	4.6879e+06		9.27662e+06	6.46083e+06	1.3477e+07	1.12804e+07	5.93805e+06		5.87566e+07	5.11208e+07	1.09877e+08	Bacteria								Bacteria		Firmicutes						EH	D-isomer specific 2-hydroxyacid dehydrogenase family	K00058	L-serine biosynthesis
AGAGYDNLDCEAAK	3.54186e+06		7.8836e+06		4.50471e+06	3.046e+06	2.73108e+06	3.8267e+06	5.39835e+06	1.59987e+06	4.24269e+06		2.14042e+06		6.57898e+06	8.41942e+06	2.5534e+07	2.83797e+07	5.39137e+07									Bacteria		Bacteroidetes	Bacteroidia	Bacteroidales	Prevotellaceae	Prevotella		CH	D-isomer specific 2-hydroxyacid dehydrogenase family	K00058	L-serine biosynthesis
AGAGYDSLDTEYAK	5.60395e+06	7.14813e+06	2.48629e+06		2.6697e+06	3.41532e+06	6.7366e+06	1.03504e+07	2.6036e+06		5.00935e+06		2.97444e+06	4.67228e+06		3.2869e+06	3.84104e+07	1.85466e+07	5.6957e+07	Bacteria		Bacteroidetes	Bacteroidia	Bacteroidales				Bacteria		Bacteroidetes	Bacteroidia	Bacteroidales	Prevotellaceae	Prevotella		CH	D-isomer specific 2-hydroxyacid dehydrogenase family	K00058
AGAHLDAGAK	7.57931e+06		1.02797e+07		3.38457e+07	3.76882e+07	1.80114e+07	6.97775e+06	1.49412e+07	17152828	8.05997e+06		7.07859e+06	1.23154e+07		1.02417e+07	1.14382e+08	6.97897e+07	1.84172e+08	Bacteria		Proteobacteria	Deltaproteobacteria	Desulfobacterales	Desulfobulbaceae			Bacteria		Firmicutes	Clostridia	Clostridiales	Clostridiaceae	Clostridium		G	Glyceraldehyde-3-phosphate dehydrogenase family	K00134	glycolysis
AGAHLEAGAK	2.12942e+07		2.31355e+07		5.81288e+07	6.40834e+07	7.21548e+07	6.81919e+07	1.18168e+07	66698484	4.8879e+06	7.53921e+06		2.96164e+07	1.1851e+06	1.4042e+07	3.06989e+08	1.35786e+08	4.42775e+08	Bacteria								Bacteria		Firmicutes	Clostridia	Clostridiales	Clostridiaceae	Clostridium		G	Glyceraldehyde-3-phosphate dehydrogenase family	K00134	glycolysis
AGALADLTEYDEAFQAVAGK			2.96021e+06	2.65843e+06				1.76473e+06	4.17702e+06	4.13585e+06			1.65009e+07	4.5949e+06	4.22046e+06	1.27441e+07	7.38338e+06	4.63732e+07	5.37566e+07									Bacteria		Firmicutes						G		K15770
AGALANLDDVSEVLSK	2.22736e+06							3.64007e+06				899541		774177	7.96782e+06	1.5016e+06	5.86743e+06	1.11431e+07	1.70106e+07									Bacteria								G		K15770
AGALANLDDVSEVLTK																				Bacteria								Bacteria								G		K15770
AGALDTLELDSMEPGK			6.1818e+06									5.3915e+06					6.1818e+06	5.3915e+06	1.15733e+07									Bacteria		Bacteroidetes	Bacteroidia	Bacteroidales				S	Fibrillar collagen family
[truncated: 35,859 more rows]
