# Supplementary material for: Time-restricted feeding induces Lactobacillus- and Akkermansia-specific functional changes in the rat fecal microbiota
Source: NPJ Biofilms Microbiomes. 2021 Dec 3;7:85. doi: 10.1038/s41522-021-00256-x (PMC8642412; doi:10.1038/s41522-021-00256-x)
Supplement: Supplementary file 5 — Supplementary Data 4 [file 41522_2021_256_MOESM5_ESM.xlsx]

## Sheet: Taxonomic_classification
Features	ALL	AL	TR	AL_1	AL_2	AL_3	AL_4	AL_5	AL_6	AL_7	AL_8	TR_1	TR_2	TR_3	TR_4	TR_5	TR_6	TR_7	TR_8
Quantified peptides	37341	34598	35351	23210	14436	17169	15447	21256	20627	21233	23402	25385	21805	22550	23172	23612	20975	23102	23426
	Number of different taxonomic categories identified according to Unipept or MEGAN algorythm.
Unipept_phylum	58	56	57	48	39	46	36	48	50	49	49	51	52	47	50	54	52	45	46
Unipept_class	74	72	74	60	52	56	52	56	60	61	60	69	63	62	66	65	64	65	60
Unipept_order	121	117	120	93	77	90	78	89	95	98	99	105	101	95	103	100	100	100	94
Unipept_family	185	178	183	136	107	129	108	131	138	139	142	148	143	129	143	149	146	139	136
Unipept_genus	312	301	305	227	167	199	178	222	224	230	229	248	234	215	224	237	234	230	221
Unipept_species	361	346	353	248	179	213	192	236	233	250	252	273	249	241	243	251	252	260	254
MEGAN_phylum	8	8	8	8	8	8	8	8	8	8	8	8	8	8	8	8	8	8	8
MEGAN_class	17	17	17	17	17	17	17	17	17	17	17	17	17	17	17	17	17	17	17
MEGAN_order	16	16	16	16	16	16	16	16	16	16	16	16	16	16	16	16	16	16	16
MEGAN_family	25	25	25	25	25	25	25	25	25	25	25	25	25	25	25	25	25	25	25
MEGAN_genus	39	39	39	39	38	38	39	39	39	39	39	39	39	39	39	39	39	39	39
MEGAN_species	22	22	22	21	22	21	22	21	22	22	22	22	22	22	22	22	22	22	22
	Number of quantified peptides belonging to each taxonomic category identified according to Unipept or MEGAN algorythm.
Unipept_phylum	12511	11749	12203	8204	5293	6001	5273	7739	7751	7559	8193	9167	7934	8096	7999	8388	7305	8618	8534
Unipept_class	11051	10366	10768	7184	4679	5242	4658	6769	6780	6619	7163	8121	6958	7123	7013	7373	6415	7567	7508
Unipept_order	9926	9320	9670	6417	4102	4662	4191	6065	6019	5892	6381	7276	6168	6424	6292	6587	5751	6777	6756
Unipept_family	5953	5543	5788	3787	2540	2803	2562	3490	3423	3441	3783	4286	3647	3804	3775	3907	3432	4076	3957
Unipept_genus	4782	4469	4646	3062	2055	2314	2097	2845	2783	2832	3113	3455	3045	3101	3064	3185	2813	3253	3232
Unipept_species	2909	2702	2798	1757	1277	1334	1229	1644	1646	1576	1741	2015	1710	1745	1754	1833	1557	1922	1894
MEGAN_phylum	27994	26464	27112	18094	10970	13263	11891	16733	16422	16665	18516	19536	17484	17733	17903	18498	16162	17753	18489
MEGAN_class	24390	23115	23626	15757	9466	11635	10373	14551	14359	14742	16407	16922	15355	15489	15668	16112	14056	15300	16128
MEGAN_order	23352	22174	22627	15108	8959	11122	9967	13964	13761	14184	15801	16245	14768	14895	15053	15436	13483	14480	15498
MEGAN_family	14573	13840	14144	9489	5534	7002	6244	8687	8463	9012	10082	10016	9370	9371	9439	9693	8540	9017	9553
MEGAN_genus	10595	10043	10282	6876	4019	5079	4573	6265	6114	6565	7342	7331	6936	6836	6907	7069	6323	6467	6890
MEGAN_species	4349	4085	4169	2508	1579	2042	1948	2394	2301	2282	2636	2821	2436	2658	2811	2745	2411	2664	2716
	Percentage of total quantified peptides belonging to each taxonomic category according to Unipept or MEGAN algorythm.
Unipept_phylum	0.335047	0.339586	0.345195	0.353468	0.366653	0.349525	0.341361	0.364085	0.37577	0.356002	0.350098	0.361119	0.363861	0.359024	0.345201	0.355243	0.348272	0.373041	0.364296
Unipept_class	0.295948	0.299613	0.304602	0.309522	0.32412	0.305318	0.301547	0.318451	0.328695	0.311732	0.306085	0.319913	0.319101	0.315876	0.30265	0.312256	0.30584	0.327547	0.320499
Unipept_order	0.26582	0.26938	0.273542	0.276476	0.284151	0.271536	0.271315	0.285331	0.291802	0.277493	0.272669	0.286626	0.282871	0.284878	0.271535	0.278968	0.274184	0.293351	0.288398
Unipept_family	0.159423	0.160212	0.163729	0.163162	0.175949	0.163259	0.165857	0.164189	0.165948	0.162059	0.161653	0.16884	0.167255	0.168692	0.162912	0.165467	0.163623	0.176435	0.168915
Unipept_genus	0.128063	0.129169	0.131425	0.131926	0.142352	0.134778	0.135755	0.133845	0.13492	0.133377	0.133023	0.136104	0.139647	0.137517	0.132229	0.134889	0.134112	0.14081	0.137966
Unipept_species	0.0779036	0.078097	0.0791491	0.0757001	0.0884594	0.0776982	0.0795624	0.0773429	0.0797983	0.0742241	0.0743954	0.0793776	0.0784224	0.0773836	0.0756948	0.07763	0.0742312	0.0831963	0.0808503
MEGAN_phylum	0.749685	0.7649	0.766937	0.779578	0.759906	0.772497	0.769793	0.787213	0.796141	0.784863	0.791214	0.769588	0.801834	0.786386	0.772613	0.783415	0.770536	0.768462	0.789251
MEGAN_class	0.653169	0.668102	0.668326	0.678888	0.655722	0.677675	0.671522	0.68456	0.696126	0.694297	0.701094	0.666614	0.704196	0.686874	0.676161	0.682365	0.670131	0.66228	0.688466
MEGAN_order	0.625372	0.640904	0.640067	0.650926	0.620601	0.647795	0.645239	0.656944	0.667135	0.668017	0.675199	0.639945	0.677276	0.660532	0.64962	0.653735	0.642813	0.626786	0.661573
MEGAN_family	0.390268	0.400023	0.400102	0.408832	0.383347	0.407828	0.404221	0.408685	0.410287	0.424434	0.430818	0.394564	0.429718	0.415565	0.407345	0.410512	0.407151	0.390313	0.407795
MEGAN_genus	0.283736	0.290277	0.290855	0.296252	0.278401	0.295824	0.296045	0.29474	0.296408	0.309189	0.313734	0.288793	0.318092	0.303149	0.298075	0.299382	0.301454	0.279932	0.294118
MEGAN_species	0.116467	0.11807	0.117932	0.108057	0.109379	0.118935	0.126109	0.112627	0.111553	0.107474	0.11264	0.111129	0.111717	0.117871	0.12131	0.116254	0.114946	0.115315	0.11594

## Sheet: Functional_classification
Features	ALL	AL	TR	AL_1	AL_2	AL_3	AL_4	AL_5	AL_6	AL_7	AL_8	TR_1	TR_2	TR_3	TR_4	TR_5	TR_6	TR_7	TR_8
Quantified peptides	37341	34598	35351	23210	14436	17169	15447	21256	20627	21233	23402	25385	21805	22550	23172	23612	20975	23102	23426
	Number of different fucntional categories identified according to different classification approaches.
COG	79	77	78	71	68	64	63	68	71	71	70	71	69	72	72	69	71	75	73
Protein families	849	833	834	714	612	649	597	691	702	689	717	701	716	707	703	714	691	705	708
KOG	1387	1347	1368	1129	963	1030	935	1094	1122	1094	1131	1146	1122	1129	1126	1133	1095	1146	1142
Metabolic pathway	171	166	168	147	121	134	122	143	145	144	151	143	149	144	144	145	139	143	152
CAZy	49	48	47	40	37	41	42	42	41	42	44	42	41	43	43	43	40	43	42
	Number of quantified peptides assigned to each fucntional category.
COG	31316	29493	30380	20227	12485	14725	13181	18595	18307	18547	20318	22252	19155	19678	19988	20552	18214	20356	20503
Protein families	21191	20026	20623	13943	8753	10205	9069	13004	12928	13045	14106	15353	13435	13631	13757	14302	12650	13984	14169
KOG	25587	24036	24863	16625	10366	12054	10901	15084	14966	15038	16380	18425	15549	16289	16239	17009	14934	17148	16914
Metabolic pathway	6103	5752	6001	4053	2367	2757	2357	3975	3839	3908	4168	4634	4026	3952	3926	4098	3601	3960	4209
CAZy	1109	1066	1052	678	376	460	466	575	612	634	741	692	673	656	705	651	583	560	657
	Percentage of total quantified peptides assigned to each fucntional category.
COG	0.838649	0.852448	0.859382	0.871478	0.864852	0.85765	0.853305	0.874812	0.887526	0.873499	0.868216	0.876581	0.878468	0.872639	0.862593	0.870405	0.868367	0.881136	0.875224
Protein families	0.5675	0.57882	0.583378	0.600732	0.606331	0.594385	0.587104	0.61178	0.626751	0.614374	0.602769	0.604806	0.616143	0.604479	0.593691	0.605709	0.603099	0.605316	0.604841
KOG	0.685225	0.694722	0.703318	0.716286	0.718066	0.702079	0.705703	0.709635	0.725554	0.708237	0.69994	0.725822	0.713093	0.72235	0.700803	0.720354	0.71199	0.742273	0.722018
Metabolic pathway	0.16344	0.166252	0.169755	0.174623	0.163965	0.16058	0.152586	0.187006	0.186115	0.184053	0.178104	0.182549	0.184637	0.175255	0.169429	0.173556	0.171681	0.171414	0.179672
CAZy	0.0296993	0.030811	0.0297587	0.0292115	0.026046	0.0267925	0.0301677	0.0270512	0.0296699	0.0298592	0.031664	0.0272602	0.0308645	0.0290909	0.0304247	0.0275707	0.027795	0.0242403	0.0280458
