# Supplementary material for: Time-restricted feeding induces Lactobacillus- and Akkermansia-specific functional changes in the rat fecal microbiota
Source: NPJ Biofilms Microbiomes. 2021 Dec 3;7:85. doi: 10.1038/s41522-021-00256-x (PMC8642412; doi:10.1038/s41522-021-00256-x)
Supplement: Supplementary file 6 — Supplementary Data 5 [file 41522_2021_256_MOESM6_ESM.xlsx]

## Sheet: Supplementary Data 5
Taxonomic classification	Functional classification	Features	ALL	AL	TR	AL_1	AL_2	AL_3	AL_4	AL_5	AL_6	AL_7	AL_8	TR_1	TR_2	TR_3	TR_4	TR_5	TR_6	TR_7	TR_8
		Quantified peptides	37341	34598	35351	23210	14436	17169	15447	21256	20627	21233	23402	25385	21805	22550	23172	23612	20975	23102	23426
			Number of different taxa-specific functional categories identified.
Order	COG	Order+COG	249	246	248	218	188	201	200	216	222	216	217	224	216	225	227	227	214	226	226
	Protein family	Order+ProtFam	1228	1204	1199	1016	834	917	826	986	992	972	1008	1020	1012	1007	1001	1022	973	989	1013
	KOG	Order+KEGG_ko	1618	1577	1589	1315	1061	1179	1059	1273	1287	1256	1292	1336	1300	1306	1309	1334	1260	1290	1323
	Metabolic pathway	Order+Pathway	251	247	246	213	168	197	171	214	206	206	216	207	215	208	206	213	200	194	214
	CAZy	Order+CAZy	72	72	68	57	50	52	54	57	59	56	60	63	61	59	62	59	56	57	60
Family	COG	Family+COG	378	373	377	340	291	316	295	331	337	335	336	339	328	337	346	348	330	337	346
	Protein family	Family+ProtFam	1325	1296	1301	1065	836	924	822	1030	1054	1048	1077	1089	1070	1081	1074	1079	1018	1028	1091
	KOG	Family+KEGG_ko	1668	1631	1641	1323	1009	1144	1016	1277	1312	1301	1330	1363	1321	1352	1340	1342	1264	1280	1363
	Metabolic pathway	Family+Pathway	287	286	281	245	186	212	186	236	245	245	247	238	243	246	240	242	226	218	246
	CAZy	Family+CAZy	80	80	75	60	43	51	52	56	58	59	64	64	58	64	64	61	55	58	63
Genus	COG	Genus+COG	402	395	398	340	287	311	295	327	337	343	334	344	325	334	349	350	330	330	349
	Protein family	Genus+ProtFam	993	969	977	777	603	696	611	748	779	776	792	807	797	800	807	798	759	753	816
	KOG	Genus+KEGG_ko	1254	1219	1233	970	743	867	762	932	960	962	988	1012	983	1005	1009	1000	942	944	1023
	Metabolic pathway	Genus+Pathway	228	227	222	187	136	163	142	176	188	186	187	189	183	187	187	186	174	165	187
	CAZy	Genus+CAZy	67	67	63	50	35	44	47	47	48	49	53	54	50	51	56	50	46	49	51
Species	COG	Species+COG	113	111	112	90	85	87	80	87	89	92	90	96	95	95	97	97	90	89	94
	Protein family	Species+ProtFam	121	120	120	93	77	84	75	88	91	86	87	101	98	100	101	95	88	85	95
	KOG	Species+KEGG_ko	149	147	148	105	87	105	87	106	114	101	103	116	118	119	121	116	108	102	116
	Metabolic pathway	Species+Pathway	26	26	26	21	14	15	16	17	22	17	16	22	23	20	22	20	18	19	20
	CAZy	Species+CAZy	9	9	9	7	7	9	8	8	9	6	9	6	8	6	9	7	7	7	7
			Number of quantified peptides assigned to each taxa-specific functional category.
Order	COG	Order+COG	21351	20262	20747	13893	8190	10136	9026	12895	12804	13110	14521	14979	13660	13662	13769	14155	12382	13371	14274
	Protein family	Order+ProtFam	14340	13649	13980	9508	5679	6980	6163	8905	8956	9147	9959	10302	9521	9378	9382	9732	8544	9090	9781
	KOG	Order+KEGG_ko	16974	16059	16519	11125	6617	8071	7280	10150	10141	10304	11344	12077	10762	11017	10868	11394	9851	10997	11485
	Metabolic pathway	Order+Pathway	4061	3858	3993	2743	1484	1856	1567	2698	2626	2734	2917	3030	2825	2697	2647	2744	2380	2492	2849
	CAZy	Order+CAZy	874	841	835	535	292	373	364	447	485	518	608	545	536	530	559	517	474	450	528
Family	COG	Family+COG	12950	12291	12616	8486	4902	6198	5450	7815	7707	8135	9052	8971	8482	8382	8395	8631	7633	8103	8569
	Protein family	Family+ProtFam	8335	7947	8152	5597	3293	4109	3540	5201	5188	5503	6016	5947	5722	5516	5485	5721	5055	5246	5620
	KOG	Family+KEGG_ko	10075	9537	9834	6664	3878	4831	4270	6007	5970	6283	6948	7073	6562	6606	6491	6797	5965	6485	6722
	Metabolic pathway	Family+Pathway	2291	2186	2260	1564	842	1048	860	1515	1492	1622	1730	1705	1667	1536	1486	1558	1368	1367	1562
	CAZy	Family+CAZy	648	622	622	379	202	286	264	316	348	391	446	389	393	393	414	378	356	321	380
Genus	COG	Genus+COG	9283	8790	9040	6057	3488	4408	3903	5519	5469	5827	6487	6459	6172	5989	6033	6191	5563	5703	6064
	Protein family	Genus+ProtFam	5921	5634	5797	3960	2315	2900	2524	3644	3629	3885	4275	4281	4117	3887	3902	4046	3638	3687	3944
	KOG	Genus+KEGG_ko	7110	6712	6936	4680	2688	3373	2978	4169	4174	4409	4892	5004	4717	4656	4604	4792	4262	4475	4690
	Metabolic pathway	Genus+Pathway	1718	1635	1693	1167	606	767	612	1128	1107	1212	1303	1282	1272	1133	1108	1153	1039	1013	1149
	CAZy	Genus+CAZy	532	508	509	302	167	243	224	247	283	313	362	313	322	320	343	304	288	254	303
Species	COG	Species+COG	3637	3403	3508	2131	1306	1693	1590	2000	1976	1912	2203	2370	2067	2237	2350	2290	2029	2262	2280
	Protein family	Species+ProtFam	1885	1778	1818	1128	736	945	870	1099	1083	1075	1193	1271	1110	1198	1240	1240	1076	1203	1208
	KOG	Species+KEGG_ko	2815	2631	2711	1671	1041	1336	1258	1524	1505	1450	1678	1833	1570	1748	1814	1796	1590	1806	1766
	Metabolic pathway	Species+Pathway	290	278	280	172	85	113	100	180	195	187	195	202	201	188	190	182	155	157	178
	CAZy	Species+CAZy	176	167	166	95	58	73	68	62	87	85	108	93	89	100	118	105	98	93	103
			Percentage of total quantified peptides assigned to each taxa-specific functional category.
Order	COG	Order+COG	0.571784	0.585641	0.586886	0.598578	0.567332	0.590366	0.584321	0.606652	0.62074	0.617435	0.620503	0.590073	0.626462	0.605854	0.594209	0.599483	0.590322	0.578781	0.609323
	Protein family	Order+ProtFam	0.384028	0.394503	0.395463	0.409651	0.393392	0.406547	0.398977	0.418941	0.434188	0.430792	0.425562	0.40583	0.436643	0.415876	0.404885	0.412163	0.407342	0.393472	0.417528
	KOG	Order+KEGG_ko	0.454567	0.46416	0.467285	0.479319	0.458368	0.470091	0.471289	0.477512	0.491637	0.485282	0.484745	0.475753	0.493557	0.488559	0.469014	0.482551	0.469654	0.476019	0.490267
	Metabolic pathway	Order+Pathway	0.108754	0.111509	0.112953	0.118182	0.102799	0.108102	0.101444	0.126929	0.127309	0.128762	0.124647	0.119362	0.129557	0.119601	0.114233	0.116212	0.113468	0.107869	0.121617
	CAZy	Order+CAZy	0.0234059	0.0243078	0.0236203	0.0230504	0.0202272	0.0217252	0.0235644	0.0210294	0.0235129	0.024396	0.0259807	0.0214694	0.0245815	0.0235033	0.0241239	0.0218956	0.0225983	0.0194788	0.0225391
Family	COG	Family+COG	0.346804	0.355252	0.356878	0.365618	0.339568	0.360999	0.352819	0.367661	0.373636	0.38313	0.386805	0.353398	0.388993	0.371707	0.362291	0.365534	0.363909	0.350749	0.36579
	Protein family	Family+ProtFam	0.223213	0.229695	0.230602	0.241146	0.22811	0.239327	0.229171	0.244684	0.251515	0.259172	0.257072	0.234272	0.262417	0.244612	0.236708	0.242292	0.241001	0.22708	0.239904
	KOG	Family+KEGG_ko	0.269811	0.275652	0.278182	0.287118	0.268634	0.281379	0.276429	0.282603	0.289426	0.295907	0.296898	0.278629	0.30094	0.292949	0.280123	0.287862	0.284386	0.280712	0.286946
	Metabolic pathway	Family+Pathway	0.0613535	0.0631828	0.0639303	0.0673847	0.0583264	0.0610402	0.0556742	0.071274	0.0723324	0.0763905	0.0739253	0.0671656	0.0764504	0.0681153	0.0641291	0.0659834	0.0652205	0.0591724	0.0666781
	CAZy	Family+CAZy	0.0173536	0.0179779	0.017595	0.0163292	0.0139928	0.0166579	0.0170907	0.0148664	0.0168711	0.0184147	0.0190582	0.015324	0.0180234	0.0174279	0.0178664	0.0160088	0.0169726	0.0138949	0.0162213
Genus	COG	Genus+COG	0.248601	0.254061	0.255721	0.260965	0.241618	0.256742	0.25267	0.259644	0.265138	0.274431	0.277199	0.254442	0.283054	0.265588	0.260357	0.262197	0.265221	0.246862	0.258858
	Protein family	Genus+ProtFam	0.158566	0.162842	0.163984	0.170616	0.160363	0.168909	0.163397	0.171434	0.175934	0.18297	0.182677	0.168643	0.18881	0.172373	0.168393	0.171354	0.173445	0.159597	0.16836
	KOG	Genus+KEGG_ko	0.190407	0.194	0.196204	0.201637	0.186201	0.196459	0.192788	0.196133	0.202356	0.207648	0.209042	0.197124	0.216327	0.206475	0.198688	0.202948	0.203194	0.193706	0.200205
	Metabolic pathway	Genus+Pathway	0.0460084	0.0472571	0.0478911	0.0502801	0.0419784	0.0446735	0.0396193	0.0530674	0.0536675	0.057081	0.055679	0.0505023	0.0583352	0.0502439	0.0478163	0.0488311	0.0495352	0.043849	0.0490481
	CAZy	Genus+CAZy	0.0142471	0.0146829	0.0143985	0.0130116	0.0115683	0.0141534	0.0145012	0.0116202	0.0137199	0.0147412	0.0154688	0.0123301	0.0147673	0.0141907	0.0148023	0.0128748	0.0137306	0.0109947	0.0129343
Species	COG	Species+COG	0.0973996	0.0983583	0.0992334	0.0918139	0.0904683	0.098608	0.102933	0.0940911	0.0957968	0.0900485	0.0941373	0.0933622	0.0947948	0.0992018	0.101416	0.0969846	0.0967342	0.0979136	0.0973278
	Protein family	Species+ProtFam	0.0504807	0.0513903	0.0514271	0.0485997	0.0509837	0.0550411	0.0563216	0.051703	0.052504	0.0506287	0.0509785	0.0500689	0.0509058	0.0531264	0.0535129	0.0525157	0.0512992	0.0520734	0.0515666
	KOG	Species+KEGG_ko	0.0753863	0.0760449	0.0766881	0.0719948	0.0721114	0.0778147	0.0814398	0.0716974	0.0729626	0.0682899	0.0717033	0.072208	0.0720018	0.0775166	0.0782841	0.076063	0.0758045	0.078175	0.0753863
	Metabolic pathway	Species+Pathway	0.00776626	0.00803515	0.00792057	0.0074106	0.00588806	0.00658163	0.00647375	0.0084682	0.00945363	0.00880705	0.00833262	0.00795746	0.00921807	0.00833703	0.00819955	0.00770795	0.00738975	0.00679595	0.00759839
	CAZy	Species+CAZy	0.00471332	0.00482687	0.00469577	0.00409306	0.00401773	0.00425185	0.00440215	0.00291682	0.00421777	0.0040032	0.00461499	0.00366358	0.00408163	0.00443459	0.00509235	0.00444689	0.00467223	0.00402563	0.00439682
