# Supplementary material for: Time-restricted feeding induces Lactobacillus- and Akkermansia-specific functional changes in the rat fecal microbiota
Source: NPJ Biofilms Microbiomes. 2021 Dec 3;7:85. doi: 10.1038/s41522-021-00256-x (PMC8642412; doi:10.1038/s41522-021-00256-x)
Supplement: Supplementary file 7 — Supplementary Data 6 [file 41522_2021_256_MOESM7_ESM.xlsx]

## Sheet: 16S_order
order	ALL	AL	TR	AL_1	AL_2	AL_3	AL_4	AL_5	AL_6	AL_7	AL_8	TR_1	TR_2	TR_3	TR_4	TR_5	TR_6	TR_7	TR_8	p-value	FDR	log2FC TR/AL
Acholeplasmatales	206	49	157	7	3	14	0	25	0	0	0	39	0	8	0	0	3	90	17	too many MVs	too many MVs	too many MVs
Acidaminococcales	6132	2791	3341	614	476	57	720	79	425	73	347	508	323	281	1051	234	283	486	175	0.61856	0.8139	0.26811
Actinomycetales	3	0	3	0	0	0	0	0	0	0	0	0	3	0	0	0	0	0	0	too many MVs	too many MVs	too many MVs
Bacillales	4	0	4	0	0	0	0	0	0	0	0	4	0	0	0	0	0	0	0	too many MVs	too many MVs	too many MVs
Bacteroidales	321111	151328	169783	29249	18430	9727	2590	21589	23061	14693	31989	24830	18517	24042	31596	11602	12635	31269	15292	0.59568	0.8139	0.17236
Bifidobacteriales	203	203	0	0	0	0	0	89	67	4	43	0	0	0	0	0	0	0	0	too many MVs	too many MVs	too many MVs
Burkholderiales	1786	709	1077	198	93	8	11	55	58	15	271	86	91	90	470	50	40	129	121	0.35399	0.55927	0.55255
Caldicoprobacterales	93	52	41	0	0	0	0	5	0	13	34	9	0	0	4	0	0	23	5	too many MVs	too many MVs	too many MVs
Campylobacterales	1832	1210	622	28	39	180	3	683	138	49	90	55	54	133	117	94	47	10	112	0.30946	0.55927	-0.68664
Christensenellales	8831	4690	4141	511	473	228	738	575	944	519	702	525	568	599	932	561	328	365	263	0.90963	0.92954	-0.049571
Clostridia	378	274	104	15	29	4	8	19	17	46	136	8	7	29	26	0	0	25	9	0.027072	0.1692	-1.3635
Clostridiales	484	375	109	14	24	0	9	113	54	67	94	26	30	0	7	0	4	17	25	0.037025	0.18513	-1.436
Coriobacteriales	4021	2605	1416	309	321	147	750	241	219	244	374	162	157	137	313	61	124	363	99	0.045672	0.1903	-0.85244
Corynebacteriales	289	232	57	0	0	0	0	157	52	5	18	39	18	0	0	0	0	0	0	too many MVs	too many MVs	too many MVs
Desulfovibrionales	10136	4801	5335	498	393	657	1830	444	221	379	379	330	335	500	824	447	605	2075	219	0.79717	0.92134	0.13682
Elusimicrobiales	1967	656	1311	47	43	77	0	241	46	112	90	198	309	78	276	7	36	106	301	0.12612	0.35033	1.0173
Enterobacterales	181	129	52	35	0	0	0	6	3	71	14	10	28	0	0	10	0	0	4	too many MVs	too many MVs	too many MVs
Erysipelotrichales	1754	1297	457	181	131	18	316	182	152	83	234	137	57	48	69	33	23	40	50	0.0053482	0.044568	-1.306
Gastranaerophilales	1234	277	957	34	47	14	14	69	42	12	45	128	126	211	223	104	30	11	124	0.00050114	0.0062642	1.8707
Izemoplasmatales	25	0	25	0	0	0	0	0	0	0	0	0	0	8	0	0	0	5	12	too many MVs	too many MVs	too many MVs
Lachnospirales	81376	37535	43841	1824	2471	3499	8383	9481	3500	5307	3070	2696	3239	4063	3455	6039	3270	17736	3343	0.36131	0.55927	0.36123
Lactobacillales	130395	66756	63639	9200	5383	3668	18613	8850	11940	4402	4700	10941	8850	3606	12245	2165	3656	16681	5495	0.84763	0.92134	-0.062602
Methanobacteriales	433	264	169	0	10	5	125	39	18	43	24	37	21	22	17	8	33	19	12	0.68611	0.85764	-0.25062
Micrococcales	108	75	33	14	5	3	11	30	10	0	2	6	7	0	6	3	0	6	5	0.14176	0.35439	-0.8368
Monoglobales	13102	5842	7260	1404	914	468	1012	1275	271	164	334	907	1280	1894	594	518	505	536	1026	0.38031	0.55927	0.45856
Mycoplasmatales	6	4	2	0	4	0	0	0	0	0	0	2	0	0	0	0	0	0	0	too many MVs	too many MVs	too many MVs
Oscillospirales	136976	78128	58848	10244	9658	6456	11316	12984	9182	9149	9139	5893	8544	8378	11067	3881	5377	11483	4225	0.10377	0.32427	-0.39062
Paracaedibacterales	8	8	0	0	0	0	8	0	0	0	0	0	0	0	0	0	0	0	0	too many MVs	too many MVs	too many MVs
Pasteurellales	48	48	0	0	0	0	0	16	10	8	14	0	0	0	0	0	0	0	0	too many MVs	too many MVs	too many MVs
Peptococcales	6694	3465	3229	241	242	171	754	686	524	341	506	334	320	817	792	117	113	524	212	0.84189	0.92134	-0.094126
Peptostreptococcales-Tissierellales	4391	2875	1516	168	169	100	1262	384	283	223	286	403	235	195	236	67	70	196	114	0.083172	0.29704	-0.77646
Pseudomonadales	20	11	9	0	0	0	0	0	0	0	11	0	0	0	5	4	0	0	0	too many MVs	too many MVs	too many MVs
Rhodospirillales	376	238	138	19	43	14	0	93	14	26	29	10	12	39	49	3	5	7	13	0.16976	0.38581	-0.77852
Rickettsiales	32	26	6	0	0	0	0	22	0	4	0	0	6	0	0	0	0	0	0	too many MVs	too many MVs	too many MVs
Saccharimonadales	108941	54074	54867	5876	6262	6149	7637	3693	2398	10810	11249	8300	8568	7656	7342	4080	6472	8565	3884	0.92954	0.92954	0.030676
Spirochaetales	5421	2216	3205	47	124	83	742	212	97	789	122	91	89	923	108	60	553	1335	46	0.37761	0.55927	0.6519
Staphylococcales	371	349	22	0	0	0	0	97	25	67	160	15	7	0	0	0	0	0	0	too many MVs	too many MVs	too many MVs
Veillonellales-Selenomonadales	177	111	66	11	0	8	26	32	14	2	18	11	9	6	20	5	0	13	2	0.19607	0.40848	-0.64727
Verrucomicrobiales	4342	15	4327	6	0	2	3	0	4	0	0	30	19	16	17	2193	2048	0	4	4.7108e-08	1.1777e-06	8.2163

## Sheet: 16S_family
family	ALL	AL	TR	AL_1	AL_2	AL_3	AL_4	AL_5	AL_6	AL_7	AL_8	TR_1	TR_2	TR_3	TR_4	TR_5	TR_6	TR_7	TR_8	p-value	FDR	log2FC
Acholeplasmataceae	206	49	157	7	3	14	0	25	0	0	0	39	0	8	0	0	3	90	17	too many MVs	too many MVs	too many MVs
Acidaminococcaceae	6132	2791	3341	614	476	57	720	79	425	73	347	508	323	281	1051	234	283	486	175	0.41575	0.72756	0.41441
Actinomycetaceae	3	0	3	0	0	0	0	0	0	0	0	0	3	0	0	0	0	0	0	too many MVs	too many MVs	too many MVs
Aerococcaceae	3478	3452	26	4	0	0	0	99	47	974	2328	15	11	0	0	0	0	0	0	too many MVs	too many MVs	too many MVs
Akkermansiaceae	4342	15	4327	6	0	2	3	0	4	0	0	30	19	16	17	2193	2048	0	4	1.6551e-08	5.7928e-07	8.3998
Anaerovoracaceae	1660	654	1006	85	74	64	136	81	78	49	87	70	124	191	236	67	64	174	80	0.096108	0.3058	0.66876
Atopobiaceae	104	84	20	9	7	0	9	10	17	9	23	0	9	0	3	0	3	5	0	0.0062382	0.043667	-1.4956
Bacillaceae	4	0	4	0	0	0	0	0	0	0	0	4	0	0	0	0	0	0	0	too many MVs	too many MVs	too many MVs
Bacteroidaceae	24157	13139	11018	2230	1742	955	171	1754	2611	599	3077	1503	945	602	2998	822	870	2104	1174	0.78517	0.94762	-0.12772
Bifidobacteriaceae	203	203	0	0	0	0	0	89	67	4	43	0	0	0	0	0	0	0	0	too many MVs	too many MVs	too many MVs
Butyricicoccaceae	606	339	267	28	60	27	18	75	97	0	34	26	0	31	91	8	7	59	45	0.64413	0.90179	-0.29294
Caldicoprobacteraceae	93	52	41	0	0	0	0	5	0	13	34	9	0	0	4	0	0	23	5	too many MVs	too many MVs	too many MVs
Christensenellaceae	8831	4690	4141	511	473	228	738	575	944	519	702	525	568	599	932	561	328	365	263	0.92908	0.95641	0.037509
Clostridiaceae	455	359	96	10	21	0	9	108	54	63	94	26	30	0	0	0	4	13	23	0.037572	0.16438	-1.5363
Corynebacteriaceae	289	232	57	0	0	0	0	157	52	5	18	39	18	0	0	0	0	0	0	too many MVs	too many MVs	too many MVs
Defluviitaleaceae	237	116	121	19	16	15	5	26	8	9	18	14	20	48	23	0	4	6	6	1	1	0.028515
Desulfovibrionaceae	10136	4801	5335	498	393	657	1830	444	221	379	379	330	335	500	824	447	605	2075	219	0.73041	0.94683	0.1728
Eggerthellaceae	2889	1885	1004	237	236	138	577	134	119	159	285	106	95	82	250	33	85	295	58	0.047586	0.18505	-0.90777
Elusimicrobiaceae	1967	656	1311	47	43	77	0	241	46	112	90	198	309	78	276	7	36	106	301	0.1351	0.39404	0.99272
Enterobacteriaceae	181	129	52	35	0	0	0	6	3	71	14	10	28	0	0	10	0	0	4	too many MVs	too many MVs	too many MVs
Enterococcaceae	690	595	95	0	0	0	0	0	0	472	123	5	27	0	54	9	0	0	0	too many MVs	too many MVs	too many MVs
Erysipelatoclostridiaceae	245	143	102	45	20	4	12	22	23	3	14	16	16	14	10	11	5	9	21	0.84637	0.95641	-0.12712
Erysipelotrichaceae	1506	1151	355	136	111	14	304	160	129	80	217	121	41	34	59	22	18	31	29	0.00385	0.033688	-1.4458
Gemellaceae	3	3	0	0	0	0	0	3	0	0	0	0	0	0	0	0	0	0	0	too many MVs	too many MVs	too many MVs
Helicobacteraceae	1832	1210	622	28	39	180	3	683	138	49	90	55	54	133	117	94	47	10	112	0.36348	0.70677	-0.63641
Hungateiclostridiaceae	378	274	104	15	29	4	8	19	17	46	136	8	7	29	26	0	0	25	9	0.025632	0.12816	-1.3428
Lachnospiraceae	81139	37419	43720	1805	2455	3484	8378	9455	3492	5298	3052	2682	3219	4015	3432	6039	3266	17730	3337	0.39248	0.72299	0.35159
Lactobacillaceae	123024	61085	61939	8947	4952	3519	18258	8690	11866	2861	1992	10772	8698	3499	11450	2122	3596	16474	5328	0.78494	0.94762	0.098485
Marinifilaceae	486	185	301	27	19	7	12	30	14	20	56	31	17	37	95	14	27	63	17	0.093337	0.3058	0.74089
Methanobacteriaceae	433	264	169	0	10	5	125	39	18	43	24	37	21	22	17	8	33	19	12	0.62965	0.90179	-0.30089
Micrococcaceae	108	75	33	14	5	3	11	30	10	0	2	6	7	0	6	3	0	6	5	0.18653	0.45877	-0.77211
Monoglobaceae	13102	5842	7260	1404	914	468	1012	1275	271	164	334	907	1280	1894	594	518	505	536	1026	0.23606	0.51638	0.5686
Muribaculaceae	200688	105911	94777	19904	13528	6860	1928	13869	14284	12351	23187	14023	9462	12975	17025	8100	7527	16968	8697	0.92057	0.95641	-0.033558
Mycoplasmataceae	6	4	2	0	4	0	0	0	0	0	0	2	0	0	0	0	0	0	0	too many MVs	too many MVs	too many MVs
Neisseriaceae	34	34	0	0	0	0	0	10	6	4	14	0	0	0	0	0	0	0	0	too many MVs	too many MVs	too many MVs
Oscillospiraceae	80185	38818	41367	4823	5238	4307	5033	6928	4876	3289	4324	3434	5782	5843	7742	2604	4277	8590	3095	0.56064	0.85958	0.16175
Paracaedibacteraceae	8	8	0	0	0	0	8	0	0	0	0	0	0	0	0	0	0	0	0	too many MVs	too many MVs	too many MVs
Pasteurellaceae	48	48	0	0	0	0	0	16	10	8	14	0	0	0	0	0	0	0	0	too many MVs	too many MVs	too many MVs
Peptococcaceae	6694	3465	3229	241	242	171	754	686	524	341	506	334	320	817	792	117	113	524	212	0.8922	0.95641	-0.060393
Peptostreptococcaceae	2731	2221	510	83	95	36	1126	303	205	174	199	333	111	4	0	0	6	22	34	0.022182	0.12816	-1.9372
Prevotellaceae	82249	25242	57007	6322	2172	1476	249	4826	5120	909	4168	8378	7439	9737	10101	2284	3872	10537	4659	0.0015902	0.018552	1.3097
Pseudomonadaceae	20	11	9	0	0	0	0	0	0	0	11	0	0	0	5	4	0	0	0	too many MVs	too many MVs	too many MVs
Rikenellaceae	5714	3262	2452	383	550	120	125	429	508	408	739	430	244	275	264	202	134	663	240	0.56486	0.85958	-0.27923
Ruminococcaceae	47042	33916	13126	4951	3763	1872	5866	5199	3554	5076	3635	1845	2154	1574	2819	762	952	2240	780	1.9511e-06	3.4145e-05	-1.3291
Saccharimonadaceae	108941	54074	54867	5876	6262	6149	7637	3693	2398	10810	11249	8300	8568	7656	7342	4080	6472	8565	3884	0.86263	0.95641	0.061962
Spirochaetaceae	5421	2216	3205	47	124	83	742	212	97	789	122	91	89	923	108	60	553	1335	46	0.48223	0.80371	0.51301
Staphylococcaceae	368	346	22	0	0	0	0	94	25	67	160	15	7	0	0	0	0	0	0	too many MVs	too many MVs	too many MVs
Streptococcaceae	3203	1624	1579	249	431	149	355	61	27	95	257	149	114	107	741	34	60	207	167	0.72567	0.94683	-0.19394
Sutterellaceae	1752	675	1077	198	93	8	11	45	52	11	257	86	91	90	470	50	40	129	121	0.19472	0.45877	0.76928
Tannerellaceae	4484	1844	2640	271	166	62	31	496	379	89	350	269	281	263	761	134	120	400	412	0.19662	0.45877	0.7001
Veillonellaceae	177	111	66	11	0	8	26	32	14	2	18	11	9	6	20	5	0	13	2	0.25809	0.53137	-0.59489

## Sheet: 16S_genus
genus	ALL	AL	TR	AL_1	AL_2	AL_3	AL_4	AL_5	AL_6	AL_7	AL_8	TR_1	TR_2	TR_3	TR_4	TR_5	TR_6	TR_7	TR_8	p-value	FDR	log2FC
Acetatifactor	61	48	13	0	0	28	20	0	0	0	0	0	0	0	0	0	0	13	0	too many MVs	too many MVs	too many MVs
Acetitomaculum	5	0	5	0	0	0	0	0	0	0	0	0	0	5	0	0	0	0	0	too many MVs	too many MVs	too many MVs
Acetivibrio	32	32	0	0	0	0	0	28	0	4	0	0	0	0	0	0	0	0	0	too many MVs	too many MVs	too many MVs
Actinomyces	3	0	3	0	0	0	0	0	0	0	0	0	3	0	0	0	0	0	0	too many MVs	too many MVs	too many MVs
Acutalibacter	155	86	69	0	0	0	65	21	0	0	0	0	0	0	38	10	0	21	0	too many MVs	too many MVs	too many MVs
Adlercreutzia	782	546	236	41	89	23	131	51	53	44	114	29	28	19	75	0	25	51	9	0.011104	0.081426	-1.2865
Aerococcus	3431	3405	26	4	0	0	0	61	38	974	2328	15	11	0	0	0	0	0	0	too many MVs	too many MVs	too many MVs
Akkermansia	4342	15	4327	6	0	2	3	0	4	0	0	30	19	16	17	2193	2048	0	4	2.2085e-08	9.7172e-07	8.4719
Alistipes	3381	1967	1414	232	296	49	79	275	378	177	481	283	140	172	88	85	61	448	137	0.40344	0.71006	-0.46258
Alloprevotella	10538	5126	5412	705	624	320	154	1061	732	160	1370	1447	764	1127	513	205	105	852	399	0.71739	0.85311	0.1843
Anaerofilum	51	26	25	0	3	3	16	4	0	0	0	5	0	0	5	0	0	12	3	too many MVs	too many MVs	too many MVs
Anaeroplasma	206	49	157	7	3	14	0	25	0	0	0	39	0	8	0	0	3	90	17	too many MVs	too many MVs	too many MVs
Anaerostipes	3320	0	3320	0	0	0	0	0	0	0	0	155	82	0	0	0	104	2539	440	too many MVs	too many MVs	too many MVs
Anaerotruncus	8	4	4	0	0	0	0	4	0	0	0	0	0	0	4	0	0	0	0	too many MVs	too many MVs	too many MVs
Anaerovorax	699	210	489	36	23	21	48	19	18	16	29	37	69	85	97	19	44	85	53	0.0063771	0.056118	1.2375
Angelakisella	328	127	201	9	15	54	10	27	0	12	0	21	0	44	40	8	0	71	17	0.78891	0.89006	0.22234
Bacillus	4	0	4	0	0	0	0	0	0	0	0	4	0	0	0	0	0	0	0	too many MVs	too many MVs	too many MVs
Bacteroides	24157	13139	11018	2230	1742	955	171	1754	2611	599	3077	1503	945	602	2998	822	870	2104	1174	0.62635	0.85311	-0.23661
Bifidobacterium	203	203	0	0	0	0	0	89	67	4	43	0	0	0	0	0	0	0	0	too many MVs	too many MVs	too many MVs
Bilophila	73	52	21	0	0	5	12	10	3	11	11	3	2	0	7	0	0	9	0	0.02148	0.094513	-1.2873
Blautia	1568	540	1028	62	57	15	11	147	180	0	68	138	154	83	500	57	29	5	62	0.17528	0.42846	0.89928
Butyricicoccus	181	52	129	12	18	18	0	0	0	0	4	0	0	4	62	0	0	32	31	too many MVs	too many MVs	too many MVs
Butyricimonas	312	107	205	15	8	7	4	21	9	10	33	18	11	27	55	14	19	47	14	0.062941	0.21303	0.89192
Caldicoprobacter	93	52	41	0	0	0	0	5	0	13	34	9	0	0	4	0	0	23	5	too many MVs	too many MVs	too many MVs
Candidatus Arthromitus	2	0	2	0	0	0	0	0	0	0	0	0	0	0	0	0	0	2	0	too many MVs	too many MVs	too many MVs
Candidatus Saccharimonas	108941	54074	54867	5876	6262	6149	7637	3693	2398	10810	11249	8300	8568	7656	7342	4080	6472	8565	3884	0.98276	0.98276	-0.0086358
Candidatus Soleaferrea	141	42	99	3	7	0	12	12	0	4	4	9	5	34	20	13	0	18	0	0.046094	0.16901	1.2473
Candidatus Stoquefichus	13	0	13	0	0	0	0	0	0	0	0	0	0	5	0	0	5	0	3	too many MVs	too many MVs	too many MVs
Catenibacillus	55	0	55	0	0	0	0	0	0	0	0	36	19	0	0	0	0	0	0	too many MVs	too many MVs	too many MVs
Colidextribacter	13518	7558	5960	624	785	762	1329	2206	830	379	643	618	584	651	1260	495	246	1648	458	0.4632	0.76272	-0.30445
Coprococcus	6149	0	6149	0	0	0	0	0	0	0	0	0	1404	0	0	3582	1163	0	0	too many MVs	too many MVs	too many MVs
Corynebacterium	289	232	57	0	0	0	0	157	52	5	18	39	18	0	0	0	0	0	0	too many MVs	too many MVs	too many MVs
Desulfovibrio	7813	3722	4091	409	287	540	1461	252	151	320	302	214	284	300	511	304	500	1808	170	0.88835	0.93638	0.078391
Dorea	82	9	73	0	0	0	0	9	0	0	0	0	0	0	25	0	0	48	0	too many MVs	too many MVs	too many MVs
Dubosiella	94	77	17	0	0	0	0	37	20	2	18	4	8	0	5	0	0	0	0	too many MVs	too many MVs	too many MVs
Eisenbergiella	18	18	0	0	0	0	12	0	0	0	6	0	0	0	0	0	0	0	0	too many MVs	too many MVs	too many MVs
Elusimicrobium	1967	656	1311	47	43	77	0	241	46	112	90	198	309	78	276	7	36	106	301	0.17425	0.42846	0.90816
Enterococcus	690	595	95	0	0	0	0	0	0	472	123	5	27	0	54	9	0	0	0	too many MVs	too many MVs	too many MVs
Enterorhabdus	1429	1007	422	147	132	97	265	68	50	98	150	36	45	51	95	25	28	115	27	0.0038402	0.042243	-1.3203
Escherichia-Shigella	181	129	52	35	0	0	0	6	3	71	14	10	28	0	0	10	0	0	4	too many MVs	too many MVs	too many MVs
Facklamia	41	41	0	0	0	0	0	32	9	0	0	0	0	0	0	0	0	0	0	too many MVs	too many MVs	too many MVs
Faecalibaculum	62	62	0	0	0	0	0	25	26	0	11	0	0	0	0	0	0	0	0	too many MVs	too many MVs	too many MVs
Frisingicoccus	9	0	9	0	0	0	0	0	0	0	0	0	0	9	0	0	0	0	0	too many MVs	too many MVs	too many MVs
Gemella	3	3	0	0	0	0	0	3	0	0	0	0	0	0	0	0	0	0	0	too many MVs	too many MVs	too many MVs
Globicatella	6	6	0	0	0	0	0	6	0	0	0	0	0	0	0	0	0	0	0	too many MVs	too many MVs	too many MVs
Harryflintia	70	22	48	0	0	17	0	0	0	0	5	4	0	0	29	0	0	15	0	too many MVs	too many MVs	too many MVs
Helicobacter	1832	1210	622	28	39	180	3	683	138	49	90	55	54	133	117	94	47	10	112	0.46803	0.76272	-0.50035
Ileibacterium	70	70	0	0	0	0	0	0	7	14	49	0	0	0	0	0	0	0	0	too many MVs	too many MVs	too many MVs
Intestinimonas	533	293	240	28	56	46	105	0	32	9	17	28	10	0	45	0	14	129	14	0.3576	0.65559	-0.64838
Jeotgalicoccus	197	182	15	0	0	0	0	78	17	14	73	8	7	0	0	0	0	0	0	too many MVs	too many MVs	too many MVs
Lachnoclostridium	586	393	193	8	8	22	108	39	202	0	6	8	16	0	30	0	9	120	10	0.098983	0.31109	-1.341
Lactobacillus	123024	61085	61939	8947	4952	3519	18258	8690	11866	2861	1992	10772	8698	3499	11450	2122	3596	16474	5328	0.97671	0.98276	-0.010976
Lactococcus	432	386	46	16	0	14	11	0	6	95	244	0	8	0	21	0	0	11	6	0.00046976	0.0068898	-3.3032
Marvinbryantia	96	20	76	15	5	0	0	0	0	0	0	8	7	0	14	0	10	28	9	0.015917	0.094513	1.55
Methanosphaera	433	264	169	0	10	5	125	39	18	43	24	37	21	22	17	8	33	19	12	0.56194	0.79759	-0.39672
Monoglobus	13102	5842	7260	1404	914	468	1012	1275	271	164	334	907	1280	1894	594	518	505	536	1026	0.17382	0.42846	0.68605
Muribaculum	192	126	66	47	42	0	0	11	14	0	12	15	0	0	0	0	0	41	10	too many MVs	too many MVs	too many MVs
Mycoplasma	6	4	2	0	4	0	0	0	0	0	0	2	0	0	0	0	0	0	0	too many MVs	too many MVs	too many MVs
Negativibacillus	712	373	339	90	53	0	36	64	50	14	66	48	37	60	70	43	19	27	35	0.73746	0.8539	0.17359
Neisseria	34	34	0	0	0	0	0	10	6	4	14	0	0	0	0	0	0	0	0	too many MVs	too many MVs	too many MVs
Odoribacter	174	78	96	12	11	0	8	9	5	10	23	13	6	10	40	0	8	16	3	0.89381	0.93638	0.10728
Oscillibacter	5113	2309	2804	165	227	446	240	837	272	60	62	257	272	223	764	156	145	773	214	0.7126	0.85311	0.19734
Oscillospira	64	0	64	0	0	0	0	0	0	0	0	0	0	0	0	0	0	64	0	too many MVs	too many MVs	too many MVs
Paludicola	99	46	53	7	6	9	15	9	0	0	0	0	11	8	8	11	0	10	5	0.51496	0.78132	0.39617
Papillibacter	597	237	360	33	51	31	38	54	0	17	13	59	48	22	49	26	13	103	40	0.27331	0.54406	0.59639
Parabacteroides	4484	1844	2640	271	166	62	31	496	379	89	350	269	281	263	761	134	120	400	412	0.28439	0.54406	0.58564
Parasutterella	1752	675	1077	198	93	8	11	45	52	11	257	86	91	90	470	50	40	129	121	0.27535	0.54406	0.63345
Peptococcus	31	25	6	0	2	0	0	11	4	2	6	0	0	0	0	0	0	6	0	too many MVs	too many MVs	too many MVs
Phascolarctobacterium	6132	2791	3341	614	476	57	720	79	425	73	347	508	323	281	1051	234	283	486	175	0.53604	0.78619	0.33002
Prevotella	20951	10412	10539	2929	967	391	37	1918	1920	431	1819	1465	1024	1070	2880	1001	810	971	1318	0.71061	0.85311	0.20274
Pseudomonas	20	11	9	0	0	0	0	0	0	0	11	0	0	0	5	4	0	0	0	too many MVs	too many MVs	too many MVs
Pygmaiobacter	391	204	187	22	21	25	69	26	14	19	8	18	7	11	30	0	17	104	0	0.49725	0.78132	-0.43137
Rodentibacter	48	48	0	0	0	0	0	16	10	8	14	0	0	0	0	0	0	0	0	too many MVs	too many MVs	too many MVs
Romboutsia	2731	2221	510	83	95	36	1126	303	205	174	199	333	111	4	0	0	6	22	34	0.017441	0.094513	-2.0357
Roseburia	2350	1340	1010	95	390	112	50	184	85	322	102	97	35	66	336	68	71	233	104	0.20175	0.4672	-0.70412
Rothia	108	75	33	14	5	3	11	30	10	0	2	6	7	0	6	3	0	6	5	0.14222	0.41718	-0.79737
Ruminiclostridium	329	235	94	15	29	4	8	19	17	35	108	8	7	19	26	0	0	25	9	0.020916	0.094513	-1.4728
Ruminococcus	14926	11948	2978	1845	890	657	671	2118	2505	1436	1826	450	694	410	530	212	100	363	219	5.08e-05	0.0011176	-2.0022
Sellimonas	37	0	37	0	0	0	0	0	0	0	0	19	0	0	6	0	0	0	12	too many MVs	too many MVs	too many MVs
Sporobacter	50	21	29	0	0	5	5	0	0	0	11	0	6	9	5	0	0	0	9	too many MVs	too many MVs	too many MVs
Staphylococcus	171	164	7	0	0	0	0	16	8	53	87	7	0	0	0	0	0	0	0	too many MVs	too many MVs	too many MVs
Streptococcus	2771	1238	1533	233	431	135	344	61	21	0	13	149	106	107	720	34	60	196	161	0.82244	0.90469	0.15257
Subdoligranulum	17	0	17	0	0	0	0	0	0	0	0	0	0	0	11	0	0	6	0	too many MVs	too many MVs	too many MVs
Treponema	5421	2216	3205	47	124	83	742	212	97	789	122	91	89	923	108	60	553	1335	46	0.67218	0.85311	0.32459
Turicibacter	743	576	167	90	72	4	274	52	28	21	35	88	19	0	0	8	9	19	24	0.042949	0.16901	-1.4655
Tuzzerella	886	434	452	58	73	60	70	58	47	20	48	18	48	23	164	15	24	135	25	0.67048	0.85311	-0.18959
Tyzzerella	2	0	2	0	0	0	0	0	0	0	0	0	0	2	0	0	0	0	0	too many MVs	too many MVs	too many MVs
Veillonella	177	111	66	11	0	8	26	32	14	2	18	11	9	6	20	5	0	13	2	0.22928	0.50442	-0.65259

## Sheet: 16S_species
species	ALL	AL	TR	AL_1	AL_2	AL_3	AL_4	AL_5	AL_6	AL_7	AL_8	TR_1	TR_2	TR_3	TR_4	TR_5	TR_6	TR_7	TR_8	p-value	FDR	log2FC
Acetivibrio ethanolgignens	32	32	0	0	0	0	0	28	0	4	0	0	0	0	0	0	0	0	0	too many MVs	too many MVs	too many MVs
Acutalibacter muris	155	86	69	0	0	0	65	21	0	0	0	0	0	0	38	10	0	21	0	too many MVs	too many MVs	too many MVs
Akkermansia muciniphila	4342	15	4327	6	0	2	3	0	4	0	0	30	19	16	17	2193	2048	0	4	3.1445e-05	0.00017295	7.2959
Bacteroides rodentium	334	334	0	15	56	22	0	84	92	24	41	0	0	0	0	0	0	0	0	1.999e-12	2.1989e-11	-5.4596
Bacteroides sartorii	6788	4969	1819	201	290	0	25	898	1848	235	1472	247	315	58	279	177	351	238	154	0.15745	0.24743	-1.2811
Bacteroides thetaiotaomicron	368	281	87	19	24	0	0	87	76	39	36	0	11	18	40	0	0	18	0	0.0097291	0.026755	-1.9745
Bacteroides uniformis	99	71	28	13	0	0	0	25	0	0	33	0	0	0	11	6	0	6	5	too many MVs	too many MVs	too many MVs
Blautia glucerasea	210	55	155	0	0	0	0	0	0	0	55	8	13	55	30	0	7	0	42	0.22531	0.25848	1.1632
Butyricimonas synergistica	64	51	13	0	8	0	0	9	9	10	15	0	0	0	4	0	3	6	0	too many MVs	too many MVs	too many MVs
Clostridium colinum	2	0	2	0	0	0	0	0	0	0	0	0	0	2	0	0	0	0	0	too many MVs	too many MVs	too many MVs
Clostridium scindens	21	0	21	0	0	0	0	0	0	0	0	0	0	0	0	0	0	21	0	too many MVs	too many MVs	too many MVs
Corynebacterium stationis	289	232	57	0	0	0	0	157	52	5	18	39	18	0	0	0	0	0	0	too many MVs	too many MVs	too many MVs
Facklamia tabacinasalis	41	41	0	0	0	0	0	32	9	0	0	0	0	0	0	0	0	0	0	too many MVs	too many MVs	too many MVs
Helicobacter rodentium	1832	1210	622	28	39	180	3	683	138	49	90	55	54	133	117	94	47	10	112	0.08908	0.16331	-1.2167
Ileibacterium valens	70	70	0	0	0	0	0	0	7	14	49	0	0	0	0	0	0	0	0	too many MVs	too many MVs	too many MVs
Lactobacillus intestinalis	6810	5659	1151	938	735	1029	1723	82	25	812	315	12	0	0	0	854	285	0	0	0.055712	0.12257	-2.971
Lactobacillus murinus	60303	26603	33700	4434	3455	1902	7319	2711	5229	415	1138	9082	4831	1307	8508	741	3168	3503	2560	0.23498	0.25848	-1.1582
Lactobacillus reuteri	852	457	395	130	31	0	158	95	43	0	0	0	0	0	142	0	0	154	99	too many MVs	too many MVs	too many MVs
Lactococcus garvieae	98	85	13	16	0	0	0	0	0	14	55	0	0	0	13	0	0	0	0	too many MVs	too many MVs	too many MVs
Lactococcus lactis	275	264	11	0	0	14	11	0	0	70	169	0	0	0	0	0	0	11	0	too many MVs	too many MVs	too many MVs
Metamycoplasma sualvi	6	4	2	0	4	0	0	0	0	0	0	2	0	0	0	0	0	0	0	too many MVs	too many MVs	too many MVs
Parabacteroides distasonis	2514	920	1594	203	97	41	22	165	176	48	168	150	124	207	479	57	71	236	270	0.40407	0.40407	0.47501
Ruminococcus champanellensis	2263	2263	0	0	0	0	0	797	33	588	845	0	0	0	0	0	0	0	0	too many MVs	too many MVs	too many MVs
Ruminococcus flavefaciens	1041	131	910	0	0	0	0	30	26	46	29	236	263	146	14	95	57	50	49	0.0014684	0.0053841	2.4757
Streptococcus hyointestinalis	2355	1017	1338	200	397	126	271	23	0	0	0	119	86	78	687	26	47	159	136	0.20654	0.25848	-1.2836
