# Supplementary material for: Time-restricted feeding induces Lactobacillus- and Akkermansia-specific functional changes in the rat fecal microbiota
Source: NPJ Biofilms Microbiomes. 2021 Dec 3;7:85. doi: 10.1038/s41522-021-00256-x (PMC8642412; doi:10.1038/s41522-021-00256-x)
Supplement: Supplementary file 8 — Supplementary Data 7 [file 41522_2021_256_MOESM8_ESM.xlsx]

## Sheet: MP_Order
order	ALL	AL	TR	AL_1	AL_2	AL_3	AL_4	AL_5	AL_6	AL_7	AL_8	TR_1	TR_2	TR_3	TR_4	TR_5	TR_6	TR_7	TR_8	p-value	FDR	Log Ratio TR/AL
Acidaminococcales	6.45478e+09	3.23725e+09	3.21753e+09	8.64831e+07	1.51028e+08	3.20943e+08	3.02621e+08	3.52289e+08	9.09394e+08	2.57869e+08	8.56626e+08	3.51223e+08	4.91673e+08	5.91484e+08	4.6951e+08	6.48407e+08	1.66841e+08	1.6596e+08	3.32431e+08	0.67342	0.768	-0.00881769
Bacillales	8.10917e+09	4.11319e+09	3.99598e+09	7.88296e+08	8.1591e+08	1.69627e+08	2.0718e+08	4.60847e+08	4.58037e+08	6.13267e+08	6.00026e+08	7.96221e+08	6.47904e+08	5.35875e+08	6.47808e+08	2.66436e+08	3.94877e+08	3.24343e+08	3.8251e+08	0.887192	0.88525	-0.0417103
Bacteroidales	1.9347e+12	1.0165e+12	9.18195e+11	1.38712e+11	4.38757e+10	1.08633e+11	1.43136e+11	1.23976e+11	1.16846e+11	1.48574e+11	1.9275e+11	8.99864e+10	1.44828e+11	1.39688e+11	9.86297e+10	1.13877e+11	8.85676e+10	8.41055e+10	1.58513e+11	0.738419	0.786133	-0.146741
Burkholderiales	1.66781e+09	9.87075e+08	6.80732e+08	7.94383e+07	2.49559e+07	2.15973e+08	2.11045e+08	1.46099e+08	8.24803e+07	1.16119e+08	1.10965e+08	1.39938e+08	128655692	5.57005e+07	4.69415e+07	7.9062e+07	3.06343e+07	2.53183e+07	1.74481e+08	0.257662	0.468	-0.536068
Campylobacterales	1.37641e+10	8.10426e+09	5.65986e+09	1.28511e+09	1.57293e+09	9.39247e+08	1.06667e+09	9.12499e+08	7.38251e+08	8.73133e+08	7.16425e+08	9.21901e+08	7.67343e+08	6.437e+08	8.96701e+08	9.47184e+08	7.03143e+08	5.97562e+08	1.82331e+08	0.0680069	0.191	-0.517913
Clostridiales	1.87178e+12	8.62179e+11	1.00961e+12	1.24904e+11	9.67379e+10	1.11427e+11	1.27135e+11	1.09348e+11	1.06555e+11	1.00399e+11	8.56733e+10	1.577e+11	8.86002e+10	1.14707e+11	1.09762e+11	1.35459e+11	1.25836e+11	1.63647e+11	1.13895e+11	0.103873	0.2496	0.227734
Desulfovibrionales	1.84351e+10	7.91451e+09	1.05206e+10	1.00254e+09	1.19803e+09	6.70418e+08	5.40435e+08	1.22749e+09	1.06828e+09	1.25681e+09	9.50506e+08	1.73065e+09	1.12352e+09	1.04966e+09	1.45953e+09	9.3e+08	1.53807e+09	1.44543e+09	1.24368e+09	0.0374794	0.116	0.410638
Enterobacterales	3.88719e+09	2.32234e+09	1.56485e+09	3.35093e+08	7.31629e+08	1.89369e+08	2.39938e+08	1.60187e+08	2.60216e+08	2.20392e+08	1.85513e+08	2.42523e+08	1.94574e+08	1.5166e+08	1.45998e+08	1.24587e+08	2.55574e+08	2.70376e+08	1.79562e+08	0.141652	0.323333	-0.569547
Erysipelotrichales	1.07314e+10	6.693e+09	4.03837e+09	3.10484e+08	5.99145e+08	3.40239e+08	2.53082e+09	1.82487e+08	5.40181e+08	8.43018e+08	1.34663e+09	5.35592e+08	3.70737e+08	5.99584e+08	9.07045e+08	5.05501e+08	1.71812e+08	4.53662e+08	4.94436e+08	0.448615	0.624364	-0.72888
Fabales	4.80455e+12	2.47619e+12	2.32836e+12	2.91691e+11	2.46385e+11	3.50972e+11	2.9211e+11	3.18926e+11	3.26818e+11	3.22877e+11	3.26414e+11	2.46195e+11	3.43389e+11	3.29269e+11	3.47428e+11	3.10799e+11	3.23811e+11	1.28505e+11	2.98962e+11	0.448183	0.6864	-0.0888111
Flavobacteriales	1.91321e+09	9.32752e+08	9.8046e+08	1.29814e+08	1.90657e+07	1.17614e+08	1.54636e+08	1.18023e+08	1.33747e+08	1.20593e+08	1.39259e+08	5.88527e+07	1.28274e+08	1.6793e+08	1.31251e+08	1.08649e+08	8.85865e+07	1.17313e+08	1.79604e+08	0.641484	0.784308	0.0719641
Lactobacillales	2.68565e+11	1.01895e+11	1.6667e+11	1.46087e+10	1.32518e+10	1.40734e+10	1.5243e+10	9.22824e+09	1.08098e+10	1.06072e+10	1.40728e+10	2.44044e+10	1.99505e+10	2.06491e+10	1.53959e+10	1.94564e+10	2.15566e+10	3.17773e+10	1.34802e+10	0.000896997	0.004	0.709915
Rodentia	1.08214e+12	5.96868e+11	4.85277e+11	4.84565e+10	2.04935e+11	5.48503e+10	4.91005e+10	6.60402e+10	7.36485e+10	5.23281e+10	4.75088e+10	5.11852e+10	5.83269e+10	3.81952e+10	6.80119e+10	4.34002e+10	5.89249e+10	1.08815e+11	5.84178e+10	0.576111	0.755333	-0.298603
Spirochaetales	1.05282e+11	4.47913e+10	6.04905e+10	7.65621e+09	8.1333e+09	5.36814e+09	4.27126e+09	4.90216e+09	5.9482e+09	5.25806e+09	3.25395e+09	1.08514e+10	6.68969e+09	3.67507e+09	7.53205e+09	6.07911e+09	8.73372e+09	1.3091e+10	3.83841e+09	0.209135	0.417143	0.43349
Veillonellales	3.94644e+08	2.3514e+08	1.59504e+08	8.32158e+07	8.67015e+06	1.95998e+07	1.24904e+07	3.49348e+07	3.60567e+07	1.76841e+07	2.24885e+07	3.32305e+07	6.37059e+06	2.33522e+07	1.87206e+07	1.71271e+07	2.1528e+07	2.05865e+07	1.85884e+07	0.437839	0.746222	-0.559907
Verrucomicrobiales	9.38255e+09	3.41637e+09	5.96618e+09	4.41006e+08	2.14524e+08	5.27394e+08	7.10117e+08	3.11216e+08	3.43196e+08	5.54792e+08	3.14124e+08	6.52435e+08	6.1281e+08	4.58982e+08	6.44573e+08	7.40128e+08	5.7947e+08	5.86952e+08	1.69083e+09	0.014382	0.072	0.804341

## Sheet: MP_Family
family	ALL	AL	TR	AL_1	AL_2	AL_3	AL_4	AL_5	AL_6	AL_7	AL_8	TR_1	TR_2	TR_3	TR_4	TR_5	TR_6	TR_7	TR_8	p-value	FDR	Log Ratio TR/AL
Acidaminococcaceae	6.45478e+09	3.23725e+09	3.21753e+09	8.64831e+07	1.51028e+08	3.20943e+08	3.02621e+08	3.52289e+08	9.09394e+08	2.57869e+08	8.56626e+08	3.51223e+08	4.91673e+08	5.91484e+08	4.6951e+08	6.48407e+08	1.66841e+08	1.6596e+08	3.32431e+08	0.67342	0.8344	-0.00881769
Akkermansiaceae	9.38255e+09	3.41637e+09	5.96618e+09	4.41006e+08	2.14524e+08	5.27394e+08	7.10117e+08	3.11216e+08	3.43196e+08	5.54792e+08	3.14124e+08	6.52435e+08	6.1281e+08	4.58982e+08	6.44573e+08	7.40128e+08	5.7947e+08	5.86952e+08	1.69083e+09	0.014382	0.124	0.804341
Bacillaceae	1.511e+09	7.1911e+08	7.91888e+08	3.26532e+07	2.18052e+08	4.17078e+07	1.39985e+08	4.03599e+07	5.19917e+07	6.58581e+07	1.28501e+08	1.43777e+08	8.42424e+07	9.1436e+07	1.17406e+08	9.83844e+07	8.74881e+07	1.09075e+08	6.00783e+07	0.291927	0.767556	0.139082
Bacteroidaceae	1.9052e+11	9.92389e+10	9.12809e+10	1.36529e+10	3.01181e+09	1.3319e+10	1.54786e+10	1.24631e+10	1.1663e+10	1.36424e+10	1.60081e+10	8.12058e+09	1.10923e+10	1.47879e+10	1.04236e+10	1.17146e+10	7.83359e+09	9.50322e+09	1.78051e+10	0.900111	0.930333	-0.120593
Barnesiellaceae	3.95463e+09	1.99926e+09	1.95538e+09	2.14735e+08	6.4708e+07	2.12055e+08	2.15868e+08	3.34917e+08	2.57378e+08	3.10414e+08	3.8918e+08	3.7877e+08	263528755	2.46707e+08	2.48595e+08	1.58554e+08	1.69679e+08	1.63351e+08	3.26192e+08	0.879136	0.95113	-0.0320164
Clostridiaceae	1.01487e+11	4.6968e+10	5.45191e+10	7.33259e+09	4.47963e+09	5.21757e+09	7.35876e+09	6.27257e+09	5.77846e+09	5.97165e+09	4.55678e+09	8.45471e+09	5.94325e+09	5.57814e+09	6.11093e+09	6.00496e+09	6.36472e+09	1.06192e+10	5.44317e+09	0.212431	0.694286	0.215083
Desulfovibrionaceae	1.71432e+10	7.21585e+09	9.92732e+09	9.62798e+08	1.01957e+09	6.2725e+08	5.19806e+08	1.10162e+09	9.71778e+08	1.13025e+09	8.82787e+08	1.61039e+09	1014087568	1.0321e+09	1.36617e+09	9.13456e+08	1.3494e+09	1.42265e+09	1.21907e+09	0.0151684	0.088	0.460233
Enterobacteriaceae	2.07775e+09	1.38575e+09	6.91993e+08	2.17093e+08	6.45982e+08	7.78203e+07	1.62455e+08	5.63302e+07	5.39662e+07	9.42281e+07	7.78785e+07	1.40189e+08	5.80378e+07	5.3943e+07	5.65979e+07	4.05635e+07	1.62643e+08	1.0444e+08	7.55791e+07	0.234886	0.6735	-1.00183
Erysipelotrichaceae	1.07314e+10	6.693e+09	4.03837e+09	3.10484e+08	5.99145e+08	3.40239e+08	2.53082e+09	1.82487e+08	5.40181e+08	8.43018e+08	1.34663e+09	5.35592e+08	3.70737e+08	5.99584e+08	9.07045e+08	5.05501e+08	1.71812e+08	4.53662e+08	4.94436e+08	0.448615	0.7248	-0.72888
Eubacteriaceae	7.17519e+10	2.92945e+10	4.24574e+10	4.08965e+09	1.72818e+09	6.29373e+09	5.6592e+09	2.00181e+09	2.69642e+09	4.6794e+09	2.14615e+09	4.44845e+09	2.6664e+09	3.54633e+09	2.73777e+09	1.47688e+10	6.72834e+09	5.5737e+09	1.98761e+09	0.348753	0.757455	0.535383
Fabaceae	4.80455e+12	2.47619e+12	2.32836e+12	2.91691e+11	2.46385e+11	3.50972e+11	2.9211e+11	3.18926e+11	3.26818e+11	3.22877e+11	3.26414e+11	2.46195e+11	3.43389e+11	3.29269e+11	3.47428e+11	3.10799e+11	3.23811e+11	1.28505e+11	2.98962e+11	0.448183	0.776	-0.0888111
Helicobacteraceae	1.13528e+10	6.44347e+09	4.90938e+09	1.19634e+09	9.52708e+08	8.20718e+08	1.05379e+09	6.94162e+08	5.99525e+08	6.293e+08	4.96923e+08	8.30583e+08	7.08932e+08	6.13191e+08	6.50284e+08	9.07719e+08	4.82705e+08	5.42655e+08	1.7331e+08	0.150107	0.6664	-0.392296
Lachnospiraceae	3.39943e+11	1.63242e+11	1.76701e+11	2.68119e+10	1.53719e+10	2.80279e+10	2.75856e+10	1.85763e+10	1.45053e+10	1.6845e+10	1.55181e+10	2.57378e+10	1.32588e+10	1.7432e+10	1.81948e+10	2.63002e+10	2.04101e+10	3.74929e+10	1.78741e+10	0.657544	0.856211	0.114296
Lactobacillaceae	2.62575e+11	9.92966e+10	1.63278e+11	1.42824e+10	1.26346e+10	1.37338e+10	1.47436e+10	9.05487e+09	1.06335e+10	1.03644e+10	1.38495e+10	2.38824e+10	1.9652e+10	2.03029e+10	1.5091e+10	1.91744e+10	2.09694e+10	3.10778e+10	1.31283e+10	0.000791784	0.004	0.717516
Muribaculaceae	1.80087e+11	9.68468e+10	8.32398e+10	1.14262e+10	5.80202e+09	9.42218e+09	1.4785e+10	1.1545e+10	1.21675e+10	1.38971e+10	1.78017e+10	9.34768e+09	1.17173e+10	1.1166e+10	1.06381e+10	9.92693e+09	8.21994e+09	6.38084e+09	1.58429e+10	0.383596	0.764333	-0.218431
Muridae	5.69239e+11	3.01515e+11	2.67723e+11	2.98315e+10	9.31229e+10	3.22375e+10	3.42543e+10	2.73159e+10	3.54557e+10	2.59316e+10	2.33657e+10	3.14007e+10	2.63771e+10	2.21574e+10	2.78465e+10	2.44558e+10	2.07637e+10	7.89556e+10	3.57665e+10	0.607362	0.832444	-0.171487
Oscillospiraceae	1.11781e+11	4.65799e+10	6.52009e+10	6.01186e+09	6.07536e+09	4.5165e+09	5.58014e+09	6.97436e+09	6.28336e+09	5.97146e+09	5.16681e+09	1.1469e+10	6.00598e+09	5.54165e+09	8.99216e+09	6.92833e+09	1.21647e+10	7.76094e+09	6.33812e+09	0.0184181	0.078	0.485186
Paenibacillaceae	3.49432e+09	1.99976e+09	1.49456e+09	6.57988e+08	3.40948e+08	7.07188e+07	4.16164e+07	2.21359e+08	1.02678e+08	3.24906e+08	2.3955e+08	3.51952e+08	1.65538e+08	7.69388e+07	4.56287e+08	6.38923e+07	1.87909e+08	1.28794e+08	6.32463e+07	0.607255	0.880941	-0.420109
Peptostreptococcaceae	2.43814e+10	1.30814e+10	1.13e+10	6.75674e+08	1.73661e+09	1.10181e+09	4.91364e+09	3.53222e+08	9.32291e+08	1.13046e+09	2.23766e+09	9.97768e+08	1.18999e+09	1.00795e+09	3.07672e+09	1.97547e+09	6.39438e+08	1.20398e+09	1.20868e+09	0.926301	0.92032	-0.21119
Prevotellaceae	9.21068e+11	4.79829e+11	4.41238e+11	7.10145e+10	1.88976e+10	5.36879e+10	6.71516e+10	5.75848e+10	4.86028e+10	7.09531e+10	9.19372e+10	3.83375e+10	7.50244e+10	7.18278e+10	4.17822e+10	5.50004e+10	4.19949e+10	4.44297e+10	7.28412e+10	0.844268	0.956364	-0.120964
Rikenellaceae	3.05545e+09	1.39626e+09	1.6592e+09	1.51364e+08	3.62969e+07	1.52715e+08	1.4082e+08	1.6421e+08	2.63437e+08	1.94165e+08	2.9325e+08	1.02242e+08	3.06154e+08	2.17379e+08	2.5772e+08	1.83593e+08	1.26395e+08	9.50619e+07	3.70651e+08	0.501279	0.7695	0.248918
Ruminococcaceae	3.39623e+11	1.62724e+11	1.76899e+11	2.69377e+10	1.22844e+10	2.0102e+10	2.63303e+10	2.01972e+10	1.73285e+10	2.0042e+10	1.95013e+10	2.73926e+10	1.96995e+10	2.27992e+10	1.91604e+10	2.56905e+10	2.10787e+10	2.06634e+10	2.04147e+10	0.319487	0.7564	0.120503
Spirochaetaceae	1.05282e+11	4.47913e+10	6.04905e+10	7.65621e+09	8.1333e+09	5.36814e+09	4.27126e+09	4.90216e+09	5.9482e+09	5.25806e+09	3.25395e+09	1.08514e+10	6.68969e+09	3.67507e+09	7.53205e+09	6.07911e+09	8.73372e+09	1.3091e+10	3.83841e+09	0.209135	0.792667	0.43349
Tannerellaceae	5.96117e+09	2.89926e+09	3.06191e+09	2.6947e+08	2.17709e+08	1.8736e+08	2.40967e+08	4.91703e+08	5.40926e+08	4.52819e+08	4.98303e+08	4.25388e+08	4.17969e+08	6.32347e+08	2.85415e+08	1.81633e+08	2.8617e+08	2.5577e+08	5.7722e+08	0.802662	0.94781	0.0787492
Veillonellaceae	3.94644e+08	2.3514e+08	1.59504e+08	8.32158e+07	8.67015e+06	1.95998e+07	1.24904e+07	3.49348e+07	3.60567e+07	1.76841e+07	2.24885e+07	3.32305e+07	6.37059e+06	2.33522e+07	1.87206e+07	1.71271e+07	2.1528e+07	2.05865e+07	1.85884e+07	0.437839	0.814154	-0.559907

## Sheet: MP_Genus
genus	ALL	AL	TR	AL_1	AL_2	AL_3	AL_4	AL_5	AL_6	AL_7	AL_8	TR_1	TR_2	TR_3	TR_4	TR_5	TR_6	TR_7	TR_8	p-value	FDR	Log Ratio TR/AL
Acetatifactor	4.77697e+12	2.462e+12	2.31496e+12	2.89722e+11	2.45515e+11	3.48981e+11	2.90861e+11	3.17389e+11	3.24694e+11	3.20554e+11	3.24287e+11	2.45068e+11	3.41574e+11	3.26981e+11	3.45972e+11	3.08851e+11	3.22248e+11	1.27413e+11	2.96857e+11	0.00678299	0.0453333	1.3506
Acutalibacter	5.57623e+09	2.8184e+09	2.75783e+09	2.55146e+08	2.9566e+08	2.10281e+08	3.75921e+08	4.78215e+08	2.29321e+08	5.86436e+08	3.87419e+08	2.68727e+08	1.45182e+08	3.38121e+08	3.88624e+08	4.1313e+08	4.65735e+08	4.56649e+08	2.81664e+08	0.917604	0.913744	-0.0313411
Akkermansia	9.38255e+09	3.41637e+09	5.96618e+09	4.41006e+08	2.14524e+08	5.27394e+08	7.10117e+08	3.11216e+08	3.43196e+08	5.54792e+08	3.14124e+08	6.52435e+08	6.1281e+08	4.58982e+08	6.44573e+08	7.40128e+08	5.7947e+08	5.86952e+08	1.69083e+09	0.014382	0.09	0.804341
Alistipes	3.05545e+09	1.39626e+09	1.6592e+09	1.51364e+08	3.62969e+07	1.52715e+08	1.4082e+08	1.6421e+08	2.63437e+08	1.94165e+08	2.9325e+08	1.02242e+08	3.06154e+08	2.17379e+08	2.5772e+08	1.83593e+08	1.26395e+08	9.50619e+07	3.70651e+08	0.501279	0.75568	0.248918
Anaerotignum	2.74075e+09	1.02283e+09	1.71792e+09	1.11609e+08	1.11253e+08	9.09725e+07	6.28337e+07	1.23415e+08	3.20992e+08	1.14424e+08	8.73296e+07	4.07939e+08	1.46972e+08	1.53699e+08	1.70624e+08	1.10667e+08	2.38926e+08	2.28719e+08	2.60371e+08	0.0236173	0.101333	0.748092
Bacteroides	1.64504e+11	8.59476e+10	7.85563e+10	1.15004e+10	2.72399e+09	1.19974e+10	1.27412e+10	1.10869e+10	9.75569e+09	1.18823e+10	1.42598e+10	7.20047e+09	9.64192e+09	1.22139e+10	9.26897e+09	1.02212e+10	6.83589e+09	8.69566e+09	1.44783e+10	0.887717	0.932541	-0.129731
Barnesiella	3.95463e+09	1.99926e+09	1.95538e+09	2.14735e+08	6.4708e+07	2.12055e+08	2.15868e+08	3.34917e+08	2.57378e+08	3.10414e+08	3.8918e+08	3.7877e+08	263528755	2.46707e+08	2.48595e+08	1.58554e+08	1.69679e+08	1.63351e+08	3.26192e+08	0.879136	0.95	-0.0320164
Blautia	9.09875e+09	3.642e+09	5.45675e+09	1.81337e+08	2.21482e+08	2.8594e+08	2.13977e+08	1.05899e+09	7.95984e+08	5.38372e+08	3.4592e+08	2.09334e+08	764592800	4.90161e+08	8.66859e+08	1.13118e+09	7.84716e+08	3.24789e+08	8.85126e+08	0.144985	0.411667	0.583312
Butyricicoccus	4.94587e+10	2.26258e+10	2.68329e+10	2.86479e+09	2.56653e+09	2.83234e+09	3.9316e+09	3.30654e+09	2.84867e+09	2.58211e+09	1.69323e+09	4.42146e+09	2.54946e+09	2.27935e+09	2.42661e+09	2.65379e+09	3.40386e+09	6.59295e+09	2.50539e+09	0.431701	0.725091	0.246032
Butyrivibrio	7.25563e+09	4.70715e+09	2.54848e+09	1.03478e+09	4.64407e+08	1.29875e+09	5.51797e+08	3.75046e+08	1.86464e+08	5.23862e+08	2.7204e+08	4.91748e+08	1.56775e+08	1.08906e+08	3.78866e+08	3.3597e+08	3.39951e+08	5.40325e+08	1.9594e+08	0.085302	0.2764	-0.885212
Candidatus Arthromitus	1.19091e+09	7.39282e+08	4.51624e+08	2.08511e+08	3.2182e+07	7.28122e+07	1.20122e+08	1.3242e+08	5.95932e+07	6.67305e+07	4.69112e+07	3.40985e+07	6.42881e+07	4.46459e+07	4.63425e+07	1.02702e+08	1.91608e+07	1.04208e+08	3.61782e+07	0.133528	0.404	-0.710993
Clostridium	4.57149e+10	2.16979e+10	2.4017e+10	3.80955e+09	1.84766e+09	1.91267e+09	3.20689e+09	2.50309e+09	2.67945e+09	3.11239e+09	2.62622e+09	3.51846e+09	3.16318e+09	2.93506e+09	3.27394e+09	2.80857e+09	2.52458e+09	3.22633e+09	2.56691e+09	0.231914	0.545067	0.146501
Colidextribacter	4.55394e+09	1.66034e+09	2.8936e+09	3.25399e+08	2.64408e+08	2.00728e+08	1.05841e+08	8.50114e+07	1.94263e+08	2.40878e+08	2.43811e+08	2.15888e+08	2.07371e+08	4.05515e+08	1.85324e+08	2.98809e+08	2.07012e+08	9.81876e+08	3.91809e+08	0.0845926	0.303556	0.801385
Desulfovibrio	6.02767e+09	2.88772e+09	3.13995e+09	2.54073e+08	8.06861e+08	1.65125e+08	2.61398e+08	4.90601e+08	2.94622e+08	3.84936e+08	2.30105e+08	5.75207e+08	3.51161e+08	1.74297e+08	5.77171e+08	2.0264e+08	6.14476e+08	3.6045e+08	2.8455e+08	0.67869	0.83871	0.120811
Dorea	1.32414e+10	5.98738e+09	7.25398e+09	8.69104e+08	5.25503e+08	9.01442e+08	1.66899e+09	4.90652e+08	2.85801e+08	8.3109e+08	4.14801e+08	7.72271e+08	4.66649e+08	4.91266e+08	5.46622e+08	2.23717e+09	7.83538e+08	1.51704e+09	4.39421e+08	0.602436	0.78731	0.276847
Enterocloster	1.86713e+09	1.03376e+09	8.33379e+08	9.90355e+07	3.47387e+07	3.81554e+08	3.11723e+08	3.78877e+07	6.72189e+07	3.10384e+07	7.05598e+07	1.3109e+08	57069450	7.87167e+07	8.37458e+07	6.73901e+07	1.11645e+08	2.33246e+08	7.04759e+07	0.74953	0.901	-0.310848
Eubacterium	7.08922e+10	2.90829e+10	4.18093e+10	4.06691e+09	1.7017e+09	6.2844e+09	5.57751e+09	1.98838e+09	2.68504e+09	4.64624e+09	2.13273e+09	4.26858e+09	2.65118e+09	3.52801e+09	2.71389e+09	1.47213e+10	6.54799e+09	5.41586e+09	1.96252e+09	0.363804	0.668	0.523653
Faecalibacterium	3.4579e+09	1.58423e+09	1.87366e+09	1.91982e+08	1.41788e+08	2.13584e+08	3.00535e+08	2.40183e+08	2.41533e+08	1.36667e+08	1.17961e+08	3.38665e+08	1.93761e+08	3.55654e+08	1.45431e+08	2.10217e+08	1.80393e+08	2.28939e+08	2.20603e+08	0.293708	0.621647	0.242075
Faecalibaculum	5.74523e+08	1.21482e+08	4.5304e+08	5.43946e+06	3.78875e+07		5.85461e+07	4.08961e+06	4.81957e+06	1.43063e+06	9.26966e+06	4.99137e+07	2.11854e+07	8.80924e+07	1.9195e+07	3.98429e+07	1.72493e+07	5.93968e+07	1.58165e+08	0.00650218	0.068	1.89882
Flavonifractor	2.87592e+09	1.19358e+09	1.68234e+09	2.11583e+08	1.65594e+08	1.0495e+08	1.31973e+08	1.92791e+08	1.1803e+08	1.51582e+08	1.17075e+08	2.6424e+08	1.64184e+08	1.42435e+08	1.21578e+08	1.52562e+08	2.76235e+08	2.70311e+08	2.90792e+08	0.058573	0.226	0.495171
Glycine	4.77697e+12	2.462e+12	2.31496e+12	2.89722e+11	2.45515e+11	3.48981e+11	2.90861e+11	3.17389e+11	3.24694e+11	3.20554e+11	3.24287e+11	2.45068e+11	3.41574e+11	3.26981e+11	3.45972e+11	3.08851e+11	3.22248e+11	1.27413e+11	2.96857e+11	0.447642	0.6885	-0.0888433
Helicobacter	1.13528e+10	6.44347e+09	4.90938e+09	1.19634e+09	9.52708e+08	8.20718e+08	1.05379e+09	6.94162e+08	5.99525e+08	6.293e+08	4.96923e+08	8.30583e+08	7.08932e+08	6.13191e+08	6.50284e+08	9.07719e+08	4.82705e+08	5.42655e+08	1.7331e+08	0.150107	0.394462	-0.392296
Lachnoclostridium	3.88034e+08	2.5685e+08	1.31184e+08	4.88824e+07	8.39149e+07	3.43215e+07	5.97189e+07	6.46878e+06	1.51094e+07	5.13157e+06	3.30249e+06	1.09298e+06	2.65537e+06	1.31184e+07	7.59767e+06	2.10443e+07	4.83577e+07	2.61584e+07	1.11595e+07	0.322352	0.658222	-0.969285
Lactobacillus	2.53568e+11	9.66378e+10	1.5693e+11	1.38318e+10	1.23384e+10	1.33268e+10	1.44886e+10	8.7803e+09	1.04183e+10	1.00117e+10	1.34419e+10	2.27234e+10	1.88883e+10	1.95187e+10	1.45281e+10	1.85004e+10	2.01368e+10	2.9871e+10	1.27635e+10	0.000910428	0.012	0.699462
Marvinbryantia	1.09228e+09	6.06587e+08	4.8569e+08	1.37602e+07	2.34173e+07	3.46764e+07	5.12426e+07	1.83259e+08	2.2579e+08	7.00666e+07	4.37592e+06	5.37895e+07	30618697	1.73092e+08	1.31444e+07	2.87991e+07	2.46837e+07	3.79238e+07	1.23638e+08	0.90427	0.923579	-0.320675
Muribaculum	7.2829e+08	1.96133e+08	5.32157e+08	4.78562e+07		2.2624e+07	5.6476e+07	2.73276e+07	1.89493e+07	1.22697e+07	1.06306e+07	3.95337e+07	5.36808e+07	8.10306e+07	2.84692e+07	4.828e+07	1.79479e+07	6.55444e+07	1.9767e+08	0.0456243	0.184	1.43998
Neglecta	9.56321e+09	4.26348e+09	5.29973e+09	7.4344e+08	3.53321e+08	5.63424e+08	1.04162e+09	4.29696e+08	2.91005e+08	4.06138e+08	4.34838e+08	7.67664e+08	3.78805e+08	5.95568e+08	4.89669e+08	6.02446e+08	4.79043e+08	1.16816e+09	8.18372e+08	0.233614	0.51475	0.313885
Oscillibacter	1.09834e+11	4.56624e+10	6.41716e+10	5.93928e+09	6.04029e+09	4.40318e+09	5.1821e+09	6.91415e+09	6.17775e+09	5.9026e+09	5.10306e+09	1.12862e+10	5.86227e+09	5.46955e+09	8.86228e+09	6.76094e+09	1.20809e+10	7.58699e+09	6.26246e+09	0.018879	0.1	0.490929
Parabacteroides	5.96117e+09	2.89926e+09	3.06191e+09	2.6947e+08	2.17709e+08	1.8736e+08	2.40967e+08	4.91703e+08	5.40926e+08	4.52819e+08	4.98303e+08	4.25388e+08	4.17969e+08	6.32347e+08	2.85415e+08	1.81633e+08	2.8617e+08	2.5577e+08	5.7722e+08	0.802662	0.938667	0.0787492
Phascolarctobacterium	4.58072e+09	2.14852e+09	2.4322e+09	7.12137e+07	1.21183e+08	1.23989e+08	2.5933e+08	2.55597e+08	6.66697e+08	1.81454e+08	4.69058e+08	2.99704e+08	336140580	4.92566e+08	3.0749e+08	4.22506e+08	1.5572e+08	1.51514e+08	2.6656e+08	0.354526	0.687368	0.178917
Prevotella	7.53316e+11	3.91075e+11	3.62241e+11	5.82097e+10	1.5855e+10	4.49174e+10	5.72909e+10	4.66027e+10	3.78282e+10	5.62907e+10	7.40803e+10	3.15877e+10	6.06766e+10	6.00282e+10	3.473e+10	4.50193e+10	3.4021e+10	3.63178e+10	5.98601e+10	0.863454	0.960914	-0.110496
Pseudoflavonifractor	7.49108e+10	3.59385e+10	3.89723e+10	5.54571e+09	3.8748e+09	6.01499e+09	6.77169e+09	4.26726e+09	2.42266e+09	4.15083e+09	2.89056e+09	5.35403e+09	3.42433e+09	4.26449e+09	4.32258e+09	5.77694e+09	5.09336e+09	7.37899e+09	3.3576e+09	0.5248	0.732	0.11692
Rattus	2.89454e+11	1.53149e+11	1.36305e+11	1.69559e+10	4.01981e+10	1.79747e+10	2.09506e+10	1.34842e+10	1.64752e+10	1.32275e+10	1.38826e+10	1.75597e+10	1.34e+10	1.23285e+10	1.39992e+10	1.29763e+10	1.14086e+10	3.46733e+10	1.99596e+10	0.536547	0.721286	-0.168094
Romboutsia	1.11661e+10	6.40177e+09	4.76435e+09	2.23938e+08	1.0082e+09	5.78539e+08	2.113e+09	1.79949e+08	4.32645e+08	5.31687e+08	1.33381e+09	5.91246e+08	5.39283e+08	4.64623e+08	1.24115e+09	7.13612e+08	3.06984e+08	3.90058e+08	5.17396e+08	0.817691	0.930118	-0.426191
Roseburia	2.72785e+10	1.39746e+10	1.33039e+10	1.50145e+09	1.93697e+09	2.83102e+09	2.26083e+09	1.97905e+09	1.28613e+09	1.57522e+09	6.03923e+08	2.25299e+09	6.83127e+08	1.01062e+09	1.14471e+09	1.0529e+09	1.08935e+09	3.78972e+09	2.2805e+09	0.659085	0.8424	-0.070953
Ruminococcus	2.0545e+11	9.83276e+10	1.07123e+11	1.70607e+10	5.729e+09	1.09626e+10	1.46494e+10	1.19471e+10	1.2244e+10	1.24226e+10	1.33121e+10	1.76392e+10	1.36371e+10	1.51609e+10	1.15816e+10	1.59666e+10	1.25286e+10	7.49394e+09	1.31149e+10	0.516332	0.748462	0.123598
Treponema	1.00864e+11	4.26844e+10	5.81797e+10	7.24356e+09	7.88697e+09	5.17575e+09	4.02836e+09	4.6285e+09	5.69883e+09	4.98843e+09	3.03399e+09	1.0268e+10	6.54328e+09	3.53578e+09	7.24494e+09	5.93383e+09	8.39163e+09	1.26113e+10	3.65098e+09	0.192739	0.477429	0.446808
Turicibacter	7.39668e+09	5.28105e+09	2.11563e+09	6.96702e+07	4.29607e+08	2.20964e+08	2.27475e+09	3.42023e+07	3.78858e+08	6.92419e+08	1.18057e+09	1.26639e+08	204245898	3.21826e+08	8.09299e+08	2.69144e+08	8.02512e+07	1.73284e+08	1.30942e+08	0.396782	0.691619	-1.31973
Veillonella	3.94644e+08	2.3514e+08	1.59504e+08	8.32158e+07	8.67015e+06	1.95998e+07	1.24904e+07	3.49348e+07	3.60567e+07	1.76841e+07	2.24885e+07	3.32305e+07	6.37059e+06	2.33522e+07	1.87206e+07	1.71271e+07	2.1528e+07	2.05865e+07	1.85884e+07	0.437839	0.702435	-0.559907

## Sheet: MP_Species
species	ALL	AL	TR	AL_1	AL_2	AL_3	AL_4	AL_5	AL_6	AL_7	AL_8	TR_1	TR_2	TR_3	TR_4	TR_5	TR_6	TR_7	TR_8	p-value	FDR	Log Ratio TR/AL
[Eubacterium] siraeum	1.50174e+09	9.37612e+08	5.64129e+08	4.24189e+08	4.31351e+07	2.29329e+07	4.86069e+07	1.08297e+08	1.32242e+08	1.42122e+08	1.60873e+07	2.38885e+08	3.25178e+07	2.02128e+07	4.13008e+07	1.75557e+07	1.45087e+07	1.3327e+08	6.58785e+07	0.372858	0.496	-0.732957
Acetatifactor muris	2.04123e+09	5.7496e+08	1.46627e+09	2.01777e+08	4.39294e+07	6.9629e+07	7.30847e+07	3.63334e+07	3.77776e+07	4.81559e+07	6.42735e+07	2.8116e+08	1.75912e+08	1.1365e+08	6.22868e+07	2.1109e+08	1.82083e+08	3.68762e+08	7.13231e+07	0.00678299	0.044	1.3506
Akkermansia muciniphila	7.46092e+08	2.32325e+08	5.13767e+08	1.91585e+07	1.33201e+07	4.29038e+07	8.23733e+07	2.94841e+07	1.54777e+07	1.1753e+07	1.78546e+07	3.49663e+07	6.66531e+07	3.87187e+07	5.43617e+07	7.8169e+07	2.8426e+07	4.28831e+07	1.69589e+08	0.0152523	0.046	1.14494
Bacteroides massiliensis	2.08494e+09	1.33464e+09	7.50305e+08	5.82779e+07	2.7754e+07	1.47735e+08	4.59813e+08	4.15551e+07	1.09286e+08	1.30872e+08	3.59342e+08	4.93411e+07	4.90324e+07	3.47915e+08	1.49439e+08	3.58629e+07	6.74886e+06	3.01489e+07	8.18166e+07	0.204992	0.356	-0.830889
Bacteroides sartorii	2.54186e+09	1.33758e+09	1.20427e+09	7.98703e+07	1.10567e+08	5.03557e+07	1.08478e+08	4.12734e+08	2.78873e+08	1.44646e+08	1.52059e+08	1.0924e+08	1.56789e+08	3.12035e+08	1.21092e+08	8.34801e+07	9.14158e+07	7.18801e+07	2.58339e+08	0.907322	1	-0.151466
Bacteroides xylanolyticus	1.85631e+10	9.49948e+09	9.06361e+09	9.70975e+08	6.61565e+08	1.63225e+09	1.72151e+09	1.78886e+09	9.0949e+08	1.1056e+09	7.09235e+08	1.04709e+09	7.5245e+08	9.56333e+08	1.46955e+09	1.23666e+09	1.05745e+09	1.3809e+09	1.16317e+09	0.993844	0.993818	-0.0677622
Butyricicoccus porcorum	3.72878e+09	1.96962e+09	1.75917e+09	1.10144e+08	1.30252e+08	1.09576e+08	9.27645e+07	1.17628e+08	1.14965e+09	9.92017e+07	1.60399e+08	2.46259e+08	2.42721e+08	4.48444e+08	1.17082e+08	5.11203e+07	1.0695e+08	2.22269e+08	3.24325e+08	0.662361	0.88575	-0.163019
Eubacterium plexicaudatum	9.12647e+09	6.96029e+09	2.16618e+09	1.33614e+09	4.86467e+08	1.15034e+09	5.02984e+08	3.0499e+08	2.34756e+08	2.60971e+09	3.34906e+08	2.82305e+08	2.14447e+08	2.48983e+08	3.73075e+08	2.21801e+08	1.99765e+08	4.51353e+08	1.74451e+08	0.014806	0.0533333	-1.68399
Faecalibaculum rodentium	5.74523e+08	1.21482e+08	4.5304e+08	5.43946e+06	3.78875e+07		5.85461e+07	4.08961e+06	4.81957e+06	1.43063e+06	9.26966e+06	4.99137e+07	2.11854e+07	8.80924e+07	1.9195e+07	3.98429e+07	1.72493e+07	5.93968e+07	1.58165e+08	0.00650218	0.084	1.89882
Glycine max	8.52007e+11	4.78805e+11	3.73202e+11	4.65605e+10	4.1502e+10	6.37431e+10	8.01198e+10	5.75567e+10	5.8836e+10	6.82897e+10	6.21974e+10	4.25538e+10	5.21467e+10	4.88342e+10	5.91189e+10	4.68866e+10	5.6239e+10	2.53096e+10	4.21132e+10	0.0482251	0.113143	-0.359482
Lactobacillus johnsonii	3.12803e+08	8.83199e+07	2.24483e+08		6.59965e+06	3.11372e+07	1.22411e+07		2.17112e+06	1.01914e+07	2.59794e+07	1.47886e+07	1.12232e+08	1.93095e+07	3.87276e+07	1.49888e+07	6.54299e+06	4.97741e+06	1.2916e+07	0.0861162	0.174667	1.34572
Lactobacillus murinus	5.74124e+10	2.33754e+10	3.4037e+10	2.96355e+09	1.16702e+09	4.99572e+09	6.43639e+09	1.53641e+09	2.14423e+09	2.00338e+09	2.12873e+09	2.68036e+09	2.61708e+09	5.89169e+09	2.15321e+09	4.45943e+09	3.96457e+09	8.07798e+09	4.19271e+09	0.107906	0.1948	0.542112
Lactobacillus reuteri	1.08296e+10	3.55036e+09	7.27922e+09	3.81217e+08	4.23078e+08	4.61606e+08	1.86177e+08	7.11894e+08	6.22576e+08	3.58696e+08	4.05114e+08	1.26508e+09	1300159136	7.0497e+08	1.43941e+09	1.11129e+09	4.79312e+08	6.98336e+08	2.80658e+08	0.0185493	0.0496	1.03582
Marvinbryantia formatexigens	1.09228e+09	6.06587e+08	4.8569e+08	1.37602e+07	2.34173e+07	3.46764e+07	5.12426e+07	1.83259e+08	2.2579e+08	7.00666e+07	4.37592e+06	5.37895e+07	30618697	1.73092e+08	1.31444e+07	2.87991e+07	2.46837e+07	3.79238e+07	1.23638e+08	0.90427	1	-0.320675
Oscillibacter ruminantium	2.45474e+10	8.57348e+09	1.59739e+10	1.84929e+09	8.76637e+08	9.12589e+08	8.67598e+08	1.95092e+09	8.9153e+08	6.00883e+08	6.24032e+08	3.23239e+09	1.48649e+09	1.11908e+09	3.31581e+09	1.32849e+09	3.74091e+09	5.80398e+08	1.17032e+09	0.0769608	0.169	0.897763
Phascolarctobacterium succinatutens	4.38288e+09	2.04383e+09	2.33905e+09	7.12137e+07	1.21183e+08	1.23194e+08	2.58298e+08	2.48403e+08	6.24925e+08	1.69289e+08	4.27321e+08	2.94049e+08	3.1522e+08	4.77544e+08	2.89882e+08	3.95146e+08	1.5572e+08	1.49316e+08	2.62177e+08	0.337984	0.47	0.194652
Prevotella copri	2.10507e+09	1.06319e+09	1.04189e+09	1.94459e+08	3.56997e+07	5.22753e+07	1.48756e+08	1.90215e+08	1.6984e+08	1.11712e+08	1.6023e+08	7.01809e+07	1.93687e+08	1.87708e+08	1.22649e+08	5.31706e+07	1.26196e+08	9.59696e+07	1.92327e+08	0.92536	1	-0.029196
Rattus norvegicus	6.6739e+10	3.20752e+10	3.46638e+10	3.49988e+09	5.70858e+09	4.30573e+09	5.04977e+09	3.23046e+09	4.00826e+09	3.20211e+09	3.07041e+09	4.01201e+09	2.82825e+09	2.76993e+09	2.96012e+09	2.46229e+09	2.49348e+09	1.12663e+10	5.8714e+09	0.819639	1	0.11197
Romboutsia ilealis	6.91764e+09	3.86037e+09	3.05727e+09	1.18664e+08	4.89562e+08	3.71688e+08	1.11651e+09	1.18716e+08	2.84776e+08	3.17414e+08	1.04304e+09	3.66652e+08	3.51429e+08	3.06996e+08	7.96965e+08	4.54956e+08	1.65985e+08	2.25212e+08	3.89076e+08	0.926485	0.962857	-0.336494
Ruminococcus albus	2.47567e+09	1.18288e+09	1.29279e+09	2.98067e+08	2.87086e+07	1.03331e+08	4.88593e+07	1.1519e+08	1.42979e+08	1.85019e+08	2.60721e+08	1.52295e+08	2.04169e+08	1.69954e+08	1.43818e+08	1.45242e+08	1.62482e+08	1.3738e+08	1.77455e+08	0.287735	0.429846	0.128193
Ruminococcus flavefaciens	2.91058e+10	1.65038e+10	1.2602e+10	2.84307e+09	1.02358e+09	1.50642e+09	2.69916e+09	3.19805e+09	2.78042e+09	1.33904e+09	1.114e+09	1.72714e+09	2.79604e+09	1.5334e+09	1.43675e+09	1.89347e+09	9.96652e+08	9.0609e+08	1.31247e+09	0.279155	0.449333	-0.38914
Treponema succinifaciens	1.06284e+10	2.74462e+09	7.8838e+09	1.16304e+08	1.20713e+08	4.21528e+08	3.84165e+07	2.34891e+08	1.07143e+09	3.55535e+08	3.85798e+08	7.5605e+08	4.15844e+08	2.02445e+08	2.31974e+09	2.9106e+08	1.91575e+09	1.47367e+09	5.09247e+08	0.0352464	0.0953333	1.52228

## Sheet: 6_originale
species	AL_1	AL_2	AL_3	AL_4	AL_5	AL_6	AL_7	AL_8	TR_1	TR_2	TR_3	TR_4	TR_5	TR_6	TR_7	TR_8	AL_MV	TR_MV	Log Ratio
Glycine max	4.65605e+10	4.1502e+10	6.37431e+10	8.01198e+10	5.75567e+10	5.8836e+10	6.82897e+10	6.21974e+10	4.25538e+10	5.21467e+10	4.88342e+10	5.91189e+10	4.68866e+10	5.6239e+10	2.53096e+10	4.21132e+10	0	0	0.359482	5.32505e+10
Prevotella sp. P2-180	4.60592e+09	1.19057e+09	9.04955e+09	1.87143e+10	8.72301e+09	3.03443e+09	4.44384e+09	5.15568e+09	2.14112e+09	3781747843	7.20437e+09	2.32072e+09	2.90948e+09	2.2523e+09	5.58825e+09	7.05406e+09	0	0	0.723818	5.51059e+09
bacterium 1xD42-87	6.62031e+09	3.29639e+09	7.0167e+09	6.04626e+09	2.28015e+09	1.81319e+09	7.87072e+09	2.53032e+09	4.81383e+09	2.78008e+09	2.35402e+09	3.5064e+09	4.86324e+09	3.03816e+09	1.16007e+10	2.10793e+09	0	0	0.0958853	4.53365e+09
Rattus norvegicus	3.49988e+09	5.70858e+09	4.30573e+09	5.04977e+09	3.23046e+09	4.00826e+09	3.20211e+09	3.07041e+09	4.01201e+09	2.82825e+09	2.76993e+09	2.96012e+09	2.46229e+09	2.49348e+09	1.12663e+10	5.8714e+09	0	0	-0.11197	4.17118e+09
Pseudoflavonifractor sp. 524-17	4.63196e+09	3.00488e+09	5.16113e+09	5.80917e+09	3.5898e+09	1.90425e+09	3.49665e+09	2.36495e+09	3.98994e+09	2.9936e+09	3.55364e+09	3.63223e+09	4.8439e+09	3.93105e+09	5.61323e+09	2.69092e+09	0	0	-0.0606145	3.82571e+09
Lachnospiraceae bacterium	5.96665e+09	1.91097e+09	7.42667e+09	4.65919e+09	2.68551e+09	1.77585e+09	2.60181e+09	2.92973e+09	3.43176e+09	2.64014e+09	3.32599e+09	4.3914e+09	5.3038e+09	2.94136e+09	4.883e+09	3.43496e+09	0	0	-0.0189481	3.7693e+09
Lactobacillus murinus	2.96355e+09	1.16702e+09	4.99572e+09	6.43639e+09	1.53641e+09	2.14423e+09	2.00338e+09	2.12873e+09	2.68036e+09	2.61708e+09	5.89169e+09	2.15321e+09	4.45943e+09	3.96457e+09	8.07798e+09	4.19271e+09	0	0	-0.542112	3.58828e+09
Firmicutes bacterium CAG:110	3.18876e+09	2.88116e+08	4.6123e+09	1.18464e+09	3.35901e+09	3.30888e+09	3.2082e+09	1.76828e+09	3.13456e+09	2.81326e+09	3.32346e+09	1.6876e+09	3.70309e+09	2.8605e+09	3.84721e+09	2.72621e+09	0	0	-0.204031	2.81338e+09
Butyricicoccus sp. 1XD8-22	2.49442e+09	2.3179e+09	2.50843e+09	3.75773e+09	2.91294e+09	1.49405e+09	2.2891e+09	1.33425e+09	3.94366e+09	2.07377e+09	1.72986e+09	2.14584e+09	2.35359e+09	3.03191e+09	6.15795e+09	2.03921e+09	0	0	-0.296935	2.66154e+09
Oscillibacter sp. 1-3	1.68938e+09	1.43275e+09	1.54455e+09	1.77485e+09	2.33701e+09	3.63477e+09	2.47715e+09	2.23753e+09	3.68802e+09	2.48512e+09	2.38742e+09	2.29856e+09	3.09318e+09	4.1144e+09	3.95114e+09	3.27422e+09	0	0	-0.56233	2.65125e+09
Prevotella sp. PCHR	3.82262e+09	8.82675e+08	9.86231e+08	6.27066e+09	1.83571e+09	1.36394e+09	2.16752e+09	2.58719e+09	1.55551e+09	1.69223e+09	3.73594e+09	2.43104e+09	2.77268e+09	1.71112e+09	2.26319e+09	2.91196e+09	0	0	0.062385	2.43689e+09
Ruminococcus flavefaciens	2.84307e+09	1.02358e+09	1.50642e+09	2.69916e+09	3.19805e+09	2.78042e+09	1.33904e+09	1.114e+09	1.72714e+09	2.79604e+09	1.5334e+09	1.43675e+09	1.89347e+09	9.96652e+08	9.0609e+08	1.31247e+09	0	0	0.38914	1.81911e+09
bacterium 0.1xD8-71	1.28407e+09	2.0153e+09	3.47156e+09	1.33296e+09	4.04704e+08	6.92744e+08	9.70928e+08	3.96545e+08	2.67658e+09	7.51232e+08	1.03722e+09	1.31505e+09	8.33445e+08	1.819e+09	5.40371e+09	9.06312e+08	0	0	-0.480172	1.58196e+09
Oscillibacter ruminantium	1.84929e+09	8.76637e+08	9.12589e+08	8.67598e+08	1.95092e+09	8.9153e+08	6.00883e+08	6.24032e+08	3.23239e+09	1.48649e+09	1.11908e+09	3.31581e+09	1.32849e+09	3.74091e+09	5.80398e+08	1.17032e+09	0	0	-0.897763	1.53421e+09
Lachnospiraceae bacterium MD308	2.18003e+09	1.81352e+09	1.62644e+09	2.90908e+09	1.12191e+09	8.69213e+08	9.045e+08	7.0133e+08	1.52706e+09	1.07556e+09	1.07317e+09	1.14398e+09	1.87783e+09	1.07776e+09	2.94091e+09	1.32117e+09	0	0	0.010578	1.51022e+09
Muribaculaceae bacterium	1.22498e+09	1.23139e+09	8.16419e+08	2.77409e+09	9.18824e+08	1.09956e+09	1.59419e+09	1.50969e+09	8.74474e+08	1.16027e+09	1.0855e+09	1.29013e+09	1.0561e+09	7.02135e+08	4.99088e+08	1.3965e+09	0	0	0.469913	1.20208e+09
bacterium 1xD42-67	8.8825e+08	1.04742e+09	1.02669e+09	1.71914e+09	1.99875e+09	5.97776e+08	1.40486e+09	1.53243e+09	9.92841e+08	4.44443e+08	9.48572e+08	1.80116e+09	1.13174e+09	1.18075e+09	1.18853e+09	6.73807e+08	0	0	0.288837	1.16107e+09
Bacteroides xylanolyticus	9.70975e+08	6.61565e+08	1.63225e+09	1.72151e+09	1.78886e+09	9.0949e+08	1.1056e+09	7.09235e+08	1.04709e+09	7.5245e+08	9.56333e+08	1.46955e+09	1.23666e+09	1.05745e+09	1.3809e+09	1.16317e+09	0	0	0.0677622	1.16019e+09
Lachnospiraceae bacterium MD335	8.75859e+08	3.17948e+08	1.93554e+09	7.5847e+08	9.44528e+08	1.03875e+09	8.06778e+08	6.85321e+08	1.82207e+09	2.9498e+08	6.27265e+08	6.78603e+08	1.51926e+09	7.60994e+08	4.01062e+09	6.90474e+08	0	0	-0.498771	1.11047e+09
Ruminococcus sp. CAG:254	3.04169e+08	6.99892e+08	1.18006e+09	2.37093e+09	7.12207e+08	9.89775e+08	1.13626e+09	1.71105e+09	6.93695e+08	9.114e+08	1.72093e+09	1.14691e+09	8.9056e+08	8.957e+08	5.77283e+08	1.50989e+09	0	0	0.125407	1.09067e+09
Eubacterium sp. CAG:786	7.89385e+08	2.99774e+08	9.72678e+08	1.63578e+09	4.39453e+08	1.07074e+09	3.40123e+08	3.73512e+08	9.55855e+08	7.76007e+08	1.07274e+09	9.48677e+08	2.88521e+09	1.14617e+09	2.86454e+09	6.20331e+08	0	0	-0.928405	1.07444e+09
bacterium D16-50	1.23931e+09	2.07887e+08	1.71223e+09	2.98242e+09	6.21701e+08	3.39172e+08	5.74896e+08	3.48283e+08	1.24625e+09	5.03347e+08	6.77496e+08	1.02577e+09	9.75787e+08	4.99644e+08	2.56934e+09	4.98304e+08	0	0	0.00539486	1.00136e+09
Prevotella sp. CAG:873	2.23155e+08	1.02495e+08	2.75582e+08	2.74171e+08	3.76539e+08	3.98716e+08	4.48198e+08	3.74682e+08	4.72944e+08	5.31499e+08	4.21226e+09	2.95048e+09	5.97435e+08	6.30062e+08	3.23062e+08	3.74223e+09	0	0	-2.44402	9.95845e+08
uncultured bacterium	5.18968e+08	1.0395e+09	3.30851e+08	1.39315e+09	2.01347e+09	2.11204e+09	5.9891e+08	5.24867e+08	9.91105e+08	9.29751e+08	6.28308e+08	1.28789e+09	4.09458e+08	2.00765e+08	1.00699e+09	1.14316e+09	0	0	0.37094	9.45574e+08
Bacteroidales bacterium	7.29146e+08	1.00619e+08	7.69386e+08	3.50652e+08	1.0428e+09	9.24986e+08	9.58645e+08	1.36273e+09	9.25797e+08	1.10273e+09	7.36909e+08	1.33288e+09	5.74316e+08	1.07559e+09	9.73641e+08	1.11944e+09	0	0	-0.329784	8.80016e+08
Dorea sp. 5-2	7.91631e+08	5.23439e+08	8.99952e+08	1.64375e+09	4.79349e+08	2.64368e+08	8.19937e+08	4.04665e+08	7.63724e+08	4.61665e+08	4.64848e+08	5.42277e+08	2.18778e+09	7.58119e+08	1.48834e+09	4.21636e+08	0	0	-0.28268	8.07218e+08
Lactobacillus reuteri	3.81217e+08	4.23078e+08	4.61606e+08	1.86177e+08	7.11894e+08	6.22576e+08	3.58696e+08	4.05114e+08	1.26508e+09	1300159136	7.0497e+08	1.43941e+09	1.11129e+09	4.79312e+08	6.98336e+08	2.80658e+08	0	0	-1.03582	6.76849e+08
Treponema succinifaciens	1.16304e+08	1.20713e+08	4.21528e+08	3.84165e+07	2.34891e+08	1.07143e+09	3.55535e+08	3.85798e+08	7.5605e+08	4.15844e+08	2.02445e+08	2.31974e+09	2.9106e+08	1.91575e+09	1.47367e+09	5.09247e+08	0	0	-1.52228	6.64276e+08
Roseburia sp. CAG:100	1.5531e+08	1.26272e+09	2.2184e+09	4.94809e+08	1.48549e+09	2.23959e+08	1.5577e+08	9.33006e+07	1.56778e+09	1.26705e+08	4.75413e+08	1.24745e+08	2.21188e+08	1.3219e+08	7.6053e+08	3.3678e+08	0	0	0.701289	6.14693e+08
Pseudoflavonifractor sp. 60	6.17685e+08	7.10599e+08	6.07679e+08	7.19934e+08	3.73931e+08	2.06119e+08	4.29395e+08	3.98083e+08	1.07225e+09	1.78273e+08	4.54402e+08	5.18507e+08	6.95077e+08	8.7927e+08	1.44532e+09	4.34025e+08	0	0	-0.482462	6.08784e+08
uncultured Oscillibacter sp.	6.85442e+08	1.21461e+09	5.39276e+08	3.70881e+08	4.27073e+08	1.44153e+08	9.4061e+08	5.32529e+08	4.16359e+08	2.89683e+08	5.36723e+08	9.48642e+08	6.78347e+08	7.6854e+08	6.98023e+08	1.72374e+08	0	0	0.106637	5.85204e+08
Eubacterium plexicaudatum	1.33614e+09	4.86467e+08	1.15034e+09	5.02984e+08	3.0499e+08	2.34756e+08	2.60971e+09	3.34906e+08	2.82305e+08	2.14447e+08	2.48983e+08	3.73075e+08	2.21801e+08	1.99765e+08	4.51353e+08	1.74451e+08	0	0	1.68399	5.70404e+08
Bacteroides sp. CAG:927	3.88252e+08	4.14607e+07	4.32473e+08	7.11129e+08	5.08912e+08	6.20761e+08	6.13617e+08	7.61398e+08	2.87031e+08	6.12529e+08	8.21223e+08	5.05291e+08	5.753e+08	1.95224e+08	1.27413e+08	8.69616e+08	0	0	0.0301631	5.04477e+08
Eubacterium sp. CAG:115	3.58513e+08	7.8026e+07	8.53428e+08	4.51705e+08	3.31283e+08	4.34608e+08	3.59519e+08	5.75034e+08	4.17422e+08	5.49315e+08	8.39911e+08	4.10525e+08	5.26136e+08	5.16726e+08	5.20883e+08	2.50573e+08	0	0	-0.228017	4.671e+08
Neglecta sp. 524-5	5.50532e+08	2.31833e+08	4.60936e+08	9.03752e+08	3.02724e+08	2.00376e+08	3.51121e+08	2.7966e+08	6.51878e+08	2.11235e+08	5.22516e+08	3.80383e+08	3.67649e+08	3.12111e+08	9.64809e+08	6.39529e+08	0	0	-0.303855	4.5819e+08
Prevotella sp. PMUR	8.06406e+08	1.94686e+08	7.30249e+08	3.80697e+08	3.24705e+08	3.28308e+08	4.82899e+08	5.70202e+08	4.19356e+08	3.56912e+08	3.69513e+08	2.51603e+08	4.02169e+08	4.37047e+08	6.85735e+08	3.53213e+08	0	0	0.221138	4.43356e+08
Lachnospiraceae bacterium A4	4.71631e+08	1.08045e+08	4.00288e+08	2.43417e+08	2.47278e+08	1.44709e+08	2.73458e+08	2.15617e+09	3.52667e+08	1.21577e+08	2.31321e+08	1.64997e+08	8.6114e+08	5.65042e+08	4.02232e+08	2.15261e+08	0	0	0.473018	4.34952e+08
Romboutsia ilealis	1.18664e+08	4.89562e+08	3.71688e+08	1.11651e+09	1.18716e+08	2.84776e+08	3.17414e+08	1.04304e+09	3.66652e+08	3.51429e+08	3.06996e+08	7.96965e+08	4.54956e+08	1.65985e+08	2.25212e+08	3.89076e+08	0	0	0.336494	4.32353e+08
Muribaculaceae bacterium Isolate-104 (HZI)	2.53436e+08	2.95996e+07	2.5714e+08	6.24054e+08	4.3966e+08	5.84752e+08	5.46548e+08	7.41576e+08	2.39322e+08	2.76329e+08	4.13255e+08	3.95235e+08	3.65559e+08	2.74787e+08	7.97085e+07	5.90539e+08	0	0	0.400087	3.81969e+08
Turicibacter sp. TS3	4.45257e+07	2.51436e+08	1.62347e+08	1.80071e+09	2.31173e+07	3.08265e+08	5.2894e+08	8.5241e+08	7.13114e+07	1.56162e+08	2.1316e+08	5.97262e+08	1.83317e+08	4.30995e+07	9.72638e+07	7.78509e+07	0	0	1.46427	3.38199e+08
Clostridium sp. CAG:1024	4.40752e+08	2.67514e+08	2.89692e+08	1.74703e+08	3.14615e+08	1.56605e+08	2.99462e+08	2.36456e+08	7.62048e+08	2.10719e+08	2.77623e+08	4.03216e+08	2.09073e+08	3.45581e+08	6.08432e+08	2.67682e+08	0	0	-0.500782	3.29011e+08
Firmicutes bacterium CAG:534	2.96835e+08	9.95839e+07	2.27383e+08	2.07865e+08	1.69425e+08	3.62048e+08	3.61306e+08	1.00628e+08	7.95732e+08	3.35581e+08	2.12965e+08	5.79279e+08	3.51379e+08	3.27719e+08	4.03221e+08	3.94398e+08	0	0	-0.897694	3.26584e+08
uncultured Muribaculaceae bacterium	1.60231e+08	2.94743e+07	3.00087e+08	2.77113e+08	4.74731e+08	3.57808e+08	5.38888e+08	9.44254e+08	2.22356e+08	1.7096e+08	2.73814e+08	4.55127e+08	1.46778e+08	2.62242e+08	1.5975e+08	3.8513e+08	0	0	0.570224	3.22422e+08
Prevotella sp. CAG:891	6.35948e+08	1.19216e+08	3.03408e+08	3.042e+08	1.57861e+08	1.97498e+08	3.70457e+08	4.94694e+08	2.01963e+08	6.23681e+08	2.4392e+08	1.64779e+08	5.21607e+08	2.62843e+08	1.47588e+08	1.70571e+08	0	0	0.144576	3.07515e+08
bacterium 1XD8-76	1.52858e+08	3.85134e+08	2.67942e+08	2.0244e+08	1.189e+08	2.12043e+08	2.25821e+08	1.46774e+08	4.3684e+08	5.96446e+07	1.59422e+08	2.51406e+08	1.52926e+08	2.00126e+08	1.63512e+09	2.03962e+08	0	0	-0.8564	3.0071e+08
Colidextribacter sp. OB.20	3.25399e+08	2.64408e+08	2.00728e+08	1.05841e+08	8.50114e+07	1.94263e+08	2.40878e+08	2.43811e+08	2.15888e+08	2.07371e+08	4.05515e+08	1.85324e+08	2.98809e+08	2.07012e+08	9.81876e+08	3.91809e+08	0	0	-0.801385	2.84622e+08
Ruminococcaceae bacterium D16	2.25908e+08	2.07055e+08	2.30051e+08	2.69925e+08	3.92773e+08	1.00011e+08	2.63485e+08	2.53262e+08	2.96362e+08	3.24904e+08	2.16915e+08	3.48701e+08	2.56683e+08	3.95898e+08	4.27141e+08	2.3778e+08	0	0	-0.366563	2.77928e+08
Prevotella sp. CAG:485	2.91604e+08	6.41988e+07	2.36301e+08	2.39034e+08	2.53108e+08	3.4342e+08	3.48979e+08	4.45659e+08	2.18321e+08	2.80126e+08	3.61739e+08	2.82003e+08	2.64797e+08	1.81273e+08	1.78246e+08	4.11094e+08	0	0	0.0293185	2.74994e+08
Phascolarctobacterium succinatutens	7.12137e+07	1.21183e+08	1.23194e+08	2.58298e+08	2.48403e+08	6.24925e+08	1.69289e+08	4.27321e+08	2.94049e+08	3.1522e+08	4.77544e+08	2.89882e+08	3.95146e+08	1.5572e+08	1.49316e+08	2.62177e+08	0	0	-0.194652	2.7393e+08
Prevotella sp. P5-92	5.35893e+08	1.04432e+08	2.39856e+08	9.10034e+07	3.67463e+08	3.26229e+08	3.93567e+08	3.6733e+08	1.29254e+08	3.47287e+08	3.8081e+08	2.31358e+08	2.11653e+08	1.76485e+08	1.19531e+08	3.32171e+08	0	0	0.330928	2.72145e+08
Prevotella sp. CAG:1031	1.55398e+08	1.90854e+08	4.03967e+08	1.06783e+09	1.06382e+08	1.23185e+08	1.65479e+08	2.30139e+08	1.57121e+08	1.75661e+08	2.00249e+08	1.34247e+08	1.83736e+08	1.32676e+08	2.73023e+08	2.96946e+08	0	0	0.653118	2.49806e+08
Prevotella sp. MGM2	4.422e+08	8.54368e+07	2.38515e+08	1.00605e+08	2.38275e+08	2.39729e+08	3.09539e+08	3.79509e+08	2.46622e+08	357005071	2.09358e+08	2.80883e+08	3.17012e+08	2.34522e+08	8.55004e+07	1.38132e+08	0	0	0.121891	2.43928e+08
Muribaculaceae bacterium Isolate-036 (Harlan)	2.39417e+08	6.19932e+07	1.66067e+08	1.75843e+08	3.38983e+08	3.57575e+08	2.61286e+08	4.07343e+08	2.23044e+08	2.13536e+08	2.81561e+08	2.41748e+08	1.6811e+08	1.53878e+08	1.65432e+08	4.40426e+08	0	0	0.0894676	2.43515e+08
Butyricicoccus porcorum	1.10144e+08	1.30252e+08	1.09576e+08	9.27645e+07	1.17628e+08	1.14965e+09	9.92017e+07	1.60399e+08	2.46259e+08	2.42721e+08	4.48444e+08	1.17082e+08	5.11203e+07	1.0695e+08	2.22269e+08	3.24325e+08	0	0	0.163019	2.33049e+08
Bacteroidales bacterium 52_46	9.63741e+07	3.04645e+07	2.3098e+08	1.39638e+08	7.68129e+07	3.20935e+08	3.66144e+08	2.85255e+08	2.9115e+08	2.81305e+08	4.15913e+08	1.99804e+08	2.03779e+08	1.26468e+08	1.40411e+08	2.58008e+08	0	0	-0.309622	2.16465e+08
Barnesiella sp. WM24	1.98234e+08	6.14808e+07	1.67734e+08	2.10846e+08	2.86231e+08	2.53894e+08	2.76937e+08	3.17231e+08	3.33593e+08	2.39033e+08	2.21674e+08	1.81523e+08	1.36091e+08	1.28928e+08	1.54146e+08	2.9586e+08	0	0	0.0681091	2.16465e+08
Prevotella sp. PROD	1.75252e+08	6.46399e+06	1.23893e+08	1.2228e+08	1.47606e+08	1.27094e+08	3.79866e+08	5.43224e+08	1.53144e+08	5.11378e+08	2.0985e+08	1.41068e+08	1.28904e+08	2.08065e+08	9.73864e+07	1.15166e+08	0	0	0.0549159	1.99415e+08
Clostridiales bacterium	2.14123e+08	5.06181e+07	8.73458e+07	1.78784e+08	1.98134e+08	2.06644e+08	6.83882e+07	8.46174e+07	1.52377e+08	1.57011e+08	3.1027e+08	1.25146e+08	2.75595e+08	1.28446e+08	3.24854e+08	2.24602e+08	0	0	-0.641543	1.74185e+08
Firmicutes bacterium ASF500	9.93055e+07	1.69551e+08	8.64125e+07	2.49286e+08	1.14016e+08	5.51762e+08	6.39384e+07	3.92513e+07	1.32568e+08	7.08635e+07	1.07562e+08	1.14923e+08	1.09469e+08	2.18537e+08	2.71085e+08	2.8341e+08	0	0	0.0700553	1.67621e+08
Bacteroides sartorii	7.98703e+07	1.10567e+08	5.03557e+07	1.08478e+08	4.12734e+08	2.78873e+08	1.44646e+08	1.52059e+08	1.0924e+08	1.56789e+08	3.12035e+08	1.21092e+08	8.34801e+07	9.14158e+07	7.18801e+07	2.58339e+08	0	0	0.151466	1.58866e+08
Ruminococcus albus	2.98067e+08	2.87086e+07	1.03331e+08	4.88593e+07	1.1519e+08	1.42979e+08	1.85019e+08	2.60721e+08	1.52295e+08	2.04169e+08	1.69954e+08	1.43818e+08	1.45242e+08	1.62482e+08	1.3738e+08	1.77455e+08	0	0	-0.128193	1.54729e+08
Prevotella copri	1.94459e+08	3.56997e+07	5.22753e+07	1.48756e+08	1.90215e+08	1.6984e+08	1.11712e+08	1.6023e+08	7.01809e+07	1.93687e+08	1.87708e+08	1.22649e+08	5.31706e+07	1.26196e+08	9.59696e+07	1.92327e+08	0	0	0.029196	1.31567e+08
Bacteroides massiliensis	5.82779e+07	2.7754e+07	1.47735e+08	4.59813e+08	4.15551e+07	1.09286e+08	1.30872e+08	3.59342e+08	4.93411e+07	4.90324e+07	3.47915e+08	1.49439e+08	3.58629e+07	6.74886e+06	3.01489e+07	8.18166e+07	0	0	0.830889	1.30309e+08
Acetatifactor muris	2.01777e+08	4.39294e+07	6.9629e+07	7.30847e+07	3.63334e+07	3.77776e+07	4.81559e+07	6.42735e+07	2.8116e+08	1.75912e+08	1.1365e+08	6.22868e+07	2.1109e+08	1.82083e+08	3.68762e+08	7.13231e+07	0	0	-1.3506	1.27577e+08
bacterium 0.1xD8-82	6.94103e+07	8.74749e+06	3.23815e+08	4.64168e+07	1.2348e+08	1.20226e+07	1.29053e+08	1.16685e+08	1.86415e+08	8.95497e+07	1.58747e+08	5.39465e+07	6.30181e+07	2.97249e+07	1.75206e+08	1.13832e+08	0	0	-0.0692729	1.06254e+08
uncultured Spirochaetaceae bacterium	1.62535e+08	7.12697e+07	4.94661e+07	7.52754e+07	6.84274e+07	1.16448e+08	1.23328e+08	7.24901e+07	2.67683e+08	7.12429e+07	5.2886e+07	1.09446e+08	5.32178e+07	1.52045e+08	1.75736e+08	5.22724e+07	0	0	-0.338193	1.04611e+08
[Eubacterium] siraeum	#REF!	#REF!	#REF!	#REF!	#REF!	#REF!	#REF!	#REF!	#REF!	#REF!	#REF!	#REF!	#REF!	#REF!	#REF!	#REF!	0	0	0	#REF!
Roseburia sp. 1XD42-69	1.00757e+08	1.8913e+07	2.04877e+07	1.4038e+06	1.11629e+08	3.03591e+07	7.23394e+07	6.55562e+07	5.17637e+07	1.79801e+08	3.97312e+07	1.52128e+08	1.71706e+08	1.32511e+08	8.7586e+07	2.38512e+08	0	0	-1.32208	9.2199e+07
bacterium 1XD8-92	7.10677e+07	1.67032e+07	2.26794e+07	2.4072e+07	3.62735e+07	2.57033e+07	1.2135e+08	6.82123e+07	2.14751e+08	8.58078e+07	5.2823e+07	8.69793e+07	6.65388e+07	6.68585e+07	3.5919e+08	8.12222e+07	0	0	-1.39338	8.75145e+07
Clostridia bacterium	1.19383e+08	3.53974e+07	4.75699e+07	7.76545e+07	1.37699e+08	2.17302e+08	8.96669e+07	6.59354e+07	1.06486e+08	7.90771e+07	6.78382e+07	7.64594e+07	5.61294e+07	5.6202e+07	5.4989e+07	5.76313e+07	0	0	0.510954	8.40888e+07
Eubacterium sp. CAG:180	1.01073e+08	1.00545e+08	8.01386e+07	8.18395e+06	6.82266e+07	5.90075e+07	9.73922e+07	7.39907e+07	1.25353e+08	68859179	3.00434e+07	8.26761e+07	1.4805e+08	3.79276e+07	1.97542e+08	4.44241e+07	0	0	-0.320312	8.27146e+07
Firmicutes bacterium	9.77451e+07	6.4585e+07	2.81907e+07	3.30016e+07	1.17601e+08	1.62767e+08	6.16116e+07	4.84591e+07	1.02145e+08	8.72517e+07	8.71628e+07	8.12119e+07	8.17014e+07	4.19031e+07	7.37298e+07	1.00518e+08	0	0	-0.0947207	7.9349e+07
Marvinbryantia formatexigens	1.37602e+07	2.34173e+07	3.46764e+07	5.12426e+07	1.83259e+08	2.2579e+08	7.00666e+07	4.37592e+06	5.37895e+07	30618697	1.73092e+08	1.31444e+07	2.87991e+07	2.46837e+07	3.79238e+07	1.23638e+08	0	0	0.320675	6.82673e+07
Akkermansia muciniphila	1.91585e+07	1.33201e+07	4.29038e+07	8.23733e+07	2.94841e+07	1.54777e+07	1.1753e+07	1.78546e+07	3.49663e+07	6.66531e+07	3.87187e+07	5.43617e+07	7.8169e+07	2.8426e+07	4.28831e+07	1.69589e+08	0	0	-1.14494	4.66308e+07
Faecalibaculum rodentium	5.43946e+06	3.78875e+07	0	5.85461e+07	4.08961e+06	4.81957e+06	1.43063e+06	9.26966e+06	4.99137e+07	2.11854e+07	8.80924e+07	1.9195e+07	3.98429e+07	1.72493e+07	5.93968e+07	1.58165e+08	1	0	-1.89882	3.59077e+07
Lactobacillus johnsonii	0	6.59965e+06	3.11372e+07	1.22411e+07	0	2.17112e+06	1.01914e+07	2.59794e+07	1.47886e+07	1.12232e+08	1.93095e+07	3.87276e+07	1.49888e+07	6.54299e+06	4.97741e+06	1.2916e+07	2	0	-1.34572	1.95502e+07
uncultured Flavonifractor sp.	9.49209e+06	3.84012e+07	9.41454e+06	1.05731e+07	2.80027e+06	0	1.31392e+07	2.49787e+07	1.6912e+07	3.16395e+06	1.38731e+07	1.40502e+07	1.83062e+07	2.01502e+07	2.00423e+07	6.75469e+06	1	0	-0.0578728	1.38782e+07

## Sheet: 32_originale
Species+KEGG_ko	AL_1	AL_2	AL_3	AL_4	AL_5	AL_6	AL_7	AL_8	TR_1	TR_2	TR_3	TR_4	TR_5	TR_6	TR_7	TR_8	AL_MV	TR_MV	Log Ratio
[Eubacterium] siraeum+ko:K00088	#REF!	#REF!	#REF!	#REF!	#REF!	#REF!	#REF!	#REF!	#REF!	#REF!	#REF!	#REF!	#REF!	#REF!	#REF!	#REF!	0	0	0
[Eubacterium] siraeum+ko:K02110	2.02723e+07	4.31351e+07	5.8642e+06	3.09691e+07	6.81662e+07	9.17789e+07	3.97423e+06	0	5.66013e+07	1.98065e+07	4.20061e+06	2.47163e+07	0	5.76247e+06	9.72263e+07	4.7985e+07	1	1	0.0435856
Acetatifactor muris+ko:K02035	7.42664e+07	8.16943e+06	1.69775e+07	1.96687e+07	1.85794e+07	2.52604e+07	1.69607e+07	7.61035e+06	1.79286e+07	9011125	5.04626e+07	2.9183e+07	3.2675e+06	8.30142e+06	1.1508e+08	3.79869e+07	0	0	-0.532615
Acetatifactor muris+ko:K02406	9.07615e+07	2.64993e+07	4.14284e+07	4.75667e+07	7.04044e+06	5.02519e+06	2.00415e+07	4.22807e+07	2.22146e+08	1.58639e+08	5.15984e+07	2.62504e+07	1.93705e+08	1.37591e+08	2.2474e+08	2.43808e+07	0	0	-1.88842
Acetatifactor muris+ko:K03546	0	1.09674e+06	0	0	0	0	0	906585	0	1.12067e+06	0	1.18044e+06	1.16725e+06	0	418398	0	6	4	-0.95339
Acetatifactor muris+ko:K15770	1.72422e+06	0	1.82259e+06	5.84927e+06	0	0	0	0	2.23894e+07	0	0	0	1.20276e+06	1.08646e+07	1.64528e+07	0	5	4	-2.4368
Akkermansia muciniphila+ko:K00441	0	0	0	1.40905e+07	4.29839e+06	1.57231e+06	0	0	1.33791e+06	15969197	0	1.00415e+07	1.19378e+07	2.99378e+06	1.22289e+07	3.13459e+07	5	1	-2.10426
Akkermansia muciniphila+ko:K01057	4.00801e+06	857507	3.10994e+07	2.74604e+07	7.52421e+06	2.40647e+06	3.49304e+06	5.68372e+06	4.91822e+06	1.34456e+07	1.74425e+07	5.32532e+06	1.46535e+07	7.79364e+06	1.01166e+07	2.59731e+07	0	0	-0.272146
Akkermansia muciniphila+ko:K02933	0	0	2.52767e+06	0	0	0	0	0	1.50435e+06	0	2.2466e+06	2.53849e+06	1.91533e+06	1.63321e+06	1.06869e+06	7.73475e+06	7	1	-2.87869
Akkermansia muciniphila+ko:K03530	1.67995e+06	2.01539e+06	925644	0	2.06967e+06	5.47125e+06	0	0	7.77629e+06	1.0798e+07	6.94615e+06	5.41162e+06	1.04147e+07	1.82475e+06	8.15993e+06	4.07898e+07	3	0	-2.92034
Akkermansia muciniphila+ko:K04078	1.13856e+07	2.91271e+06	1.86187e+06	0	1.13064e+07	6.0277e+06	2.75831e+06	1.21709e+07	5.68592e+06	18633051	5.68651e+06	2.04756e+07	1.94698e+07	8.67149e+06	3.4829e+06	2.68374e+07	1	0	-1.16966
Akkermansia muciniphila+ko:K06142	0	0	0	1.26873e+06	0	0	0	0	0	0	0	939851	1.94039e+06	0	1.53664e+06	5.68379e+06	7	4	-2.98507
bacterium 0.1xD8-71+ko:K02027	3.46991e+07	0	5.35271e+07	4.8198e+07	3.37668e+06	2.92471e+06	2.53004e+07	1.20959e+07	5.06533e+07	9.75724e+06	3.99865e+07	4.21774e+07	2.08356e+07	3.34772e+07	9.21538e+07	1.02271e+07	1	0	-0.732441
bacterium 0.1xD8-71+ko:K02058	9.84313e+08	1.48842e+09	1.88548e+09	6.542e+08	3.03341e+08	2.83e+08	3.53788e+08	3.27629e+08	2.15862e+09	2.71355e+08	4.73676e+08	5.71277e+08	6.92034e+08	1.33754e+09	3.54843e+09	4.07981e+08	0	0	-0.591175
bacterium 0.1xD8-71+ko:K02390	0	3.01516e+06	0	677212	2.63656e+06	1.07756e+06	2.77104e+06	3.36073e+06	4.94502e+06	1.49286e+06	1.64958e+06	0	0	1.78565e+06	0	0	2	4	0.455151
bacterium 0.1xD8-71+ko:K02406	1.79489e+08	4.14557e+08	1.46248e+09	5.35879e+08	6.49555e+07	1.73394e+08	5.69943e+08	3.39855e+07	3.02587e+08	3.72765e+08	3.62661e+08	4.453e+08	9.11824e+07	2.66896e+08	5.7686e+08	2.33594e+08	0	0	0.37318
bacterium 0.1xD8-71+ko:K03406	0	1.1025e+06	6.67146e+06	0	0	0	0	0	0	5342778	1.04209e+07	1.23041e+07	1.00306e+06	8.38743e+06	1.1e+06	5.65539e+06	6	1	-2.50654
bacterium 0.1xD8-71+ko:K17318	1.1362e+07	2.13179e+06	0	1.0001e+07	0	0	0	0	1.27774e+07	1.31817e+06	2.2153e+06	2.93771e+06	1.54969e+06	3.81234e+06	1.65041e+07	5.1369e+06	5	0	-0.976926
bacterium 0.1xD8-82+ko:K02406	6.16004e+07	6.93761e+06	3.15437e+08	4.64168e+07	1.11365e+08	1.38331e+06	9.456e+07	1.02871e+08	1.72665e+08	83359421	1.44408e+08	4.59801e+07	5.79133e+07	2.13672e+07	1.65863e+08	8.92992e+07	0	0	-0.076414
bacterium 0.1xD8-82+ko:K10108	0	0	8.37759e+06	0	4.45928e+06	4.30436e+06	0	0	8.92427e+06	0	1.43387e+07	0	0	0	5.19128e+06	1.78974e+07	5	4	-1.43473
bacterium 1xD42-67+ko:K00058	5.8321e+06	0	0	0	3.01098e+06	0	4.32862e+06	3.98526e+06	2.33637e+07	2.12239e+06	5.95049e+06	6.6511e+06	5.20126e+06	6.0384e+06	0	2.42701e+06	4	1	-1.59244
bacterium 1xD42-67+ko:K00850	2.52142e+06	0	2.80783e+06	1.2559e+06	3.93376e+06	2.66295e+06	1.75509e+06	1.1226e+06	737651	0	2.69827e+06	2.71158e+06	2.0627e+06	0	1.01618e+06	1.83681e+06	1	2	0.537339
bacterium 1xD42-67+ko:K01989	2.01439e+06	5.08607e+06	3.60083e+06	7.21905e+06	1.85242e+06	1.36995e+07	5.17462e+06	1.05092e+06	1.30945e+07	1.56109e+06	1.31983e+07	2.60135e+06	8.66215e+06	2.47701e+07	3.14895e+07	1.16354e+07	0	0	-1.43046
bacterium 1xD42-67+ko:K02051	1.37546e+07	3.85969e+06	2.40902e+06	0	2.89109e+06	2.36527e+06	1.29702e+06	1.62005e+06	1.95037e+07	0	4.81567e+06	3.618e+06	1.27525e+06	7.88447e+06	1.88902e+07	8.48666e+06	1	1	-1.19295
bacterium 1xD42-67+ko:K02406	6.71856e+08	8.77922e+08	9.04518e+08	1.52114e+09	1.84779e+09	4.76788e+08	1.23676e+09	1.39862e+09	6.63654e+08	3.37589e+08	7.02221e+08	1.51584e+09	9.43762e+08	8.69179e+08	9.52273e+08	5.57177e+08	0	0	0.449868
bacterium 1xD42-67+ko:K03406	8.86325e+07	3.78508e+07	4.6975e+07	1.31388e+08	5.4811e+07	5.58066e+07	7.53162e+07	3.14471e+07	8.71926e+07	6.1952e+07	4.24391e+07	5.68822e+07	7.35727e+07	8.50653e+07	9.66286e+07	3.60741e+07	0	0	-0.0477638
bacterium 1xD42-67+ko:K07080	0	9.66829e+06	0	5.76446e+06	0	0	0	2.01909e+06	1.37572e+07	2108149	9.70725e+06	0	8.46983e+06	1.15101e+07	6.83248e+06	5.86236e+06	5	1	-1.73835
bacterium 1xD42-67+ko:K10439	0	0	0	0	0	0	0	0	9.02804e+06	0	0	0	0	0	8.18078e+06	0	8	6	-11.0715
bacterium 1xD42-67+ko:K20276	2.87532e+07	0	0	0	3.4091e+06	3.05557e+06	0	0	6.203e+06	0	0	0	1.8936e+06	1.49913e+07	6.24236e+06	0	5	4	0.26385
bacterium 1xD42-87+ko:K00927	4.87254e+07	6.38852e+07	4.39992e+07	8.37691e+06	3.30401e+07	1.48668e+07	5.24554e+07	3.90769e+07	9.19214e+07	17970714	4.12183e+07	5.56863e+07	2.94813e+07	4.83406e+07	7.70929e+07	3.06927e+07	0	0	-0.36624
bacterium 1xD42-87+ko:K01989	0	1.06971e+07	0	0	0	0	0	0	0	0	0	0	0	0	3.81963e+06	0	7	7	1.48378
bacterium 1xD42-87+ko:K02058	1.49702e+08	5.19949e+08	2.87062e+08	8.80252e+07	9.195e+07	4.99406e+07	4.93176e+07	6.27011e+07	8.60202e+08	65067598	1.07365e+08	1.13294e+08	1.54502e+08	1.52526e+08	1.16994e+09	8.7583e+07	0	0	-1.06153
bacterium 1xD42-87+ko:K02406	5.89532e+09	2.20406e+09	6.08986e+09	5.7649e+09	1.916e+09	1.5704e+09	7.33225e+09	2.22921e+09	3.0128e+09	2.45922e+09	1.8545e+09	2.91359e+09	4.35852e+09	2.36108e+09	9.07974e+09	1.76375e+09	0	0	0.247302
bacterium 1xD42-87+ko:K02456	3.83818e+06	1.73892e+07	1.8273e+07	0	2.20398e+06	1.33587e+07	1.04069e+07	1.44342e+06	3.72465e+07	16835798	1.62922e+07	1.55551e+07	8.54454e+06	1.60301e+07	5.33193e+07	4.20723e+06	1	0	-1.32826
bacterium 1xD42-87+ko:K03406	1.57379e+07	1.08233e+06	1.55494e+06	0	7.81342e+06	0	7.74e+06	7.52308e+06	1.26176e+07	4.93165e+06	1.10676e+07	4.29682e+06	9.43758e+06	4.15761e+06	1.38149e+07	7.47683e+06	2	0	-0.709761
bacterium 1xD42-87+ko:K03545	1.58736e+06	0	0	1.30455e+07	0	0	0	3.1812e+06	6.64568e+06	0	0	1.60811e+07	0	2.59002e+07	0	1.05998e+07	5	4	-1.73278
bacterium 1xD42-87+ko:K03624	0	2.64937e+07	6.81048e+06	0	3.17584e+06	1.22606e+07	3.98001e+06	0	4.26452e+06	4.98273e+06	5.25124e+06	0	0	4.45706e+06	6.58649e+06	6.56705e+06	3	2	0.715245
bacterium 1xD42-87+ko:K07335	0	1.92984e+07	5.78485e+06	1.3837e+07	0	4.71582e+06	6.60765e+06	1.47206e+06	1.11729e+07	7474642	6.10724e+06	8.60092e+06	2.84585e+06	1.29973e+07	1.49561e+07	1.06315e+07	2	0	-0.532102
bacterium 1xD42-87+ko:K10188	6.30215e+07	3.87029e+07	9.11961e+07	1.53077e+07	1.08782e+07	3.32412e+06	1.31418e+07	1.16781e+07	1.74562e+08	1.73078e+07	2.19481e+07	1.99252e+07	1.99865e+07	2.94157e+07	2.76904e+08	4.24545e+06	0	0	-1.19045
bacterium 1xD42-87+ko:K10439	9.86358e+07	2.64108e+07	1.88312e+07	2.8343e+07	1.06752e+07	4.0632e+06	5.06065e+07	1.67827e+07	4.07815e+07	1.39166e+07	5.31944e+06	1.75072e+07	5.09689e+07	2.59988e+07	2.51217e+07	9.98353e+06	0	0	0.423848
bacterium 1xD42-87+ko:K10546	4.38701e+07	4.53232e+07	8.45734e+07	4.25048e+07	5.01071e+07	6.31906e+07	7.33175e+07	3.00965e+07	1.05723e+08	3.76649e+07	8.88043e+07	4.75442e+07	4.27701e+07	5.67346e+07	3.50247e+08	4.80362e+07	0	0	-0.844564
bacterium 1xD42-87+ko:K15770	1.92088e+07	1.61171e+07	5.88202e+07	2.8235e+07	986713	0	3.88083e+07	4.73175e+06	7.73505e+07	3972613	1.11591e+07	1.28487e+07	7.81176e+06	1.63636e+07	1.11083e+08	9.87801e+06	1	0	-0.585549
bacterium 1xD42-87+ko:K17234	2.69691e+07	3.21142e+07	1.52646e+07	9.98376e+06	1.07838e+07	6.93469e+06	8.83716e+06	1.6429e+07	8.72795e+07	1.61548e+07	1.53403e+07	2.49743e+07	3.00392e+07	2.89511e+07	3.08506e+08	6.14608e+06	0	0	-2.02277
bacterium 1XD8-76+ko:K00058	3.91438e+06	1.11375e+07	0	5.36244e+06	0	3.75654e+06	2.30468e+06	6.41737e+06	3.34737e+07	2983707	9.31967e+06	7.41922e+06	2.12305e+06	1.0319e+07	1.77083e+07	1.60772e+07	2	0	-1.59558
bacterium 1XD8-76+ko:K00172	4.70746e+06	0	0	0	0	9.66172e+06	0	0	7.90266e+06	2406344	1.01467e+07	1.79024e+06	0	0	0	6.30162e+06	6	3	-0.989989
bacterium 1XD8-76+ko:K01624	0	0	0	0	0	0	0	0	0	0	0	0	1.3608e+06	0	1.20402e+07	1.10025e+06	8	5	-10.8247
bacterium 1XD8-76+ko:K02058	0	3.36125e+06	0	1.57075e+07	4.15233e+07	1.58742e+07	0	0	0	2.05616e+06	3.3046e+06	8.46988e+06	0	0	4.0083e+07	5.32112e+06	4	3	0.368336
bacterium 1XD8-76+ko:K02217	1.54372e+07	0	0	0	9.14822e+06	9.76048e+06	7.43196e+06	1.6822e+07	1.33217e+07	8.87688e+06	1.21642e+07	7.60565e+06	1.32928e+07	4.54042e+06	1.80435e+07	1.49943e+07	3	0	-0.663765
bacterium 1XD8-76+ko:K02990	1.66528e+07	0	2.84308e+06	0	3.76198e+06	0	5.14407e+06	8.09201e+06	1.12339e+07	2.27354e+06	5.24661e+06	4.6172e+06	4.58731e+06	6.05919e+06	8.00047e+06	2.89985e+06	3	0	-0.299578
bacterium 1XD8-76+ko:K03406	1.10686e+07	0	0	0	0	8.68609e+06	3.37671e+06	0	1.21927e+07	1.58093e+06	690759	1.58915e+07	4.24744e+06	7.42688e+06	7.86421e+07	0	5	1	-2.38276
bacterium 1XD8-76+ko:K10439	6.21764e+07	5.95443e+07	1.52965e+08	8.73856e+07	3.91959e+07	9.94582e+07	8.75319e+07	8.36054e+07	1.62583e+08	3.21076e+07	3.50258e+07	1.23117e+08	6.26148e+07	1.18324e+08	7.92425e+08	6.89141e+07	0	0	-1.05413
bacterium 1XD8-76+ko:K10546	6.14871e+06	3.65096e+07	3.91114e+07	4.60823e+07	0	1.47959e+07	1.09249e+07	3.67195e+06	4.63342e+07	0	1.96797e+07	2.78098e+07	6.3396e+06	2.71552e+07	1.80826e+08	2.07436e+07	1	1	-1.06454
bacterium 1XD8-76+ko:K10559	2.78854e+07	2.72093e+08	7.30232e+07	4.79026e+07	2.42646e+07	4.06231e+07	1.01711e+08	2.1958e+07	1.46554e+08	0	5.46242e+07	5.24116e+07	5.12825e+07	2.63016e+07	4.80798e+08	5.57267e+07	0	1	-0.509656
bacterium 1XD8-92+ko:K01624	1.38329e+06	0	0	994624	0	0	0	0	0	0	0	1.10976e+06	0	0	9.41692e+06	890128	6	5	-2.25955
bacterium 1XD8-92+ko:K02035	0	0	0	7.30841e+06	0	0	0	0	5.12625e+06	0	7.87677e+06	3.28358e+06	0	0	3.75651e+07	0	7	4	-2.88
bacterium 1XD8-92+ko:K03406	0	0	0	0	0	0	0	1.53195e+06	1.206e+06	0	2.18364e+06	0	0	0	1.81712e+07	2.59014e+06	7	4	-3.9716
bacterium 1XD8-92+ko:K10117	0	0	0	713129	678951	0	0	485440	7.45816e+06	0	0	0	440364	299098	6.122e+06	0	5	4	-2.92576
bacterium 1XD8-92+ko:K10188	1.3709e+06	0	0	0	0	0	0	0	0	0	0	0	0	0	2.49471e+07	0	7	7	-4.17775
bacterium 1XD8-92+ko:K17318	6.78478e+06	0	0	1.85449e+06	7.28127e+06	4.03176e+06	3.87881e+06	3.44882e+06	1.31242e+07	2.09096e+06	1.44711e+07	3.81571e+06	0	9.02453e+06	4.07993e+07	1.72357e+07	2	1	-1.88186
bacterium D16-50+ko:K02027	8.0742e+06	0	0	0	1.93933e+06	0	9.82062e+06	2.34932e+06	3.64629e+07	7.26905e+06	0	7.50204e+06	0	1.54914e+07	2.81289e+07	0	4	3	-2.09583
bacterium D16-50+ko:K02035	0	0	2.45915e+06	0	0	0	0	700989	0	0	0	0	0	0	0	1.97656e+06	6	7	0.674818
bacterium D16-50+ko:K02390	1.69909e+07	0	2.24433e+06	3.15732e+06	4.39389e+06	0	1.12541e+07	9.34117e+06	1.58513e+07	2.38629e+06	3.97564e+06	1.87841e+07	7.73104e+06	8.80918e+06	3.46221e+06	2.99514e+06	2	0	-0.433563
bacterium D16-50+ko:K02406	1.14523e+09	1.6444e+08	1.65888e+09	2.32419e+09	5.76262e+08	3.03868e+08	5.2999e+08	3.10758e+08	1.07835e+09	4.7172e+08	6.54668e+08	9.72979e+08	9.48095e+08	4.41765e+08	2.28964e+09	4.52906e+08	0	0	-0.059733
bacterium D16-50+ko:K17318	2.90881e+07	9.66303e+06	2.00126e+06	6.27858e+07	3.27259e+06	7.95451e+06	0	1.5109e+07	2.49569e+07	6.00668e+06	5.51394e+06	1.60634e+07	5.45243e+06	1.46621e+07	6.70178e+07	1.24865e+07	1	0	-0.228456
Bacteroidales bacterium 52_46+ko:K13730	1.32332e+07	6.48004e+06	1.78868e+07	3.25974e+07	9.58531e+06	2.73391e+07	1.82469e+07	3.53606e+07	7.82553e+06	1.77073e+07	4.34449e+07	1.6327e+07	1.59693e+07	1.9396e+07	1.10908e+07	6.72857e+07	0	0	-0.30846
Bacteroidales bacterium+ko:K01442	0	0	0	0	0	0	5.75226e+06	1.34928e+07	0	0	0	0	0	0	0	5.73173e+06	6	7	1.74603
Bacteroidales bacterium+ko:K02994	1.1956e+08	648993	1.57048e+08	4.16063e+07	9.42672e+07	1.01406e+08	9.42646e+07	1.43156e+08	3.25761e+08	78814662	8.78318e+07	9.91825e+07	1.21916e+08	1.22773e+08	3.68983e+08	1.04889e+08	0	0	-0.801005
Bacteroidales bacterium+ko:K03168	5.44942e+06	0	0	0	0	0	0	0	0	0	0	0	0	0	0	2.64669e+06	7	7	1.03968
Bacteroidales bacterium+ko:K21571	6.92455e+06	0	4.45201e+06	2.0846e+06	2.04641e+07	4.75712e+06	2.441e+07	2.02839e+07	6.66526e+06	1.80695e+06	5.97658e+06	1.0904e+07	2.84071e+06	5.97414e+06	1.35669e+06	1.01756e+07	1	0	0.86733
Bacteroidales bacterium+ko:K21572	3.79906e+07	535643	3.5374e+06	1.13167e+07	1.01996e+07	4.40125e+07	1.2431e+07	1.33026e+08	1.58684e+08	163091083	1.04761e+08	7.20677e+08	7.45848e+07	5.40644e+08	1.43516e+07	7.43482e+07	0	0	-2.87088
Bacteroidales bacterium+ko:K21573	1.82839e+07	1.6126e+06	5.04286e+07	1.67961e+07	1.44911e+08	9.28613e+07	1.2695e+08	1.43547e+08	4.88579e+07	8.71116e+07	2.00315e+07	1.6621e+08	2.45084e+07	7.34154e+07	3.55336e+07	5.50848e+07	0	0	0.221206
Bacteroides massiliensis+ko:K01197	1.98581e+07	1.86344e+07	5.61566e+07	2.93406e+08	3.2801e+06	5.46986e+06	9.29032e+07	7.24804e+07	1.39051e+07	1.91155e+07	2.41192e+08	8.79082e+07	1.89522e+07	4.07032e+06	4.4349e+06	2.8459e+07	0	0	0.427413
Bacteroides sartorii+ko:K01197	0	6.6784e+06	2.75049e+06	2.42004e+06	0	3.10894e+06	0	1.94944e+07	0	1197390	1.42974e+06	5.50076e+07	0	0	1.46665e+06	824981	3	3	-0.798448
Bacteroides sp. CAG:927+ko:K01577	0	1.11278e+06	0	0	0	1.32131e+07	8.27687e+06	2.51908e+06	1.53958e+06	5723809	6.67423e+06	1.63036e+06	5.29092e+06	0	0	5.20478e+06	4	2	-0.0530813
Bacteroides sp. CAG:927+ko:K01613	2.8969e+08	3.76739e+07	2.9699e+08	4.177e+08	3.78364e+08	4.58367e+08	4.26223e+08	3.92137e+08	2.03635e+08	4.09928e+08	5.90191e+08	3.6827e+08	4.65808e+08	1.2161e+08	4.38207e+07	6.04594e+08	0	0	-0.0580356
Bacteroides sp. CAG:927+ko:K11934	0	0	0	0	4.39664e+06	4.78482e+06	6.40387e+06	6.81883e+06	1.74959e+06	5.98464e+06	0	4.65638e+06	0	2.48822e+06	0	0	4	4	0.590245
Bacteroides sp. CAG:927+ko:K21572	3.4218e+06	0	0	5.65398e+06	0	0	6.19422e+06	7.95012e+06	0	80148546	4.1803e+06	0	1.94885e+06	7.43594e+06	1.90298e+06	2.3824e+06	4	2	-2.07701
Bacteroides xylanolyticus+ko:K02406	9.70975e+08	6.61565e+08	1.63225e+09	1.72151e+09	1.78886e+09	9.0949e+08	1.1056e+09	7.09235e+08	1.04709e+09	7.5245e+08	9.56333e+08	1.46955e+09	1.23666e+09	1.05745e+09	1.3809e+09	1.16317e+09	0	0	0.0677622
Barnesiella sp. WM24+ko:K02557	2.31973e+06	0	0	0	0	6.96568e+06	7.05495e+06	4.77409e+06	0	6.34972e+06	7.88392e+06	4.52621e+06	8.13991e+06	0	0	8.58278e+06	4	3	-0.748658
Barnesiella sp. WM24+ko:K02992	2.17346e+06	0	0	0	3.30572e+06	7.19476e+06	3.28887e+06	0	5.73067e+06	3.24519e+06	0	0	941565	0	0	0	4	5	0.686236
Barnesiella sp. WM24+ko:K12057	4.87977e+07	2.84285e+07	8.04846e+07	1.05069e+08	1.38993e+08	1.12755e+08	1.15142e+08	2.03016e+08	1.88648e+08	7.62485e+07	7.92786e+07	8.70195e+07	4.89163e+07	5.13316e+07	4.82927e+07	1.49404e+08	0	0	0.191574
Butyricicoccus porcorum+ko:K00217	1.41922e+07	3.99484e+07	5.84152e+06	0	1.48301e+07	1.99259e+08	1.00491e+07	7.70748e+06	5.63476e+07	4.00721e+07	4.81617e+07	2.65133e+07	9.10653e+06	3.89797e+07	8.46144e+07	4.09285e+07	1	0	-0.240317
Butyricicoccus porcorum+ko:K00615	0	3.38796e+06	1.64478e+06	1.08104e+07	3.5156e+06	1.04391e+08	0	1.44959e+06	2.64783e+06	7.10948e+06	1.89799e+07	7.06223e+06	0	4.07922e+06	3.08927e+06	8.4351e+06	2	1	1.28417
Butyricicoccus porcorum+ko:K00626	1.16638e+07	0	0	0	0	2.2279e+07	3.0346e+06	5.35729e+06	1.13343e+07	7594633	3.77276e+06	0	3.74343e+06	0	9.64638e+06	0	4	3	0.230135
Butyricicoccus porcorum+ko:K00850	0	0	0	0	0	1.36091e+07	0	1.17617e+06	0	2.92361e+06	8.47137e+06	1.33394e+06	1.00454e+07	2.1748e+06	1.6342e+06	4.28192e+06	6	1	-1.06141
Butyricicoccus porcorum+ko:K00927	704038	0	0	0	0	1.39015e+07	0	0	0	2.72264e+06	5.47589e+06	600565	0	0	0	3.96444e+06	6	4	0.194375
Butyricicoccus porcorum+ko:K00975	0	0	0	0	0	3.73965e+06	0	0	0	0	0	1.12851e+06	0	0	0	0	7	7	1.72138
Butyricicoccus porcorum+ko:K02864	0	0	0	4.9842e+06	0	1.76422e+07	0	0	0	0	1.17835e+07	0	0	0	989756	4.72034e+06	6	5	0.371024
Butyricicoccus porcorum+ko:K02904	0	0	0	0	0	1.71978e+07	0	0	0	0	1.94509e+07	0	0	799403	1.92582e+06	3.62817e+06	7	4	-0.585164
Butyricicoccus porcorum+ko:K02935	6.1875e+06	1.22458e+07	0	0	5.38967e+06	1.08208e+08	2.10079e+06	1.46602e+06	6.04647e+06	24335039	6.32894e+07	1.9804e+06	0	1.91037e+06	3.50545e+06	2.84251e+07	2	1	0.0664609
Butyricicoccus porcorum+ko:K02994	0	0	0	0	0	0	0	0	0	0	0	0	0	0	0	0	8	8	0
Butyricicoccus porcorum+ko:K03335	0	0	0	0	0	1.00946e+07	0	0	0	1.4775e+06	4.73658e+06	1.18007e+06	0	0	1.81087e+06	1.98902e+06	7	3	-0.149032
Butyricicoccus porcorum+ko:K03336	8.92234e+06	4.68389e+07	1.97195e+07	1.95977e+07	1.68577e+07	7.64588e+07	1.56131e+07	6.5879e+06	5.35549e+07	2.4725e+07	1.34451e+07	3.0946e+07	4.80754e+06	2.68051e+07	2.20965e+07	1.84219e+07	0	0	0.112465
Butyricicoccus porcorum+ko:K03337	0	1.33665e+06	0	0	0	1.18128e+07	0	0	1.41838e+06	2.01858e+06	2.98714e+06	1.23818e+06	0	1.45812e+06	1.24176e+06	2.23706e+06	6	1	0.0616289
Butyricicoccus porcorum+ko:K03521	0	1.1256e+07	0	1.01773e+06	3.68963e+06	2.12749e+08	0	1.32764e+07	4.85909e+07	4.22466e+07	8.17611e+07	1.07404e+07	457779	9.69954e+06	3.98937e+07	5.64315e+07	3	0	-0.260215
Butyricicoccus porcorum+ko:K03522	4.2617e+06	355491	1.08988e+06	3.05178e+06	0	4.5195e+07	0	3.65158e+06	8.68324e+06	8.7375e+06	5.76159e+06	0	1.23474e+06	0	0	1.75858e+07	2	3	0.455642
Butyricicoccus porcorum+ko:K03531	0	1.07603e+06	747356	1.79949e+06	2.92467e+06	5.5556e+06	5.94057e+06	0	1.78485e+06	0	0	2.87989e+06	0	885272	0	1.38899e+06	2	4	1.37767
Butyricicoccus porcorum+ko:K06606	0	0	0	0	0	3.78289e+07	1.98961e+06	0	0	4650792	7.45698e+06	0	420202	0	1.55415e+06	1.29571e+06	6	3	1.37213
Butyricicoccus porcorum+ko:K10439	5.76768e+07	1.04174e+07	6.85494e+07	3.05743e+07	3.86817e+07	1.77434e+08	5.6357e+07	1.07281e+08	1.83803e+07	4.612e+07	1.26371e+08	1.77982e+07	9.22305e+06	6.99802e+06	4.07373e+07	3.79356e+07	0	0	0.849454
Butyricicoccus sp. 1XD8-22+ko:K00009	4.01971e+06	635051	3.00026e+06	3.59108e+06	0	2.95416e+06	0	0	0	3.38433e+06	0	0	3.31527e+06	5.0734e+06	0	8.71352e+06	3	4	-0.528509
Butyricicoccus sp. 1XD8-22+ko:K00010	0	6.08141e+06	8.48388e+06	1.91472e+07	0	0	0	0	8.32772e+06	0	0	0	1.47409e+06	3.64448e+06	2.60159e+06	0	5	4	1.07052
Butyricicoccus sp. 1XD8-22+ko:K00074	5.49073e+07	1.294e+08	2.6668e+07	5.0391e+07	7.67313e+07	1.8644e+07	7.59893e+07	3.82392e+07	1.20043e+08	5.52053e+07	2.20093e+07	3.43929e+07	5.46779e+07	1.47217e+08	2.86223e+08	5.70022e+07	0	0	-0.721844
Butyricicoccus sp. 1XD8-22+ko:K00217	1.38961e+07	1.4822e+07	1.68012e+07	5.91048e+06	2.11684e+07	2.19297e+06	1.52859e+07	9.41507e+06	8.72578e+07	7.00583e+06	3.84878e+06	1.47672e+07	4.2682e+06	1.94368e+07	6.20855e+07	9.19026e+06	0	0	-1.0629
Butyricicoccus sp. 1XD8-22+ko:K00625	4.48295e+07	1.24168e+07	2.91461e+06	6.57911e+07	1.27307e+07	2.64438e+07	1.14837e+07	1.12198e+07	7.63701e+06	22231883	1.90188e+07	2.83333e+06	2.04385e+07	6.71015e+06	1.53248e+07	2.24829e+07	0	0	0.686865
Butyricicoccus sp. 1XD8-22+ko:K00626	1.35775e+06	0	0	1.70227e+09	2.53296e+06	0	0	5.62629e+06	1.25334e+07	0	0	3.42733e+06	1.95411e+06	497734	3.19613e+06	0	4	3	6.30721
Butyricicoccus sp. 1XD8-22+ko:K00703	3.83222e+06	6.67308e+06	4.00829e+06	0	2.32543e+07	3.50732e+07	5.15162e+06	4.68724e+06	1.27965e+07	13053571	7.02326e+06	1.71278e+07	2.24453e+06	1.54898e+07	3.14997e+06	2.09475e+06	1	0	0.180014
Butyricicoccus sp. 1XD8-22+ko:K00975	1.50782e+06	1.14589e+07	1.67687e+06	0	0	0	0	5.29536e+06	2.47376e+07	8267925	0	1.08142e+07	5.30503e+06	7.60016e+06	7.1953e+06	9.75101e+06	4	1	-1.88509
Butyricicoccus sp. 1XD8-22+ko:K01361	2.26939e+08	4.7283e+08	2.31249e+08	7.54134e+07	4.13814e+08	1.35246e+08	3.49596e+08	1.63374e+08	2.91858e+08	4.14263e+08	1.03104e+08	2.42573e+08	2.35603e+08	3.81213e+08	1.6206e+08	1.43335e+08	0	0	0.0674281
Butyricicoccus sp. 1XD8-22+ko:K01624	6.27112e+06	1.7001e+07	1.84482e+06	0	4.10457e+06	0	4.06908e+06	3.00245e+06	3.03642e+07	0	4.13376e+06	1.52079e+07	7.58245e+06	3.41717e+06	2.98736e+07	1.39104e+07	2	1	-1.52538
Butyricicoccus sp. 1XD8-22+ko:K01915	2.97111e+06	0	0	0	2.74431e+06	0	1.8558e+06	2.26311e+06	9.74821e+06	0	2.65133e+06	7.05434e+06	2.95745e+06	4.25279e+06	2.11003e+06	1.99446e+06	4	1	-1.64476
Butyricicoccus sp. 1XD8-22+ko:K01999	0	0	0	0	0	0	0	0	4.91333e+06	0	1.27379e+06	0	0	0	2.53836e+07	0	8	5	-11.9467
Butyricicoccus sp. 1XD8-22+ko:K02029	1.42265e+06	3.16532e+06	930529	0	0	0	2.73667e+06	0	2.23364e+06	1.71438e+06	3.61797e+06	0	1.88849e+06	1.88049e+06	1.21252e+07	1.47492e+06	4	1	-1.59387
Butyricicoccus sp. 1XD8-22+ko:K02110	1.55124e+06	1.27155e+07	6.60179e+06	6.07307e+06	6.75408e+06	0	2.24729e+06	1.116e+06	2.22715e+07	6.13232e+06	0	2.3695e+06	2.03708e+06	1.37213e+06	5.80388e+07	6.36156e+06	1	1	-1.41132
Butyricicoccus sp. 1XD8-22+ko:K02406	6.48956e+08	4.89491e+08	5.50986e+08	8.53151e+08	6.50751e+08	1.94088e+08	4.09958e+08	3.19464e+08	7.83707e+08	4.22283e+08	3.28432e+08	4.12036e+08	7.17372e+08	7.77856e+08	1.1435e+09	4.27233e+08	0	0	-0.283966
Butyricicoccus sp. 1XD8-22+ko:K02410	6.13165e+08	0	6.56817e+08	0	4.58061e+08	2.66176e+08	5.18433e+08	3.02716e+08	5.37295e+08	340113056	5.3622e+08	4.89128e+08	6.69043e+08	3.83974e+08	6.94727e+08	2.95173e+08	2	0	-0.486947
Butyricicoccus sp. 1XD8-22+ko:K02935	5.32908e+07	8.81309e+07	4.09883e+07	7.82163e+07	2.35249e+07	8.06701e+07	4.08714e+07	4.77668e+07	3.57608e+08	41626924	8.68462e+07	3.13372e+07	5.1356e+07	1.42375e+08	3.34149e+08	6.09718e+07	0	0	-1.28664
Butyricicoccus sp. 1XD8-22+ko:K03406	1.42209e+08	2.78026e+06	1.05972e+08	1.43352e+07	1.41948e+08	2.21502e+08	1.03484e+08	1.35815e+07	1.45404e+08	1.36744e+08	1.29854e+08	1.1719e+08	1.35686e+08	1.08074e+08	1.84434e+08	1.26045e+08	0	0	-0.538717
Butyricicoccus sp. 1XD8-22+ko:K03522	4.71128e+07	6.44211e+07	1.29956e+07	1.00819e+07	2.08693e+08	1.44968e+08	2.73794e+07	1.64306e+07	6.73174e+07	1.69306e+07	1.06668e+07	1.14347e+08	2.24347e+07	3.88762e+07	6.67313e+07	1.57559e+08	0	0	0.104621
Butyricicoccus sp. 1XD8-22+ko:K03737	1.93937e+08	2.37391e+08	1.66552e+08	9.63071e+07	1.80392e+08	1.72992e+08	2.58325e+08	1.46757e+08	3.51011e+08	1.43368e+08	1.47338e+08	1.49213e+08	1.11315e+08	3.0394e+08	8.65651e+07	1.5249e+08	0	0	0.00738244
Butyricicoccus sp. 1XD8-22+ko:K10112	1.50198e+07	0	9.43475e+06	0	1.2932e+07	9.89433e+06	1.52006e+07	1.23214e+06	1.29557e+07	8175946	9.42217e+06	1.57223e+07	1.30503e+07	1.03754e+07	1.00165e+06	2.6492e+06	2	0	-0.203227
Butyricicoccus sp. 1XD8-22+ko:K10439	1.51246e+08	3.37949e+08	1.34039e+08	4.17876e+08	1.25037e+08	5.28129e+07	1.1729e+08	8.64347e+07	6.31144e+08	1.10559e+08	1.48714e+08	1.85771e+08	1.19882e+08	3.44261e+08	2.21994e+09	1.71036e+08	0	0	-1.46639
Butyricicoccus sp. 1XD8-22+ko:K11175	1.36864e+06	0	0	0	3.3285e+06	0	3.04487e+06	2.40391e+06	4.11046e+06	0	0	0	1.5635e+06	0	2.92069e+06	0	4	5	0.239184
Butyricicoccus sp. 1XD8-22+ko:K12790	331176	3.24567e+06	1.6761e+06	1.45069e+07	3.17307e+06	0	0	790567	3.44104e+06	0	440020	1.70164e+06	621104	5.31682e+06	6.02449e+06	282852	2	1	0.41201
Butyricicoccus sp. 1XD8-22+ko:K20742	9.61995e+07	2.79193e+08	7.39639e+07	8.7565e+07	4.15855e+08	3.52254e+07	1.78216e+08	5.19956e+07	1.11749e+08	1.7082e+08	3.00035e+07	1.35469e+08	4.14908e+07	1.75441e+08	5.62854e+07	6.28041e+07	0	0	0.635718
Clostridia bacterium+ko:K01738	0	0	0	0	1.79278e+06	0	0	0	8.05773e+06	1499892	2.59253e+06	3.93568e+06	1.53254e+06	1.38084e+06	2.82279e+06	3.88915e+06	7	0	-3.83615
Clostridia bacterium+ko:K01754	7.45673e+06	2.34563e+06	0	3.54735e+07	5.36439e+06	0	4.21029e+06	0	1.49853e+07	0	0	0	6.4179e+06	0	1.2031e+07	0	3	5	0.71405
Clostridia bacterium+ko:K02027	8.45255e+07	1.56008e+07	4.07473e+06	3.7992e+07	2.91023e+06	1.92766e+07	3.43522e+06	2.07982e+07	1.33507e+07	8728005	2.155e+07	3.24122e+06	1.50366e+07	8.75702e+06	1.36065e+07	9.52085e+06	0	0	1.00785
Clostridia bacterium+ko:K02029	0	1.64584e+07	3.30423e+06	4.18899e+06	3.65534e+07	2.62039e+07	3.90255e+07	2.05051e+07	695388	15719287	5.00804e+06	0	2.00435e+06	1.24818e+06	0	2.8962e+06	1	2	2.40675
Clostridia bacterium+ko:K07335	0	0	0	0	0	1.03063e+07	0	4.10346e+06	0	0	0	0	6.84276e+06	5.17389e+06	0	0	6	6	0.261849
Clostridiales bacterium+ko:K00336	0	0	0	3.76701e+06	2.28221e+07	7.74791e+06	0	0	3.93543e+07	30604132	4.14978e+07	0	5.38236e+06	0	2.45216e+07	1.73e+07	5	2	-2.20784
Clostridiales bacterium+ko:K00927	9.42227e+06	5.71503e+06	0	0	1.33034e+07	0	2.61531e+06	0	9.23419e+06	5075205	3.65136e+06	2.04406e+06	7.35798e+06	2.62004e+06	2.17207e+07	5.69931e+06	4	0	-0.886077
Clostridiales bacterium+ko:K00939	3.54182e+06	0	0	1.21706e+06	0	2.66481e+06	0	403841	1.77065e+06	0	1.78143e+07	5.06658e+06	0	1.0167e+07	891062	5.90204e+06	4	2	-2.40916
Clostridiales bacterium+ko:K01940	0	0	0	0	0	0	0	0	0	0	0	0	0	0	0	0	8	8	0
Clostridiales bacterium+ko:K02012	5.06861e+07	2.86235e+06	2.91548e+07	9.46472e+06	1.60082e+07	1.86232e+07	3.7893e+06	1.01142e+07	3.4932e+07	2.86892e+07	4.95095e+07	2.56881e+07	4.22755e+07	3.8092e+07	7.22507e+07	7.60838e+07	0	0	-1.38512
Clostridiales bacterium+ko:K02406	1.82352e+07	0	1.48847e+07	1.05337e+08	0	0	0	0	2.12005e+06	0	2.70977e+07	2.16485e+06	0	3.86654e+06	6.80836e+06	5.28275e+06	5	2	1.54813
Clostridiales bacterium+ko:K03531	9.63316e+06	1.57008e+06	7.61479e+06	0	4.13033e+06	2.01653e+06	3.82038e+06	4.87668e+06	3.03364e+06	5.75728e+06	4.1446e+06	4.19827e+06	5.56582e+06	3.55951e+06	1.46064e+06	3.4984e+06	1	0	0.108707
Clostridiales bacterium+ko:K04077	0	0	0	7.22142e+06	3.07765e+07	3.85604e+07	0	0	1.02671e+07	0	0	1.97316e+07	1.08866e+06	0	2.68534e+07	2.09642e+07	5	3	-0.043555
Clostridiales bacterium+ko:K09022	4.2565e+06	0	0	0	0	0	0	0	3.62785e+06	0	0	898120	1.65077e+06	0	6.15408e+06	3.45062e+06	7	3	-1.88851
Clostridiales bacterium+ko:K09761	0	0	9.84264e+06	8.6616e+06	7.97688e+06	4.0169e+06	0	4.19613e+06	0	5.08209e+06	5.69255e+06	4.94606e+06	0	0	0	0	3	5	1.14163
Clostridiales bacterium+ko:K10439	4.67329e+07	1.10902e+07	5.74272e+06	2.42956e+07	8.46208e+07	8.8681e+07	1.43183e+07	2.44903e+07	2.12888e+07	4.72332e+07	7.80007e+07	9.94917e+06	1.72638e+08	1.9901e+07	1.19713e+08	3.89454e+07	0	0	-0.759047
Clostridiales bacterium+ko:K13730	0	0	0	0	0	0	0	0	0	0	0	0	0	0	0	0	8	8	0
Clostridiales bacterium+ko:K15924	3.04331e+07	2.78378e+07	3.45531e+06	0	0	2.67995e+07	2.55906e+07	2.37711e+07	1.70543e+07	13335702	7.43991e+07	3.97049e+07	2.9793e+07	3.01913e+07	4.02849e+07	3.44645e+07	2	0	-1.01791
Clostridium sp. CAG:1024+ko:K00194	1.89203e+08	1.24817e+08	1.68759e+08	5.64241e+07	9.9164e+07	5.88977e+07	9.78164e+07	8.93707e+07	3.88229e+08	6.86717e+07	1.39144e+08	9.86447e+07	9.81175e+07	1.64314e+08	5.37755e+08	1.58535e+08	0	0	-0.902585
Clostridium sp. CAG:1024+ko:K00197	2.4721e+08	1.42697e+08	1.14437e+08	8.22494e+07	1.91336e+08	9.58538e+07	1.90699e+08	1.44123e+08	3.03134e+08	1.37999e+08	1.27943e+08	3.02003e+08	1.05526e+08	1.75974e+08	6.29207e+07	1.01401e+08	0	0	-0.123802
Clostridium sp. CAG:1024+ko:K01491	4.3389e+06	0	6.4965e+06	0	1.71414e+07	1.85336e+06	8.8838e+06	2.96253e+06	4.0204e+07	0	0	1.97945e+06	0	5.29331e+06	3.6735e+06	3.58099e+06	2	3	-0.393066
Colidextribacter sp. OB.20+ko:K02027	2.74299e+08	2.24543e+08	1.79546e+08	6.67202e+07	6.8479e+07	1.8083e+08	2.05146e+08	2.185e+08	1.64845e+08	1.92199e+08	3.63217e+08	1.49169e+08	2.66858e+08	1.60692e+08	9.12669e+08	3.66185e+08	0	0	-0.861113
Colidextribacter sp. OB.20+ko:K03406	8.85002e+06	6.19898e+06	1.40797e+07	2.20151e+07	3.28099e+06	1.14144e+06	1.22359e+07	1.07686e+07	6.74437e+06	3.99453e+06	1.54946e+07	1.44019e+07	1.24639e+07	8.55041e+06	1.23682e+07	1.12472e+07	0	0	-0.11795
Colidextribacter sp. OB.20+ko:K03549	1.50065e+07	0	3.73266e+06	0	5.20905e+06	4.59305e+06	1.00108e+07	3.05718e+06	3.6454e+07	3.97491e+06	0	1.02427e+07	6.25145e+06	1.89216e+07	2.2027e+07	9.02731e+06	2	1	-1.36111
Dorea sp. 5-2+ko:K01965	1.06733e+07	0	2.43702e+06	2.60772e+06	1.34578e+06	2.35704e+06	1.82615e+06	3.71362e+06	5.23592e+06	1365393	3.95317e+06	0	5.12073e+06	1.13691e+07	6.03287e+06	1.12882e+06	1	1	-0.454469
Dorea sp. 5-2+ko:K02027	1.16049e+06	8.76156e+06	0	2.0339e+07	5.99122e+06	1.70116e+06	0	2.7159e+06	1.49355e+07	4.71543e+06	1.58553e+06	3.77641e+06	1.25631e+06	1.81363e+07	4.22409e+07	1.11905e+07	2	0	-1.26627
Dorea sp. 5-2+ko:K02406	7.24796e+08	3.8246e+08	6.31215e+08	8.9033e+08	4.25175e+08	2.12667e+08	4.64961e+08	2.84324e+08	6.76708e+08	3.43834e+08	3.67345e+08	4.06778e+08	7.61868e+08	5.76738e+08	1.29142e+09	2.96135e+08	0	0	-0.233306
Dorea sp. 5-2+ko:K14977	1.49834e+06	621480	0	0	0	0	2.69995e+06	1.81608e+06	2.55609e+06	1.37666e+06	0	1.87316e+06	0	2.0371e+06	0	0	4	4	-0.240859
Dorea sp. 5-2+ko:K17234	1.27455e+07	1.6308e+07	0	2.03978e+07	3.74707e+06	0	1.04024e+07	7.66843e+06	1.71425e+07	0	6.33705e+06	1.95034e+07	8.24721e+06	1.63444e+07	1.05993e+08	8.47997e+06	2	1	-1.35287
Eubacterium plexicaudatum+ko:K00616	3.11831e+07	0	0	0	2.07291e+06	0	2.44628e+07	0	1.51705e+06	4685017	2.78987e+06	1.32876e+06	1.59913e+06	0	932043	2.3796e+06	5	1	1.92143
Eubacterium plexicaudatum+ko:K01465	0	0	0	0	0	0	0	0	0	0	0	0	0	0	0	0	8	8	0
Eubacterium plexicaudatum+ko:K01610	8.10905e+06	1.27592e+07	9.99145e+06	435565	0	0	8.92899e+06	1.88177e+06	4.57226e+06	3.94725e+06	0	7.83379e+06	2.54213e+06	3.87468e+06	0	792218	2	2	0.837328
Eubacterium plexicaudatum+ko:K01714	5.33081e+06	4.29257e+06	3.02429e+06	7.69995e+06	0	4.42161e+06	0	0	0	2843074	3.14685e+06	0	0	0	0	2.39075e+06	3	5	1.5625
Eubacterium plexicaudatum+ko:K02058	4.39973e+06	619677	943034	0	7.55169e+06	0	2.09642e+07	1.97587e+06	0	0	0	2.45983e+06	3.90326e+06	0	0	0	2	6	2.51679
Eubacterium plexicaudatum+ko:K02390	3.37667e+07	0	1.93376e+07	0	1.25705e+07	0	6.84538e+06	0	1.62112e+07	0	2.34569e+06	1.57421e+06	8.85256e+06	1.35843e+06	2.31016e+06	0	4	2	1.15101
Eubacterium plexicaudatum+ko:K02406	1.68809e+08	279953	7.05917e+08	2.34977e+08	9.87189e+07	0	1.07443e+09	2.47332e+07	5.81538e+07	3.58322e+07	1.00995e+07	1.49535e+08	1.85286e+07	4.80385e+07	0	0	1	2	2.84953
Eubacterium plexicaudatum+ko:K02864	1.94521e+07	1.1752e+07	1.23694e+07	0	6.73587e+06	4.48638e+06	2.4777e+07	5.46315e+06	2.2613e+07	1.86919e+06	3.79449e+06	0	1.13036e+07	1.90566e+07	3.65278e+07	930661	1	1	-0.176379
Eubacterium plexicaudatum+ko:K03406	7.67539e+06	0	0	0	8.13308e+06	0	8.8295e+06	0	1.2828e+07	4560726	925085	0	6.67888e+06	1.87672e+06	8.56966e+06	1.84803e+06	5	1	-0.597634
Eubacterium plexicaudatum+ko:K05970	7.0166e+08	1.1387e+08	2.45075e+07	1.58683e+08	2.18348e+07	6.11526e+07	1.03639e+09	1.95957e+08	2.56158e+07	20900049	7.03096e+07	1.06232e+08	5.25633e+07	2.05351e+07	2.3715e+08	4.11398e+07	0	0	2.01017
Eubacterium plexicaudatum+ko:K06418	1.90173e+07	0	1.16469e+07	0	1.19701e+07	3.02924e+06	9.38419e+06	5.941e+06	7.69987e+06	2822056	2.58226e+06	5.91532e+06	1.02106e+07	1.2467e+07	1.31475e+07	0	2	1	0.15317
Eubacterium plexicaudatum+ko:K06421	7.43166e+06	0	1.30154e+07	1.02314e+07	1.1755e+07	6.73959e+06	1.33918e+06	3.05666e+06	1.18205e+07	8952377	4.19313e+06	3.88391e+06	4.7026e+06	1.33802e+06	3.1463e+06	9.7628e+06	1	0	0.164369
Eubacterium plexicaudatum+ko:K10112	3.52707e+07	7.99072e+07	1.66379e+07	642543	5.58465e+06	0	1.35591e+08	1.84523e+06	68117.3	0	3.63467e+06	5.89347e+06	0	0	141982	2.87885e+06	1	3	4.44762
Eubacterium plexicaudatum+ko:K10188	2.11921e+08	2.38297e+08	1.44143e+08	2.85546e+07	7.01537e+07	5.56339e+07	2.3073e+08	8.59418e+07	8.32858e+07	9.53992e+07	7.73327e+07	7.34673e+07	6.92739e+07	7.92818e+07	1.23217e+08	8.83657e+07	0	0	0.627474
Eubacterium plexicaudatum+ko:K13993	0	0	0	0	0	0	4.71791e+06	0	0	0	0	385735	0	0	0	0	7	7	3.58529
Eubacterium plexicaudatum+ko:K17318	9.05798e+06	706442	1.22897e+07	0	2.11664e+07	9.64435e+07	9.10953e+06	0	2.61837e+07	23906869	6.26879e+07	1.01765e+07	2.04437e+06	1.43573e+06	1.87462e+07	1.37745e+07	2	0	-0.0955016
Eubacterium sp. CAG:115+ko:K01190	0	0	1.44938e+06	0	1.06135e+07	8.18581e+06	2.07407e+06	0	0	0	8.45187e+06	2.41776e+06	0	0	0	0	4	6	1.03767
Eubacterium sp. CAG:115+ko:K01464	0	0	0	0	4.8882e+07	2.09049e+06	0	0	1.56665e+07	0	0	0	0	0	3.68078e+06	0	6	6	1.39722
Eubacterium sp. CAG:115+ko:K02026	2.52178e+07	0	0	0	3.16854e+07	3.00887e+07	3.53537e+07	1.61919e+07	1.27101e+07	16078390	2.31471e+07	1.62022e+07	2.97143e+07	2.57939e+06	4.20203e+06	2.00123e+07	3	0	0.152434
Eubacterium sp. CAG:115+ko:K02112	6.7104e+06	2.17727e+06	1.2331e+06	0	2.33352e+07	2.55565e+07	2.44439e+06	2.8239e+06	4.65987e+06	0	4.52944e+06	6.68773e+06	1.09639e+07	1.48347e+06	3.4803e+06	1.52753e+07	1	1	0.449207
Eubacterium sp. CAG:115+ko:K02390	8.6804e+06	1.33736e+07	1.14093e+06	0	8.97468e+06	5.88004e+06	7.94696e+06	5.28028e+06	8.72091e+06	0	0	1.71954e+07	1.14716e+07	9.93706e+06	5.24955e+06	1.43705e+06	1	2	-0.0749493
Eubacterium sp. CAG:115+ko:K02406	3.17904e+08	4.07882e+07	2.49614e+08	1.70429e+08	1.41232e+08	2.93931e+08	3.00753e+08	5.29996e+08	3.36447e+08	4.39197e+08	7.9686e+08	3.56702e+08	3.88745e+08	4.42561e+08	4.60555e+08	2.07849e+08	0	0	-0.745899
Eubacterium sp. CAG:115+ko:K10188	0	1.79061e+06	6.47852e+07	1.51241e+07	0	1.2648e+07	1.09467e+07	1.96359e+07	3.05339e+06	22914371	0	2.5354e+06	5.26383e+07	2.04438e+07	1.45208e+06	2.12108e+06	2	1	0.248543
Eubacterium sp. CAG:180+ko:K00831	1.9626e+07	8.91022e+07	1.51855e+07	0	1.90133e+07	9.74293e+06	2.72549e+07	4.45925e+06	4.77172e+07	2140391	7.08341e+06	8.94742e+06	6.82029e+06	2.10193e+07	9.93828e+07	5.67024e+06	1	0	-0.108461
Eubacterium sp. CAG:180+ko:K00927	1.544e+07	9.86579e+06	5.27389e+07	3.4475e+06	1.36122e+07	1.05844e+07	7.8397e+06	2.72752e+07	2.46537e+07	7.4732e+06	2.20396e+07	7.53086e+06	1.90405e+07	4.28423e+06	1.5172e+07	2.39308e+07	0	0	0.181882
Eubacterium sp. CAG:786+ko:K02406	4.21973e+08	1.82775e+08	3.50166e+08	1.24324e+09	3.59011e+08	8.85702e+08	2.50842e+08	2.58817e+08	5.77424e+08	5.61885e+08	5.49063e+08	8.24396e+08	2.48612e+09	9.17088e+08	2.68498e+09	5.46891e+08	0	0	-1.21065
Faecalibaculum rodentium+ko:K03671	0	0	0	0	0	3.67247e+06	0	0	997907	1.85479e+06	1.18225e+06	784487	2.08555e+06	712711	0	8.68352e+06	7	1	-2.14772
Faecalibaculum rodentium+ko:K05919	0	8.8939e+06	0	6.66032e+06	0	0	0	0	0	0	0	0	0	0	0	5.37167e+06	6	7	1.53246
Firmicutes bacterium ASF500+ko:K02406	1.45141e+07	0	2.70402e+06	0	2.12804e+07	8.08213e+06	0	0	7.70386e+06	4057026	9.72525e+06	4.37591e+06	1.63557e+07	1.45085e+07	2.75436e+07	4.81311e+07	4	0	-1.50695
Firmicutes bacterium ASF500+ko:K07316	7.43322e+06	1.3805e+06	859330	0	3.89937e+06	1.32963e+07	1.2562e+07	4.45636e+06	0	12914664	0	1.86368e+06	2.15999e+06	0	4.76701e+06	9.6493e+06	1	3	0.485011
Firmicutes bacterium ASF500+ko:K07335	3.31962e+06	1.92664e+07	2.19981e+07	0	8.55813e+06	5.9612e+06	4.27813e+06	0	7.45367e+06	0	5.04982e+06	6.6864e+06	0	5.69094e+06	9.6255e+06	0	2	3	0.877052
Firmicutes bacterium ASF500+ko:K12287	0	0	0	5.29069e+06	0	0	0	0	4.2031e+06	0	0	1.21559e+06	3.0703e+06	0	4.92691e+06	0	7	4	-1.3411
Firmicutes bacterium ASF500+ko:K20276	2.36004e+06	0	4.37812e+06	6.0129e+06	8.02538e+06	3.66753e+08	2.08947e+07	1.43033e+07	1.4199e+07	2.91862e+07	2.61796e+07	2.03916e+06	3.21496e+06	3.76304e+07	2.82819e+07	2.84514e+07	1	0	1.32111
Firmicutes bacterium CAG:110+ko:K00134	2.2165e+07	0	1.51667e+06	0	1.68185e+07	2.0594e+07	3.66464e+06	8.66262e+06	0	15726155	3.17922e+07	0	3.82007e+07	0	3.39397e+06	3.46618e+07	2	3	-0.753383
Firmicutes bacterium CAG:110+ko:K00193	8.19788e+07	7.0445e+07	4.48416e+07	5.40345e+06	2.44749e+08	2.5438e+08	7.2509e+07	6.4598e+07	3.88385e+08	1.53774e+08	1.15937e+08	3.86469e+07	1.19593e+08	1.5111e+07	1.09052e+08	1.59367e+08	0	0	-0.390744
Firmicutes bacterium CAG:110+ko:K00197	2.56809e+07	4.60014e+06	1.06664e+07	1.44096e+07	4.54121e+07	7.9443e+07	7.77669e+07	1.60816e+07	8.78216e+06	7.14988e+07	4.44116e+07	5.42076e+06	3.94568e+07	1.51445e+07	5.65401e+06	5.80912e+07	0	0	0.141478
Firmicutes bacterium CAG:110+ko:K00609	0	1.95967e+06	0	1.41804e+06	0	3.15196e+07	0	0	1.98234e+06	0	0	0	0	0	2.65206e+06	0	5	6	2.9105
Firmicutes bacterium CAG:110+ko:K00625	1.06421e+07	0	0	2.24005e+06	0	1.02094e+07	0	0	706507	7.41658e+06	5.87989e+06	244683	3.08775e+06	0	3.42798e+06	4.3682e+06	5	1	-0.122095
Firmicutes bacterium CAG:110+ko:K00925	1.01224e+07	0	999160	0	8.38366e+06	6.812e+06	0	1.49462e+06	714135	7551542	0	2.29233e+06	8.9425e+06	1.99754e+06	3.4111e+06	1.20176e+07	3	1	-0.408868
Firmicutes bacterium CAG:110+ko:K00927	1.24876e+07	3.50672e+06	0	2.03985e+06	1.07662e+07	2.63334e+07	3.56535e+06	6.41345e+06	0	18257954	1.81057e+07	804734	1.98916e+07	0	5.17923e+06	2.18676e+07	1	2	-0.369244
Firmicutes bacterium CAG:110+ko:K00945	2.93612e+07	0	1.0186e+07	0	2.72372e+07	6.16496e+07	3.68154e+06	1.39496e+07	9.52342e+06	5.51477e+07	3.74264e+07	2.07419e+07	5.27858e+07	1.08835e+07	8.34944e+06	2.82681e+07	2	0	-0.611221
Firmicutes bacterium CAG:110+ko:K00975	3.66957e+06	5.23355e+06	1.50492e+06	8.20932e+06	7.17684e+06	9.62543e+06	0	3.87461e+06	2.36131e+06	5790014	1.33715e+06	547169	8.09222e+06	0	0	5.83493e+06	1	2	0.713333
Firmicutes bacterium CAG:110+ko:K01447	3.62154e+06	0	0	0	4.10963e+06	7.40475e+06	2.51677e+06	2.11261e+06	0	5.85019e+06	2.06977e+06	0	2.91503e+06	3.44215e+06	0	2.02739e+06	3	3	0.277574
Firmicutes bacterium CAG:110+ko:K01491	2.42458e+08	8.92206e+06	1.36178e+08	2.57375e+06	6.19351e+07	9.45767e+07	9.30311e+07	9.21117e+07	3.39454e+07	6.40606e+07	6.98318e+07	6.88536e+07	1.17942e+08	6.31277e+07	1.73731e+07	6.9271e+07	0	0	0.536831
Firmicutes bacterium CAG:110+ko:K01571	0	2.81041e+06	0	0	3.23833e+06	4.70157e+06	4.54934e+06	6.41052e+06	1.55366e+06	5.69667e+06	0	0	6.99187e+06	1.56712e+06	4.30431e+06	1.43854e+07	3	2	-0.667989
Firmicutes bacterium CAG:110+ko:K01892	4.46244e+06	0	0	0	3.72789e+06	3.32917e+06	4.68074e+06	3.17642e+06	3.04601e+06	4135401	2.75087e+06	5.20463e+06	2.32694e+06	5.76573e+06	1.76122e+06	0	3	1	-0.366943
Firmicutes bacterium CAG:110+ko:K01938	7.48874e+06	0	0	0	7.56867e+06	3.60598e+07	2.56994e+06	2.14629e+06	6.56259e+07	2.67347e+07	2.20899e+07	1.81197e+06	1.84585e+07	0	1.63616e+07	0	3	2	-1.43601
Firmicutes bacterium CAG:110+ko:K01999	3.57957e+06	0	0	8.78417e+06	0	4.80094e+06	0	0	0	0	1.49328e+07	0	8.38042e+06	0	1.05282e+07	1.04035e+08	5	4	-3.00528
Firmicutes bacterium CAG:110+ko:K02027	6.69333e+07	5.93765e+06	1.2427e+07	4.36962e+07	2.52773e+07	3.19381e+07	1.50788e+07	3.01062e+07	1.25587e+07	2.92077e+07	3.7991e+07	7.50507e+06	1.2092e+08	3.20142e+07	2.03545e+07	3.73853e+07	0	0	-0.364641
Firmicutes bacterium CAG:110+ko:K02035	9.33203e+07	0	2.19247e+07	8.16588e+08	5.2927e+08	5.63631e+07	6.15235e+08	1.33579e+08	7.90434e+07	1.80704e+08	2.27808e+07	3.54911e+07	1.25071e+08	2.13409e+07	2.32706e+07	1.01401e+08	1	0	1.94372
Firmicutes bacterium CAG:110+ko:K02313	0	7.02804e+06	0	0	0	5.99957e+06	1.64067e+07	3.78795e+06	0	4.47532e+06	4.96945e+07	4.19174e+06	2.39626e+06	0	0	0	4	4	-0.870764
Firmicutes bacterium CAG:110+ko:K02355	2.00829e+07	7.15842e+06	925644	4.25597e+06	1.68898e+07	1.80642e+07	2.59751e+07	3.31583e+07	2.53357e+07	1.46764e+07	2.36067e+07	3.01156e+07	2.30038e+07	0	6.06255e+06	5.61266e+07	0	1	-0.500093
Firmicutes bacterium CAG:110+ko:K02470	2.03057e+09	0	4.15707e+09	0	1.74211e+09	1.859e+09	2.02898e+09	1.03843e+09	2.17162e+09	1587441152	2.23007e+09	1.24209e+09	2.28949e+09	2.33742e+09	3.40285e+09	1.38139e+09	2	0	-0.372399
Firmicutes bacterium CAG:110+ko:K02864	5.90996e+07	0	1.67046e+07	7.42538e+06	5.19186e+07	5.02158e+07	1.63674e+07	2.4594e+07	1.03143e+07	3.60456e+07	6.58802e+07	3.35537e+06	6.55113e+07	1.42538e+07	1.49351e+07	5.73417e+07	1	0	-0.241873
Firmicutes bacterium CAG:110+ko:K02871	8.62063e+06	0	1.21468e+07	2.1092e+07	8.08314e+07	9.12507e+07	3.91697e+06	1.9687e+07	2.06934e+07	38229489	1.52681e+07	1.03954e+07	4.15428e+06	6.3543e+06	2.7623e+06	3.15466e+07	1	0	0.876283
Firmicutes bacterium CAG:110+ko:K02888	8.90598e+06	0	6.83593e+06	2.9383e+06	1.14827e+07	1.18488e+07	4.6776e+06	2.7829e+06	3.33959e+06	6108830	6.99306e+06	2.33537e+06	0	1.0266e+07	4.95641e+06	2.59604e+06	1	1	0.434877
Firmicutes bacterium CAG:110+ko:K02911	1.75301e+06	2.21767e+06	2.34575e+06	0	5.58908e+06	1.44458e+07	0	0	0	1.95987e+06	0	0	2.52878e+06	0	0	4.56183e+06	3	5	1.54097
Firmicutes bacterium CAG:110+ko:K02967	2.53577e+06	0	0	0	1.58678e+07	8.86902e+06	1.9437e+06	1.82232e+06	0	7018888	1.88331e+06	915313	3.52364e+06	0	0	1.73275e+06	3	3	1.04162
Firmicutes bacterium CAG:110+ko:K02986	0	0	0	0	6.50087e+06	3.07439e+06	4.05056e+06	4.35393e+06	0	0	2.60905e+06	6.2328e+06	0	1.24148e+07	0	3.84113e+06	4	4	-0.481007
Firmicutes bacterium CAG:110+ko:K03040	9.2312e+06	0	0	0	4.13664e+06	1.35609e+07	0	6.40838e+06	731604	1.42265e+07	8.16428e+06	1.35859e+06	1.27253e+07	1.42481e+06	0	5.62813e+06	4	1	-0.408766
Firmicutes bacterium CAG:110+ko:K03043	0	0	0	0	0	0	0	0	0	0	0	0	0	0	0	0	8	8	0
Firmicutes bacterium CAG:110+ko:K03531	1.38766e+07	7.9114e+06	6.62684e+06	7.93595e+06	5.20948e+06	8.59964e+06	1.01132e+06	5.3024e+06	655006	1.32576e+07	1.6006e+07	6.02616e+06	1.53588e+07	1.36292e+06	574748	2.18846e+07	0	0	-0.41168
Firmicutes bacterium CAG:110+ko:K03704	4.09004e+06	0	5.48473e+06	0	5.53767e+06	8.90882e+06	0	2.31933e+06	0	4258107	1.46098e+06	0	2.53463e+06	0	3.27005e+06	9.5525e+06	3	3	0.321559
Firmicutes bacterium CAG:110+ko:K03737	1.12528e+08	6.68672e+07	2.65583e+07	8.26444e+07	9.21098e+07	1.44242e+08	4.62492e+07	6.83662e+07	1.14809e+08	1.51982e+08	9.76317e+07	7.04889e+07	1.02705e+08	1.45255e+08	4.3179e+07	1.08811e+08	0	0	-0.384443
Firmicutes bacterium CAG:110+ko:K03770	9.6033e+06	976906	2.67744e+06	0	9.0478e+06	1.64253e+07	0	2.07468e+06	0	5.56345e+06	2.20474e+07	2.69781e+06	1.40207e+07	0	2.69979e+06	6.54304e+06	2	2	-0.392656
Firmicutes bacterium CAG:110+ko:K04077	1.28804e+08	4.79937e+07	5.29588e+07	3.42016e+07	9.97897e+07	1.07486e+08	5.80892e+07	3.39874e+07	6.93634e+07	7.4199e+07	1.55106e+08	6.61324e+07	1.51896e+08	7.68897e+07	3.67775e+07	1.1768e+08	0	0	-0.409186
Firmicutes bacterium CAG:110+ko:K04088	6.86573e+07	0	2.94054e+07	2.07851e+07	5.07789e+07	3.79356e+07	4.83426e+07	1.80241e+07	2.72589e+07	3.01644e+07	8.26402e+07	2.51408e+07	9.79083e+07	2.54076e+07	2.71507e+07	8.51483e+07	1	0	-0.549136
Firmicutes bacterium CAG:534+ko:K02406	2.96835e+08	9.95839e+07	2.27383e+08	2.07865e+08	1.69425e+08	3.62048e+08	3.61306e+08	1.00628e+08	7.95732e+08	3.35581e+08	2.12965e+08	5.79279e+08	3.51379e+08	3.27719e+08	4.03221e+08	3.94398e+08	0	0	-0.897694
Firmicutes bacterium+ko:K00927	3.32462e+07	1.15076e+07	2.22753e+06	3.10654e+07	3.65201e+07	5.69964e+07	1.45596e+07	8.38576e+06	4.81324e+07	3.25798e+07	3.05755e+07	1.52811e+07	3.22662e+07	1.07958e+07	4.83683e+07	4.04291e+07	0	0	-0.409915
Firmicutes bacterium+ko:K02926	0	0	0	0	0	0	0	0	0	0	0	0	0	0	0	0	8	8	0
Firmicutes bacterium+ko:K03046	4.92539e+07	0	1.87008e+07	1.93621e+06	2.29277e+07	4.64103e+07	3.03259e+07	2.74865e+07	2.70176e+07	39356929	2.64788e+07	1.9985e+07	3.30953e+07	2.02183e+07	1.67704e+07	2.19868e+07	1	0	-0.0564831
Firmicutes bacterium+ko:K04072	1.52451e+07	5.2438e+07	7.26241e+06	0	3.17512e+07	3.8396e+07	9.91877e+06	1.25869e+07	1.81169e+07	1.11949e+07	2.07883e+07	3.8802e+07	1.63399e+07	1.0889e+07	6.78099e+06	3.04086e+07	1	0	0.12845
Glycine max+ko:K03283	1.34423e+07	0	7.56536e+06	0	7.23425e+06	1.1045e+07	1.03883e+07	7.68101e+06	3.6907e+06	5.40925e+06	1.88489e+07	9.10496e+06	1.29576e+07	7.62537e+06	3.21433e+06	1.31679e+07	2	0	-0.367901
Glycine max+ko:K12885	1.84015e+06	2.34771e+07	1.00403e+06	0	0	1.75788e+06	0	2.13531e+06	1.17694e+06	1.11941e+06	4.99203e+06	0	4.98351e+06	0	2.65804e+06	4.03944e+06	3	2	0.671342
Glycine max+ko:K18626	4.52327e+10	4.0356e+10	6.11155e+10	7.93146e+10	5.67147e+10	5.79325e+10	6.71375e+10	6.1118e+10	4.14898e+10	4.9593e+10	4.7446e+10	5.8129e+10	4.51443e+10	5.53944e+10	2.46708e+10	4.02374e+10	0	0	0.372939
Glycine max+ko:K20896	3.45177e+06	0	1.79412e+07	0	1.28952e+07	1.68827e+07	1.66521e+07	1.28255e+07	1.16388e+07	1.75865e+07	8.59969e+06	1.04368e+07	7.17174e+06	8.18268e+06	9.40648e+06	993988	2	0	0.123783
Lachnospiraceae bacterium A4+ko:K01218	9.85903e+06	0	739347	0	1.48544e+06	0	1.04743e+06	1.39795e+06	1.18445e+06	0	873421	0	2.47966e+06	0	0	0	3	5	1.67723
Lachnospiraceae bacterium A4+ko:K02035	1.4327e+06	0	1.27118e+06	0	4.21265e+06	1.31512e+06	0	472355	7.49815e+06	0	0	293547	1.37319e+06	2.16229e+06	5.44833e+06	0	3	3	-0.945967
Lachnospiraceae bacterium A4+ko:K02406	1.3112e+08	4.36836e+07	2.97592e+08	8.90838e+07	1.74719e+08	8.41296e+07	1.06561e+08	2.07502e+08	1.54559e+08	7.14132e+07	1.49333e+08	1.00395e+08	2.95766e+08	1.71363e+08	2.37035e+08	1.28268e+08	0	0	-0.205587
Lachnospiraceae bacterium A4+ko:K02407	0	2.47357e+06	6.86825e+06	0	3.72061e+06	0	0	2.86882e+06	0	0	0	0	1.8997e+07	5.4456e+06	875778	9.23542e+06	4	4	-1.11659
Lachnospiraceae bacterium A4+ko:K15770	4.69405e+07	1.98288e+07	1.38159e+06	3.08252e+06	0	1.09907e+06	2.99225e+06	1.28659e+07	9.12622e+07	1.31744e+06	1.15073e+07	8.72326e+06	3.81901e+07	4.09259e+07	4.03638e+07	7.08595e+06	1	0	-1.4405
Lachnospiraceae bacterium A4+ko:K17318	0	0	0	0	0	0	0	0	0	0	0	0	0	0	8.72421e+06	0	8	7	-10.0921
Lachnospiraceae bacterium MD308+ko:K02058	3.36189e+07	1.80379e+08	4.1025e+07	1.57764e+08	1.99649e+07	4.09453e+07	1.21433e+07	7.87896e+06	9.16959e+07	2.10607e+08	1.49445e+07	1.38353e+07	5.33165e+08	4.41621e+07	8.60954e+07	2.19172e+08	0	0	-1.29761
Lachnospiraceae bacterium MD308+ko:K02406	2.11763e+09	1.55387e+09	1.53411e+09	2.73343e+09	1.05822e+09	8.06344e+08	8.84134e+08	6.85449e+08	1.41468e+09	8.53554e+08	1.01467e+09	1.09543e+09	1.32621e+09	1.00769e+09	2.82362e+09	1.06169e+09	0	0	0.101905
Lachnospiraceae bacterium MD308+ko:K03305	0	5.73221e+06	0	0	0	0	0	0	1.25331e+06	0	1.81681e+06	4.68507e+06	0	1.38841e+06	0	0	7	4	-0.672922
Lachnospiraceae bacterium MD308+ko:K07407	1.38026e+06	0	0	0	9.10857e+06	9.93543e+06	0	0	3.5248e+06	0	8.90803e+06	0	0	3.45241e+06	0	6.16641e+06	5	4	-0.110561
Lachnospiraceae bacterium MD308+ko:K15533	2.93093e+06	0	0	0	4.94265e+06	5.00001e+06	0	0	0	0	9.01313e+06	0	0	0	0	0	5	7	0.513931
Lachnospiraceae bacterium MD335+ko:K00850	8.3243e+06	0	0	0	7.38524e+06	6.93987e+06	3.11877e+06	6.21976e+06	2.43403e+07	4.70879e+06	1.70237e+07	9.90177e+06	8.95466e+06	1.77027e+07	1.87655e+07	1.21037e+07	3	0	-1.82685
Lachnospiraceae bacterium MD335+ko:K01372	0	0	0	5.25648e+07	0	0	0	0	0	0	0	0	0	0	0	0	7	8	12.682
Lachnospiraceae bacterium MD335+ko:K02027	3.44686e+07	1.41735e+06	9.88684e+07	5.99128e+07	5.62018e+07	5.24993e+07	4.9321e+07	5.03828e+07	5.25199e+07	0	3.54774e+07	6.44928e+07	2.73188e+07	1.76892e+07	1.15523e+08	9.07442e+07	0	1	-0.00247799
Lachnospiraceae bacterium MD335+ko:K02406	4.07626e+08	1.79741e+08	1.62702e+09	4.24045e+08	6.11902e+08	7.63875e+08	5.00649e+08	4.89567e+08	1.1938e+09	1.74214e+08	4.06357e+08	3.9762e+08	1.10778e+09	4.91086e+08	2.8368e+09	3.18255e+08	0	0	-0.468799
Lachnospiraceae bacterium MD335+ko:K03340	1.21552e+07	0	3.77241e+06	1.2088e+06	2.47952e+07	5.01685e+07	3.59396e+07	6.83879e+06	8.07559e+06	25634823	1.97219e+07	7.63974e+06	1.10616e+07	8.99797e+06	2.31522e+06	1.842e+07	1	0	0.404948
Lachnospiraceae bacterium MD335+ko:K03406	3.87678e+08	2.47423e+07	8.21012e+07	1.88816e+08	1.92932e+08	9.67596e+07	1.54247e+08	5.60383e+07	3.77362e+08	6.14465e+07	9.79214e+07	1.65996e+08	3.0443e+08	1.52463e+08	7.84936e+08	1.76216e+08	0	0	-0.841752
Lachnospiraceae bacterium MD335+ko:K07043	0	0	0	0	0	9.16233e+06	1.77889e+07	1.73407e+07	4.29479e+06	4308090	5.95893e+06	1.26944e+07	5.63394e+06	0	0	0	5	3	0.429297
Lachnospiraceae bacterium MD335+ko:K10108	0	0	0	0	0	0	0	0	2.20863e+06	0	0	703260	0	0	8.76437e+06	2.01818e+06	8	4	-10.7421
Lachnospiraceae bacterium MD335+ko:K10117	7.03717e+06	6.34666e+06	0	0	2.66792e+06	1.86801e+06	2.61274e+06	0	0	0	0	1.40304e+06	1.57454e+06	0	6.45022e+07	1.38564e+06	3	4	-1.74548
Lachnospiraceae bacterium MD335+ko:K10439	7.63595e+06	5.59948e+07	4.38421e+07	0	1.72579e+07	0	0	3.18624e+06	1.07246e+08	5501653	2.14149e+06	8.46014e+06	3.65115e+06	3.22581e+07	1.0708e+08	8.1283e+06	3	0	-1.10137
Lachnospiraceae bacterium MD335+ko:K15580	0	0	0	0	0	0	0	0	0	0	0	0	0	0	4.46022e+06	0	8	7	-9.12548
Lachnospiraceae bacterium+ko:K00703	0	0	0	820130	2.38981e+06	6.6038e+06	0	0	0	3.49271e+06	0	0	0	1.16477e+06	0	0	5	6	1.07395
Lachnospiraceae bacterium+ko:K01057	0	656319	0	0	2.03213e+06	4.22213e+06	0	0	0	0	1.02197e+07	0	0	0	0	1.29632e+06	5	6	-0.736096
Lachnospiraceae bacterium+ko:K01179	1.60052e+07	0	1.30776e+06	0	0	0	0	0	0	0	1.97568e+06	940042	1.28492e+07	1.9355e+06	1.31816e+07	1.04903e+07	6	2	-1.25642
Lachnospiraceae bacterium+ko:K01361	0	0	0	0	0	0	0	0	0	0	0	0	0	0	0	0	8	8	0
Lachnospiraceae bacterium+ko:K01610	6.31463e+06	0	8.93514e+06	0	2.59622e+06	4.10373e+06	5.56556e+06	0	6.86586e+06	2.82816e+06	0	4.3363e+06	1.03886e+07	5.36156e+06	8.25505e+06	0	3	2	-0.467
Lachnospiraceae bacterium+ko:K01999	0	0	0	0	0	0	0	0	0	0	1.08291e+06	0	0	0	4.15614e+06	0	8	6	-9.35729
Lachnospiraceae bacterium+ko:K02021	3.32137e+07	7.37282e+06	4.81658e+06	6.47905e+06	3.98105e+06	1.13904e+07	2.10452e+07	2.50948e+07	0	39695236	0	4.24314e+06	1.11724e+07	0	0	0	0	5	1.04083
Lachnospiraceae bacterium+ko:K02027	5.36356e+07	4.83606e+06	7.60679e+06	2.29627e+08	2.17502e+07	1.25808e+07	8.04045e+06	1.1723e+07	3.48436e+07	9.00291e+06	1.53724e+07	1.48382e+08	1.05963e+07	2.12033e+07	2.30466e+07	3.60331e+07	0	0	0.228892
Lachnospiraceae bacterium+ko:K02035	5.98382e+06	0	792058	2.9931e+06	4.51303e+06	7.19267e+06	4.55042e+06	3.17871e+06	3.23193e+07	1.39109e+06	6.9722e+06	1.78358e+07	4.68639e+07	1.20593e+07	3.30099e+07	1.06558e+07	1	0	-2.46347
Lachnospiraceae bacterium+ko:K02390	6.88048e+06	0	0	0	0	1.28512e+06	7.52015e+06	1.67625e+06	2.65266e+06	0	0	0	1.01875e+07	1.14606e+07	0	760469	4	4	-0.529319
Lachnospiraceae bacterium+ko:K02406	5.30084e+09	1.67578e+09	6.82627e+09	3.85595e+09	2.1399e+09	1.34924e+09	1.90047e+09	2.45883e+09	2.67022e+09	2.18407e+09	2.90777e+09	3.59774e+09	4.38176e+09	2.38866e+09	4.13134e+09	2.93888e+09	0	0	0.0174601
Lachnospiraceae bacterium+ko:K04088	2.95223e+07	1.30664e+07	2.9426e+07	684004	1.71483e+07	2.72028e+07	1.8896e+07	8.61593e+06	1.26804e+07	1.75812e+07	1.15513e+07	709459	1.886e+07	6.66708e+06	1.14515e+07	1.16953e+07	0	0	0.66459
Lachnospiraceae bacterium+ko:K07030	7.50785e+06	3.61595e+06	6.91687e+06	8.03999e+06	7.85533e+07	1.49886e+07	3.50648e+06	2.11055e+06	8.05142e+06	4785597	3.20343e+07	8.58572e+06	3.55147e+06	3.86192e+06	1.76679e+07	1.64466e+07	0	0	0.398891
Lachnospiraceae bacterium+ko:K07192	1.29462e+07	0	0	1.04484e+07	1.33353e+06	1.65021e+07	5.36909e+06	5.39704e+06	2.72097e+06	9.41423e+06	2.28052e+07	0	5.3424e+06	2.66467e+06	0	1.49638e+07	2	2	-0.155409
Lachnospiraceae bacterium+ko:K07335	5.68885e+06	1.17205e+07	0	0	3.0357e+06	0	2.59088e+06	5.73069e+06	9.67815e+06	0	0	5.39473e+06	2.49469e+06	0	4.67946e+06	0	3	4	0.370668
Lachnospiraceae bacterium+ko:K10117	0	0	1.96782e+06	0	0	0	7.93949e+06	1.80653e+06	1.01146e+06	8.36788e+06	2.3675e+06	1.01699e+06	4.74935e+06	3.91739e+06	2.62587e+07	0	5	1	-2.02471
Lachnospiraceae bacterium+ko:K10439	1.02685e+08	1.12052e+07	7.41112e+07	1.19676e+08	2.74261e+07	1.42101e+07	1.89399e+07	3.91779e+07	1.05782e+08	1.57554e+07	7.60159e+07	5.31362e+07	7.19777e+07	5.18468e+07	1.32755e+08	9.97358e+07	0	0	-0.575144
Lachnospiraceae bacterium+ko:K12373	859544	0	0	1.01822e+07	0	0	0	0	0	0	0	0	0	0	0	0	6	8	10.4317
Lachnospiraceae bacterium+ko:K12547	1.01094e+06	1.53249e+06	2.28837e+06	0	1.00307e+07	7.87017e+06	2.58984e+06	0	0	0	3.82605e+06	999473	2.49815e+06	1.20246e+06	0	1.60355e+06	2	3	1.32115
Lachnospiraceae bacterium+ko:K15770	3.91624e+06	9.89523e+06	2.51506e+07	1.12663e+07	2.43384e+07	2.49136e+07	7.28953e+07	4.93006e+06	2.65276e+08	3.35052e+07	1.46725e+07	9.66732e+07	4.45112e+08	3.15211e+07	2.46935e+08	2.24661e+07	0	0	-2.70498
Lachnospiraceae bacterium+ko:K17318	2.3202e+07	5.94475e+06	0	4.28482e+07	1.66917e+06	1.15795e+07	0	1.50869e+07	3.83015e+07	57188605	0	1.04999e+07	4.99311e+06	1.24786e+07	2.21821e+06	6.28562e+06	2	1	-0.395375
Lachnospiraceae bacterium+ko:K21449	0	0	1.15004e+06	0	0	0	0	0	0	0	0	0	5.34156e+06	2.45337e+06	0	0	7	6	-2.75234
Lachnospiraceae bacterium+ko:K22083	9.23352e+07	0	4.13151e+07	7.4199e+07	6.70926e+07	6.81825e+07	7.43929e+07	4.59651e+07	3.78773e+07	3.24768e+07	4.71763e+07	6.72235e+07	5.96968e+07	7.34269e+07	8.9329e+07	7.26211e+07	1	0	-0.0500013
Lactobacillus johnsonii+ko:K01372	0	0	1.23322e+06	0	0	0	0	0	0	24653884	0	0	0	0	0	0	7	7	-4.31245
Lactobacillus johnsonii+ko:K02519	0	0	1.07465e+07	0	0	0	2.36795e+06	5.35771e+06	0	19783746	1.21348e+07	6.49885e+06	8.34775e+06	2.28087e+06	3.28216e+06	1.2916e+07	5	1	-1.82005
Lactobacillus johnsonii+ko:K14192	0	5.05284e+06	1.11468e+07	1.22411e+07	0	0	4.23387e+06	6.17415e+06	0	22968526	0	7.74423e+06	3.71087e+06	2.49557e+06	0	0	3	4	0.0734831
Lactobacillus murinus+ko:K00600	3.67322e+07	4.50987e+06	1.46688e+07	3.9239e+07	2.10374e+07	2.0111e+07	2.71461e+07	1.79286e+07	4.29889e+07	29464284	3.42763e+07	2.98248e+07	4.34486e+07	2.62925e+07	2.9734e+07	2.36849e+07	0	0	-0.517946
Lactobacillus murinus+ko:K00690	1.34408e+07	4.36126e+06	1.09725e+07	1.23407e+07	1.0096e+07	1.42698e+07	0	1.2522e+07	1.29142e+07	8891042	7.6461e+06	2.65923e+06	7.41487e+06	2.82503e+07	1.23477e+07	1.42959e+06	1	0	-0.0641987
Lactobacillus murinus+ko:K01347	2.76166e+06	2.59535e+06	5.60396e+06	7.98829e+06	0	0	3.36891e+06	0	0	0	0	0	0	0	8.32524e+06	8.02197e+06	3	6	0.448986
Lactobacillus murinus+ko:K01804	1.51999e+07	1.99791e+07	2.94806e+07	1.36712e+07	2.95384e+06	1.17096e+07	8.95676e+06	3.97708e+07	8.62091e+07	8.56781e+07	4.42225e+07	9.45667e+07	1.22205e+08	1.07587e+08	9.04431e+07	3.46216e+07	0	0	-2.23138
Lactobacillus murinus+ko:K03407	0	0	0	2.81463e+06	995607	1.67272e+06	0	0	0	0	0	0	1.14165e+06	8.48566e+06	0	0	5	6	-0.811275
Lactobacillus murinus+ko:K03570	1.37976e+06	1.28914e+07	3.49516e+06	6.41981e+06	4.34276e+06	6.99067e+06	0	1.4023e+06	1.30514e+06	12913675	1.62435e+06	3.79458e+06	7.05337e+06	7.81606e+06	1.85775e+06	881513	1	0	-0.012626
Lactobacillus murinus+ko:K07114	2.56449e+07	0	2.33072e+06	4.03275e+07	3.73017e+07	1.32541e+08	6.27313e+07	6.35616e+07	4.67723e+07	7.85721e+07	2.09539e+07	1.51026e+07	3.70359e+07	7.03713e+07	4.21173e+07	7.66859e+06	1	0	0.193953
Lactobacillus murinus+ko:K10112	1.89792e+07	9.74428e+08	2.19346e+07	8.8674e+06	2.47579e+07	6.48029e+06	2.16266e+07	1.09122e+07	2.83473e+07	1.24552e+07	1.34952e+07	1.2463e+07	1.97493e+07	4.07832e+07	3.22312e+07	1.51431e+07	0	0	2.63892
Lactobacillus murinus+ko:K15125	2.7495e+09	1.38477e+08	4.71053e+09	6.06905e+09	1.37115e+09	1.89073e+09	1.85509e+09	1.88259e+09	2.16045e+09	2.23852e+09	5.52914e+09	1.81777e+09	3.99328e+09	3.07539e+09	6.56845e+09	3.88388e+09	0	0	-0.501932
Lactobacillus murinus+ko:K20276	1.3242e+07	2.1053e+06	1.69715e+07	1.1866e+08	6.24836e+06	1.58223e+07	8.01453e+06	1.30561e+07	3.82961e+07	9.02539e+06	3.41279e+07	2.34321e+07	3.68328e+07	4.24837e+07	1.59769e+08	4.09798e+07	0	0	-0.987679
Lactobacillus reuteri+ko:K00161	0	0	0	0	0	0	0	1.88186e+06	9.23357e+06	0	0	0	1.36724e+06	0	1.74678e+06	0	7	5	-2.70881
Lactobacillus reuteri+ko:K00627	0	2.26686e+07	2.07692e+06	8.75849e+06	1.33539e+06	0	1.51751e+06	5.9111e+06	1.01631e+07	5173459	3.61825e+06	2.6308e+06	3.33885e+06	8.16228e+06	0	1.67465e+06	2	1	0.282023
Lactobacillus reuteri+ko:K01239	0	0	2.11784e+06	1.72251e+06	0	0	1.6931e+06	3.69161e+06	7.24045e+06	4006467	4.16529e+06	3.14528e+06	0	1.88709e+06	0	0	4	3	-1.1474
Lactobacillus reuteri+ko:K01429	5.52971e+07	9.53167e+06	2.07476e+07	2.62919e+06	5.9054e+07	3.02764e+07	2.38366e+07	2.99009e+07	1.47563e+08	4.69376e+08	1.99324e+08	5.7382e+08	3.654e+08	1.82687e+07	1.24864e+07	2.39859e+07	0	0	-2.96845
Lactobacillus reuteri+ko:K01442	0	0	0	999303	0	0	0	0	1.83606e+06	10801132	0	3.82467e+06	1.22916e+07	842414	0	0	7	3	-4.87722
Lactobacillus reuteri+ko:K01478	0	0	1.49522e+06	0	0	0	0	0	1.68879e+07	0	0	3.86833e+06	544576	0	0	0	7	5	-3.82533
Lactobacillus reuteri+ko:K01619	757002	1.789e+08	1.94442e+06	4.20038e+07	3.614e+08	3.183e+08	2.05106e+06	2.07543e+06	1.06561e+08	45535906	2.81604e+06	1.02951e+06	4.69794e+06	1.8546e+06	0	3.906e+06	0	1	2.44706
Lactobacillus reuteri+ko:K01621	4.93542e+07	9.9438e+07	1.3178e+08	3.07025e+07	6.71324e+07	9.70862e+07	1.0648e+08	1.85432e+08	4.47975e+08	255428055	1.73158e+08	1.88931e+08	2.37027e+08	1.38724e+08	9.99681e+07	6.38981e+07	0	0	-1.0646
Lactobacillus reuteri+ko:K01915	497206	6.52474e+06	0	0	0	0	0	0	3.54403e+06	4.79503e+06	1.65303e+06	2.39684e+06	3.41147e+06	0	0	0	6	3	-1.1691
Lactobacillus reuteri+ko:K02451	9.9704e+06	1.06863e+06	3.21562e+06	0	9.43776e+06	4.91625e+06	3.86232e+06	3.59803e+06	1.89109e+06	2.44945e+07	1.33866e+07	3.84437e+07	2.73554e+07	0	0	6.03284e+06	1	2	-1.62934
Lactobacillus reuteri+ko:K04047	5.17474e+06	0	0	0	5.45915e+06	1.51534e+06	3.23124e+06	8.95635e+06	1.4297e+07	14027838	1.31406e+07	2.49355e+07	1.3005e+07	6.30313e+06	0	2.62845e+06	3	1	-1.85954
Lactobacillus reuteri+ko:K13993	2.58419e+06	0	0	0	1.60285e+06	0	0	3.16918e+06	1.64421e+07	2.63662e+07	5.06655e+06	1.85595e+07	1.54923e+07	1.91359e+06	0	669958	5	1	-3.52066
Lactobacillus reuteri+ko:K15125	1.37057e+08	4.31444e+07	2.01444e+08	9.06615e+07	1.59084e+08	1.67078e+08	1.44255e+08	1.23205e+08	2.86657e+08	3.38061e+08	2.24428e+08	3.88862e+08	3.25993e+08	1.66169e+08	1.04491e+08	1.409e+08	0	0	-0.890146
Marvinbryantia formatexigens+ko:K00849	0	588664	525768	130178	7.95394e+06	6.94992e+06	1.41369e+06	13941.8	580510	1.0051e+06	0	0	0	0	194133	0	1	5	3.29806
Marvinbryantia formatexigens+ko:K00975	1.86345e+06	0	0	1.35641e+06	3.36341e+06	0	0	0	5.74934e+06	1.6002e+06	0	0	0	0	4.56694e+06	0	5	5	-0.855298
Marvinbryantia formatexigens+ko:K01999	2.94477e+06	889847	0	3.85517e+06	2.64757e+07	8.38682e+06	9.12732e+06	0	922848	0	5.88496e+07	1.3435e+06	714714	2.68661e+06	0	4.65472e+07	2	2	-1.10361
Marvinbryantia formatexigens+ko:K02035	0	0	0	2.77675e+06	7.99761e+06	1.95215e+06	0	0	5.01956e+06	0	3.39484e+06	0	9.58468e+06	0	0	1.0743e+07	5	4	-1.17482
Marvinbryantia formatexigens+ko:K02051	0	0	0	0	0	0	0	0	5.66186e+06	0	0	0	0	0	1.11689e+07	0	8	6	-11.0395
Marvinbryantia formatexigens+ko:K03736	6.98867e+06	0	0	0	3.92754e+06	2.01934e+06	0	1.48479e+06	5.32884e+06	4.94379e+06	5.16089e+06	4.22299e+06	0	2.99807e+06	4.92617e+06	5.53049e+06	4	1	-1.19876
Marvinbryantia formatexigens+ko:K04087	0	2.11011e+06	1.31781e+07	0	2.29646e+07	2.96082e+07	5.8686e+06	1.46549e+06	2.33489e+06	1.0914e+07	3.02606e+07	1.08744e+06	0	5.25303e+06	3.07813e+06	2.52528e+07	2	1	-0.0561721
Marvinbryantia formatexigens+ko:K10108	0	1.31479e+07	2.09725e+07	0	2.45183e+07	1.34472e+07	0	0	1.74386e+07	0	2.52515e+07	3.0057e+06	3.57593e+06	938985	6.8621e+06	2.67899e+07	4	1	-0.21829
Marvinbryantia formatexigens+ko:K10117	0	0	0	0	0	0	0	616731	0	0	1.86535e+07	0	0	942168	0	2.54391e+06	7	5	-5.14777
Muribaculaceae bacterium Isolate-036 (Harlan)+ko:K00239	2.24645e+07	0	0	2.34961e+06	3.38334e+07	3.66855e+07	3.9612e+07	3.91167e+07	0	3.31018e+07	2.11042e+07	1.76578e+07	1.41852e+07	1.47237e+07	9.53383e+06	2.15683e+07	2	1	0.400408
Muribaculaceae bacterium Isolate-036 (Harlan)+ko:K00615	3.92819e+06	0	1.76804e+06	0	1.17884e+07	1.73217e+07	1.18215e+07	1.81319e+07	9.09085e+06	7.61943e+06	1.36237e+07	5.09553e+06	2.59986e+06	663365	1.02585e+06	1.28725e+07	2	0	0.300237
Muribaculaceae bacterium Isolate-036 (Harlan)+ko:K00925	2.45376e+07	1.71892e+07	3.75192e+07	3.03368e+07	6.60515e+07	6.34778e+07	5.6803e+07	6.92801e+07	9.15077e+07	3.92617e+07	6.04306e+07	2.4889e+07	3.26645e+07	2.52444e+07	1.51956e+07	4.79101e+07	0	0	0.115473
Muribaculaceae bacterium Isolate-036 (Harlan)+ko:K02967	8.79354e+06	2.2261e+06	9.18035e+06	1.046e+07	7.4802e+06	1.25023e+07	1.37278e+07	1.70589e+07	5.23531e+06	0	1.12757e+07	0	8.2416e+06	9.01114e+06	4.36411e+06	1.75586e+07	0	2	0.548156
Muribaculaceae bacterium Isolate-036 (Harlan)+ko:K03286	3.7928e+06	990216	2.00812e+06	1.93111e+06	1.29216e+07	5.61327e+06	7.00657e+06	5.78011e+06	1.82485e+06	2.20578e+06	2.47231e+07	2.64017e+07	0	0	2.03207e+06	2.0904e+06	0	2	-0.565823
Muribaculaceae bacterium Isolate-036 (Harlan)+ko:K10678	0	0	0	933470	2.40182e+06	0	0	2.54466e+06	3.63058e+06	0	0	0	0	0	0	0	5	7	0.694387
Muribaculaceae bacterium Isolate-104 (HZI)+ko:K00857	7.28447e+06	0	4.3015e+06	7.62545e+06	2.03192e+06	2.48822e+06	0	1.02457e+07	1.40374e+07	9107728	6.70704e+06	1.48666e+07	7.64651e+06	5.04152e+06	0	0	2	2	-0.756513
Muribaculaceae bacterium Isolate-104 (HZI)+ko:K02935	1.52604e+07	5.54475e+06	2.21943e+07	2.25175e+07	7.07553e+06	8.16083e+06	1.14533e+07	8.2034e+06	0	7766482	1.02089e+07	3.00609e+06	1.87751e+07	6.5379e+06	8.30515e+06	6.71736e+06	0	1	0.711472
Muribaculaceae bacterium Isolate-104 (HZI)+ko:K02952	3.93874e+06	0	0	0	3.91781e+06	4.40361e+06	0	2.62621e+06	5.74772e+06	4.78928e+06	4.64445e+06	5.63901e+06	4.86223e+06	6.55467e+06	0	3.70234e+06	4	1	-1.27113
Muribaculaceae bacterium Isolate-104 (HZI)+ko:K07749	7.05806e+07	8.43453e+06	5.42612e+07	3.26265e+08	4.46659e+07	1.68448e+08	1.79769e+08	7.20481e+07	3.89683e+07	1.35632e+08	1.32124e+08	8.3318e+07	2.29221e+08	2.60779e+07	1.73795e+07	1.97562e+08	0	0	0.10382
Muribaculaceae bacterium+ko:K00024	2.24051e+08	5.00288e+08	1.08353e+08	6.64289e+08	1.80299e+08	2.25211e+08	2.36962e+08	2.56866e+08	1.10065e+08	1.95596e+08	2.15184e+08	2.58422e+08	2.41126e+08	1.36851e+08	5.30632e+07	3.00762e+08	0	0	0.665248
Muribaculaceae bacterium+ko:K00762	6.39196e+06	0	0	0	4.06955e+06	5.14842e+06	7.26387e+06	9.28974e+06	2.89083e+06	10982781	7.1825e+06	1.20484e+06	6.61516e+06	0	2.38145e+06	1.11782e+07	3	1	-0.399766
Muribaculaceae bacterium+ko:K00820	4.12058e+06	0	1.04127e+07	3.10837e+06	1.07656e+07	1.52911e+07	1.72902e+07	1.30182e+07	0	1.11278e+07	4.80667e+06	5.44772e+06	0	2.93541e+06	0	1.1118e+07	1	3	1.06228
Muribaculaceae bacterium+ko:K00927	1.23076e+07	0	3.78423e+06	2.17847e+07	1.15737e+07	9.17913e+06	9.19372e+06	3.44598e+07	1.70738e+07	8.46879e+06	1.66457e+07	6.92081e+06	1.13303e+07	1.47415e+06	1.69676e+07	3.02014e+07	1	0	-0.0928487
Muribaculaceae bacterium+ko:K01442	3.42406e+06	0	5.26395e+06	0	1.27931e+07	8.36402e+06	8.18382e+06	2.24768e+07	7.13303e+06	5.11643e+06	7.91828e+06	1.07123e+07	0	4.14019e+06	0	1.59739e+07	2	2	0.246703
Muribaculaceae bacterium+ko:K01652	3.22768e+06	0	0	0	2.31646e+06	4.16834e+06	3.96196e+06	0	0	3.72924e+06	0	0	0	0	0	0	4	7	1.87228
Muribaculaceae bacterium+ko:K01768	1.47657e+07	2.33797e+06	1.96751e+07	0	1.42739e+07	2.0934e+07	2.07393e+07	1.54791e+07	8.99347e+06	18145306	1.89913e+07	2.20798e+07	2.00855e+07	0	7.69781e+06	3.71733e+07	1	1	-0.299442
Muribaculaceae bacterium+ko:K01802	0	0	3.21275e+07	0	0	2.83628e+06	3.83093e+06	2.60961e+06	2.7985e+06	2687285	4.39836e+06	4.98513e+06	5.581e+06	884242	1.73933e+06	4.9083e+06	4	0	0.56514
Muribaculaceae bacterium+ko:K01803	1.08926e+07	2.33524e+07	0	9.24138e+06	7.14263e+06	1.17615e+07	7.38672e+06	2.03699e+07	6.30684e+06	2.4108e+06	5.54082e+06	2.8901e+06	9.44764e+06	0	6.58049e+06	1.20915e+07	1	1	0.993655
Muribaculaceae bacterium+ko:K01847	3.42669e+07	2.71432e+06	2.78313e+07	6.00616e+07	1.99153e+07	1.10582e+07	2.87705e+07	5.22415e+07	2.67426e+07	1.54346e+07	3.90365e+07	2.09848e+07	1.8331e+07	5.21063e+06	1.95831e+07	1.78946e+07	0	0	0.537212
Muribaculaceae bacterium+ko:K01939	0	1.13461e+07	1.71821e+06	3.00485e+06	3.69e+06	9.71653e+06	3.71446e+06	2.01698e+07	7.90132e+06	3.68906e+06	7.30206e+06	6.41067e+06	5.4241e+06	4.07935e+06	4.92388e+06	1.45367e+07	1	0	-0.0243181
Muribaculaceae bacterium+ko:K02115	0	0	0	0	0	0	0	0	0	0	0	0	0	0	0	0	8	8	0
Muribaculaceae bacterium+ko:K02884	3.62842e+06	0	0	2.59602e+06	3.33349e+06	8.90978e+06	2.5543e+06	1.26445e+07	1.63609e+06	0	2.68291e+06	1.56058e+07	0	0	1.13139e+07	813449	2	3	0.0708761
Muribaculaceae bacterium+ko:K02909	4.74056e+06	0	0	4.20619e+06	7.07761e+06	7.96807e+06	5.25704e+06	0	0	0	0	1.93338e+06	0	592938	0	8.25498e+06	3	5	1.4392
Muribaculaceae bacterium+ko:K02926	1.62386e+06	0	0	0	5.77313e+06	5.98278e+06	3.98314e+06	8.93693e+06	4.379e+06	1.80286e+06	0	2.63848e+06	1.59827e+06	0	0	4.38105e+06	3	3	0.829149
Muribaculaceae bacterium+ko:K02992	5.04783e+06	0	0	0	0	5.31289e+06	6.0009e+06	6.49638e+06	4.66901e+06	3.74648e+06	0	3.01777e+06	0	0	0	5.04506e+06	4	4	0.471935
Muribaculaceae bacterium+ko:K03286	0	0	0	0	0	3.34803e+06	2.61361e+06	2.78598e+06	0	1.69455e+06	0	2.07281e+06	0	1.68818e+06	1.95737e+06	0	5	4	0.238611
Muribaculaceae bacterium+ko:K03595	0	0	0	0	0	3.31723e+06	0	1.1206e+06	4.61952e+06	1989327	0	0	8.34772e+06	0	7.5568e+06	4.94656e+06	6	3	-2.62722
Muribaculaceae bacterium+ko:K03737	1.03104e+08	0	6.08243e+07	2.28258e+07	4.81825e+07	0	2.1009e+08	1.12255e+08	5.35826e+07	3.79097e+07	7.63381e+07	1.63472e+08	1.0306e+08	1.79032e+08	2.37884e+06	842749	2	0	-0.145962
Muribaculaceae bacterium+ko:K03772	0	0	0	0	0	0	0	3.52518e+06	0	0	3.32407e+06	1.28847e+07	0	7.7899e+06	0	5.17327e+06	7	4	-3.04594
Muribaculaceae bacterium+ko:K12057	2.56267e+07	1.56144e+06	3.82013e+06	3.93866e+07	1.36711e+07	4.592e+07	2.6948e+07	2.19015e+07	2.98662e+07	20268809	2.62012e+07	1.22304e+07	1.61512e+07	3.91619e+06	1.38304e+07	3.07665e+07	0	0	0.222915
Neglecta sp. 524-5+ko:K01999	1.43916e+08	1.96138e+07	1.2137e+07	4.39522e+08	1.51241e+08	1.15294e+08	1.24576e+08	1.04108e+08	2.96138e+08	9.75251e+07	3.11395e+08	1.10625e+08	1.5446e+08	1.09551e+08	5.31009e+08	2.80916e+08	0	0	-0.768527
Neglecta sp. 524-5+ko:K02406	4.04214e+08	2.03314e+08	4.47549e+08	3.13399e+08	1.49346e+08	8.50816e+07	2.26544e+08	1.74113e+08	3.45113e+08	113710345	2.11121e+08	2.69758e+08	2.12341e+08	2.0021e+08	4.28762e+08	3.58613e+08	0	0	-0.0947935
Oscillibacter ruminantium+ko:K01077	1.30973e+09	6.96453e+08	8.74134e+08	7.71419e+08	1.7532e+09	7.13992e+08	5.3979e+08	5.53936e+08	2.68803e+09	1.26472e+09	1.02106e+09	2.71161e+09	1.18327e+09	2.97574e+09	5.45428e+08	1.12268e+09	0	0	-0.905697
Oscillibacter sp. 1-3+ko:K00009	2.27679e+06	0	0	0	2.09178e+06	3.58319e+06	1.77601e+06	3.86521e+06	1.88055e+07	3.22155e+06	0	7.66639e+06	3.24634e+06	6.98308e+06	9.46087e+06	6.55254e+06	3	1	-2.04028
Oscillibacter sp. 1-3+ko:K00615	3.01883e+07	9.40887e+06	8.25704e+06	0	2.34143e+07	2.51195e+07	2.05815e+07	1.45812e+07	1.05974e+07	39941427	2.33237e+06	1.6763e+07	1.91091e+07	5.44001e+07	2.45212e+06	1.60259e+06	1	0	-0.16213
Oscillibacter sp. 1-3+ko:K00627	1.0352e+07	8.31626e+06	9.68816e+06	1.12874e+07	1.02363e+07	1.10602e+07	1.28737e+07	7.77871e+06	2.60188e+07	8.07685e+06	1.09718e+07	8.11274e+06	1.08599e+07	2.3446e+07	2.51905e+07	1.48133e+07	0	0	-0.64382
Oscillibacter sp. 1-3+ko:K01006	0	0	0	0	0	0	0	0	7.31257e+06	0	0	0	0	0	7.51144e+06	0	8	6	-10.8564
Oscillibacter sp. 1-3+ko:K01034	3.29864e+07	9.90297e+06	1.52106e+07	2.60334e+07	2.13203e+07	8.41622e+06	1.39484e+07	8.74614e+06	4.04403e+07	9.03842e+06	1.26596e+07	1.27539e+07	2.19421e+07	1.8331e+07	4.26356e+07	9.83892e+06	0	0	-0.295767
Oscillibacter sp. 1-3+ko:K01227	3.92435e+08	3.3264e+08	2.39756e+08	1.51812e+08	4.11063e+08	1.22296e+09	7.82736e+08	4.43744e+08	8.99808e+08	6.19849e+08	5.51581e+08	6.47792e+08	3.74719e+08	7.29808e+08	3.64723e+08	9.62201e+08	0	0	-0.372973
Oscillibacter sp. 1-3+ko:K01999	3.74274e+06	0	2.66329e+06	0	2.86362e+06	1.60864e+07	2.70519e+06	6.39154e+06	1.95299e+07	4795727	1.18042e+07	5.72949e+06	9.23228e+06	1.13671e+07	3.56867e+07	3.10043e+07	2	0	-1.90611
Oscillibacter sp. 1-3+ko:K02012	0	0	5.36097e+06	0	9.51474e+06	3.53906e+06	7.30702e+06	5.43399e+06	1.49006e+07	10609773	2.97249e+06	5.87721e+06	1.10827e+07	5.6362e+06	1.22909e+07	6.24236e+06	3	0	-1.15964
Oscillibacter sp. 1-3+ko:K02027	3.71261e+07	4.28474e+07	1.59172e+08	3.41847e+07	2.99597e+07	2.94583e+07	2.06459e+07	3.60302e+07	1.74623e+08	1.10081e+07	6.70147e+07	5.46316e+07	5.05275e+07	9.50719e+07	2.24564e+08	8.70751e+07	0	0	-0.973192
Oscillibacter sp. 1-3+ko:K02035	4.54857e+07	2.2619e+08	5.92306e+07	2.97146e+08	3.30905e+08	1.0373e+09	5.51095e+07	6.3511e+08	2.7854e+08	3.36866e+08	2.67939e+08	2.08705e+08	5.91324e+08	9.09461e+08	3.63239e+08	5.51686e+08	0	0	-0.384833
Oscillibacter sp. 1-3+ko:K02058	5.86069e+06	4.10331e+06	3.68491e+06	9.10991e+06	4.22654e+06	0	3.84429e+06	4.45223e+06	2.96414e+07	6.29826e+06	1.25423e+06	3.42286e+06	2.13598e+06	1.08557e+07	3.26581e+07	0	1	1	-1.28968
Oscillibacter sp. 1-3+ko:K02073	1.22943e+07	2.70289e+06	4.51313e+06	4.86341e+07	7.05163e+06	4.09196e+06	5.7071e+06	4.9396e+06	2.77996e+07	5516811	1.02167e+07	9.4322e+06	1.25657e+07	3.57915e+06	5.45332e+07	1.41859e+07	0	0	-0.615889
Oscillibacter sp. 1-3+ko:K02121	3.87878e+06	1.3415e+06	3.88692e+06	0	0	0	0	0	1.41245e+06	1.18327e+06	1.76498e+06	0	0	798616	2.01193e+07	1.08973e+06	5	2	-1.5329
Oscillibacter sp. 1-3+ko:K02217	4.17061e+07	6.05533e+07	1.99986e+07	2.08339e+07	6.00512e+07	3.33696e+07	5.1323e+07	8.02532e+07	2.12559e+08	4.81524e+07	5.81964e+07	8.33065e+07	6.20056e+07	1.14824e+08	5.08773e+07	7.27453e+07	0	0	-0.932771
Oscillibacter sp. 1-3+ko:K02406	6.83413e+08	5.22553e+08	8.30152e+08	9.40194e+08	8.15254e+08	7.21376e+08	9.59142e+08	7.64048e+08	1.20424e+09	6.96639e+08	1.10508e+09	8.76194e+08	1.55052e+09	1.59741e+09	1.72744e+09	1.19504e+09	0	0	-0.674416
Oscillibacter sp. 1-3+ko:K02487	1.35877e+06	0	0	0	556280	0	0	604857	4.2238e+06	0	1.39444e+06	0	1.24707e+06	590148	2.56738e+06	1.86971e+06	5	2	-2.23501
Oscillibacter sp. 1-3+ko:K03406	8.95184e+07	2.20469e+07	6.88004e+07	8.05183e+07	1.03568e+08	1.08544e+08	2.18902e+08	1.0869e+08	2.21295e+08	1.27617e+08	1.13674e+08	1.43181e+08	9.59277e+07	1.83846e+08	4.19456e+08	1.89593e+08	0	0	-0.900612
Oscillibacter sp. 1-3+ko:K05808	0	4.76847e+06	621198	2.88642e+06	6.30026e+06	9.64735e+06	4.82856e+06	2.94373e+06	2.62271e+06	5.86075e+06	0	8.93163e+06	609016	1.61934e+07	841953	2.47364e+06	1	1	-0.230218
Oscillibacter sp. 1-3+ko:K06200	2.06379e+07	6.40368e+07	4.9585e+06	0	4.12029e+07	1.34492e+07	1.7116e+07	1.5962e+07	3.67118e+07	1.36251e+07	8.0699e+06	4.07944e+07	1.00836e+07	7.10679e+07	1.82883e+07	1.01617e+07	1	0	-0.235423
Oscillibacter sp. 1-3+ko:K06421	4.42872e+07	1.12284e+07	4.47286e+07	1.14416e+07	2.77016e+07	1.71005e+07	3.1382e+07	1.30683e+07	3.43011e+07	1.86914e+07	1.54212e+07	1.37673e+07	2.56894e+07	2.83035e+07	4.41871e+07	7.43404e+06	0	0	0.0975893
Oscillibacter sp. 1-3+ko:K07080	1.20856e+08	531774	1.05739e+06	1.19629e+07	3.36885e+08	2.70805e+08	2.0758e+08	5.77029e+06	2.20595e+07	395423328	1.11238e+07	7.13146e+06	1.18438e+08	1.901e+06	6.59696e+06	9.75681e+06	0	0	0.739068
Oscillibacter sp. 1-3+ko:K07335	5.47625e+06	0	0	0	0	1.93765e+06	0	0	3.18214e+06	0	9.26446e+06	0	4.49014e+06	5.6461e+06	6.40267e+06	0	6	3	-1.96587
Oscillibacter sp. 1-3+ko:K10118	7.91074e+07	4.81961e+07	1.85225e+07	5.66195e+07	3.83446e+07	2.06598e+07	1.9458e+07	2.82903e+07	1.27747e+08	2.83504e+07	3.80936e+07	6.4495e+07	4.89879e+07	8.26419e+07	1.44872e+08	2.02744e+07	0	0	-0.845141
Oscillibacter sp. 1-3+ko:K18012	6.99664e+06	1.38676e+06	1.06315e+06	0	9.80265e+06	1.47456e+07	9.69123e+06	8.39787e+06	4.14391e+07	7602137	1.25467e+07	1.88563e+07	9.21079e+06	2.51624e+07	6.23845e+07	3.1553e+07	1	0	-2.00273
Phascolarctobacterium succinatutens+ko:K01067	0	795578	0	0	3.88804e+06	5.37043e+06	2.68008e+06	1.71963e+07	3.37694e+06	5.11725e+06	3.91918e+06	0	5.18634e+06	0	0	1.63036e+06	3	3	0.638035
Phascolarctobacterium succinatutens+ko:K01848	6.90168e+06	3.20601e+07	8.13693e+07	9.69823e+07	8.81956e+07	1.63322e+08	9.2426e+07	2.26015e+08	4.44105e+07	1.0988e+08	1.38682e+08	1.78871e+08	1.82397e+08	1.25592e+07	4.31651e+07	7.20852e+07	0	0	0.00959993
Phascolarctobacterium succinatutens+ko:K01938	4.25944e+07	7.40041e+07	5.53755e+06	2.64504e+07	7.74017e+07	2.98617e+08	3.44613e+07	2.35172e+07	1.95147e+08	1.0421e+08	2.20223e+08	3.43197e+07	2.68311e+07	4.72342e+07	7.15508e+07	1.03953e+08	0	0	-0.463772
Phascolarctobacterium succinatutens+ko:K02111	5.476e+06	0	3.59647e+06	0	5.98376e+06	6.94325e+06	7.43383e+06	3.48496e+06	5.44225e+06	2.8977e+06	6.90311e+06	6.29382e+06	6.43101e+06	9.25444e+06	2.80336e+06	7.12187e+06	2	0	-0.518189
Phascolarctobacterium succinatutens+ko:K05606	1.62416e+07	1.43231e+07	2.88582e+07	1.34865e+08	6.83808e+07	1.42946e+08	2.88356e+07	1.45473e+08	4.56723e+07	88648030	1.02761e+08	6.54423e+07	1.65994e+08	8.66721e+07	3.17966e+07	7.50286e+07	0	0	-0.190999
Phascolarctobacterium succinatutens+ko:K07080	0	0	3.83275e+06	0	4.55351e+06	7.727e+06	3.45196e+06	1.16347e+07	0	4.46717e+06	5.05544e+06	4.95556e+06	8.30632e+06	0	0	2.35828e+06	3	3	0.311307
Prevotella copri+ko:K00857	9.40486e+06	0	7.19117e+06	9.95485e+06	1.43834e+07	1.80691e+07	3.70962e+06	3.03495e+06	2.48216e+06	4.59318e+07	5.14239e+07	2.31111e+07	2.10599e+06	2.28468e+07	2.88898e+07	5.40586e+07	1	0	-1.81181
Prevotella copri+ko:K06113	0	0	4.3243e+06	0	5.97627e+06	1.09334e+07	4.60209e+06	8.44541e+06	0	0	0	4.00441e+06	0	0	0	0	3	7	3.09522
Prevotella copri+ko:K21572	8.7786e+06	0	1.94663e+06	0	0	0	0	1.53857e+06	3.70509e+06	2934337	3.56621e+06	3.13117e+06	0	2.24855e+06	0	2.98429e+06	5	2	-0.59822
Prevotella sp. CAG:1031+ko:K01104	7.36477e+07	1.36294e+08	3.01015e+08	6.71436e+08	5.00824e+07	6.614e+07	5.75368e+07	4.57761e+07	9.09679e+07	90208924	5.70574e+07	5.64003e+07	9.31507e+07	7.23951e+07	1.36783e+08	1.21486e+08	0	0	0.964446
Prevotella sp. CAG:1031+ko:K02935	4.33729e+07	4.85881e+06	4.31558e+07	7.71381e+07	3.18078e+07	2.96388e+07	2.44669e+07	4.04101e+07	6.69055e+06	34507635	2.16636e+07	1.23874e+07	2.73569e+07	1.47641e+07	4.8618e+07	5.86521e+07	0	0	0.392348
Prevotella sp. CAG:1031+ko:K04043	0	9.60678e+06	2.64209e+06	1.82799e+07	0	0	4.9735e+06	0	0	6.66556e+06	0	0	5.02068e+06	0	0	0	4	6	1.60244
Prevotella sp. CAG:485+ko:K00262	8.68998e+06	0	4.77393e+06	2.44523e+07	5.99221e+06	7.46405e+06	7.17766e+06	0	1.29279e+07	2.5785e+06	2.26297e+07	1.80692e+07	3.69919e+06	8.19934e+06	1.04437e+07	6.42797e+06	2	0	-0.537312
Prevotella sp. CAG:485+ko:K00705	1.00416e+06	0	0	0	0	5.59363e+06	5.1605e+06	7.2304e+06	2.49165e+06	4.85894e+06	0	4.64726e+06	2.17332e+06	1.60781e+06	971638	0	4	2	0.180844
Prevotella sp. CAG:485+ko:K00845	1.77698e+06	620695	0	0	0	1.48821e+06	0	6.18776e+06	0	2056963	6.47342e+06	2.34138e+06	2.06216e+06	0	2.79945e+06	5.15949e+06	4	2	-1.05183
Prevotella sp. CAG:485+ko:K01613	2.21873e+07	0	4.18086e+07	5.00363e+06	1.00029e+07	2.98955e+07	4.18901e+07	3.77974e+07	3.08611e+06	17696324	2.40717e+07	2.08241e+07	1.87841e+07	0	5.05523e+06	3.22019e+07	1	1	0.631624
Prevotella sp. CAG:485+ko:K01709	8.43567e+06	0	633521	8.25125e+06	3.60769e+06	4.81947e+06	1.16946e+07	6.7837e+06	4.88769e+06	5.89712e+06	1.07811e+07	3.45334e+06	7.50541e+06	0	4.13789e+06	1.00037e+07	1	1	-0.0774726
Prevotella sp. CAG:485+ko:K01759	5.66407e+06	2.43449e+07	9.07125e+06	0	3.32382e+06	6.00337e+06	7.09161e+06	1.14384e+07	6.14032e+06	0	1.12247e+07	3.61809e+06	3.3166e+06	2.26657e+06	0	1.23846e+07	1	2	0.781033
Prevotella sp. CAG:485+ko:K01810	3.18319e+07	0	2.53939e+07	2.94624e+07	2.61272e+07	2.7879e+07	2.99968e+07	2.49e+07	0	27665972	2.73965e+07	1.78988e+07	2.85277e+07	2.00658e+07	1.21519e+07	2.94724e+07	1	1	0.261372
Prevotella sp. CAG:485+ko:K02358	4.9099e+06	0	2.78437e+07	0	3.2724e+07	2.1486e+07	1.54497e+07	1.80578e+07	2.699e+07	6.16852e+06	5.60865e+06	1.03665e+07	1.05993e+07	6.54604e+06	8.83064e+06	1.32173e+07	2	0	0.447727
Prevotella sp. CAG:485+ko:K02652	7.10433e+06	1.2304e+06	0	2.21577e+07	5.77322e+06	0	5.13479e+06	1.45099e+07	3.57195e+06	1.20207e+07	1.22651e+07	5.24481e+06	1.03056e+07	2.11557e+06	4.43175e+06	2.47119e+07	2	0	-0.417311
Prevotella sp. CAG:485+ko:K02863	2.28209e+07	0	1.39217e+07	1.59579e+06	7.23791e+06	1.71203e+07	1.29999e+07	1.07193e+07	6.95142e+06	1.33073e+07	2.87211e+07	7.08945e+06	1.62054e+07	9.43066e+06	3.31503e+06	1.07952e+07	1	0	-0.148952
Prevotella sp. CAG:485+ko:K02871	2.52409e+07	1.07719e+06	1.17273e+07	2.96798e+06	3.36057e+07	4.8088e+07	3.29215e+07	6.72302e+07	3.19181e+07	3.66317e+07	2.10747e+07	1.48933e+07	2.14992e+07	1.72231e+07	5.13708e+06	3.44274e+07	0	0	0.285816
Prevotella sp. CAG:485+ko:K02884	2.10968e+07	7.95999e+06	2.65492e+07	2.01653e+06	1.56765e+07	2.3825e+07	1.90153e+07	6.5356e+07	2.75806e+07	9.41731e+06	2.10284e+07	2.97308e+07	1.6268e+07	3.66495e+07	8.39137e+06	3.02372e+07	0	0	0.0175313
Prevotella sp. CAG:485+ko:K02931	2.16028e+07	3.29212e+06	0	0	2.35577e+07	2.45905e+07	2.88324e+07	3.22112e+07	6.45364e+06	26784654	3.42379e+07	1.49785e+07	2.96541e+07	1.42326e+07	1.16518e+07	3.06533e+07	2	0	-0.330819
Prevotella sp. CAG:485+ko:K03530	1.6154e+07	0	1.40206e+07	1.87861e+07	0	9.03127e+06	9.39055e+06	7.51027e+06	2.28311e+07	7.64045e+06	1.40023e+07	7.84832e+06	1.1369e+07	1.70727e+07	2.92636e+07	1.01586e+07	2	0	-0.682313
Prevotella sp. CAG:485+ko:K03671	3.00561e+07	0	1.59197e+07	8.09918e+06	3.75389e+07	3.69055e+07	4.22917e+07	5.61799e+07	3.36205e+07	33588125	3.97989e+07	2.75515e+07	2.06987e+07	7.03434e+06	2.27712e+07	6.13623e+07	1	0	-0.118513
Prevotella sp. CAG:485+ko:K03744	2.93166e+06	1.84638e+06	0	9.66308e+06	0	2.03163e+06	0	1.81887e+06	1.18994e+06	2.93352e+06	3.8459e+06	1.86163e+06	4.93443e+06	1.49875e+06	3.58594e+06	7.39553e+06	3	0	-0.574636
Prevotella sp. CAG:485+ko:K04043	0	2.17367e+06	0	5.81204e+07	0	0	0	662296	0	0	1.4437e+06	1.50851e+06	0	0	0	3.75769e+06	5	5	3.18188
Prevotella sp. CAG:485+ko:K06142	1.17513e+07	0	8.6105e+06	7.37529e+06	6.69806e+06	9.42478e+06	1.42473e+07	3.39289e+07	4.45968e+06	12524344	2.11411e+07	2.6674e+07	9.65035e+06	1.07791e+07	1.18219e+07	2.6465e+07	1	0	-0.424388
Prevotella sp. CAG:485+ko:K11065	2.18444e+06	0	0	0	2.23745e+06	2.79818e+06	3.49629e+06	3.78906e+06	0	2.15632e+06	3.29155e+06	2.83455e+06	2.36673e+06	0	0	7.75907e+06	3	3	-0.343588
Prevotella sp. CAG:485+ko:K21571	1.47987e+07	1.58524e+06	6.15769e+06	774477	7.67098e+06	1.28937e+07	2.90844e+06	1.04952e+07	665316	3.4153e+06	3.31492e+06	1.3562e+07	3.38299e+06	1.04869e+06	2.29546e+06	1.96474e+07	0	0	0.275284
Prevotella sp. CAG:873+ko:K01179	0	0	2.00534e+06	0	0	1.9721e+06	0	1.40749e+06	1.0875e+07	4.20831e+06	1.19183e+07	1.43454e+07	7.81608e+06	6.89436e+06	2.46015e+06	5.73879e+06	5	0	-3.57488
Prevotella sp. CAG:873+ko:K02878	8.56772e+06	988246	1.17787e+07	0	1.15695e+07	1.86501e+07	1.19497e+07	1.36144e+07	1.25331e+07	15666865	1.26054e+07	1.86497e+07	0	1.37047e+07	2.84807e+06	2.2683e+07	1	1	-0.355808
Prevotella sp. CAG:873+ko:K03072	0	0	1.26235e+06	0	2.07763e+06	0	0	0	0	2.39058e+06	7.27214e+06	3.29585e+06	7.87789e+06	1.85148e+06	5.39352e+06	1.33588e+07	6	1	-3.62995
Prevotella sp. CAG:873+ko:K03585	0	0	0	0	0	0	0	5.2832e+06	1.92782e+06	0	2.81059e+06	2.44902e+06	5.37918e+06	2.40802e+06	4.5879e+06	4.09186e+06	7	1	-2.16093
Prevotella sp. CAG:873+ko:K07263	0	0	0	0	0	0	0	0	0	0	0	0	0	0	0	0	8	8	0
Prevotella sp. CAG:873+ko:K21571	1.31717e+07	1.40971e+06	7.6299e+06	5.05173e+06	1.89911e+07	6.18736e+07	3.0622e+07	1.63243e+07	4.47955e+07	5.18482e+07	9.24867e+07	3.98122e+07	4.46001e+07	3.10311e+07	4.85079e+07	7.19174e+07	0	0	-1.45445
Prevotella sp. CAG:873+ko:K21572	1.05993e+06	1.92581e+06	1.47493e+06	1.39252e+06	6.76651e+06	8.77362e+06	1.45656e+06	1.23947e+06	6.45639e+06	8.23724e+06	2.15133e+07	2.03682e+07	1.11078e+07	5.47736e+06	9.19739e+06	3.69303e+07	0	0	-2.3076
Prevotella sp. CAG:873+ko:K21573	1.14707e+07	5.85646e+06	4.52927e+06	7.07587e+06	5.52964e+07	2.46503e+07	3.67645e+07	3.24479e+07	1.40651e+07	3.53053e+07	1.75986e+07	7.96749e+07	1.75406e+07	5.54439e+07	3.25893e+06	2.74693e+07	0	0	-0.491348
Prevotella sp. CAG:891+ko:K01270	6.99517e+06	0	4.50986e+06	0	0	0	1.02668e+06	2.1262e+06	745126	3676768	3.61591e+06	5.96226e+06	5.93079e+06	0	1.26803e+06	8.49683e+06	4	1	-1.01818
Prevotella sp. CAG:891+ko:K02557	1.52828e+08	1.98855e+07	8.1805e+07	8.86459e+07	5.22546e+07	4.85493e+07	6.25524e+07	7.98583e+07	3.97398e+07	65071442	9.00388e+07	3.29013e+07	1.61791e+08	2.82382e+07	5.39717e+07	9.68507e+07	0	0	0.0444114
Prevotella sp. CAG:891+ko:K03561	3.46687e+08	4.2609e+07	1.52948e+08	1.02504e+08	8.8511e+07	9.90482e+07	2.52893e+08	3.42377e+08	1.37069e+08	4.53475e+08	1.18531e+08	8.03413e+07	3.01481e+08	1.77574e+08	8.12118e+07	5.26974e+07	0	0	0.0256903
Prevotella sp. MGM2+ko:K00262	9.40493e+07	5.74347e+07	9.27321e+07	2.58575e+07	1.49362e+08	1.56862e+08	1.82837e+08	1.61334e+08	1.26525e+08	1.41158e+08	9.03132e+07	1.45359e+08	7.78959e+07	1.08404e+08	1.05193e+07	9.98942e+07	0	0	0.202242
Prevotella sp. MGM2+ko:K01173	6.35457e+07	665325	0	0	1.4684e+07	1.25519e+07	1.11241e+07	4.63668e+07	3.36707e+06	41036038	6.7473e+06	1.64796e+07	2.31231e+07	1.12289e+07	1.79728e+07	7.38993e+06	2	0	0.225959
Prevotella sp. MGM2+ko:K01186	5.45753e+07	895677	1.71909e+07	6.61607e+06	2.26459e+06	6.94028e+06	1.98666e+07	3.57338e+07	1.95765e+06	2.57021e+07	1.50135e+07	7.56824e+06	3.28373e+07	8.01322e+06	0	2.0338e+06	0	1	0.629605
Prevotella sp. MGM2+ko:K01802	1.34471e+08	3.03162e+06	6.95813e+07	5.76504e+07	4.39348e+07	4.17172e+07	5.45519e+07	9.31933e+07	5.3031e+07	90187230	6.0057e+07	7.94391e+07	1.05621e+08	7.51633e+07	1.85048e+07	1.03158e+07	0	0	0.0169328
Prevotella sp. MGM2+ko:K03585	0	0	0	0	0	0	0	0	1.02215e+07	0	0	0	0	0	0	0	8	7	-10.3204
Prevotella sp. MGM2+ko:K21572	2.92459e+07	0	2.88924e+06	1.34322e+06	0	4.5677e+06	1.86991e+06	4.08807e+06	1.20063e+07	5.32131e+06	9.9178e+06	2.28963e+06	2.90706e+07	2.25124e+06	3.65294e+06	5.02428e+06	2	0	-0.659986
Prevotella sp. P2-180+ko:K21572	3.9962e+08	6.90433e+07	1.72695e+08	6.59832e+07	6.43737e+08	4.24868e+08	2.20707e+08	7.38634e+08	2.32087e+08	4.06881e+08	1.4718e+08	2.50072e+08	2.95705e+08	2.66129e+08	1.33158e+08	7.52967e+07	0	0	0.598486
Prevotella sp. P5-92+ko:K00857	4.64118e+08	5.31332e+07	1.55368e+08	3.1452e+07	1.78252e+08	1.62476e+08	1.55194e+08	1.36134e+08	1.1021e+08	1.91888e+08	2.69447e+08	9.47794e+07	1.56074e+08	7.99403e+07	7.36109e+07	2.36588e+08	0	0	0.140028
Prevotella sp. P5-92+ko:K01991	2.99062e+06	1.32695e+06	0	1.18019e+07	3.6319e+06	0	0	1.10895e+07	869734	6.34502e+06	2.33048e+06	6.34984e+06	5.7548e+06	2.0937e+06	1.94502e+06	2.0201e+06	3	0	0.154463
Prevotella sp. P5-92+ko:K03929	0	0	0	0	0	0	4.12166e+06	4.49421e+06	2.64189e+06	7.43353e+06	0	0	0	1.6345e+06	0	0	6	5	-0.44231
Prevotella sp. PCHR+ko:K00024	6.46222e+07	1.91673e+07	9.14205e+07	1.39244e+08	7.75266e+07	5.82437e+07	5.76183e+07	5.98281e+07	4.13233e+07	5.32955e+07	5.07367e+07	1.83772e+07	3.98016e+07	4.20795e+07	4.50798e+07	5.69137e+07	0	0	0.707583
Prevotella sp. PCHR+ko:K00491	0	3.08338e+06	0	0	0	0	0	3.84455e+06	0	0	0	0	0	0	0	0	6	8	9.75987
Prevotella sp. PCHR+ko:K00700	1.44347e+07	0	7.29941e+06	0	9.3318e+06	1.62186e+07	1.32208e+07	1.23439e+07	0	8.15429e+06	8.98699e+06	4.96523e+06	6.06842e+06	2.18321e+06	0	1.01163e+07	2	2	0.847775
Prevotella sp. PCHR+ko:K00857	1.40342e+07	0	0	8.92242e+06	1.52817e+06	2.87094e+06	5.64046e+06	2.3008e+06	0	3.54747e+06	0	782248	878069	0	3.28063e+06	5.89841e+06	2	3	1.29432
Prevotella sp. PCHR+ko:K00895	4.00694e+06	0	0	5.76163e+06	0	0	0	2.85493e+06	0	0	5.04035e+06	2.15095e+06	0	3.75165e+06	4.0631e+06	4.95477e+06	5	3	-0.660724
Prevotella sp. PCHR+ko:K01278	2.6124e+07	0	0	658835	4.80447e+06	3.97064e+06	0	6.24825e+06	0	5670095	1.95036e+07	2.13958e+07	1.84466e+07	6.54876e+06	0	1.32899e+07	3	2	-1.02114
Prevotella sp. PCHR+ko:K01442	0	0	0	0	0	0	0	4.3475e+06	945694	0	6.61955e+06	1.80026e+06	0	0	0	2.26711e+06	7	4	-1.41826
Prevotella sp. PCHR+ko:K01714	4.57786e+06	0	0	1.09889e+07	0	0	0	2.2693e+06	2.72076e+06	0	6.94458e+06	2.6287e+06	2.30679e+06	0	1.5127e+07	4.43909e+06	5	2	-0.937494
Prevotella sp. PCHR+ko:K01802	5.0983e+07	3.55719e+07	6.8264e+07	1.28235e+08	5.15691e+06	7.85867e+06	1.81085e+07	2.20826e+07	4.83465e+07	1.27799e+07	1.03853e+08	5.28673e+07	4.20358e+07	2.16342e+07	7.20606e+07	6.38712e+07	0	0	-0.312014
Prevotella sp. PCHR+ko:K01808	5.86247e+06	0	2.2297e+06	0	8.69316e+06	5.92547e+06	6.23685e+06	0	4.26854e+06	3.30823e+06	8.3476e+06	6.21632e+06	0	5.5127e+06	4.83638e+06	4.84465e+06	3	1	-0.36697
Prevotella sp. PCHR+ko:K01847	6.65854e+06	0	0	3.22653e+06	0	0	0	3.12665e+06	0	2.96118e+06	7.12172e+06	984155	3.1162e+06	1.16884e+06	9.38802e+06	1.3378e+07	5	1	-1.55008
Prevotella sp. PCHR+ko:K02469	7.19207e+06	0	0	0	4.06866e+06	6.38888e+06	6.88522e+06	9.29501e+06	0	4463219	1.00711e+07	2.31019e+06	6.07023e+06	0	1.94999e+06	1.28571e+07	3	2	-0.15707
Prevotella sp. PCHR+ko:K02557	3.26031e+08	1.15289e+07	1.04302e+07	7.67452e+07	8.32726e+07	2.96109e+07	1.69971e+08	1.80134e+08	6.57717e+07	2.60573e+08	1.71319e+08	6.3286e+07	1.15569e+08	1.06824e+08	8.29952e+07	1.1993e+08	0	0	-0.151866
Prevotella sp. PCHR+ko:K02864	0	0	0	0	0	0	4.01793e+06	0	0	0	0	0	5.96009e+06	0	0	0	7	7	-0.567947
Prevotella sp. PCHR+ko:K02879	3.64652e+07	3.87408e+07	3.48978e+07	3.21333e+07	3.49931e+07	4.26723e+07	4.12032e+07	4.76286e+07	1.4995e+07	26333949	2.72589e+07	3.53242e+07	1.95736e+07	3.31403e+07	6.91318e+06	2.16404e+07	0	0	0.737416
Prevotella sp. PCHR+ko:K02897	2.55927e+07	3.96696e+06	0	0	3.06366e+07	1.20808e+07	2.97916e+07	2.108e+07	4.63007e+06	7.74161e+06	1.16944e+07	9.6172e+06	9.26431e+06	7.77782e+06	3.98962e+06	1.57802e+07	2	0	0.804735
Prevotella sp. PCHR+ko:K03072	2.4696e+07	9.92197e+06	2.91221e+06	1.49567e+07	2.24948e+06	0	1.54749e+06	8.95305e+06	7.57687e+06	6805538	2.22504e+07	9.58233e+06	9.85321e+06	1.07856e+07	3.93184e+07	1.53081e+07	1	0	-0.896884
Prevotella sp. PCHR+ko:K03531	0	0	0	0	0	3.81084e+06	0	0	0	6.83955e+06	0	0	3.66306e+06	0	4.11282e+06	0	7	5	-1.93707
Prevotella sp. PCHR+ko:K03561	6.11309e+07	0	6.67324e+06	6.47235e+06	5.26023e+07	2.74411e+07	5.81374e+07	5.53185e+07	5.05135e+07	19567170	7.69875e+07	5.23903e+07	3.024e+07	5.82456e+07	2.68286e+07	2.99657e+07	1	0	-0.364467
Prevotella sp. PCHR+ko:K03585	4.66683e+06	0	0	0	0	0	0	2.67643e+06	0	1.85063e+06	3.3526e+06	1.82491e+06	0	1.38935e+06	4.06108e+06	4.54912e+06	6	2	-1.2125
Prevotella sp. PCHR+ko:K03668	1.09736e+07	1.26346e+07	1.1779e+07	7.0426e+06	1.26414e+07	2.24108e+06	0	0	0	2.86751e+06	1.10742e+07	1.75359e+07	5.48692e+06	4.89132e+06	0	6.37214e+06	2	2	0.248935
Prevotella sp. PCHR+ko:K03749	2.14596e+07	0	0	1.70296e+06	4.99146e+06	3.46135e+06	5.31123e+06	4.17792e+06	5.66762e+06	1.78767e+06	6.83673e+06	4.31738e+06	0	3.36883e+06	605047	5.13151e+06	2	1	0.568505
Prevotella sp. PCHR+ko:K03772	655857	0	0	0	604429	0	0	0	203388	470684	0	0	565672	248003	684133	0	6	3	-0.78137
Prevotella sp. PCHR+ko:K03832	5.61349e+06	0	0	0	6.06938e+06	2.51112e+06	2.05971e+06	3.25829e+06	0	0	0	0	2.58671e+06	3.46543e+06	0	2.81116e+06	3	5	1.13773
Prevotella sp. PCHR+ko:K04564	8.8895e+07	2.7733e+06	4.26003e+06	2.42059e+08	2.32532e+07	1.50737e+07	1.91505e+07	7.28497e+07	1.66211e+07	2.39327e+07	1.27236e+08	6.26009e+07	7.01769e+07	1.61953e+07	2.55804e+06	7.23175e+07	0	0	0.257948
Prevotella sp. PCHR+ko:K04771	1.28175e+07	1.33404e+07	5.58452e+06	3.05405e+07	2.44045e+07	7.87384e+06	1.84023e+07	1.48741e+07	7.47114e+06	1.83254e+07	6.99099e+06	1.03049e+07	9.25987e+06	2.25113e+07	5.95186e+06	2.9667e+07	0	0	0.210481
Prevotella sp. PCHR+ko:K05989	3.94706e+08	1.93632e+08	2.48329e+07	1.65199e+08	1.28927e+08	6.98753e+07	1.68163e+08	1.50471e+08	2.02892e+08	4.04275e+07	2.68771e+08	2.77312e+08	1.36959e+08	1.84693e+08	1.1659e+08	1.7507e+08	0	0	-0.114369
Prevotella sp. PCHR+ko:K06142	2.09487e+07	1.86534e+08	1.10501e+07	8.09252e+07	1.67116e+07	3.50474e+06	1.04703e+07	1.52268e+07	1.07376e+07	215291	3.91346e+07	6.44825e+06	1.70025e+07	1.36592e+07	3.68875e+07	2.52872e+07	0	0	1.2092
Prevotella sp. PCHR+ko:K07217	4.0011e+08	6.91565e+06	1.06955e+08	6.18975e+08	2.03055e+08	2.87119e+08	2.80758e+08	4.27369e+08	5.16092e+07	2.64745e+08	4.74933e+08	3.6524e+08	6.05644e+08	1.96063e+08	4.79334e+08	5.38717e+08	0	0	-0.352404
Prevotella sp. PCHR+ko:K07263	3.60239e+07	4.52749e+06	1.44063e+06	2.48318e+07	1.25048e+07	4.61738e+06	1.40525e+07	9.59079e+06	1.32997e+07	4.53354e+06	1.62168e+07	5.67127e+06	1.49029e+07	5.52011e+06	1.50557e+07	1.52406e+07	0	0	0.250471
Prevotella sp. PCHR+ko:K07275	5.81596e+07	0	3.52919e+07	3.86539e+06	7.38445e+07	1.41754e+08	1.02333e+08	9.32638e+07	9.03505e+07	64486770	9.4555e+07	6.99695e+07	4.31328e+07	5.9402e+07	9.8718e+07	5.53323e+07	1	0	-0.179651
Prevotella sp. PCHR+ko:K08191	0	0	0	0	0	0	0	0	0	0	0	0	0	0	0	0	8	8	0
Prevotella sp. PCHR+ko:K12057	3.90286e+07	8.95347e+06	2.23858e+07	2.32596e+07	2.90853e+07	2.68898e+07	3.06466e+07	4.52517e+07	8.66762e+06	3.44489e+07	2.63901e+07	2.95813e+07	1.46805e+07	1.98811e+07	6.2248e+06	3.347e+07	0	0	0.379478
Prevotella sp. PCHR+ko:K21470	0	1.5529e+07	0	0	0	2.88971e+06	3.03883e+07	7.16106e+06	0	0	1.40092e+07	0	0	0	0	0	4	7	1.99761
Prevotella sp. PCHR+ko:K21572	2.81228e+07	1.05227e+07	3.19216e+06	6.07154e+07	4.15056e+07	1.48314e+07	4.95817e+07	5.13367e+07	3.78724e+07	4.6566e+07	3.0594e+07	2.42454e+07	2.97847e+07	2.65261e+07	3.75567e+07	5.02526e+07	0	0	-0.125378
Prevotella sp. PMUR+ko:K00849	4.73103e+06	0	0	0	1.55107e+07	1.16951e+07	5.93689e+06	7.86163e+06	866375	3198416	5.01618e+06	762845	3.09437e+06	0	1.23647e+06	0	3	2	1.68943
Prevotella sp. PMUR+ko:K00927	5.33845e+08	1.26746e+08	5.34092e+08	3.37295e+08	1.75656e+08	1.35998e+08	2.26912e+08	2.14559e+08	2.65766e+08	1.645e+08	1.37263e+08	7.9734e+07	2.58427e+08	2.71751e+08	4.84179e+08	1.81912e+08	0	0	0.309786
Prevotella sp. PMUR+ko:K01051	4.17525e+07	6.94231e+06	0	0	1.73219e+07	1.68771e+07	2.86216e+07	2.17519e+07	1.93135e+07	1.40802e+07	2.1808e+07	1.33753e+07	8.74316e+06	1.68165e+07	8.83624e+06	1.09572e+07	2	0	0.226161
Prevotella sp. PMUR+ko:K03561	5.45562e+07	1.55876e+07	3.68433e+07	1.29172e+07	4.31913e+07	8.47989e+07	8.75778e+07	1.4283e+08	2.81683e+07	77831078	2.97206e+07	7.73037e+07	2.17716e+07	5.88155e+07	1.81838e+06	2.51444e+07	0	0	0.577256
Prevotella sp. PMUR+ko:K07078	1.08594e+06	0	2.58199e+06	0	0	0	0	0	0	0	3.63513e+06	0	2.38635e+06	0	1.30851e+06	4.34745e+06	6	4	-1.66853
Prevotella sp. PROD+ko:K21449	1.17428e+08	0	9.90992e+07	2.70455e+07	5.91058e+07	6.66992e+07	9.92657e+07	9.97877e+07	4.19707e+07	6.72678e+07	1.34325e+08	8.19114e+07	1.02744e+08	1.39762e+07	7.65801e+07	7.41005e+07	1	0	-0.0607429
Prevotella sp. PROD+ko:K21572	4.79364e+06	798306	4.87866e+06	7.80576e+06	1.6738e+07	5.43559e+06	1.08842e+08	2.17431e+08	8.6931e+07	2.2224e+08	4.30375e+07	1.66596e+07	1.01791e+07	8.45128e+07	1.19008e+07	1.82574e+07	0	0	-0.428985
Prevotella sp. PROD+ko:K21573	1.60323e+06	0	0	0	8.70352e+06	7.78771e+06	4.29101e+07	6.98947e+07	3.03336e+06	6.99985e+07	2.34023e+06	0	956613	2.92743e+07	1.00799e+06	0	3	2	0.296081
Pseudoflavonifractor sp. 524-17+ko:K02406	4.59675e+09	2.99245e+09	5.13956e+09	5.79962e+09	3.58242e+09	1.88786e+09	3.47159e+09	2.35964e+09	3.95675e+09	2965352348	3.5419e+09	3.61006e+09	4.82857e+09	3.92426e+09	5.58097e+09	2.6769e+09	0	0	-0.0594484
Pseudoflavonifractor sp. 60+ko:K02027	3.40868e+08	3.89783e+08	2.50612e+08	3.65674e+08	1.38228e+08	8.99776e+07	1.72227e+08	1.36427e+08	5.5326e+08	7.61851e+07	2.17832e+08	2.57445e+08	2.81788e+08	3.47328e+08	8.38228e+08	1.70166e+08	0	0	-0.541706
Pseudoflavonifractor sp. 60+ko:K02406	6.42665e+07	2.73181e+07	1.49761e+08	1.02538e+08	4.59495e+07	3.02682e+07	3.21258e+07	6.7415e+07	1.10865e+08	2.61648e+07	9.98719e+07	9.1705e+07	2.15926e+08	1.61717e+08	1.53733e+08	8.28895e+07	0	0	-0.859533
Pseudoflavonifractor sp. 60+ko:K03315	4.89051e+06	0	3.39569e+07	0	4.17507e+06	2.94016e+06	4.50866e+06	2.30955e+06	4.16315e+06	4.44357e+06	2.8886e+06	4.05524e+06	3.53563e+06	0	4.87755e+06	2.39212e+06	2	1	1.00167
Pseudoflavonifractor sp. 60+ko:K03612	6.69856e+06	2.66971e+07	1.65075e+06	9.28874e+06	1.92116e+06	9.24499e+06	1.47952e+07	5.97794e+06	6.28769e+06	0	2.69169e+06	6.3862e+06	5.24857e+06	1.64534e+07	4.80309e+06	0	0	2	0.865137
Pseudoflavonifractor sp. 60+ko:K11688	4.9096e+06	0	4.79571e+06	0	0	3.05139e+06	0	1.71999e+06	6.48998e+06	2.06017e+06	5.61524e+06	0	1.61523e+06	4.73689e+06	6.76948e+06	3.77653e+06	4	1	-1.10107
Pseudoflavonifractor sp. 60+ko:K17318	1.77965e+08	2.32712e+08	1.66903e+08	2.42433e+08	1.76168e+08	7.06364e+07	1.97036e+08	1.82702e+08	3.85473e+08	6.45023e+07	1.19537e+08	1.51457e+08	1.84266e+08	3.49034e+08	4.29252e+08	1.74115e+08	0	0	-0.360846
Rattus norvegicus+ko:K04525	2.18146e+08	2.36704e+08	2.85792e+08	4.91372e+08	2.65746e+08	2.36195e+08	1.59139e+08	2.49161e+08	1.86262e+08	2.34814e+08	1.7283e+08	3.48648e+08	2.40796e+08	1.59629e+08	3.1126e+08	3.47868e+08	0	0	0.0976109
Rattus norvegicus+ko:K05230	8.81749e+06	3.0743e+07	1.44927e+08	0	2.88168e+07	2.91641e+07	4.27855e+06	1.08426e+07	1.01972e+08	2.47376e+07	8.18806e+06	2.20816e+07	4.08647e+06	1.04679e+07	8.79826e+06	1.00933e+07	1	0	0.435831
Rattus norvegicus+ko:K06554	3.94194e+06	0	3.30203e+06	0	2.43093e+06	1.81287e+06	3.55238e+06	1.88461e+06	3.96135e+06	2353197	1.33715e+06	850785	0	1.14897e+06	1.20491e+07	7.77978e+06	2	1	-0.800326
Rattus norvegicus+ko:K06751	1.29624e+07	659143	6.83842e+06	3.89314e+06	2.15858e+06	1.76656e+07	1.85473e+06	8.30605e+06	1.51313e+07	1.04232e+07	1.0169e+07	7.69738e+06	1.76587e+07	1.02722e+07	1.33192e+08	1.75416e+07	0	0	-2.03092
Rattus norvegicus+ko:K10789	2.64501e+06	3.2469e+06	2.06849e+06	1.25764e+07	0	0	3.27127e+06	7.15085e+07	1.48577e+06	0	0	6.2202e+06	4.59531e+06	1.81463e+06	1.4263e+06	0	2	3	2.61591
Rattus norvegicus+ko:K13912	2.37913e+08	6.85862e+08	4.04486e+08	7.11584e+07	5.70108e+08	4.84076e+08	3.4281e+08	3.45067e+08	2.79754e+08	4.68381e+08	9.3057e+07	4.16652e+08	1.26473e+08	2.31865e+08	2.89467e+08	1.41012e+08	0	0	0.61817
Rattus norvegicus+ko:K13966	2.12505e+06	0	0	1.35225e+07	1.967e+06	4.87546e+06	3.03993e+06	0	0	4.29729e+06	4.24438e+06	3.0068e+06	2.70346e+06	0	941517	3.61064e+06	3	2	0.44098
Rattus norvegicus+ko:K17298	3.51291e+08	2.874e+08	3.34056e+08	4.91938e+08	2.29288e+08	2.34674e+08	2.51561e+08	1.89421e+08	5.62737e+08	2.11708e+08	3.04557e+08	1.16547e+08	2.41853e+08	1.73499e+08	5.62753e+08	2.74505e+08	0	0	-0.0470361
Rattus norvegicus+ko:K22017	0	0	1.36637e+06	0	0	0	0	0	0	0	0	0	1.3833e+06	0	4.59174e+06	0	7	6	-2.12211
Romboutsia ilealis+ko:K01207	0	4.67326e+06	0	7.34064e+06	0	0	0	0	0	0	1.03733e+06	0	0	0	0	0	6	7	3.52363
Romboutsia ilealis+ko:K01714	0	1.18126e+07	0	1.24282e+08	0	1.8633e+06	6.97065e+06	1.17674e+07	3.24788e+06	6.28461e+06	1.86487e+06	1.88723e+07	9.63883e+06	3.54059e+06	7.05341e+06	2.25057e+06	3	0	1.57049
Romboutsia ilealis+ko:K06333	2.59757e+07	8.36133e+07	1.09558e+08	5.25695e+07	3.15384e+07	3.72784e+07	3.87338e+07	7.93652e+07	2.25917e+07	82814950	9.8872e+07	1.78983e+08	1.84174e+08	2.79594e+07	4.16974e+07	1.20596e+08	0	0	-0.724258
Romboutsia ilealis+ko:K07273	1.69135e+07	3.54262e+07	1.36444e+08	6.08872e+08	1.17156e+07	4.56412e+07	5.10323e+07	1.00287e+08	8.06584e+07	7.59413e+07	6.14543e+07	1.88787e+08	8.76654e+07	5.65005e+07	6.84791e+07	6.19224e+07	0	0	0.562508
Romboutsia ilealis+ko:K12976	6.65696e+06	2.97995e+07	2.159e+07	1.1172e+08	3.3902e+06	1.32821e+07	7.27176e+06	9.9748e+06	2.03806e+07	9.76215e+06	1.16266e+07	3.82818e+07	6.19886e+06	3.18904e+06	3.8609e+06	9.52698e+06	0	0	0.986072
Roseburia sp. 1XD42-69+ko:K01835	4.81638e+06	0	4.40085e+06	0	1.18094e+07	2.79195e+06	3.63669e+06	1.78205e+06	1.4049e+07	0	1.24662e+07	6.20495e+06	3.65598e+06	1.17088e+07	2.3037e+07	1.05409e+07	2	1	-1.48162
Roseburia sp. 1XD42-69+ko:K01951	1.39072e+07	3.18116e+06	5.8482e+06	1.4038e+06	1.69298e+07	2.6184e+07	1.10287e+07	4.06425e+06	2.26207e+07	1.51258e+07	2.56405e+07	7.00734e+06	1.08415e+07	5.7197e+06	1.57503e+07	2.51681e+07	0	0	-0.631382
Roseburia sp. 1XD42-69+ko:K02407	7.82173e+07	0	0	0	5.96528e+07	0	5.39539e+07	5.63944e+07	0	161877664	0	1.03345e+08	1.53345e+08	1.13425e+08	2.60624e+07	1.90777e+08	4	2	-1.593
Roseburia sp. 1XD42-69+ko:K02440	2.12067e+06	1.57318e+07	0	0	2.18152e+07	0	3.72006e+06	0	7.7272e+06	0	0	0	1.14545e+06	0	0	0	4	6	2.28882
Roseburia sp. 1XD42-69+ko:K10117	0	0	0	0	0	1.38311e+06	0	3.3155e+06	5.6454e+06	0	1.62451e+06	2.82993e+06	2.71748e+06	1.65811e+06	1.14606e+07	1.20258e+07	6	1	-3.01209
Roseburia sp. CAG:100+ko:K02406	1.5531e+08	1.26272e+09	2.21511e+09	4.94809e+08	1.48549e+09	2.23959e+08	1.5577e+08	9.13624e+07	1.53851e+09	1.26705e+08	4.7349e+08	1.20156e+08	2.21188e+08	1.3219e+08	7.53114e+08	3.35113e+08	0	0	0.717435
Roseburia sp. CAG:100+ko:K17318	0	0	3.29005e+06	0	0	0	0	1.93819e+06	2.92662e+07	0	1.9231e+06	4.58963e+06	0	0	7.41656e+06	1.66659e+06	6	3	-3.09915
Ruminococcus albus+ko:K01625	6.09353e+06	5.10095e+06	0	0	0	7.00055e+06	0	0	1.85879e+07	7.66757e+06	0	3.34826e+06	6.6068e+06	8.25468e+06	1.42076e+07	0	5	2	-1.68871
Ruminococcus albus+ko:K01728	6.79e+07	0	2.95757e+07	1.68894e+07	9.17117e+07	9.72369e+07	1.18746e+08	1.98484e+08	8.94768e+06	1.50274e+08	9.98128e+07	8.77102e+07	7.03543e+07	7.91835e+07	981085	1.24332e+08	1	0	-0.00244283
Ruminococcus albus+ko:K01815	689813	0	1.76294e+06	3.1314e+06	2.27629e+06	4.22245e+06	3.28806e+06	0	2.33996e+06	0	0	0	2.27073e+06	0	0	3.69425e+06	2	5	0.887527
Ruminococcus flavefaciens+ko:K00336	5.23197e+07	4.6297e+07	2.04223e+07	1.49225e+07	5.71419e+07	5.36267e+07	1.78094e+07	2.7038e+07	3.78884e+07	5.10725e+07	1.38305e+07	1.4971e+07	1.93035e+07	2.05013e+07	1.27785e+07	2.03338e+07	0	0	0.602781
Ruminococcus flavefaciens+ko:K00694	1.05755e+07	1.30983e+07	1.55982e+07	7.78356e+07	1.26428e+07	5.67104e+06	1.24653e+07	1.9388e+06	1.46614e+07	1.12039e+07	0	5.34948e+06	1.40122e+07	5.84241e+06	3.39311e+07	4.18141e+06	0	1	0.748408
Ruminococcus flavefaciens+ko:K00927	1.87596e+07	5.78906e+06	0	1.01657e+07	1.27924e+07	1.74851e+07	1.6871e+07	1.40291e+07	8.48798e+06	2.09672e+07	2.02251e+07	0	1.77865e+07	1.21951e+07	1.47617e+07	1.63769e+07	1	1	-0.208466
Ruminococcus flavefaciens+ko:K00945	1.84038e+06	8.10407e+06	0	0	1.89093e+07	2.13087e+07	1.69894e+06	3.7091e+06	1.53738e+07	2.30391e+07	1.7711e+07	2.36609e+07	8.73058e+06	2.37547e+07	2.91359e+06	6.72535e+06	2	0	-1.1333
Ruminococcus flavefaciens+ko:K01179	2.09181e+08	3.42747e+07	1.41184e+08	4.32869e+08	6.11046e+07	5.22524e+07	4.32337e+07	4.80028e+07	7.91317e+07	8.30606e+07	1.03507e+08	1.08375e+08	8.57661e+07	4.07249e+07	3.99216e+07	8.42684e+07	0	0	0.71017
Ruminococcus flavefaciens+ko:K01218	1.08638e+07	0	2.07359e+06	3.80204e+06	2.30895e+07	2.10701e+07	0	8.94321e+06	0	1.29711e+07	0	4.83384e+06	1.36744e+07	2.17877e+06	0	0	2	4	1.05297
Ruminococcus flavefaciens+ko:K01714	2.77766e+07	9.59017e+06	5.60979e+06	3.53555e+06	1.68846e+07	1.00102e+07	9.51383e+06	6.48968e+06	8.15475e+06	10626823	2.83796e+06	9.93805e+06	1.20998e+07	1.07155e+07	5.96778e+06	2.84143e+06	0	0	0.500873
Ruminococcus flavefaciens+ko:K01728	2.24778e+06	1.69375e+06	5.92509e+06	2.43498e+07	0	6.98321e+06	0	1.04003e+07	3.86685e+06	9000514	1.98912e+07	1.07143e+07	2.70562e+07	1.34735e+07	7.68013e+06	3.0161e+07	2	0	-1.23946
Ruminococcus flavefaciens+ko:K01810	9.02262e+06	0	1.66216e+06	1.35179e+06	6.33297e+06	9.49508e+06	4.25881e+06	3.33568e+06	4.99011e+06	13908261	567454	2.46491e+06	9.84702e+06	2.54572e+06	5.07777e+06	5.01405e+06	1	0	-0.324835
Ruminococcus flavefaciens+ko:K01867	8.27528e+06	0	5.74971e+06	0	2.25251e+07	1.32823e+07	3.6887e+06	5.40831e+06	1.89524e+06	9399460	1.89171e+06	7.01165e+06	6.25814e+06	0	0	0	2	3	1.15514
Ruminococcus flavefaciens+ko:K01915	2.94657e+07	0	1.97773e+07	1.4151e+06	4.67419e+07	8.61987e+07	1.51019e+07	1.93444e+07	1.35224e+07	4.50836e+07	6.24818e+07	2.00301e+07	1.57198e+07	5.53448e+07	2.83223e+06	6.33773e+07	1	0	-0.352481
Ruminococcus flavefaciens+ko:K02111	1.56349e+06	3.32064e+06	0	3.32253e+06	1.41164e+06	0	0	0	0	0	0	0	0	0	0	0	4	8	10.2328
Ruminococcus flavefaciens+ko:K02279	6.80703e+06	4.15491e+07	4.24573e+07	3.36547e+07	3.0519e+07	5.46027e+07	2.93663e+07	1.55571e+07	5.90126e+07	61906004	2.99035e+07	5.02989e+07	4.71653e+07	4.05823e+07	8.26696e+06	3.12443e+07	0	0	-0.367615
Ruminococcus flavefaciens+ko:K02280	8.31759e+08	4.39914e+08	7.11121e+08	8.20814e+08	1.5691e+09	1.22961e+09	6.42724e+08	3.81358e+08	5.49704e+08	1.15921e+09	4.45523e+08	5.84422e+08	6.74133e+08	2.46101e+08	1.96524e+08	3.8888e+08	0	0	0.642628
Ruminococcus flavefaciens+ko:K02647	1.36315e+07	2.0451e+07	7.72626e+06	6.5289e+06	1.51754e+07	2.34525e+07	1.00615e+07	2.14286e+07	1.37822e+07	16180343	1.5985e+07	3.05947e+07	1.12333e+07	1.80761e+07	4.48142e+06	9.67471e+06	0	0	-0.0187811
Ruminococcus flavefaciens+ko:K02652	0	0	1.87512e+06	0	9.76734e+06	9.47317e+06	0	2.0597e+06	0	4268913	0	2.08382e+06	1.87722e+06	0	0	0	4	5	1.49273
Ruminococcus flavefaciens+ko:K02669	8.43669e+06	0	1.95009e+06	1.68123e+06	1.47309e+07	1.20135e+07	3.21743e+06	0	2.64263e+06	9.80303e+06	1.02491e+06	0	1.20815e+07	0	0	0	2	4	0.717799
Ruminococcus flavefaciens+ko:K02864	7.41975e+07	1.77341e+07	1.38346e+07	2.6071e+07	8.52294e+07	8.91869e+07	3.3824e+07	1.88809e+07	5.23518e+07	6.58428e+07	7.22704e+07	1.33593e+07	9.25167e+07	5.05328e+07	5.56711e+07	4.75421e+07	0	0	-0.326381
Ruminococcus flavefaciens+ko:K02876	1.15926e+07	0	1.04885e+06	0	7.31915e+06	9.22162e+06	2.65733e+06	1.33078e+06	2.57313e+06	3.16794e+06	2.44708e+06	0	1.26321e+06	942893	1.86021e+07	0	2	2	0.193971
Ruminococcus flavefaciens+ko:K02881	0	0	2.89746e+06	0	6.59073e+06	1.22581e+07	0	1.83433e+06	0	4575922	0	1.04994e+06	1.82232e+06	0	0	0	4	5	1.66158
Ruminococcus flavefaciens+ko:K02884	1.02936e+07	6.87685e+06	7.47986e+06	0	2.85267e+07	4.46666e+07	2.48682e+07	1.85273e+07	4.69168e+06	2.03062e+07	4.70543e+06	1.68955e+07	6.02778e+06	2.81719e+07	0	4.76393e+06	1	1	0.723036
Ruminococcus flavefaciens+ko:K02886	1.637e+07	0	0	0	4.9539e+06	4.35407e+06	5.69093e+06	1.74561e+06	1.03341e+07	10406943	8.05712e+06	7.90201e+06	1.19864e+07	9.63547e+06	0	1.03056e+07	3	1	-1.05115
Ruminococcus flavefaciens+ko:K02887	2.21675e+06	0	3.44421e+06	0	3.4604e+06	4.1648e+06	2.71032e+06	0	5.9327e+06	3.24098e+06	1.02291e+06	3.78808e+06	2.24592e+06	1.05268e+07	0	0	3	2	-0.741889
Ruminococcus flavefaciens+ko:K02895	6.24673e+06	7.77855e+06	0	2.73209e+06	1.73004e+07	1.98549e+07	5.43112e+06	2.57426e+06	9.32477e+06	7.89224e+06	4.9933e+06	6.8026e+06	2.22362e+06	2.22162e+07	0	5.46553e+06	1	1	0.0716362
Ruminococcus flavefaciens+ko:K02906	0	0	8.38599e+06	0	0	0	0	1.36518e+07	7.57282e+06	0	9.35305e+06	1.48041e+07	0	0	0	1.03548e+07	6	4	-0.933068
Ruminococcus flavefaciens+ko:K02933	0	0	0	0	0	0	0	0	1.58723e+06	0	9.01808e+06	1.58301e+06	4.29723e+06	3.42912e+06	0	2.83058e+06	8	2	-11.4738
Ruminococcus flavefaciens+ko:K02952	4.72805e+06	1.64412e+07	1.56415e+07	3.24996e+07	2.79166e+07	2.6558e+07	4.84305e+06	0	3.63299e+07	2.26239e+07	8.84186e+06	9.6907e+06	1.26741e+07	1.24658e+07	1.39937e+07	1.0414e+07	1	0	0.0179891
Ruminococcus flavefaciens+ko:K02986	1.09483e+07	1.03413e+07	5.092e+06	0	2.17857e+07	2.5358e+07	9.64574e+06	6.50705e+06	3.29073e+06	1.77641e+07	2.24342e+06	8.61792e+06	0	1.20882e+06	7.47254e+06	8.06602e+06	1	1	0.881805
Ruminococcus flavefaciens+ko:K03530	1.01924e+07	1.78979e+06	9.33996e+06	0	0	7.43697e+06	0	0	0	9385209	2.03843e+07	4.7069e+06	2.09901e+07	9.51578e+06	0	1.59796e+07	4	2	-1.49297
Ruminococcus flavefaciens+ko:K03531	7.5163e+06	1.76751e+06	0	1.29235e+07	4.37331e+06	6.00761e+06	2.403e+06	0	0	0	2.12215e+07	2.26513e+06	1.96108e+07	1.11882e+06	0	9.3191e+06	2	3	-0.613387
Ruminococcus flavefaciens+ko:K03587	2.87827e+07	0	0	0	3.75422e+06	1.92395e+06	5.98003e+06	6.71552e+06	0	15778779	1.37374e+06	6.90196e+06	0	0	2.30658e+06	1.49529e+06	3	3	0.759277
Ruminococcus flavefaciens+ko:K12132	5.27169e+08	1.75238e+08	2.70062e+08	6.72726e+08	5.14039e+08	4.62981e+08	1.93588e+08	1.85228e+08	2.32604e+08	4.63725e+08	2.22977e+08	2.41302e+08	2.65356e+08	1.6423e+08	7.58569e+07	1.15647e+08	0	0	0.752203
Ruminococcus flavefaciens+ko:K15125	0	0	3.65485e+06	0	0	0	6.93357e+06	2.18231e+07	0	0	1.57278e+07	3.44063e+06	1.19856e+07	1.83013e+06	0	1.00769e+07	5	3	-0.409787
Ruminococcus flavefaciens+ko:K15921	2.58847e+07	0	9.59306e+06	635434	2.6423e+07	2.75148e+07	1.03551e+07	5.80182e+06	5.73475e+06	2.98e+06	8.93699e+06	7.23782e+06	9.71148e+06	5.16691e+06	1.13954e+07	7.80209e+06	1	0	0.848864
Ruminococcus sp. CAG:254+ko:K01179	9.5068e+07	6.29628e+07	4.3586e+08	1.08438e+09	1.55456e+08	1.97635e+08	5.53863e+08	9.43603e+08	3.16517e+08	1.56326e+08	1.05253e+09	4.69939e+08	2.16966e+08	1.80654e+08	8.52819e+07	8.85598e+08	0	0	0.0690912
Ruminococcus sp. CAG:254+ko:K01728	3.9761e+06	5.19246e+07	5.4349e+06	2.4513e+07	8.42225e+06	3.00588e+06	8.28809e+06	2.11013e+07	4.80084e+06	1.20719e+07	0	2.38549e+07	2.71507e+07	5.46756e+06	4.2362e+07	0	0	2	0.130535
Ruminococcus sp. CAG:254+ko:K02864	0	0	2.6741e+06	3.03666e+06	8.78954e+06	8.38639e+06	0	0	2.54925e+06	5578105	831349	0	0	4.32777e+06	0	0	4	4	0.784186
Ruminococcus sp. CAG:254+ko:K02986	2.30334e+06	0	2.0152e+06	3.72662e+06	0	0	1.56854e+06	4.92789e+06	9.72659e+06	0	4.16743e+06	2.02524e+06	1.49042e+06	3.85285e+07	0	8.0964e+06	3	2	-2.13805
Ruminococcus sp. CAG:254+ko:K05970	1.41247e+06	0	0	0	0	0	0	1.71947e+06	0	0	7.27206e+06	1.30524e+06	957745	0	0	5.47841e+06	6	4	-2.25822
Turicibacter sp. TS3+ko:K00134	0	2.13563e+07	0	4.03006e+07	0	0	0	0	0	0	0	0	0	0	0	0	6	8	12.9122
Turicibacter sp. TS3+ko:K00927	0	9.56462e+06	0	9.80048e+06	0	1.01191e+07	0	7.96899e+06	0	0	0	2.71811e+06	7.52565e+06	0	0	3.27971e+06	4	5	1.46908
Turicibacter sp. TS3+ko:K01448	1.22972e+06	1.36094e+07	0	1.60426e+07	0	1.6402e+07	3.30488e+07	7.15448e+07	2.39025e+06	1.35937e+07	9.95225e+06	5.8966e+07	4.92192e+06	0	1.92184e+06	0	2	2	0.72714
Turicibacter sp. TS3+ko:K02072	0	0	0	2.55077e+07	0	0	0	0	594895	0	0	0	0	550318	0	0	7	6	4.46765
Turicibacter sp. TS3+ko:K02935	1.80991e+07	1.1814e+07	4.90178e+06	4.61234e+07	1.64516e+07	1.15316e+07	9.78473e+06	8.30123e+06	0	12085150	3.40428e+06	2.88358e+06	1.04483e+07	6.15806e+06	0	2.31993e+06	0	2	1.76747
Turicibacter sp. TS3+ko:K03704	8.47132e+06	0	0	6.67348e+07	0	7.97877e+06	6.12217e+06	0	5.70597e+06	9268745	0	0	0	0	0	0	4	6	2.5756
Turicibacter sp. TS3+ko:K06334	0	0	0	4.60687e+07	0	6.05346e+06	1.30194e+07	1.47816e+07	624942	1.84478e+06	8.55773e+06	1.25874e+07	5.80385e+06	0	4.56925e+06	1.11408e+06	4	1	1.18688
Turicibacter sp. TS3+ko:K06343	0	1.13411e+07	0	0	0	0	0	0	0	0	0	0	0	0	0	0	7	8	10.4703
Turicibacter sp. TS3+ko:K06418	6.64496e+06	1.05202e+08	8.05057e+07	9.56903e+08	4.53977e+06	1.32122e+08	2.58362e+08	3.84215e+08	3.58995e+07	72131027	1.12225e+08	2.29497e+08	9.19617e+07	1.89914e+07	7.39173e+07	3.85768e+07	0	0	1.51836
uncultured bacterium+ko:K01999	5.53854e+07	0	3.17451e+07	8.65538e+06	2.11803e+08	4.31613e+08	6.24449e+06	3.47278e+07	9.30732e+07	121096924	3.17515e+08	555265	4.50793e+07	5.21631e+07	1.62033e+07	3.13691e+07	1	0	0.204521
uncultured bacterium+ko:K02406	3.35626e+08	9.23502e+08	2.28911e+08	4.32482e+08	1.56494e+09	1.33832e+09	2.72102e+08	1.44855e+08	6.376e+08	3.45536e+08	1.86481e+08	6.69468e+08	1.19855e+08	4.38622e+07	7.83879e+08	7.69742e+08	0	0	0.559344
uncultured bacterium+ko:K07407	0	0	0	0	0	1.07639e+07	1.12079e+07	1.91441e+07	4.90532e+06	11014632	1.07136e+06	4.59792e+07	6.96536e+06	0	0	0	5	3	-0.766219
uncultured Flavonifractor sp.+ko:K05349	9.49209e+06	0	9.41454e+06	0	0	0	3.50412e+06	6.53987e+06	5.27395e+06	0	848817	4.78215e+06	3.51463e+06	6.73747e+06	1.41357e+07	1.98392e+06	4	1	-0.364588
uncultured Flavonifractor sp.+ko:K20276	0	7.60856e+06	0	7.34696e+06	0	0	0	0	0	0	0	0	0	0	0	0	6	8	10.8692
uncultured Muribaculaceae bacterium+ko:K03924	5.41889e+07	3.01143e+06	9.06987e+07	6.00546e+07	6.4103e+07	6.3172e+07	6.95158e+07	6.18636e+07	2.93255e+07	53292023	6.63425e+07	4.68964e+07	5.53867e+07	5.4048e+07	8.71397e+06	8.59814e+07	0	0	0.222256
uncultured Muribaculaceae bacterium+ko:K21571	0	2.78087e+06	4.9725e+06	1.216e+07	8.52943e+06	5.06446e+06	2.11906e+07	8.2299e+07	4.15746e+06	0	1.1227e+07	2.6841e+07	6.191e+06	1.45167e+07	0	1.7319e+07	1	2	0.77147
uncultured Muribaculaceae bacterium+ko:K21572	2.07215e+07	575724	4.67296e+07	8.79746e+07	8.28608e+07	5.94742e+07	1.04499e+08	2.07543e+08	9.2522e+07	1.73482e+07	1.19065e+08	1.26303e+08	2.73299e+07	4.60934e+07	7.6506e+07	1.60114e+08	0	0	-0.12426
uncultured Muribaculaceae bacterium+ko:K21573	2.28796e+06	6.86504e+06	2.01015e+07	2.24679e+06	1.61099e+07	6.86646e+06	7.52409e+07	9.64303e+07	9.51037e+06	5.6627e+06	1.16932e+07	2.41697e+07	1.2913e+07	1.28394e+07	5.46959e+06	917654	0	0	1.44295
uncultured Spirochaetaceae bacterium+ko:K00134	2.7801e+07	1.55204e+06	1.67032e+06	0	9.71999e+06	8.25599e+06	2.18064e+07	4.78178e+06	4.19241e+07	9.9079e+06	4.59709e+06	1.1373e+07	7.4254e+06	1.66609e+07	4.01997e+07	1.41728e+07	1	0	-0.952249
uncultured Spirochaetaceae bacterium+ko:K00854	6.0316e+06	4.81993e+06	6.23774e+06	8.78146e+06	4.78505e+06	8.01002e+06	0	7.55905e+06	2.47474e+07	0	0	0	1.58315e+06	8.38928e+06	7.43351e+06	2.08184e+06	1	3	0.0634626
uncultured Spirochaetaceae bacterium+ko:K01989	4.35242e+06	0	0	0	1.49838e+06	2.39506e+06	3.12222e+06	0	1.02743e+07	1.46746e+06	1.78788e+06	0	3.74857e+06	0	1.84078e+07	0	4	3	-1.64968
uncultured Spirochaetaceae bacterium+ko:K03320	1.45329e+07	0	0	0	4.92906e+06	9.49934e+06	8.44298e+06	1.6031e+06	4.41915e+06	2935905	6.06761e+06	2.53869e+06	0	3.79061e+06	8.64234e+06	3.0707e+06	3	1	0.309928
uncultured Spirochaetaceae bacterium+ko:K04078	5.57504e+07	2.45605e+07	2.41205e+07	2.76898e+06	2.17838e+07	4.59028e+07	3.88649e+07	1.41916e+07	7.47111e+07	2.48389e+07	2.13983e+07	3.54481e+07	2.07031e+07	5.9816e+07	3.43415e+07	1.78914e+07	0	0	-0.343123
uncultured Spirochaetaceae bacterium+ko:K06919	6.96933e+06	0	0	0	2.25038e+06	3.81808e+06	0	5.72431e+06	6.39883e+06	0	0	2.48073e+06	1.02029e+06	726265	8.93407e+06	2.17533e+06	4	2	-0.212149
uncultured Spirochaetaceae bacterium+ko:K07003	9.82597e+06	0	3.5979e+06	0	1.94467e+06	6.19393e+06	7.72065e+06	7.70509e+06	5.34724e+06	5.91267e+06	1.73756e+06	5.89597e+06	6.81908e+06	2.86469e+06	2.34614e+07	1.3938e+06	2	0	-0.530554

## Sheet: 33_originale
Species+ProtFam	AL_1	AL_2	AL_3	AL_4	AL_5	AL_6	AL_7	AL_8	TR_1	TR_2	TR_3	TR_4	TR_5	TR_6	TR_7	TR_8	AL_MV	TR_MV	Log Ratio
[Eubacterium] siraeum+ATPase C chain family	#REF!	#REF!	#REF!	#REF!	#REF!	#REF!	#REF!	#REF!	#REF!	#REF!	#REF!	#REF!	#REF!	#REF!	#REF!	#REF!	0	0	0
[Eubacterium] siraeum+IMPDH/GMPR family	5.47298e+06	0	1.20948e+07	2.0854e+06	1.3848e+07	1.57367e+07	5.81163e+06	0	1.24319e+07	3.34048e+06	2.86189e+06	1.00621e+07	0	2.20829e+06	2.46281e+06	4.9754e+06	2	1	0.521686
Acetatifactor muris+Bacterial flagellin family	9.07615e+07	2.64993e+07	4.14284e+07	4.75667e+07	7.04044e+06	5.02519e+06	2.00415e+07	4.22807e+07	2.22146e+08	1.58639e+08	5.15984e+07	2.62504e+07	1.93705e+08	1.37591e+08	2.2474e+08	2.43808e+07	0	0	-1.88842
Acetatifactor muris+Bacterial solute-binding protein 1 family	1.72422e+06	0	1.82259e+06	5.84927e+06	0	0	0	0	2.23894e+07	0	0	0	1.20276e+06	1.08646e+07	1.64528e+07	0	5	4	-2.4368
Acetatifactor muris+SMC family	0	1.09674e+06	0	0	0	0	0	906585	0	1.12067e+06	0	1.18044e+06	1.16725e+06	0	418398	0	6	4	-0.95339
Akkermansia muciniphila+Bacterial histone-like protein family	1.67995e+06	2.01539e+06	925644	0	2.06967e+06	5.47125e+06	0	0	7.77629e+06	1.0798e+07	6.94615e+06	5.41162e+06	1.04147e+07	1.82475e+06	8.15993e+06	4.07898e+07	3	0	-2.92034
Akkermansia muciniphila+Glucosamine/galactosamine-6-phosphate isomerase family	4.00801e+06	857507	3.10994e+07	2.74604e+07	7.52421e+06	2.40647e+06	3.49304e+06	5.68372e+06	4.91822e+06	1.34456e+07	1.74425e+07	5.32532e+06	1.46535e+07	7.79364e+06	1.01166e+07	2.59731e+07	0	0	-0.272146
Akkermansia muciniphila+GroES chaperonin family	1.13856e+07	2.91271e+06	1.86187e+06	0	1.13064e+07	6.0277e+06	2.75831e+06	1.21709e+07	5.68592e+06	18633051	5.68651e+06	2.04756e+07	1.94698e+07	8.67149e+06	3.4829e+06	2.68374e+07	1	0	-1.16966
Akkermansia muciniphila+Universal ribosomal protein uL6 family	0	0	2.52767e+06	0	0	0	0	0	1.50435e+06	0	2.2466e+06	2.53849e+06	1.91533e+06	1.63321e+06	1.06869e+06	7.73475e+06	7	1	-2.87869
bacterium 0.1xD8-71+Bacterial flagellin family	1.72234e+08	4.14557e+08	1.45119e+09	5.35879e+08	5.96902e+07	1.62405e+08	5.69943e+08	2.74066e+07	2.87188e+08	3.72765e+08	3.50043e+08	4.29883e+08	8.96489e+07	2.66896e+08	5.7686e+08	2.33594e+08	0	0	0.380369
bacterium 0.1xD8-71+Flagella basal body rod proteins family	0	3.01516e+06	0	677212	2.63656e+06	1.07756e+06	2.77104e+06	3.36073e+06	4.94502e+06	1.49286e+06	1.64958e+06	0	0	1.78565e+06	0	0	2	4	0.455151
bacterium 0.1xD8-82+Bacterial flagellin family	6.16004e+07	6.93761e+06	3.15437e+08	4.64168e+07	1.11365e+08	1.38331e+06	9.456e+07	1.02871e+08	1.72665e+08	83359421	1.44408e+08	4.59801e+07	5.79133e+07	2.13672e+07	1.65863e+08	8.92992e+07	0	0	-0.076414
bacterium 1xD42-67+Bacterial flagellin family	6.4083e+08	8.53853e+08	8.70342e+08	1.44175e+09	1.81678e+09	4.67478e+08	1.21132e+09	1.38233e+09	6.01885e+08	3.1242e+08	6.91153e+08	1.48154e+09	9.1619e+08	8.35178e+08	9.44477e+08	5.2067e+08	0	0	0.462317
bacterium 1xD42-67+D-isomer specific 2-hydroxyacid dehydrogenase family	5.8321e+06	0	0	0	3.01098e+06	0	4.32862e+06	3.98526e+06	2.33637e+07	2.12239e+06	5.95049e+06	6.6511e+06	5.20126e+06	6.0384e+06	0	2.42701e+06	4	1	-1.59244
bacterium 1xD42-67+Phosphofructokinase type A (PFKA) family	2.52142e+06	0	2.80783e+06	1.2559e+06	3.93376e+06	2.66295e+06	1.75509e+06	1.1226e+06	737651	0	2.69827e+06	2.71158e+06	2.0627e+06	0	1.01618e+06	1.83681e+06	1	2	0.537339
bacterium 1xD42-87+Bacterial flagellin family	5.89532e+09	2.20406e+09	6.08986e+09	5.7649e+09	1.916e+09	1.5704e+09	7.33225e+09	2.22921e+09	3.0128e+09	2.45922e+09	1.8545e+09	2.91359e+09	4.35852e+09	2.36108e+09	9.07974e+09	1.76375e+09	0	0	0.247302
bacterium 1xD42-87+Bacterial solute-binding protein 1 family	8.99906e+07	7.08171e+07	1.01477e+08	1.61774e+07	2.1662e+07	1.02588e+07	1.85193e+07	2.63492e+07	2.54877e+08	3.34626e+07	3.40012e+07	3.74188e+07	4.42593e+07	5.18526e+07	4.82891e+08	1.03915e+07	0	0	-1.41778
bacterium 1xD42-87+Bacterial solute-binding protein 2 family	2.88705e+08	5.91683e+08	3.83775e+08	1.58873e+08	1.52732e+08	1.17194e+08	1.73242e+08	1.0958e+08	1.00518e+09	116649181	2.01489e+08	1.78346e+08	2.48241e+08	2.35259e+08	1.54531e+09	1.45603e+08	0	0	-0.895738
bacterium 1xD42-87+BMP lipoprotein family	0	1.92984e+07	5.78485e+06	1.3837e+07	0	4.71582e+06	6.60765e+06	1.47206e+06	1.11729e+07	7474642	6.10724e+06	8.60092e+06	2.84585e+06	1.29973e+07	1.49561e+07	1.06315e+07	2	0	-0.532102
bacterium 1xD42-87+FKBP-type PPIase family	1.58736e+06	0	0	1.30455e+07	0	0	0	3.1812e+06	6.64568e+06	0	0	1.60811e+07	0	2.59002e+07	0	1.05998e+07	5	4	-1.73278
bacterium 1xD42-87+GreA/GreB family	0	2.64937e+07	6.81048e+06	0	3.17584e+06	1.22606e+07	3.98001e+06	0	4.26452e+06	4.98273e+06	5.25124e+06	0	0	4.45706e+06	6.58649e+06	6.56705e+06	3	2	0.715245
bacterium 1xD42-87+Triosephosphate isomerase family	4.87254e+07	6.38852e+07	4.39992e+07	8.37691e+06	3.30401e+07	1.48668e+07	5.24554e+07	3.90769e+07	9.19214e+07	17970714	4.12183e+07	5.56863e+07	2.94813e+07	4.83406e+07	7.70929e+07	3.06927e+07	0	0	-0.36624
bacterium 1XD8-76+Bacterial ribosomal protein bS6 family	1.66528e+07	0	2.84308e+06	0	3.76198e+06	0	5.14407e+06	8.09201e+06	1.12339e+07	2.27354e+06	5.24661e+06	4.6172e+06	4.58731e+06	6.05919e+06	8.00047e+06	2.89985e+06	3	0	-0.299578
bacterium 1XD8-76+Bacterial solute-binding protein 2 family	1.26263e+07	5.49377e+07	9.09728e+07	8.50809e+07	1.03804e+06	2.69396e+07	1.48214e+07	1.2832e+07	8.34822e+07	0	2.08194e+07	5.77044e+07	2.18373e+07	5.04391e+07	2.84777e+08	2.07436e+07	0	1	-0.85107
bacterium 1XD8-76+BMP lipoprotein family	0	3.36125e+06	0	1.57075e+07	4.15233e+07	1.58742e+07	0	0	0	2.05616e+06	3.3046e+06	8.46988e+06	0	0	4.0083e+07	5.32112e+06	4	3	0.368336
bacterium 1XD8-76+Class II fructose-bisphosphate aldolase family	0	0	0	0	0	0	0	0	0	0	0	0	1.3608e+06	0	1.20402e+07	1.10025e+06	8	5	-10.8247
bacterium 1XD8-76+D-isomer specific 2-hydroxyacid dehydrogenase family	3.91438e+06	1.11375e+07	0	5.36244e+06	0	3.75654e+06	2.30468e+06	6.41737e+06	3.34737e+07	2983707	9.31967e+06	7.41922e+06	2.12305e+06	1.0319e+07	1.77083e+07	1.60772e+07	2	0	-1.59558
bacterium 1XD8-76+Ferritin family	1.54372e+07	0	0	0	9.14822e+06	9.76048e+06	7.43196e+06	1.6822e+07	1.33217e+07	8.87688e+06	1.21642e+07	7.60565e+06	1.32928e+07	4.54042e+06	1.80435e+07	1.49943e+07	3	0	-0.663765
bacterium 1XD8-92+Class II fructose-bisphosphate aldolase family	1.38329e+06	0	0	994624	0	0	0	0	0	0	0	1.10976e+06	0	0	9.41692e+06	890128	6	5	-2.25955
bacterium D16-50+Bacterial flagellin family	1.14523e+09	1.6444e+08	1.65888e+09	2.32419e+09	5.76262e+08	3.03868e+08	5.2999e+08	3.10758e+08	1.07835e+09	4.7172e+08	6.54668e+08	9.72979e+08	9.48095e+08	4.41765e+08	2.28964e+09	4.52906e+08	0	0	-0.059733
bacterium D16-50+Flagella basal body rod proteins family	1.69909e+07	0	2.24433e+06	3.15732e+06	4.39389e+06	0	1.12541e+07	9.34117e+06	1.58513e+07	2.38629e+06	3.97564e+06	1.87841e+07	7.73104e+06	8.80918e+06	3.46221e+06	2.99514e+06	2	0	-0.433563
Bacteroidales bacterium 52_46+Internalin family	6.47499e+06	3.90162e+06	1.78868e+07	1.42429e+07	6.34621e+06	1.81582e+07	1.12229e+07	1.69537e+07	3.14477e+06	1.49683e+07	2.88843e+07	7.87227e+06	9.82407e+06	1.38442e+07	1.10908e+07	3.87586e+07	0	0	-0.431631
Bacteroidales bacterium+TonB-dependent receptor family	2.69781e+07	1.6126e+06	5.04286e+07	2.12864e+07	1.51754e+08	1.02451e+08	1.34886e+08	1.56811e+08	5.27209e+07	9.34086e+07	3.10651e+07	1.76324e+08	2.76157e+07	7.34154e+07	3.55336e+07	6.30163e+07	0	0	0.224455
Bacteroidales bacterium+Type IA topoisomerase family	5.44942e+06	0	0	0	0	0	0	0	0	0	0	0	0	0	0	2.64669e+06	7	7	1.03968
Bacteroidales bacterium+Universal ribosomal protein uS8 family	1.1956e+08	648993	1.57048e+08	4.16063e+07	9.42672e+07	1.01406e+08	9.42646e+07	1.43156e+08	3.25761e+08	78814662	8.78318e+07	9.91825e+07	1.21916e+08	1.22773e+08	3.68983e+08	1.04889e+08	0	0	-0.801005
Bacteroides sartorii+TonB-dependent receptor family	679398	1.478e+06	0	0	1.0788e+07	0	1.33782e+07	1.51822e+07	6.04458e+06	20558952	0	1.46352e+06	1.5623e+06	0	844799	0	3	3	0.445629
Bacteroides sp. CAG:927+Outer membrane OOP (TC 1.B.6) superfamily	6.85414e+07	0	5.94037e+07	1.73691e+08	1.05983e+08	1.05547e+08	9.3135e+07	2.81986e+08	6.98134e+07	53925340	1.68359e+08	7.1089e+07	7.87021e+07	1.62339e+07	7.39304e+07	2.33235e+08	1	0	0.215024
Bacteroides sp. CAG:927+Phosphatidylserine decarboxylase family	2.63022e+08	3.12393e+07	1.93156e+08	3.18235e+08	3.6706e+08	4.27552e+08	3.98284e+08	3.59303e+08	1.86752e+08	3.95085e+08	5.58992e+08	3.38084e+08	4.30096e+08	1.07625e+08	2.49908e+07	5.6073e+08	0	0	-0.142344
Bacteroides sp. CAG:927+TPP enzyme family	0	1.11278e+06	0	0	0	1.32131e+07	8.27687e+06	2.51908e+06	1.53958e+06	5723809	6.67423e+06	1.63036e+06	5.29092e+06	0	0	5.20478e+06	4	2	-0.0530813
Bacteroides xylanolyticus+Bacterial flagellin family	9.70975e+08	6.61565e+08	1.63225e+09	1.72151e+09	1.78886e+09	9.0949e+08	1.1056e+09	7.09235e+08	1.04709e+09	7.5245e+08	9.56333e+08	1.46955e+09	1.23666e+09	1.05745e+09	1.3809e+09	1.16317e+09	0	0	0.0677622
Barnesiella sp. WM24+Universal ribosomal protein uS7 family	2.17346e+06	0	0	0	3.30572e+06	7.19476e+06	3.28887e+06	0	5.73067e+06	3.24519e+06	0	0	941565	0	0	0	4	5	0.686236
Butyricicoccus porcorum+Bacterial ribosomal protein bL12 family	6.1875e+06	1.22458e+07	0	0	5.38967e+06	1.08208e+08	2.10079e+06	1.46602e+06	6.04647e+06	24335039	6.32894e+07	1.9804e+06	0	1.91037e+06	3.50545e+06	2.84251e+07	2	1	0.0664609
Butyricicoccus porcorum+Bacterial solute-binding protein 2 family	5.76768e+07	1.04174e+07	6.85494e+07	3.05743e+07	3.86817e+07	1.77434e+08	5.6357e+07	1.07281e+08	1.83803e+07	4.612e+07	1.26371e+08	1.77982e+07	9.22305e+06	6.99802e+06	4.07373e+07	3.79356e+07	0	0	0.849454
Butyricicoccus porcorum+Bacterial/plant glucose-1-phosphate adenylyltransferase family	0	0	0	0	0	3.73965e+06	0	0	0	0	0	1.12851e+06	0	0	0	0	7	7	1.72138
Butyricicoccus porcorum+ETF alpha-subunit/FixB family	4.2617e+06	355491	1.08988e+06	3.05178e+06	0	4.5195e+07	0	3.65158e+06	8.68324e+06	8.7375e+06	5.76159e+06	0	1.23474e+06	0	0	1.75858e+07	2	3	0.455642
Butyricicoccus porcorum+ETF beta-subunit/FixA family	0	1.1256e+07	0	1.01773e+06	3.68963e+06	2.12749e+08	0	1.32764e+07	4.85909e+07	4.22466e+07	8.17611e+07	1.07404e+07	457779	9.69954e+06	3.98937e+07	5.64315e+07	3	0	-0.260215
Butyricicoccus porcorum+FtsZ family	0	1.07603e+06	747356	1.79949e+06	2.92467e+06	5.5556e+06	5.94057e+06	0	1.78485e+06	0	0	2.87989e+06	0	885272	0	1.38899e+06	2	4	1.37767
Butyricicoccus porcorum+IolE/MocC family	0	0	0	0	0	1.00946e+07	0	0	0	1.4775e+06	4.73658e+06	1.18007e+06	0	0	1.81087e+06	1.98902e+06	7	3	-0.149032
Butyricicoccus porcorum+IolI family	0	0	0	0	0	3.78289e+07	1.98961e+06	0	0	4650792	7.45698e+06	0	420202	0	1.55415e+06	1.29571e+06	6	3	1.37213
Butyricicoccus porcorum+Iron-containing alcohol dehydrogenase family	1.41922e+07	3.99484e+07	5.84152e+06	0	1.48301e+07	1.99259e+08	1.00491e+07	7.70748e+06	5.63476e+07	4.00721e+07	4.81617e+07	2.65133e+07	9.10653e+06	3.89797e+07	8.46144e+07	4.09285e+07	1	0	-0.240317
Butyricicoccus porcorum+Phosphofructokinase type A (PFKA) family	0	0	0	0	0	1.36091e+07	0	1.17617e+06	0	2.92361e+06	8.47137e+06	1.33394e+06	1.00454e+07	2.1748e+06	1.6342e+06	4.28192e+06	6	1	-1.06141
Butyricicoccus porcorum+Thiolase-like superfamily	1.16638e+07	0	0	0	0	2.2279e+07	3.0346e+06	5.35729e+06	1.13343e+07	7594633	3.77276e+06	0	3.74343e+06	0	9.64638e+06	0	4	3	0.230135
Butyricicoccus porcorum+TPP enzyme family	8.92234e+06	4.68389e+07	1.97195e+07	1.95977e+07	1.68577e+07	7.64588e+07	1.56131e+07	6.5879e+06	5.35549e+07	2.4725e+07	1.34451e+07	3.0946e+07	4.80754e+06	2.68051e+07	2.20965e+07	1.84219e+07	0	0	0.112465
Butyricicoccus porcorum+Transketolase family	0	3.38796e+06	1.64478e+06	1.08104e+07	3.5156e+06	1.04391e+08	0	1.44959e+06	2.64783e+06	7.10948e+06	1.89799e+07	7.06223e+06	0	4.07922e+06	3.08927e+06	8.4351e+06	2	1	1.28417
Butyricicoccus porcorum+Triosephosphate isomerase family	704038	0	0	0	0	1.39015e+07	0	0	0	2.72264e+06	5.47589e+06	600565	0	0	0	3.96444e+06	6	4	0.194375
Butyricicoccus porcorum+Universal ribosomal protein uL10 family	0	0	0	4.9842e+06	0	1.76422e+07	0	0	0	0	1.17835e+07	0	0	0	989756	4.72034e+06	6	5	0.371024
Butyricicoccus porcorum+Universal ribosomal protein uL29 family	0	0	0	0	0	1.71978e+07	0	0	0	0	1.94509e+07	0	0	799403	1.92582e+06	3.62817e+06	7	4	-0.585164
Butyricicoccus porcorum+Universal ribosomal protein uS8 family	0	0	0	0	0	0	0	0	0	0	0	0	0	0	0	0	8	8	0
Butyricicoccus sp. 1XD8-22+3-hydroxyacyl-CoA dehydrogenase family	5.49073e+07	1.294e+08	2.6668e+07	5.0391e+07	7.67313e+07	1.8644e+07	7.59893e+07	3.82392e+07	1.20043e+08	5.52053e+07	2.20093e+07	3.43929e+07	5.46779e+07	1.47217e+08	2.86223e+08	5.70022e+07	0	0	-0.721844
Butyricicoccus sp. 1XD8-22+ABC transporter superfamily	1.50198e+07	0	9.43475e+06	0	1.2932e+07	9.89433e+06	1.52006e+07	1.23214e+06	1.29557e+07	8175946	9.42217e+06	1.57223e+07	1.30503e+07	1.03754e+07	1.00165e+06	2.6492e+06	2	0	-0.203227
Butyricicoccus sp. 1XD8-22+ATPase C chain family	1.55124e+06	1.27155e+07	6.60179e+06	6.07307e+06	6.75408e+06	0	2.24729e+06	1.116e+06	2.22715e+07	6.13232e+06	0	2.3695e+06	2.03708e+06	1.37213e+06	5.80388e+07	6.36156e+06	1	1	-1.41132
Butyricicoccus sp. 1XD8-22+Bacterial flagellin family	6.36945e+08	4.4624e+08	5.29022e+08	7.28843e+08	6.23374e+08	1.77989e+08	3.78564e+08	2.89874e+08	7.62227e+08	4.05136e+08	3.09715e+08	3.99494e+08	7.14648e+08	7.41302e+08	1.04641e+09	4.17355e+08	0	0	-0.331804
Butyricicoccus sp. 1XD8-22+Bacterial ribosomal protein bL12 family	5.32908e+07	8.81309e+07	4.09883e+07	7.82163e+07	2.35249e+07	8.06701e+07	4.08714e+07	4.77668e+07	3.57608e+08	41626924	8.68462e+07	3.13372e+07	5.1356e+07	1.42375e+08	3.34149e+08	6.09718e+07	0	0	-1.28664
Butyricicoccus sp. 1XD8-22+Bacterial solute-binding protein 2 family	1.49848e+08	3.37949e+08	1.34039e+08	4.17876e+08	1.25037e+08	5.28129e+07	1.1729e+08	8.35723e+07	6.23311e+08	1.10559e+08	1.46975e+08	1.85771e+08	1.19882e+08	3.41619e+08	2.17476e+09	1.69511e+08	0	0	-1.44893
Butyricicoccus sp. 1XD8-22+Bacterial solute-binding protein 3 family	1.42265e+06	3.16532e+06	930529	0	0	0	2.73667e+06	0	2.23364e+06	1.71438e+06	3.61797e+06	0	1.88849e+06	1.88049e+06	1.21252e+07	1.47492e+06	4	1	-1.59387
Butyricicoccus sp. 1XD8-22+Bacterial solute-binding protein 7 family	9.32405e+07	3.97025e+07	9.97806e+07	9.53732e+07	6.94639e+07	4.61217e+07	6.20435e+07	6.60782e+07	1.6144e+08	1.03215e+08	1.04205e+08	5.09744e+07	6.06557e+07	1.12987e+08	5.49436e+08	1.74819e+08	0	0	-1.20445
Butyricicoccus sp. 1XD8-22+Bacterial/plant glucose-1-phosphate adenylyltransferase family	1.50782e+06	1.14589e+07	1.67687e+06	0	0	0	0	5.29536e+06	2.47376e+07	8267925	0	1.08142e+07	5.30503e+06	7.60016e+06	7.1953e+06	9.75101e+06	4	1	-1.88509
Butyricicoccus sp. 1XD8-22+Class II fructose-bisphosphate aldolase family	6.27112e+06	1.7001e+07	1.84482e+06	0	4.10457e+06	0	4.06908e+06	3.00245e+06	3.03642e+07	0	4.13376e+06	1.52079e+07	7.58245e+06	3.41717e+06	2.98736e+07	1.39104e+07	2	1	-1.52538
Butyricicoccus sp. 1XD8-22+ETF alpha-subunit/FixB family	4.71128e+07	6.44211e+07	1.29956e+07	1.00819e+07	2.08693e+08	1.44968e+08	2.73794e+07	1.64306e+07	6.73174e+07	1.69306e+07	1.06668e+07	1.14347e+08	2.24347e+07	3.88762e+07	6.67313e+07	1.57559e+08	0	0	0.104621
Butyricicoccus sp. 1XD8-22+FliG family	6.13165e+08	0	6.56817e+08	0	4.58061e+08	2.66176e+08	5.18433e+08	3.02716e+08	5.37295e+08	340113056	5.3622e+08	4.89128e+08	6.69043e+08	3.83974e+08	6.94727e+08	2.95173e+08	2	0	-0.486947
Butyricicoccus sp. 1XD8-22+Gfo/Idh/MocA family	0	6.08141e+06	8.48388e+06	1.91472e+07	0	0	0	0	8.32772e+06	0	0	0	1.47409e+06	3.64448e+06	2.60159e+06	0	5	4	1.07052
Butyricicoccus sp. 1XD8-22+Glutamine synthetase family	2.97111e+06	0	0	0	2.74431e+06	0	1.8558e+06	2.26311e+06	9.74821e+06	0	2.65133e+06	7.05434e+06	2.95745e+06	4.25279e+06	2.11003e+06	1.99446e+06	4	1	-1.64476
Butyricicoccus sp. 1XD8-22+Glycosyltransferase 1 family	3.83222e+06	6.67308e+06	4.00829e+06	0	2.32543e+07	3.50732e+07	5.15162e+06	4.68724e+06	1.27965e+07	13053571	7.02326e+06	1.71278e+07	2.24453e+06	1.54898e+07	3.14997e+06	2.09475e+06	1	0	0.180014
Butyricicoccus sp. 1XD8-22+Iron-containing alcohol dehydrogenase family	1.38961e+07	1.4822e+07	1.68012e+07	5.91048e+06	2.11684e+07	2.19297e+06	1.52859e+07	9.41507e+06	8.72578e+07	7.00583e+06	3.84878e+06	1.47672e+07	4.2682e+06	1.94368e+07	6.20855e+07	9.19026e+06	0	0	-1.0629
Butyricicoccus sp. 1XD8-22+Leucine-binding protein family	0	0	0	0	0	0	0	0	4.91333e+06	0	1.27379e+06	0	0	0	2.53836e+07	0	8	5	-11.9467
Butyricicoccus sp. 1XD8-22+Mannitol dehydrogenase family	4.01971e+06	635051	3.00026e+06	3.59108e+06	0	2.95416e+06	0	0	0	3.38433e+06	0	0	3.31527e+06	5.0734e+06	0	8.71352e+06	3	4	-0.528509
Butyricicoccus sp. 1XD8-22+Phosphate acetyltransferase and butyryltransferase family	4.48295e+07	1.24168e+07	2.91461e+06	6.57911e+07	1.27307e+07	2.64438e+07	1.14837e+07	1.12198e+07	7.63701e+06	22231883	1.90188e+07	2.83333e+06	2.04385e+07	6.71015e+06	1.53248e+07	2.24829e+07	0	0	0.686865
Butyricicoccus sp. 1XD8-22+Pyruvate:ferredoxin/flavodoxin oxidoreductase family	1.93937e+08	2.37391e+08	1.66552e+08	9.63071e+07	1.80392e+08	1.72992e+08	2.58325e+08	1.46757e+08	3.51011e+08	1.43368e+08	1.47338e+08	1.49213e+08	1.11315e+08	3.0394e+08	8.65651e+07	1.5249e+08	0	0	0.00738244
Butyricicoccus sp. 1XD8-22+Thiolase-like superfamily	1.35775e+06	0	0	1.70227e+09	2.53296e+06	0	0	5.62629e+06	1.25334e+07	0	0	3.42733e+06	1.95411e+06	497734	3.19613e+06	0	4	3	6.30721
Clostridia bacterium+Bacterial solute-binding protein 3 family	0	1.64584e+07	3.30423e+06	4.18899e+06	3.65534e+07	2.62039e+07	3.90255e+07	2.05051e+07	695388	15719287	5.00804e+06	0	2.00435e+06	1.24818e+06	0	2.8962e+06	1	2	2.40675
Clostridia bacterium+Threonine synthase family	7.45673e+06	2.34563e+06	0	3.54735e+07	7.15717e+06	0	4.21029e+06	0	2.3043e+07	1499892	2.59253e+06	3.93568e+06	7.95044e+06	1.38084e+06	1.48538e+07	3.88915e+06	3	0	-0.062348
Clostridiales bacterium+Adenylate kinase family	3.54182e+06	0	0	1.21706e+06	0	2.66481e+06	0	403841	1.77065e+06	0	1.78143e+07	5.06658e+06	0	1.0167e+07	891062	5.90204e+06	4	2	-2.40916
Clostridiales bacterium+Argininosuccinate synthase family	0	0	0	0	0	0	0	0	0	0	0	0	0	0	0	0	8	8	0
Clostridiales bacterium+Bacterial flagellin family	1.82352e+07	0	1.48847e+07	1.05337e+08	0	0	0	0	2.12005e+06	0	2.70977e+07	2.16485e+06	0	3.86654e+06	6.80836e+06	5.28275e+06	5	2	1.54813
Clostridiales bacterium+Bacterial solute-binding protein 2 family	4.67329e+07	1.10902e+07	5.74272e+06	2.42956e+07	8.46208e+07	8.8681e+07	1.43183e+07	2.44903e+07	2.12888e+07	4.72332e+07	7.80007e+07	9.94917e+06	1.72638e+08	1.9901e+07	1.19713e+08	3.89454e+07	0	0	-0.759047
Clostridiales bacterium+Chaperonin (HSP60) family	0	0	0	7.22142e+06	3.07765e+07	3.85604e+07	0	0	1.02671e+07	0	0	1.97316e+07	1.08866e+06	0	2.68534e+07	2.09642e+07	5	3	-0.043555
Clostridiales bacterium+FtsZ family	9.63316e+06	1.57008e+06	7.61479e+06	0	4.13033e+06	2.01653e+06	3.82038e+06	4.87668e+06	3.03364e+06	5.75728e+06	4.1446e+06	4.19827e+06	5.56582e+06	3.55951e+06	1.46064e+06	3.4984e+06	1	0	0.108707
Clostridiales bacterium+Glycosyl hydrolase 30 family	3.04331e+07	2.78378e+07	3.45531e+06	0	0	2.67995e+07	2.55906e+07	2.37711e+07	1.70543e+07	13335702	7.43991e+07	3.97049e+07	2.9793e+07	3.01913e+07	4.02849e+07	3.44645e+07	2	0	-1.01791
Clostridiales bacterium+Phosphoglycerate kinase family	9.42227e+06	5.71503e+06	0	0	1.33034e+07	0	2.61531e+06	0	9.23419e+06	5075205	3.65136e+06	2.04406e+06	7.35798e+06	2.62004e+06	2.17207e+07	5.69931e+06	4	0	-0.886077
Clostridiales bacterium+RutC family	4.2565e+06	0	0	0	0	0	0	0	3.62785e+06	0	0	898120	1.65077e+06	0	6.15408e+06	3.45062e+06	7	3	-1.88851
Clostridium sp. CAG:1024+Tetrahydrofolate dehydrogenase/cyclohydrolase family	4.3389e+06	0	6.4965e+06	0	1.71414e+07	1.85336e+06	8.8838e+06	2.96253e+06	4.0204e+07	0	0	1.97945e+06	0	5.29331e+06	3.6735e+06	3.58099e+06	2	3	-0.393066
Colidextribacter sp. OB.20+UPF0065 (bug) family	2.9586e+06	0	0	4.28641e+06	0	0	3.6416e+06	0	2.95457e+06	0	3.29362e+06	0	0	4.61708e+06	8.59901e+06	3.10413e+06	5	3	-1.0512
Dorea sp. 5-2+Bacterial flagellin family	7.24796e+08	3.8246e+08	6.31215e+08	8.9033e+08	4.25175e+08	2.12667e+08	4.64961e+08	2.84324e+08	6.76708e+08	3.43834e+08	3.67345e+08	4.06778e+08	7.61868e+08	5.76738e+08	1.29142e+09	2.96135e+08	0	0	-0.233306
Dorea sp. 5-2+Bacterial solute-binding protein 1 family	1.3906e+07	2.50695e+07	0	4.07368e+07	9.73829e+06	1.70116e+06	1.04024e+07	1.03843e+07	3.2078e+07	4.71543e+06	7.92257e+06	2.32798e+07	9.50352e+06	3.44806e+07	1.48234e+08	1.96704e+07	1	0	-1.32206
Dorea sp. 5-2+UGHY family	1.49834e+06	621480	0	0	0	0	2.69995e+06	1.81608e+06	2.55609e+06	1.37666e+06	0	1.87316e+06	0	2.0371e+06	0	0	4	4	-0.240859
Eubacterium plexicaudatum+ABC transporter superfamily	3.52707e+07	7.99072e+07	1.66379e+07	642543	5.58465e+06	0	1.35591e+08	1.84523e+06	68117.3	0	3.63467e+06	5.89347e+06	0	0	141982	2.87885e+06	1	3	4.44762
Eubacterium plexicaudatum+Alpha/beta-type SASP family	2.6449e+07	0	2.46623e+07	1.02314e+07	2.3725e+07	9.76883e+06	1.07234e+07	8.99767e+06	1.95204e+07	11774433	6.77539e+06	9.79924e+06	1.49132e+07	1.3805e+07	1.62938e+07	9.7628e+06	1	0	0.158408
Eubacterium plexicaudatum+Bacterial flagellin family	1.68809e+08	279953	7.05917e+08	2.34977e+08	9.87189e+07	0	1.07443e+09	2.47332e+07	5.81538e+07	3.58322e+07	1.00995e+07	1.49535e+08	1.85286e+07	4.80385e+07	0	0	1	2	2.84953
Eubacterium plexicaudatum+Bacterial solute-binding protein 1 family	2.20979e+08	2.39003e+08	1.56433e+08	2.85546e+07	9.13201e+07	1.52077e+08	2.3984e+08	8.59418e+07	1.0947e+08	1.19306e+08	1.40021e+08	8.36438e+07	7.13183e+07	8.07175e+07	1.41963e+08	1.0214e+08	0	0	0.516819
Eubacterium plexicaudatum+Bacterial solute-binding protein 2 family	4.39973e+06	619677	943034	0	7.55169e+06	0	2.09642e+07	1.97587e+06	0	0	0	2.45983e+06	3.90326e+06	0	0	0	2	6	2.51679
Eubacterium plexicaudatum+DapA family	5.33081e+06	4.29257e+06	3.02429e+06	7.69995e+06	0	4.42161e+06	0	0	0	2843074	3.14685e+06	0	0	0	0	2.39075e+06	3	5	1.5625
Eubacterium plexicaudatum+Flagella basal body rod proteins family	3.37667e+07	0	1.93376e+07	0	1.25705e+07	0	6.84538e+06	0	1.62112e+07	0	2.34569e+06	1.57421e+06	8.85256e+06	1.35843e+06	2.31016e+06	0	4	2	1.15101
Eubacterium plexicaudatum+Hemerythrin family	0	0	0	0	0	0	2.13134e+06	0	0	0	925085	0	0	0	0	1.84803e+06	7	6	-0.378496
Eubacterium plexicaudatum+Metallo-dependent hydrolases superfamily	0	0	0	0	0	0	0	0	0	0	0	0	0	0	0	0	8	8	0
Eubacterium plexicaudatum+Small heat shock protein (HSP20) family	0	0	0	0	0	0	4.71791e+06	0	0	0	0	385735	0	0	0	0	7	7	3.58529
Eubacterium plexicaudatum+Transaldolase family	3.11831e+07	0	0	0	2.07291e+06	0	2.44628e+07	0	1.51705e+06	4685017	2.78987e+06	1.32876e+06	1.59913e+06	0	932043	2.3796e+06	5	1	1.92143
Eubacterium plexicaudatum+Universal ribosomal protein uL10 family	1.94521e+07	1.1752e+07	1.23694e+07	0	6.73587e+06	4.48638e+06	2.4777e+07	5.46315e+06	2.2613e+07	1.86919e+06	3.79449e+06	0	1.13036e+07	1.90566e+07	3.65278e+07	930661	1	1	-0.176379
Eubacterium sp. CAG:115+ATPase alpha/beta chains family	6.7104e+06	2.17727e+06	1.2331e+06	0	2.33352e+07	2.55565e+07	2.44439e+06	2.8239e+06	4.65987e+06	0	4.52944e+06	6.68773e+06	1.09639e+07	1.48347e+06	3.4803e+06	1.52753e+07	1	1	0.449207
Eubacterium sp. CAG:115+Bacterial flagellin family	3.17904e+08	4.07882e+07	2.49614e+08	1.70429e+08	1.41232e+08	2.93931e+08	3.00753e+08	5.29996e+08	3.36447e+08	4.39197e+08	7.9686e+08	3.56702e+08	3.88745e+08	4.42561e+08	4.60555e+08	2.07849e+08	0	0	-0.745899
Eubacterium sp. CAG:115+Binding-protein-dependent transport system permease family	2.52178e+07	0	0	0	3.16854e+07	3.00887e+07	3.53537e+07	1.61919e+07	1.27101e+07	16078390	2.31471e+07	1.62022e+07	2.97143e+07	2.57939e+06	4.20203e+06	2.00123e+07	3	0	0.152434
Eubacterium sp. CAG:115+Flagella basal body rod proteins family	8.6804e+06	1.33736e+07	1.14093e+06	0	8.97468e+06	5.88004e+06	7.94696e+06	5.28028e+06	8.72091e+06	0	0	1.71954e+07	1.14716e+07	9.93706e+06	5.24955e+06	1.43705e+06	1	2	-0.0749493
Eubacterium sp. CAG:115+Glycosyl hydrolase 2 family	0	0	1.44938e+06	0	1.06135e+07	8.18581e+06	2.07407e+06	0	0	0	8.45187e+06	2.41776e+06	0	0	0	0	4	6	1.03767
Eubacterium sp. CAG:115+Metallo-dependent hydrolases superfamily	0	0	0	0	4.8882e+07	2.09049e+06	0	0	1.56665e+07	0	0	0	0	0	3.68078e+06	0	6	6	1.39722
Eubacterium sp. CAG:115+Tropomyosin family	0	0	940860	0	0	0	0	0	9.80749e+06	0	0	0	0	1.46961e+06	0	0	7	6	-3.57208
Eubacterium sp. CAG:180+Class-V pyridoxal-phosphate-dependent aminotransferase family	1.9626e+07	8.91022e+07	1.51855e+07	0	1.90133e+07	9.74293e+06	2.72549e+07	4.45925e+06	4.77172e+07	2140391	7.08341e+06	8.94742e+06	6.82029e+06	2.10193e+07	9.93828e+07	5.67024e+06	1	0	-0.108461
Eubacterium sp. CAG:180+Triosephosphate isomerase family	1.544e+07	9.86579e+06	5.27389e+07	3.4475e+06	1.36122e+07	1.05844e+07	7.8397e+06	2.72752e+07	2.46537e+07	7.4732e+06	2.20396e+07	7.53086e+06	1.90405e+07	4.28423e+06	1.5172e+07	2.39308e+07	0	0	0.181882
Eubacterium sp. CAG:786+Bacterial flagellin family	4.21973e+08	1.82775e+08	3.50166e+08	1.23379e+09	3.59011e+08	8.85702e+08	2.50842e+08	2.58817e+08	5.77424e+08	5.61885e+08	5.49063e+08	8.24396e+08	2.48612e+09	9.17088e+08	2.68498e+09	5.46891e+08	0	0	-1.21411
Faecalibaculum rodentium+Desulfoferrodoxin family	0	8.8939e+06	0	6.66032e+06	0	0	0	0	0	0	0	0	0	0	0	5.37167e+06	6	7	1.53246
Firmicutes bacterium ASF500+Bacterial solute-binding protein 7 family	3.67175e+07	3.01043e+07	1.41979e+07	1.73812e+08	4.88612e+06	7.25095e+06	3.12917e+06	5.85107e+06	2.89316e+07	1291859	1.88368e+07	1.7534e+07	1.22869e+07	6.72507e+07	6.38338e+07	1.3259e+08	0	0	-0.311929
Firmicutes bacterium ASF500+BMP lipoprotein family	3.31962e+06	1.92664e+07	2.19981e+07	0	8.55813e+06	5.9612e+06	4.27813e+06	0	7.45367e+06	0	5.04982e+06	6.6864e+06	0	5.69094e+06	9.6255e+06	0	2	3	0.877052
Firmicutes bacterium ASF500+N(4)/N(6)-methyltransferase family	7.43322e+06	1.3805e+06	859330	0	3.89937e+06	1.32963e+07	1.2562e+07	4.45636e+06	0	12914664	0	1.86368e+06	2.15999e+06	0	4.76701e+06	9.6493e+06	1	3	0.485011
Firmicutes bacterium CAG:110+Acetokinase family	1.01224e+07	0	999160	0	8.38366e+06	6.812e+06	0	1.49462e+06	714135	7551542	0	2.29233e+06	8.9425e+06	1.99754e+06	3.4111e+06	1.20176e+07	3	1	-0.408868
Firmicutes bacterium CAG:110+Aspartate/ornithine carbamoyltransferase superfamily	0	1.95967e+06	0	1.41804e+06	0	3.15196e+07	0	0	1.98234e+06	0	0	0	0	0	2.65206e+06	0	5	6	2.9105
Firmicutes bacterium CAG:110+Bacterial ribosomal protein bL21 family	8.90598e+06	0	6.83593e+06	2.9383e+06	1.14827e+07	1.18488e+07	4.6776e+06	2.7829e+06	3.33959e+06	6108830	6.99306e+06	2.33537e+06	0	1.0266e+07	4.95641e+06	2.59604e+06	1	1	0.434877
Firmicutes bacterium CAG:110+Bacterial ribosomal protein bL32 family	1.75301e+06	2.21767e+06	2.34575e+06	0	5.58908e+06	1.44458e+07	0	0	0	1.95987e+06	0	0	2.52878e+06	0	0	4.56183e+06	3	5	1.54097
Firmicutes bacterium CAG:110+Bacterial solute-binding protein 1 family	9.78776e+06	978647	0	0	1.22104e+07	9.02668e+06	0	0	3.25475e+06	0	1.16555e+07	0	1.88199e+07	3.77199e+06	1.35485e+07	2.91738e+07	4	2	-1.3256
Firmicutes bacterium CAG:110+Bacterial solute-binding protein 5 family	4.11297e+06	0	9.23941e+06	1.14785e+06	5.22584e+06	1.01927e+07	5.8495e+06	2.86977e+06	3.78811e+06	3.88668e+06	0	5.38333e+06	9.91991e+06	1.26188e+07	9.06271e+06	1.92834e+07	1	1	-0.726645
Firmicutes bacterium CAG:110+Bacterial/plant glucose-1-phosphate adenylyltransferase family	3.66957e+06	5.23355e+06	1.50492e+06	8.20932e+06	7.17684e+06	9.62543e+06	0	3.87461e+06	2.36131e+06	5790014	1.33715e+06	547169	8.09222e+06	0	0	5.83493e+06	1	2	0.713333
Firmicutes bacterium CAG:110+Band 7/mec-2 family	6.1779e+07	9.96295e+06	1.41326e+07	4.41421e+07	5.60375e+07	6.80098e+07	2.8035e+07	7.81264e+07	3.06056e+07	9.69649e+07	9.22543e+07	1.81262e+07	1.54953e+08	1.40857e+07	3.19409e+07	1.42296e+08	0	0	-0.690188
Firmicutes bacterium CAG:110+CdhC family	2.94053e+06	0	0	0	1.77389e+06	3.72846e+06	4.18752e+06	1.10327e+07	3.45629e+06	2.16177e+07	9.50321e+06	2.43733e+06	1.22128e+07	0	6.42077e+06	1.58202e+07	3	1	-1.59434
Firmicutes bacterium CAG:110+Chaperonin (HSP60) family	1.28804e+08	4.79937e+07	5.29588e+07	3.42016e+07	9.97897e+07	1.07486e+08	5.80892e+07	3.39874e+07	6.93634e+07	7.4199e+07	1.55106e+08	6.61324e+07	1.51896e+08	7.68897e+07	3.67775e+07	1.1768e+08	0	0	-0.409186
Firmicutes bacterium CAG:110+Class-II aminoacyl-tRNA synthetase family	4.46244e+06	0	0	0	3.72789e+06	3.32917e+06	4.68074e+06	3.17642e+06	3.04601e+06	4135401	2.75087e+06	5.20463e+06	2.32694e+06	5.76573e+06	1.76122e+06	0	3	1	-0.366943
Firmicutes bacterium CAG:110+Formate--tetrahydrofolate ligase family	7.48874e+06	0	0	0	7.56867e+06	3.60598e+07	2.56994e+06	2.14629e+06	6.56259e+07	2.67347e+07	2.20899e+07	1.81197e+06	1.84585e+07	0	1.63616e+07	0	3	2	-1.43601
Firmicutes bacterium CAG:110+FtsZ family	1.38766e+07	7.9114e+06	6.62684e+06	7.93595e+06	5.20948e+06	8.59964e+06	1.01132e+06	5.3024e+06	655006	1.32576e+07	1.6006e+07	6.02616e+06	1.53588e+07	1.36292e+06	574748	2.18846e+07	0	0	-0.41168
Firmicutes bacterium CAG:110+Glyceraldehyde-3-phosphate dehydrogenase family	2.2165e+07	0	1.51667e+06	0	1.68185e+07	2.0594e+07	3.66464e+06	8.66262e+06	0	15726155	3.17922e+07	0	3.82007e+07	0	3.39397e+06	3.46618e+07	2	3	-0.753383
Firmicutes bacterium CAG:110+IspH family	2.93612e+07	0	1.0186e+07	0	2.72372e+07	6.16496e+07	3.68154e+06	1.39496e+07	9.52342e+06	5.51477e+07	3.74264e+07	2.07419e+07	5.27858e+07	1.08835e+07	8.34944e+06	2.82681e+07	2	0	-0.611221
Firmicutes bacterium CAG:110+Phosphate acetyltransferase and butyryltransferase family	1.06421e+07	0	0	2.24005e+06	0	1.02094e+07	0	0	706507	7.41658e+06	5.87989e+06	244683	3.08775e+06	0	3.42798e+06	4.3682e+06	5	1	-0.122095
Firmicutes bacterium CAG:110+Phosphoglycerate kinase family	1.24876e+07	3.50672e+06	0	2.03985e+06	1.07662e+07	2.63334e+07	3.56535e+06	6.41345e+06	0	18257954	1.81057e+07	804734	1.98916e+07	0	5.17923e+06	2.18676e+07	1	2	-0.369244
Firmicutes bacterium CAG:110+Pyruvate:ferredoxin/flavodoxin oxidoreductase family	1.12528e+08	6.68672e+07	2.65583e+07	8.26444e+07	9.21098e+07	1.44242e+08	4.62492e+07	6.83662e+07	1.14809e+08	1.51982e+08	9.76317e+07	7.04889e+07	1.02705e+08	1.45255e+08	4.3179e+07	1.08811e+08	0	0	-0.384443
Firmicutes bacterium CAG:110+RNA polymerase alpha chain family	9.2312e+06	0	0	0	4.13664e+06	1.35609e+07	0	6.40838e+06	731604	1.42265e+07	8.16428e+06	1.35859e+06	1.27253e+07	1.42481e+06	0	5.62813e+06	4	1	-0.408766
Firmicutes bacterium CAG:110+RNA polymerase beta chain family	0	0	0	0	0	0	0	0	0	0	0	0	0	0	0	0	8	8	0
Firmicutes bacterium CAG:110+Tetrahydrofolate dehydrogenase/cyclohydrolase family	2.33171e+08	6.46553e+06	1.34195e+08	0	5.1439e+07	7.73164e+07	9.30311e+07	9.21117e+07	2.8887e+07	47938327	6.26953e+07	6.30567e+07	1.10676e+08	5.87709e+07	1.50386e+07	6.51825e+07	1	0	0.604725
Firmicutes bacterium CAG:110+TRAFAC class translation factor GTPase superfamily	2.00829e+07	7.15842e+06	925644	4.25597e+06	1.68898e+07	1.80642e+07	2.59751e+07	3.31583e+07	2.53357e+07	1.46764e+07	2.36067e+07	3.01156e+07	2.30038e+07	0	6.06255e+06	5.61266e+07	0	1	-0.500093
Firmicutes bacterium CAG:110+Type II topoisomerase GyrB family	2.03057e+09	0	4.15707e+09	0	1.74211e+09	1.859e+09	2.02898e+09	1.03843e+09	2.17162e+09	1587441152	2.23007e+09	1.24209e+09	2.28949e+09	2.33742e+09	3.40285e+09	1.38139e+09	2	0	-0.372399
Firmicutes bacterium CAG:110+Universal ribosomal protein uL10 family	5.90996e+07	0	1.67046e+07	7.42538e+06	5.19186e+07	5.02158e+07	1.63674e+07	2.4594e+07	1.03143e+07	3.60456e+07	6.58802e+07	3.35537e+06	6.55113e+07	1.42538e+07	1.49351e+07	5.73417e+07	1	0	-0.241873
Firmicutes bacterium CAG:110+Universal ribosomal protein uL13 family	8.62063e+06	0	1.21468e+07	2.1092e+07	8.08314e+07	9.12507e+07	3.91697e+06	1.9687e+07	2.06934e+07	38229489	1.52681e+07	1.03954e+07	4.15428e+06	6.3543e+06	2.7623e+06	3.15466e+07	1	0	0.876283
Firmicutes bacterium CAG:110+Universal ribosomal protein uS2 family	2.53577e+06	0	0	0	1.58678e+07	8.86902e+06	1.9437e+06	1.82232e+06	0	7018888	1.88331e+06	915313	3.52364e+06	0	0	1.73275e+06	3	3	1.04162
Firmicutes bacterium CAG:110+Universal ribosomal protein uS4 family	0	0	0	0	6.50087e+06	3.07439e+06	4.05056e+06	4.35393e+06	0	0	2.60905e+06	6.2328e+06	0	1.24148e+07	0	3.84113e+06	4	4	-0.481007
Firmicutes bacterium CAG:534+Bacterial flagellin family	2.96835e+08	9.95839e+07	2.27383e+08	2.07865e+08	1.69425e+08	3.62048e+08	3.61306e+08	1.00628e+08	7.95732e+08	3.35581e+08	2.12965e+08	5.79279e+08	3.51379e+08	3.27719e+08	4.03221e+08	3.94398e+08	0	0	-0.897694
Firmicutes bacterium+Aldehyde dehydrogenase family; Iron-containing alcohol dehydrogenase family	1.52451e+07	5.2438e+07	7.26241e+06	0	3.17512e+07	3.8396e+07	9.91877e+06	1.25869e+07	1.81169e+07	1.11949e+07	2.07883e+07	3.8802e+07	1.63399e+07	1.0889e+07	6.78099e+06	3.04086e+07	1	0	0.12845
Firmicutes bacterium+Phosphoglycerate kinase family	3.32462e+07	1.15076e+07	2.22753e+06	3.10654e+07	3.65201e+07	5.69964e+07	1.45596e+07	8.38576e+06	4.81324e+07	3.25798e+07	3.05755e+07	1.52811e+07	3.22662e+07	1.07958e+07	4.83683e+07	4.04291e+07	0	0	-0.409915
Firmicutes bacterium+RNA polymerase beta' chain family	4.92539e+07	0	1.87008e+07	1.93621e+06	2.29277e+07	4.64103e+07	3.03259e+07	2.74865e+07	2.70176e+07	39356929	2.64788e+07	1.9985e+07	3.30953e+07	2.02183e+07	1.67704e+07	2.19868e+07	1	0	-0.0564831
Firmicutes bacterium+Universal ribosomal protein uL4 family	0	0	0	0	0	0	0	0	0	0	0	0	0	0	0	0	8	8	0
Glycine max+7S seed storage protein family	4.52327e+10	4.0356e+10	6.11155e+10	7.93146e+10	5.67147e+10	5.79325e+10	6.71375e+10	6.1118e+10	4.14898e+10	4.9593e+10	4.7446e+10	5.8129e+10	4.51443e+10	5.53944e+10	2.46708e+10	4.02374e+10	0	0	0.372939
Glycine max+Bowman-Birk serine protease inhibitor family	9.29985e+06	3.78982e+08	5.65387e+08	1.63143e+07	4.71633e+07	6.14581e+07	2.18737e+07	4.30373e+07	4.13146e+08	3.8651e+06	1.4317e+07	171171	1.57012e+07	0	3.07407e+08	2.36234e+08	0	1	0.206748
Glycine max+DEFL family	0	2.84713e+08	2.02001e+07	0	0	0	5.02966e+06	3.10518e+06	1.5572e+07	0	0	3.01383e+06	0	5.57523e+06	5.95053e+06	3.53058e+06	4	3	3.21773
Glycine max+Heat shock protein 70 family	1.34423e+07	0	7.56536e+06	0	7.23425e+06	1.1045e+07	1.03883e+07	7.68101e+06	3.6907e+06	5.40925e+06	1.88489e+07	9.10496e+06	1.29576e+07	7.62537e+06	3.21433e+06	1.31679e+07	2	0	-0.367901
Glycine max+OBAP family	1.92319e+06	2.28063e+06	0	0	0	0	2.34252e+06	1.88077e+06	9.47336e+06	0	2.23892e+06	0	1.49746e+06	0	0	3.80926e+06	4	4	-1.01334
Glycine max+P(II) protein family	1.07405e+07	2.36403e+06	1.3391e+07	2.57894e+07	1.27159e+07	1.2991e+07	1.73002e+07	8.88474e+06	7.95602e+06	7.55535e+06	4.47083e+06	1.50293e+06	1.71856e+07	7.66424e+06	2.73423e+06	1.3333e+07	0	0	0.73929
Glycine max+Peptidase A1 family	1.17189e+09	4.50833e+08	1.99048e+09	6.81327e+08	6.68764e+08	7.06966e+08	9.79655e+08	8.884e+08	4.13498e+08	2.46116e+09	1.15572e+09	9.01678e+08	1.54968e+09	7.67019e+08	1.97806e+08	1.50117e+09	0	0	-0.247281
Glycine max+Peptidase C1 family	4.17839e+07	0	0	4.23357e+07	1.79711e+07	1.49927e+07	1.24173e+07	3.01504e+07	1.07494e+08	7.49588e+06	8.86202e+07	3.04998e+06	5.1128e+07	5.39121e+06	4.6913e+07	7.55567e+07	2	0	-1.27232
Glycine max+Protease inhibitor I3 (leguminous Kunitz-type inhibitor) family	7.34822e+07	3.40958e+06	1.16551e+07	3.94976e+07	7.52701e+07	7.73824e+07	8.65453e+07	8.1285e+07	8.03596e+07	49493669	9.03217e+07	6.09702e+07	8.20474e+07	4.31351e+07	6.26588e+07	2.40103e+07	0	0	-0.13638
Glycine max+Thiaminase-2 family	3.45177e+06	0	1.79412e+07	0	1.28952e+07	1.68827e+07	1.66521e+07	1.28255e+07	1.16388e+07	1.75865e+07	8.59969e+06	1.04368e+07	7.17174e+06	8.18268e+06	9.40648e+06	993988	2	0	0.123783
Lachnospiraceae bacterium A4+Bacterial flagellin family	1.3112e+08	4.36836e+07	2.97592e+08	8.90838e+07	1.74719e+08	8.41296e+07	1.06561e+08	2.07502e+08	1.54559e+08	7.14132e+07	1.49333e+08	1.00395e+08	2.95766e+08	1.71363e+08	2.37035e+08	1.28268e+08	0	0	-0.205587
Lachnospiraceae bacterium A4+Bacterial solute-binding protein 1 family	0	0	0	0	0	0	0	0	0	0	0	0	0	0	8.72421e+06	0	8	7	-10.0921
Lachnospiraceae bacterium A4+Bacterial solute-binding protein 5 family	1.4327e+06	0	1.27118e+06	0	4.21265e+06	1.31512e+06	0	472355	7.49815e+06	0	0	293547	1.37319e+06	2.16229e+06	5.44833e+06	0	3	3	-0.945967
Lachnospiraceae bacterium A4+FliD family	0	2.47357e+06	6.86825e+06	0	3.72061e+06	0	0	2.86882e+06	0	0	0	0	1.8997e+07	5.4456e+06	875778	9.23542e+06	4	4	-1.11659
Lachnospiraceae bacterium A4+Glycosyl hydrolase 26 family	9.85903e+06	0	739347	0	1.48544e+06	0	1.04743e+06	1.39795e+06	1.18445e+06	0	873421	0	2.47966e+06	0	0	0	3	5	1.67723
Lachnospiraceae bacterium A4+Herpesviridae ICP22 family	1.01478e+07	2.16225e+06	2.65809e+06	4.66563e+06	8.22166e+06	2.62763e+06	5.39773e+06	3.15542e+07	1.52062e+06	2.75183e+06	4.59245e+06	1.33347e+06	4.6072e+06	4.01444e+06	2.57683e+06	2.06117e+06	0	0	1.5231
Lachnospiraceae bacterium MD308+Bacterial flagellin family	1.6825e+09	1.357e+09	1.42822e+09	1.95006e+09	9.51039e+08	6.85148e+08	7.82385e+08	6.13422e+08	1.3482e+09	7.53697e+08	9.3001e+08	1.02762e+09	1.2214e+09	9.22842e+08	2.41834e+09	9.5814e+08	0	0	-0.0197833
Lachnospiraceae bacterium MD308+Bacterial microcompartments protein family	5.07483e+06	0	0	0	0	3.92273e+06	8.22298e+06	4.88507e+06	2.00344e+06	6.22641e+06	0	0	0	0	2.45799e+06	0	4	5	1.04789
Lachnospiraceae bacterium MD308+Bacterial solute-binding protein 2 family	3.36189e+07	1.80379e+08	4.1025e+07	1.57764e+08	1.99649e+07	4.09453e+07	1.21433e+07	7.87896e+06	9.16959e+07	2.10607e+08	1.49445e+07	1.38353e+07	5.33165e+08	4.41621e+07	8.60954e+07	2.19172e+08	0	0	-1.29761
Lachnospiraceae bacterium MD308+Class-V pyridoxal-phosphate-dependent aminotransferase family	0	2.42935e+06	0	0	3.47275e+06	3.06551e+06	0	3.11695e+06	2.81754e+06	5.17368e+06	1.36188e+07	3.15227e+06	0	0	4.0359e+06	4.61485e+06	4	2	-1.46663
Lachnospiraceae bacterium MD308+Glycoside hydrolase 112 family	2.93093e+06	0	0	0	4.94265e+06	5.00001e+06	0	0	0	0	9.01313e+06	0	0	0	0	0	5	7	0.513931
Lachnospiraceae bacterium MD308+Glycosyl hydrolase 36 family; Uridine kinase family	1.38026e+06	0	0	0	9.10857e+06	9.93543e+06	0	0	3.5248e+06	0	8.90803e+06	0	0	3.45241e+06	0	6.16641e+06	5	4	-0.110561
Lachnospiraceae bacterium MD308+Major facilitator superfamily	0	5.73221e+06	0	0	0	0	0	0	1.25331e+06	0	1.81681e+06	4.68507e+06	0	1.38841e+06	0	0	7	4	-0.672922
Lachnospiraceae bacterium MD335+Bacterial flagellin family	4.02689e+08	1.74808e+08	1.62369e+09	4.1663e+08	6.09506e+08	5.94944e+08	4.92141e+08	4.71463e+08	1.18349e+09	1.74214e+08	3.31854e+08	2.82744e+08	1.10616e+09	4.0139e+08	1.70722e+09	1.74279e+08	0	0	-0.163816
Lachnospiraceae bacterium MD335+Bacterial solute-binding protein 2 family	7.63595e+06	5.59948e+07	4.38421e+07	0	1.72579e+07	0	0	3.18624e+06	1.07246e+08	5501653	2.14149e+06	8.46014e+06	3.65115e+06	3.22581e+07	1.0708e+08	8.1283e+06	3	0	-1.10137
Lachnospiraceae bacterium MD335+Bacterial solute-binding protein 5 family	0	0	0	0	0	0	0	0	0	0	0	0	0	0	4.46022e+06	0	8	7	-9.12548
Lachnospiraceae bacterium MD335+Diaminopimelate dehydrogenase family	1.21552e+07	0	3.77241e+06	1.2088e+06	2.47952e+07	5.01685e+07	3.59396e+07	6.83879e+06	8.07559e+06	25634823	1.97219e+07	7.63974e+06	1.10616e+07	8.99797e+06	2.31522e+06	1.842e+07	1	0	0.404948
Lachnospiraceae bacterium MD335+Peptidase C1 family	0	0	0	5.25648e+07	0	0	0	0	0	0	0	0	0	0	0	0	7	8	12.682
Lachnospiraceae bacterium MD335+Phosphofructokinase type A (PFKA) family	8.3243e+06	0	0	0	7.38524e+06	6.93987e+06	3.11877e+06	6.21976e+06	2.43403e+07	4.70879e+06	1.70237e+07	9.90177e+06	8.95466e+06	1.77027e+07	1.87655e+07	1.21037e+07	3	0	-1.82685
Lachnospiraceae bacterium+ABC transporter superfamily	3.32137e+07	7.37282e+06	4.81658e+06	6.47905e+06	3.98105e+06	1.13904e+07	2.10452e+07	2.50948e+07	0	39695236	0	4.24314e+06	1.11724e+07	0	0	0	0	5	1.04083
Lachnospiraceae bacterium+Bacterial flagellin family	5.26593e+09	1.67578e+09	6.8248e+09	3.78164e+09	2.1399e+09	1.34924e+09	1.90047e+09	2.43788e+09	2.64164e+09	2.18407e+09	2.90132e+09	3.55566e+09	4.30841e+09	2.3672e+09	4.11115e+09	2.93813e+09	0	0	0.0210792
Lachnospiraceae bacterium+Bacterial solute-binding protein 2 family	1.42807e+07	0	1.9357e+07	8.68767e+07	9.97064e+06	2.16606e+06	4.35997e+06	1.27773e+07	2.38316e+07	0	1.60727e+07	8.04077e+06	2.32162e+07	8.18182e+06	3.82472e+07	1.93905e+07	1	1	0.128946
Lachnospiraceae bacterium+Band 7/mec-2 family	4.24685e+07	1.30664e+07	2.9426e+07	1.11324e+07	1.84818e+07	4.37049e+07	2.42651e+07	1.4013e+07	1.54014e+07	2.69955e+07	3.43565e+07	709459	2.42024e+07	9.33175e+06	1.14515e+07	2.66591e+07	0	0	0.398583
Lachnospiraceae bacterium+BMP lipoprotein family	5.68885e+06	1.17205e+07	0	0	3.0357e+06	0	2.59088e+06	5.73069e+06	9.67815e+06	0	0	5.39473e+06	2.49469e+06	0	4.67946e+06	0	3	4	0.370668
Lachnospiraceae bacterium+Flagella basal body rod proteins family	6.88048e+06	0	0	0	0	1.28512e+06	7.52015e+06	1.67625e+06	2.65266e+06	0	0	0	1.01875e+07	1.14606e+07	0	760469	4	4	-0.529319
Lachnospiraceae bacterium+Glucosamine/galactosamine-6-phosphate isomerase family	0	656319	0	0	2.03213e+06	4.22213e+06	0	0	0	0	1.02197e+07	0	0	0	0	1.29632e+06	5	6	-0.736096
Lachnospiraceae bacterium+Glycosyl hydrolase 121 family	1.60052e+07	0	1.30776e+06	0	0	0	0	0	0	0	1.97568e+06	940042	1.28492e+07	1.9355e+06	1.31816e+07	1.04903e+07	6	2	-1.25642
Lachnospiraceae bacterium+Glycosyltransferase 1 family	0	0	0	820130	2.38981e+06	6.6038e+06	0	0	0	3.49271e+06	0	0	0	1.16477e+06	0	0	5	6	1.07395
Lachnospiraceae bacterium+HYR1/IFF family	0	0	0	0	0	0	0	0	0	0	0	0	0	0	0	0	8	8	0
Lachnospiraceae bacterium+Ice-binding protein family	859544	0	0	1.01822e+07	0	0	0	0	0	0	0	0	0	0	0	0	6	8	10.4317
Lactobacillus johnsonii+Peptidase C1 family	0	0	1.23322e+06	0	0	0	0	0	0	24653884	0	0	0	0	0	0	7	7	-4.31245
Lactobacillus murinus+ABC transporter superfamily	1.89792e+07	9.74428e+08	2.19346e+07	8.8674e+06	2.47579e+07	6.48029e+06	2.16266e+07	1.09122e+07	2.83473e+07	1.24552e+07	1.34952e+07	1.2463e+07	1.97493e+07	4.07832e+07	3.22312e+07	1.51431e+07	0	0	2.63892
Lactobacillus murinus+Arabinose isomerase family	1.51999e+07	1.99791e+07	2.94806e+07	1.36712e+07	2.95384e+06	1.17096e+07	8.95676e+06	3.97708e+07	8.62091e+07	8.56781e+07	4.42225e+07	9.45667e+07	1.22205e+08	1.07587e+08	9.04431e+07	3.46216e+07	0	0	-2.23138
Lactobacillus murinus+Asp23 family	2.90817e+07	3.62999e+06	3.77677e+07	4.42818e+07	2.4737e+06	4.40402e+06	6.98564e+06	1.2782e+07	1.74156e+07	27622002	6.77731e+07	2.47036e+07	7.54096e+07	6.31306e+07	1.1508e+08	3.21066e+07	0	0	-1.58158
Lactobacillus murinus+Glycosyl hydrolase 13 family	1.34408e+07	4.36126e+06	1.09725e+07	1.23407e+07	1.0096e+07	1.42698e+07	0	1.2522e+07	1.29142e+07	8891042	7.6461e+06	2.65923e+06	7.41487e+06	2.82503e+07	1.23477e+07	1.42959e+06	1	0	-0.0641987
Lactobacillus murinus+Peptidase M26 family	3.55941e+06	0	2.72418e+07	3.13305e+07	3.3041e+07	0	0	3.76549e+06	1.48616e+07	37528880	1.35834e+07	2.30006e+06	3.73525e+07	4.0899e+07	8.13233e+07	3.51299e+07	3	0	-1.41027
Lactobacillus murinus+Serine-aspartate repeat-containing protein (SDr) family	6.96705e+08	1.03367e+07	2.29926e+09	3.01381e+09	2.09063e+08	2.82153e+08	3.613e+08	2.84175e+08	4.48942e+08	3.80094e+08	8.64311e+08	3.1091e+08	8.57582e+08	5.26101e+08	1.10714e+09	6.06221e+08	0	0	0.488449
Lactobacillus murinus+Serine-rich repeat protein (SRRP) family	5.85802e+08	1.10451e+08	7.19666e+08	2.15506e+09	2.38307e+08	2.83339e+08	3.47001e+08	3.90677e+08	4.91128e+08	4.47403e+08	2.25752e+09	3.34225e+08	1.2738e+09	9.8363e+08	2.97337e+09	1.5181e+09	0	0	-1.08954
Lactobacillus murinus+SHMT family	3.67322e+07	4.50987e+06	1.46688e+07	3.9239e+07	2.10374e+07	2.0111e+07	2.71461e+07	1.79286e+07	4.29889e+07	29464284	3.42763e+07	2.98248e+07	4.34486e+07	2.62925e+07	2.9734e+07	2.36849e+07	0	0	-0.517946
Lactobacillus murinus+TRAFAC class myosin-kinesin ATPase superfamily	0	4.0414e+06	0	2.38599e+07	0	0	0	0	1.56466e+06	0	0	0	1.76438e+06	0	3.11594e+06	500106	6	4	2.00502
Lactobacillus reuteri+2-oxoacid dehydrogenase family	0	2.26686e+07	2.07692e+06	8.75849e+06	1.33539e+06	0	1.51751e+06	5.9111e+06	1.01631e+07	5173459	3.61825e+06	2.6308e+06	3.33885e+06	8.16228e+06	0	1.67465e+06	2	1	0.282023
Lactobacillus reuteri+Arginine deiminase family	0	0	1.49522e+06	0	0	0	0	0	1.68879e+07	0	0	3.86833e+06	544576	0	0	0	7	5	-3.82533
Lactobacillus reuteri+DeoC/FbaB aldolase family	757002	1.789e+08	1.94442e+06	4.20038e+07	3.614e+08	3.183e+08	2.05106e+06	2.07543e+06	1.06561e+08	45535906	2.81604e+06	1.02951e+06	4.69794e+06	1.8546e+06	0	3.906e+06	0	1	2.44706
Lactobacillus reuteri+Dps family	5.17474e+06	0	0	0	5.45915e+06	1.51534e+06	3.23124e+06	8.95635e+06	1.4297e+07	14027838	1.31406e+07	2.49355e+07	1.3005e+07	6.30313e+06	0	2.62845e+06	3	1	-1.85954
Lactobacillus reuteri+Glutamine synthetase family	497206	6.52474e+06	0	0	0	0	0	0	3.54403e+06	4.79503e+06	1.65303e+06	2.39684e+06	3.41147e+06	0	0	0	6	3	-1.1691
Lactobacillus reuteri+IUNH family	0	0	2.11784e+06	1.72251e+06	0	0	1.6931e+06	3.69161e+06	7.24045e+06	4006467	4.16529e+06	3.14528e+06	0	1.88709e+06	0	0	4	3	-1.1474
Lactobacillus reuteri+Peptidase C59 family	0	0	0	999303	0	0	0	0	1.83606e+06	10801132	0	3.82467e+06	1.22916e+07	842414	0	0	7	3	-4.87722
Lactobacillus reuteri+Serine-aspartate repeat-containing protein (SDr) family	1.12438e+08	3.59533e+07	1.55743e+08	7.69457e+07	1.31315e+08	1.47896e+08	1.19034e+08	1.09582e+08	2.26938e+08	229037633	1.57826e+08	2.86851e+08	2.11875e+08	1.36319e+08	8.93387e+07	1.15429e+08	0	0	-0.709536
Lactobacillus reuteri+Short-chain dehydrogenases/reductases (SDR) family	1.14374e+08	6.03459e+07	8.63503e+07	5.28791e+06	4.73882e+07	2.05032e+06	7.17696e+07	2.85147e+07	1.66627e+08	6.27532e+07	5.90346e+07	1.47254e+08	8.33952e+07	1.346e+08	4.7842e+08	3.52434e+07	0	0	-1.48826
Lactobacillus reuteri+Small heat shock protein (HSP20) family	2.58419e+06	0	0	0	1.60285e+06	0	0	3.16918e+06	1.64421e+07	2.63662e+07	5.06655e+06	1.85595e+07	1.54923e+07	1.91359e+06	0	669958	5	1	-3.52066
Lactobacillus reuteri+UPF0342 family	0	0	1.04337e+07	0	0	0	0	3.42932e+06	1.00188e+07	3.34709e+06	767414	0	3.31633e+06	586415	0	0	6	3	-0.379451
Lactobacillus reuteri+Urease beta subunit family	5.52971e+07	9.53167e+06	2.07476e+07	2.62919e+06	5.9054e+07	3.02764e+07	2.38366e+07	2.99009e+07	1.47563e+08	4.69376e+08	1.99324e+08	5.7382e+08	3.654e+08	1.82687e+07	1.24864e+07	2.39859e+07	0	0	-2.96845
Lactobacillus reuteri+XFP family	4.93542e+07	9.9438e+07	1.3178e+08	3.07025e+07	6.71324e+07	9.70862e+07	1.0648e+08	1.85432e+08	4.47975e+08	255428055	1.73158e+08	1.88931e+08	2.37027e+08	1.38724e+08	9.99681e+07	6.38981e+07	0	0	-1.0646
Marvinbryantia formatexigens+Bacterial/plant glucose-1-phosphate adenylyltransferase family	1.86345e+06	0	0	1.35641e+06	3.36341e+06	0	0	0	5.74934e+06	1.6002e+06	0	0	0	0	4.56694e+06	0	5	5	-0.855298
Marvinbryantia formatexigens+Band 7/mec-2 family	0	2.11011e+06	1.31781e+07	0	2.29646e+07	2.96082e+07	5.8686e+06	1.46549e+06	2.33489e+06	1.0914e+07	3.02606e+07	1.08744e+06	0	5.25303e+06	3.07813e+06	2.52528e+07	2	1	-0.0561721
Marvinbryantia formatexigens+EutC family	6.98867e+06	0	0	0	3.92754e+06	2.01934e+06	0	1.48479e+06	5.32884e+06	4.94379e+06	5.16089e+06	4.22299e+06	0	2.99807e+06	4.92617e+06	5.53049e+06	4	1	-1.19876
Muribaculaceae bacterium Isolate-036 (Harlan)+Acetokinase family	2.45376e+07	1.71892e+07	3.75192e+07	3.03368e+07	6.60515e+07	6.34778e+07	5.6803e+07	6.92801e+07	9.15077e+07	3.92617e+07	6.04306e+07	2.4889e+07	3.26645e+07	2.52444e+07	1.51956e+07	4.79101e+07	0	0	0.115473
Muribaculaceae bacterium Isolate-036 (Harlan)+FAD-dependent oxidoreductase 2 family	2.24645e+07	0	0	2.34961e+06	3.38334e+07	3.66855e+07	3.9612e+07	3.91167e+07	0	3.31018e+07	2.11042e+07	1.76578e+07	1.41852e+07	1.47237e+07	9.53383e+06	2.15683e+07	2	1	0.400408
Muribaculaceae bacterium Isolate-036 (Harlan)+Flavin oxidoreductase frp family	0	0	0	933470	2.40182e+06	0	0	2.54466e+06	3.63058e+06	0	0	0	0	0	0	0	5	7	0.694387
Muribaculaceae bacterium Isolate-036 (Harlan)+Transketolase family	3.92819e+06	0	1.76804e+06	0	1.17884e+07	1.73217e+07	1.18215e+07	1.81319e+07	9.09085e+06	7.61943e+06	1.36237e+07	5.09553e+06	2.59986e+06	663365	1.02585e+06	1.28725e+07	2	0	0.300237
Muribaculaceae bacterium Isolate-036 (Harlan)+Universal ribosomal protein uS2 family	8.79354e+06	2.2261e+06	9.18035e+06	1.046e+07	7.4802e+06	1.25023e+07	1.37278e+07	1.70589e+07	5.23531e+06	0	1.12757e+07	0	8.2416e+06	9.01114e+06	4.36411e+06	1.75586e+07	0	2	0.548156
Muribaculaceae bacterium Isolate-104 (HZI)+CoA-transferase III family	7.05806e+07	8.43453e+06	5.42612e+07	3.26265e+08	4.46659e+07	1.68448e+08	1.79769e+08	7.20481e+07	3.89683e+07	1.35632e+08	1.32124e+08	8.3318e+07	2.29221e+08	2.60779e+07	1.73795e+07	1.97562e+08	0	0	0.10382
Muribaculaceae bacterium Isolate-104 (HZI)+Outer membrane OOP (TC 1.B.6) superfamily	4.07568e+07	1.86504e+06	9.0033e+07	9.88724e+07	4.51692e+07	6.35923e+07	4.43034e+07	8.30728e+07	2.16645e+07	43318174	6.49801e+07	5.9985e+07	4.09298e+07	1.57468e+07	1.23985e+07	8.62117e+07	0	0	0.437889
Muribaculaceae bacterium Isolate-104 (HZI)+Universal ribosomal protein uS13 family	3.93874e+06	0	0	0	3.91781e+06	4.40361e+06	0	2.62621e+06	5.74772e+06	4.78928e+06	4.64445e+06	5.63901e+06	4.86223e+06	6.55467e+06	0	3.70234e+06	4	1	-1.27113
Muribaculaceae bacterium+Adenylosuccinate synthetase family	0	1.13461e+07	1.71821e+06	3.00485e+06	3.69e+06	9.71653e+06	3.71446e+06	2.01698e+07	7.90132e+06	3.68906e+06	7.30206e+06	6.41067e+06	5.4241e+06	4.07935e+06	4.92388e+06	1.45367e+07	1	0	-0.0243181
Muribaculaceae bacterium+ATPase gamma chain family	0	0	0	0	0	0	0	0	0	0	0	0	0	0	0	0	8	8	0
Muribaculaceae bacterium+Bacterial ribosomal protein bL19 family	3.62842e+06	0	0	2.59602e+06	3.33349e+06	8.90978e+06	2.5543e+06	1.26445e+07	1.63609e+06	0	2.68291e+06	1.56058e+07	0	0	1.13139e+07	813449	2	3	0.0708761
Muribaculaceae bacterium+Bacterial ribosomal protein bL31 family	4.74056e+06	0	0	4.20619e+06	7.07761e+06	7.96807e+06	5.25704e+06	0	0	0	0	1.93338e+06	0	592938	0	8.25498e+06	3	5	1.4392
Muribaculaceae bacterium+FKBP-type PPIase family	0	0	0	0	0	0	0	3.52518e+06	0	0	3.32407e+06	1.28847e+07	0	7.7899e+06	0	5.17327e+06	7	4	-3.04594
Muribaculaceae bacterium+Glycosyltransferase group 1 family	1.29644e+07	0	1.54158e+07	0	1.65078e+07	1.29838e+07	2.30767e+07	2.5795e+07	1.24782e+07	13493804	1.69967e+07	1.18925e+07	1.58146e+07	1.003e+07	9.85156e+06	1.5878e+07	2	0	0.00417097
Muribaculaceae bacterium+Internalin family	1.14368e+07	0	4.9798e+06	9.17776e+06	9.62936e+06	9.69842e+06	2.19095e+07	1.38702e+07	7.60003e+06	11063090	1.03839e+07	1.03677e+07	1.78736e+07	6.19823e+06	4.48286e+06	1.88234e+07	1	0	-0.104963
Muribaculaceae bacterium+LDH/MDH superfamily	2.24051e+08	5.00288e+08	1.08353e+08	6.64289e+08	1.80299e+08	2.25211e+08	2.36962e+08	2.56866e+08	1.10065e+08	1.95596e+08	2.15184e+08	2.58422e+08	2.41126e+08	1.36851e+08	5.30632e+07	3.00762e+08	0	0	0.665248
Muribaculaceae bacterium+Methylmalonyl-CoA mutase family	3.42669e+07	2.71432e+06	2.78313e+07	6.00616e+07	1.99153e+07	1.10582e+07	2.87705e+07	5.22415e+07	2.67426e+07	1.54346e+07	3.90365e+07	2.09848e+07	1.8331e+07	5.21063e+06	1.95831e+07	1.78946e+07	0	0	0.537212
Muribaculaceae bacterium+Outer membrane OOP (TC 1.B.6) superfamily	3.31474e+08	6.69623e+06	2.36012e+08	2.74001e+08	1.45966e+08	1.50372e+08	2.49339e+08	1.74411e+08	5.287e+07	159943100	2.08468e+08	8.70089e+07	1.15332e+08	6.86808e+07	7.84539e+07	2.42022e+08	0	0	0.630853
Muribaculaceae bacterium+Phosphoglycerate kinase family	1.23076e+07	0	3.78423e+06	2.17847e+07	1.15737e+07	9.17913e+06	9.19372e+06	3.44598e+07	1.70738e+07	8.46879e+06	1.66457e+07	6.92081e+06	1.13303e+07	1.47415e+06	1.69676e+07	3.02014e+07	1	0	-0.0928487
Muribaculaceae bacterium+Purine/pyrimidine phosphoribosyltransferase family	6.39196e+06	0	0	0	4.06955e+06	5.14842e+06	7.26387e+06	9.28974e+06	2.89083e+06	10982781	7.1825e+06	1.20484e+06	6.61516e+06	0	2.38145e+06	1.11782e+07	3	1	-0.399766
Muribaculaceae bacterium+Pyruvate:ferredoxin/flavodoxin oxidoreductase family	1.03104e+08	0	6.08243e+07	2.28258e+07	4.81825e+07	0	2.1009e+08	1.12255e+08	5.35826e+07	3.79097e+07	7.63381e+07	1.63472e+08	1.0306e+08	1.79032e+08	2.37884e+06	842749	2	0	-0.145962
Muribaculaceae bacterium+TonB-dependent receptor family	4.30142e+07	5.20799e+08	7.69783e+07	1.29806e+09	8.33695e+07	2.42074e+08	3.38713e+08	1.43046e+08	1.09931e+08	3.00704e+08	5.63369e+07	2.63867e+08	7.58515e+07	1.03612e+08	1.50016e+07	2.90951e+07	0	0	1.52469
Muribaculaceae bacterium+TPP enzyme family	3.22768e+06	0	0	0	2.31646e+06	4.16834e+06	3.96196e+06	0	0	3.72924e+06	0	0	0	0	0	0	4	7	1.87228
Muribaculaceae bacterium+TRAFAC class TrmE-Era-EngA-EngB-Septin-like GTPase superfamily	0	0	0	0	0	3.31723e+06	0	1.1206e+06	4.61952e+06	1989327	0	0	8.34772e+06	0	7.5568e+06	4.94656e+06	6	3	-2.62722
Muribaculaceae bacterium+Triosephosphate isomerase family	1.08926e+07	2.33524e+07	0	9.24138e+06	7.14263e+06	1.17615e+07	7.38672e+06	2.03699e+07	6.30684e+06	2.4108e+06	5.54082e+06	2.8901e+06	9.44764e+06	0	6.58049e+06	1.20915e+07	1	1	0.993655
Muribaculaceae bacterium+Universal ribosomal protein uL4 family	1.62386e+06	0	0	0	5.77313e+06	5.98278e+06	3.98314e+06	8.93693e+06	4.379e+06	1.80286e+06	0	2.63848e+06	1.59827e+06	0	0	4.38105e+06	3	3	0.829149
Muribaculaceae bacterium+Universal ribosomal protein uS7 family	5.04783e+06	0	0	0	0	5.31289e+06	6.0009e+06	6.49638e+06	4.66901e+06	3.74648e+06	0	3.01777e+06	0	0	0	5.04506e+06	4	4	0.471935
Neglecta sp. 524-5+Bacterial flagellin family	4.04214e+08	2.03314e+08	4.47549e+08	3.13399e+08	1.49346e+08	8.50816e+07	2.26544e+08	1.74113e+08	3.45113e+08	113710345	2.11121e+08	2.69758e+08	2.12341e+08	2.0021e+08	4.19045e+08	3.58613e+08	0	0	-0.0882262
Neglecta sp. 524-5+Leucine-binding protein family	1.74842e+07	1.38629e+07	1.0163e+07	8.24748e+07	1.07301e+07	0	1.14044e+07	5.53134e+06	5.22298e+07	4.81861e+06	2.31751e+07	2.02977e+07	9.74678e+06	1.84563e+07	5.19188e+07	2.41663e+07	1	0	-0.433511
Oscillibacter sp. 1-3+2-oxoacid dehydrogenase family	1.0352e+07	8.31626e+06	9.68816e+06	1.12874e+07	1.02363e+07	1.10602e+07	1.28737e+07	7.77871e+06	2.60188e+07	8.07685e+06	1.09718e+07	8.11274e+06	1.08599e+07	2.3446e+07	2.51905e+07	1.48133e+07	0	0	-0.64382
Oscillibacter sp. 1-3+3-oxoacid CoA-transferase subunit A family	3.29864e+07	9.90297e+06	1.52106e+07	2.60334e+07	2.13203e+07	8.41622e+06	1.39484e+07	8.74614e+06	4.04403e+07	9.03842e+06	1.26596e+07	1.27539e+07	2.19421e+07	1.8331e+07	4.26356e+07	9.83892e+06	0	0	-0.295767
Oscillibacter sp. 1-3+Alpha/beta-type SASP family	4.42872e+07	1.12284e+07	4.47286e+07	1.14416e+07	2.77016e+07	1.71005e+07	3.1382e+07	1.30683e+07	3.43011e+07	1.86914e+07	1.54212e+07	1.37673e+07	2.56894e+07	2.83035e+07	4.41871e+07	7.43404e+06	0	0	0.0975893
Oscillibacter sp. 1-3+Bacterial flagellin family	5.49323e+08	4.33099e+08	7.18914e+08	8.55473e+08	7.50541e+08	7.05073e+08	7.76531e+08	6.7984e+08	1.16341e+09	624753383	8.82291e+08	6.51777e+08	1.42294e+09	1.4962e+09	1.55435e+09	1.14609e+09	0	0	-0.709344
Oscillibacter sp. 1-3+Bacterial solute-binding protein 2 family	5.86069e+06	4.10331e+06	3.68491e+06	9.10991e+06	4.22654e+06	0	3.84429e+06	4.45223e+06	2.96414e+07	6.29826e+06	1.25423e+06	3.42286e+06	2.13598e+06	1.08557e+07	3.26581e+07	0	1	1	-1.28968
Oscillibacter sp. 1-3+Bacterial solute-binding protein 7 family	7.83297e+06	2.30998e+07	5.07329e+06	1.5246e+07	3.98974e+06	1.33645e+07	1.2585e+07	4.43111e+06	4.79072e+07	8223045	1.0078e+07	8.80607e+06	5.5064e+06	2.51618e+07	7.51719e+07	8.37904e+06	0	0	-1.14403
Oscillibacter sp. 1-3+Binding-protein-dependent transport system permease family	4.47736e+07	2.01051e+07	1.52297e+07	3.39469e+07	2.43852e+07	2.06598e+07	1.77204e+07	1.02873e+07	4.8589e+07	20801183	2.68694e+07	2.95772e+07	2.71221e+07	3.02854e+07	7.99445e+07	1.93935e+07	0	0	-0.594779
Oscillibacter sp. 1-3+BMP lipoprotein family	5.47625e+06	0	0	0	0	1.93765e+06	0	0	3.18214e+06	0	9.26446e+06	0	4.49014e+06	5.6461e+06	6.40267e+06	0	6	3	-1.96587
Oscillibacter sp. 1-3+Ferritin family	4.17061e+07	6.05533e+07	1.99986e+07	2.08339e+07	6.00512e+07	3.33696e+07	5.1323e+07	8.02532e+07	2.12559e+08	4.81524e+07	5.81964e+07	8.33065e+07	6.20056e+07	1.14824e+08	5.08773e+07	7.27453e+07	0	0	-0.932771
Oscillibacter sp. 1-3+HPF/YfiA ribosome-associated protein family	0	4.76847e+06	621198	2.88642e+06	6.30026e+06	9.64735e+06	4.82856e+06	2.94373e+06	2.62271e+06	5.86075e+06	0	8.93163e+06	609016	1.61934e+07	841953	2.47364e+06	1	1	-0.230218
Oscillibacter sp. 1-3+KDD family	6.99664e+06	1.38676e+06	1.06315e+06	0	9.80265e+06	1.47456e+07	9.69123e+06	8.39787e+06	4.14391e+07	7602137	1.25467e+07	1.88563e+07	9.21079e+06	2.51624e+07	6.23845e+07	3.1553e+07	1	0	-2.00273
Oscillibacter sp. 1-3+Mannitol dehydrogenase family	2.27679e+06	0	0	0	2.09178e+06	3.58319e+06	1.77601e+06	3.86521e+06	1.88055e+07	3.22155e+06	0	7.66639e+06	3.24634e+06	6.98308e+06	9.46087e+06	6.55254e+06	3	1	-2.04028
Oscillibacter sp. 1-3+NlpA lipoprotein family	1.22943e+07	2.70289e+06	4.51313e+06	4.86341e+07	7.05163e+06	4.09196e+06	5.7071e+06	4.9396e+06	2.77996e+07	5516811	1.02167e+07	9.4322e+06	1.25657e+07	3.57915e+06	5.45332e+07	1.41859e+07	0	0	-0.615889
Oscillibacter sp. 1-3+Peptide transporter carbon starvation (CstA) (TC 2.A.114) family	2.06379e+07	6.40368e+07	4.9585e+06	0	4.12029e+07	1.34492e+07	1.7116e+07	1.5962e+07	3.67118e+07	1.36251e+07	8.0699e+06	4.07944e+07	1.00836e+07	7.10679e+07	1.82883e+07	1.01617e+07	1	0	-0.235423
Oscillibacter sp. 1-3+PEP-utilizing enzyme family	0	0	0	0	0	0	0	0	7.31257e+06	0	0	0	0	0	7.51144e+06	0	8	6	-10.8564
Oscillibacter sp. 1-3+Transketolase family	3.01883e+07	9.40887e+06	8.25704e+06	0	2.34143e+07	2.51195e+07	2.05815e+07	1.45812e+07	1.05974e+07	39941427	2.33237e+06	1.6763e+07	1.91091e+07	5.44001e+07	2.45212e+06	1.60259e+06	1	0	-0.16213
Oscillibacter sp. 1-3+V-ATPase E subunit family	3.87878e+06	1.3415e+06	3.88692e+06	0	0	0	0	0	1.41245e+06	1.18327e+06	1.76498e+06	0	0	798616	2.01193e+07	1.08973e+06	5	2	-1.5329
Phascolarctobacterium succinatutens+Formate--tetrahydrofolate ligase family	4.25944e+07	7.40041e+07	5.53755e+06	2.64504e+07	7.74017e+07	2.98617e+08	3.44613e+07	2.35172e+07	1.95147e+08	1.0421e+08	2.20223e+08	3.43197e+07	2.68311e+07	4.72342e+07	7.15508e+07	1.03953e+08	0	0	-0.463772
Phascolarctobacterium succinatutens+Methylmalonyl-CoA epimerase family	8.7964e+06	4.52397e+06	7.37211e+06	7.77939e+07	3.33577e+07	7.39512e+07	5.36367e+06	7.46362e+07	2.45715e+07	4.97889e+07	3.44555e+07	3.11503e+07	9.7817e+07	7.52205e+07	5.30333e+06	3.74674e+07	0	0	-0.315973
Prevotella copri+TonB-dependent receptor family	1.62722e+08	3.01815e+07	3.42482e+07	1.38801e+08	1.38324e+08	1.23212e+08	3.30376e+07	2.19654e+07	3.00215e+07	3.35383e+07	9.43008e+07	7.94074e+07	3.19379e+07	4.96182e+07	3.30829e+07	1.17484e+08	0	0	0.540011
Prevotella sp. CAG:1031+Bacterial ribosomal protein bL12 family	4.33729e+07	4.85881e+06	4.31558e+07	7.71381e+07	3.18078e+07	2.96388e+07	2.44669e+07	4.04101e+07	6.69055e+06	34507635	2.16636e+07	1.23874e+07	2.73569e+07	1.47641e+07	4.8618e+07	5.86521e+07	0	0	0.392348
Prevotella sp. CAG:1031+Heat shock protein 70 family	0	9.60678e+06	2.64209e+06	1.82799e+07	0	0	4.9735e+06	0	0	6.66556e+06	0	0	5.02068e+06	0	0	0	4	6	1.60244
Prevotella sp. CAG:1031+Outer membrane OOP (TC 1.B.6) superfamily	0	0	3.22931e+06	0	2.96588e+06	0	7.36608e+06	2.09447e+07	7.56645e+06	12456171	1.1762e+07	9.29007e+06	0	7.69726e+06	1.1268e+07	6.68016e+06	4	1	-0.951113
Prevotella sp. CAG:1031+Short-chain dehydrogenases/reductases (SDR) family	2.19399e+07	1.53356e+07	1.54378e+07	4.18377e+07	1.04496e+07	1.8847e+07	1.69082e+07	2.88814e+07	1.7363e+07	18721512	6.55163e+07	1.89743e+07	2.65416e+07	1.237e+07	1.70384e+07	5.31031e+07	0	0	-0.436828
Prevotella sp. CAG:485+Bacterial histone-like protein family	1.6154e+07	0	1.40206e+07	1.87861e+07	0	9.03127e+06	9.39055e+06	7.51027e+06	2.28311e+07	7.64045e+06	1.40023e+07	7.84832e+06	1.1369e+07	1.70727e+07	2.92636e+07	1.01586e+07	2	0	-0.682313
Prevotella sp. CAG:485+Bacterial ribosomal protein bL19 family	2.10968e+07	7.95999e+06	2.65492e+07	2.01653e+06	1.56765e+07	2.3825e+07	1.90153e+07	6.5356e+07	2.75806e+07	9.41731e+06	2.10284e+07	2.97308e+07	1.6268e+07	3.66495e+07	8.39137e+06	3.02372e+07	0	0	0.0175313
Prevotella sp. CAG:485+Disproportionating enzyme family	1.00416e+06	0	0	0	0	5.59363e+06	5.1605e+06	7.2304e+06	2.49165e+06	4.85894e+06	0	4.64726e+06	2.17332e+06	1.60781e+06	971638	0	4	2	0.180844
Prevotella sp. CAG:485+Glu/Leu/Phe/Val dehydrogenases family	8.68998e+06	0	4.77393e+06	2.44523e+07	5.99221e+06	7.46405e+06	7.17766e+06	0	1.29279e+07	2.5785e+06	2.26297e+07	1.80692e+07	3.69919e+06	8.19934e+06	1.04437e+07	6.42797e+06	2	0	-0.537312
Prevotella sp. CAG:485+GPI family	3.18319e+07	0	2.53939e+07	2.94624e+07	2.61272e+07	2.7879e+07	2.99968e+07	2.49e+07	0	27665972	2.73965e+07	1.78988e+07	2.85277e+07	2.00658e+07	1.21519e+07	2.94724e+07	1	1	0.261372
Prevotella sp. CAG:485+GrpE family	7.10433e+06	1.2304e+06	0	2.21577e+07	5.77322e+06	0	5.13479e+06	1.45099e+07	3.57195e+06	1.20207e+07	1.22651e+07	5.24481e+06	1.03056e+07	2.11557e+06	4.43175e+06	2.47119e+07	2	0	-0.417311
Prevotella sp. CAG:485+Heat shock protein 70 family	0	2.17367e+06	0	5.81204e+07	0	0	0	662296	0	0	1.4437e+06	1.50851e+06	0	0	0	3.75769e+06	5	5	3.18188
Prevotella sp. CAG:485+LemA family	2.93166e+06	1.84638e+06	0	9.66308e+06	0	2.03163e+06	0	1.81887e+06	1.18994e+06	2.93352e+06	3.8459e+06	1.86163e+06	4.93443e+06	1.49875e+06	3.58594e+06	7.39553e+06	3	0	-0.574636
Prevotella sp. CAG:485+Methylmalonyl-CoA epimerase family	5.66407e+06	2.43449e+07	9.07125e+06	0	3.32382e+06	6.00337e+06	7.09161e+06	1.14384e+07	6.14032e+06	0	1.12247e+07	3.61809e+06	3.3166e+06	2.26657e+06	0	1.23846e+07	1	2	0.781033
Prevotella sp. CAG:485+NAD(P)-dependent epimerase/dehydratase family	8.43567e+06	0	633521	8.25125e+06	3.60769e+06	4.81947e+06	1.16946e+07	6.7837e+06	4.88769e+06	5.89712e+06	1.07811e+07	3.45334e+06	7.50541e+06	0	4.13789e+06	1.00037e+07	1	1	-0.0774726
Prevotella sp. CAG:485+Peroxiredoxin family	2.18444e+06	0	0	0	2.23745e+06	2.79818e+06	3.49629e+06	3.78906e+06	0	2.15632e+06	3.29155e+06	2.83455e+06	2.36673e+06	0	0	7.75907e+06	3	3	-0.343588
Prevotella sp. CAG:485+Phosphatidylserine decarboxylase family	2.21873e+07	0	4.18086e+07	5.00363e+06	1.00029e+07	2.98955e+07	4.18901e+07	3.77974e+07	3.08611e+06	17696324	2.40717e+07	2.08241e+07	1.87841e+07	0	5.05523e+06	3.22019e+07	1	1	0.631624
Prevotella sp. CAG:485+ROK (NagC/XylR) family	1.77698e+06	620695	0	0	0	1.48821e+06	0	6.18776e+06	0	2056963	6.47342e+06	2.34138e+06	2.06216e+06	0	2.79945e+06	5.15949e+06	4	2	-1.05183
Prevotella sp. CAG:485+Thioredoxin family	3.00561e+07	0	1.59197e+07	8.09918e+06	3.75389e+07	3.69055e+07	4.22917e+07	5.61799e+07	3.36205e+07	33588125	3.97989e+07	2.75515e+07	2.06987e+07	7.03434e+06	2.27712e+07	6.13623e+07	1	0	-0.118513
Prevotella sp. CAG:485+TRAFAC class translation factor GTPase superfamily	4.9099e+06	0	2.78437e+07	0	3.2724e+07	2.1486e+07	1.54497e+07	1.80578e+07	2.699e+07	6.16852e+06	5.60865e+06	1.03665e+07	1.05993e+07	6.54604e+06	8.83064e+06	1.32173e+07	2	0	0.447727
Prevotella sp. CAG:485+Universal ribosomal protein uL1 family	2.28209e+07	0	1.39217e+07	1.59579e+06	7.23791e+06	1.71203e+07	1.29999e+07	1.07193e+07	6.95142e+06	1.33073e+07	2.87211e+07	7.08945e+06	1.62054e+07	9.43066e+06	3.31503e+06	1.07952e+07	1	0	-0.148952
Prevotella sp. CAG:485+Universal ribosomal protein uL13 family	2.52409e+07	1.07719e+06	1.17273e+07	2.96798e+06	3.36057e+07	4.8088e+07	3.29215e+07	6.72302e+07	3.19181e+07	3.66317e+07	2.10747e+07	1.48933e+07	2.14992e+07	1.72231e+07	5.13708e+06	3.44274e+07	0	0	0.285816
Prevotella sp. CAG:485+Universal ribosomal protein uL5 family	2.16028e+07	3.29212e+06	0	0	2.35577e+07	2.45905e+07	2.88324e+07	3.22112e+07	6.45364e+06	26784654	3.42379e+07	1.49785e+07	2.96541e+07	1.42326e+07	1.16518e+07	3.06533e+07	2	0	-0.330819
Prevotella sp. CAG:873+Membrane fusion protein (MFP) (TC 8.A.1) family	0	0	0	0	0	0	0	5.2832e+06	1.92782e+06	0	2.81059e+06	2.44902e+06	5.37918e+06	2.40802e+06	4.5879e+06	4.09186e+06	7	1	-2.16093
Prevotella sp. CAG:873+SecD/SecF family	0	0	1.26235e+06	0	2.07763e+06	0	0	0	0	2.39058e+06	7.27214e+06	3.29585e+06	7.87789e+06	1.85148e+06	5.39352e+06	1.33588e+07	6	1	-3.62995
Prevotella sp. CAG:873+TonB-dependent receptor family	4.9735e+07	1.68641e+07	3.48062e+07	4.05547e+07	8.8925e+07	1.23384e+08	1.94732e+08	1.55611e+08	8.79729e+07	9.99726e+07	9.87207e+07	3.1863e+08	3.2413e+07	1.70884e+08	5.03879e+07	5.32194e+07	0	0	-0.372516
Prevotella sp. CAG:873+Universal ribosomal protein uL16 family	8.56772e+06	988246	1.17787e+07	0	1.15695e+07	1.86501e+07	1.19497e+07	1.36144e+07	1.25331e+07	15666865	1.26054e+07	1.86497e+07	0	1.37047e+07	2.84807e+06	2.2683e+07	1	1	-0.355808
Prevotella sp. CAG:891+ExbB/TolQ family	3.46687e+08	4.2609e+07	1.52948e+08	1.02504e+08	8.8511e+07	9.90482e+07	2.52893e+08	3.42377e+08	1.37069e+08	4.53475e+08	1.18531e+08	8.03413e+07	3.01481e+08	1.77574e+08	8.12118e+07	5.26974e+07	0	0	0.0256903
Prevotella sp. CAG:891+MotB family	1.52828e+08	1.98855e+07	8.1805e+07	8.86459e+07	5.22546e+07	4.85493e+07	6.25524e+07	7.98583e+07	3.97398e+07	65071442	9.00388e+07	3.29013e+07	1.61791e+08	2.82382e+07	5.39717e+07	9.68507e+07	0	0	0.0444114
Prevotella sp. CAG:891+Peptidase M20C family	6.99517e+06	0	4.50986e+06	0	0	0	1.02668e+06	2.1262e+06	745126	3676768	3.61591e+06	5.96226e+06	5.93079e+06	0	1.26803e+06	8.49683e+06	4	1	-1.01818
Prevotella sp. MGM2+Glu/Leu/Phe/Val dehydrogenases family	9.40493e+07	5.74347e+07	9.27321e+07	2.58575e+07	1.49362e+08	1.56862e+08	1.82837e+08	1.61334e+08	1.26525e+08	1.41158e+08	9.03132e+07	1.45359e+08	7.78959e+07	1.08404e+08	1.05193e+07	9.98942e+07	0	0	0.202242
Prevotella sp. MGM2+Membrane fusion protein (MFP) (TC 8.A.1) family	0	0	0	0	0	0	0	0	1.02215e+07	0	0	0	0	0	0	0	8	7	-10.3204
Prevotella sp. P5-92+Type-B carboxylesterase/lipase family	0	0	0	0	0	0	4.12166e+06	4.49421e+06	2.64189e+06	7.43353e+06	0	0	0	1.6345e+06	0	0	6	5	-0.44231
Prevotella sp. PCHR+Bacterial ribosomal protein bL17 family	3.64652e+07	3.87408e+07	3.48978e+07	3.21333e+07	3.49931e+07	4.26723e+07	4.12032e+07	4.76286e+07	1.4995e+07	26333949	2.72589e+07	3.53242e+07	1.95736e+07	3.31403e+07	6.91318e+06	2.16404e+07	0	0	0.737416
Prevotella sp. PCHR+Bacterial ribosomal protein bL25 family	2.55927e+07	3.96696e+06	0	0	3.06366e+07	1.20808e+07	2.97916e+07	2.108e+07	4.63007e+06	7.74161e+06	1.16944e+07	9.6172e+06	9.26431e+06	7.77782e+06	3.98962e+06	1.57802e+07	2	0	0.804735
Prevotella sp. PCHR+DapA family	4.57786e+06	0	0	1.09889e+07	0	0	0	2.2693e+06	2.72076e+06	0	6.94458e+06	2.6287e+06	2.30679e+06	0	1.5127e+07	4.43909e+06	5	2	-0.937494
Prevotella sp. PCHR+DMRL synthase family	4.69101e+07	2.06633e+07	1.39224e+07	7.43709e+07	3.93824e+07	1.5747e+07	2.34035e+07	3.15902e+07	2.79125e+07	1.08631e+07	7.51225e+07	2.63893e+07	9.10412e+07	1.71675e+07	7.7564e+07	8.46335e+07	0	0	-0.626677
Prevotella sp. PCHR+FKBP-type PPIase family	655857	0	0	0	604429	0	0	0	203388	470684	0	0	565672	248003	684133	0	6	3	-0.78137
Prevotella sp. PCHR+FtsZ family	0	0	0	0	0	3.81084e+06	0	0	0	6.83955e+06	0	0	3.66306e+06	0	4.11282e+06	0	7	5	-1.93707
Prevotella sp. PCHR+Glycosyl hydrolase 13 family	1.44347e+07	0	7.29941e+06	0	9.3318e+06	1.62186e+07	1.32208e+07	1.23439e+07	0	8.15429e+06	8.98699e+06	4.96523e+06	6.06842e+06	2.18321e+06	0	1.01163e+07	2	2	0.847775
Prevotella sp. PCHR+Glycosyl hydrolase 43 family	0	0	0	7.95931e+07	2.61332e+06	0	3.87037e+06	4.65737e+06	0	0	0	4.43684e+06	0	3.0503e+06	953636	1.75753e+06	4	4	3.15231
Prevotella sp. PCHR+Intermediate filament family	8.09948e+06	0	5.15083e+06	2.7759e+06	1.05422e+07	0	3.82314e+06	1.82542e+07	0	1.25182e+07	8.63409e+06	1.59357e+07	1.16746e+07	4.95822e+06	0	8.12065e+06	2	2	-0.346212
Prevotella sp. PCHR+Iron/manganese superoxide dismutase family	8.8895e+07	2.7733e+06	4.26003e+06	2.42059e+08	2.32532e+07	1.50737e+07	1.91505e+07	7.28497e+07	1.66211e+07	2.39327e+07	1.27236e+08	6.26009e+07	7.01769e+07	1.61953e+07	2.55804e+06	7.23175e+07	0	0	0.257948
Prevotella sp. PCHR+LacAB/RpiB family	5.86247e+06	0	2.2297e+06	0	8.69316e+06	5.92547e+06	6.23685e+06	0	4.26854e+06	3.30823e+06	8.3476e+06	6.21632e+06	0	5.5127e+06	4.83638e+06	4.84465e+06	3	1	-0.36697
Prevotella sp. PCHR+LDH/MDH superfamily	6.46222e+07	1.91673e+07	9.14205e+07	1.39244e+08	7.75266e+07	5.82437e+07	5.76183e+07	5.98281e+07	4.13233e+07	5.32955e+07	5.07367e+07	1.83772e+07	3.98016e+07	4.20795e+07	4.50798e+07	5.69137e+07	0	0	0.707583
Prevotella sp. PCHR+Membrane fusion protein (MFP) (TC 8.A.1) family	4.66683e+06	0	0	0	0	0	0	2.67643e+06	0	1.85063e+06	3.3526e+06	1.82491e+06	0	1.38935e+06	4.06108e+06	4.54912e+06	6	2	-1.2125
Prevotella sp. PCHR+MotB family	2.56583e+08	8.49078e+06	1.04302e+07	6.08243e+07	3.79079e+07	7.95031e+06	2.56265e+07	5.37922e+07	5.12774e+07	28534042	1.27178e+08	5.2973e+07	9.09085e+07	2.20739e+07	6.23228e+07	9.00949e+07	0	0	-0.18665
Prevotella sp. PCHR+Outer membrane OOP (TC 1.B.6) superfamily	9.36572e+08	8.06366e+07	9.94414e+07	1.20874e+09	3.61882e+08	2.25807e+08	3.50274e+08	3.66472e+08	2.89102e+08	2.53538e+08	1.04645e+09	4.12304e+08	7.28478e+08	2.77408e+08	4.80674e+08	7.22013e+08	0	0	-0.21391
Prevotella sp. PCHR+Peptidase C59 family	0	0	0	0	0	0	0	4.3475e+06	945694	0	6.61955e+06	1.80026e+06	0	0	0	2.26711e+06	7	4	-1.41826
Prevotella sp. PCHR+Peptidase M16 family	1.03415e+07	813680	1.44063e+06	2.02122e+07	2.28053e+06	2.73935e+06	4.26453e+06	4.51117e+06	9.17157e+06	0	1.08354e+07	5.67127e+06	5.16094e+06	4.10392e+06	6.94213e+06	5.02287e+06	0	1	-0.00939292
Prevotella sp. PCHR+Peptidase S1C family	1.28175e+07	1.33404e+07	5.58452e+06	3.05405e+07	2.44045e+07	7.87384e+06	1.84023e+07	1.48741e+07	7.47114e+06	1.83254e+07	6.99099e+06	1.03049e+07	9.25987e+06	2.25113e+07	5.95186e+06	2.9667e+07	0	0	0.210481
Prevotella sp. PCHR+Peptidase S9B family	2.6124e+07	0	0	658835	4.80447e+06	3.97064e+06	0	6.24825e+06	0	5670095	1.95036e+07	2.13958e+07	1.84466e+07	6.54876e+06	0	1.32899e+07	3	2	-1.02114
Prevotella sp. PCHR+Phosphofructokinase type A (PFKA) family	4.00694e+06	0	0	5.76163e+06	0	0	0	2.85493e+06	0	0	5.04035e+06	2.15095e+06	0	3.75165e+06	4.0631e+06	4.95477e+06	5	3	-0.660724
Prevotella sp. PCHR+Polysaccharide lyase 1 family	2.09539e+07	2.32487e+07	1.55843e+07	2.34e+06	2.89324e+07	2.52212e+07	4.90871e+07	4.80732e+07	7.367e+06	3.12815e+07	1.30031e+07	3.66256e+07	9.50744e+06	2.42132e+07	0	2.00765e+07	0	1	0.587164
Prevotella sp. PCHR+SecD/SecF family	2.4696e+07	9.92197e+06	2.91221e+06	1.49567e+07	2.24948e+06	0	1.54749e+06	8.95305e+06	7.57687e+06	6805538	2.22504e+07	9.58233e+06	9.85321e+06	1.07856e+07	3.93184e+07	1.53081e+07	1	0	-0.896884
Prevotella sp. PCHR+SusD family	1.40342e+07	0	0	8.92242e+06	1.52817e+06	2.87094e+06	5.64046e+06	2.3008e+06	0	3.54747e+06	0	782248	878069	0	3.28063e+06	5.89841e+06	2	3	1.29432
Prevotella sp. PCHR+TonB-dependent receptor family	1.11374e+07	2.92258e+06	9.38913e+06	4.38698e+06	6.50714e+07	2.2324e+07	6.86956e+07	8.93569e+07	1.8412e+07	52204807	1.02816e+07	8.39872e+07	4.61485e+06	5.82342e+07	1.86994e+07	1.81805e+07	0	0	0.0465076
Prevotella sp. PCHR+Type II topoisomerase GyrA/ParC subunit family	7.19207e+06	0	0	0	4.06866e+06	6.38888e+06	6.88522e+06	9.29501e+06	0	4463219	1.00711e+07	2.31019e+06	6.07023e+06	0	1.94999e+06	1.28571e+07	3	2	-0.15707
Prevotella sp. PCHR+Universal ribosomal protein uL10 family	0	0	0	0	0	0	4.01793e+06	0	0	0	0	0	5.96009e+06	0	0	0	7	7	-0.567947
Prevotella sp. PMUR+ExbB/TolQ family	5.45562e+07	1.55876e+07	3.68433e+07	1.29172e+07	4.31913e+07	8.47989e+07	8.75778e+07	1.4283e+08	2.81683e+07	77831078	2.97206e+07	7.73037e+07	2.17716e+07	5.88155e+07	1.81838e+06	2.51444e+07	0	0	0.577256
Prevotella sp. PMUR+GHMP kinase family	4.73103e+06	0	0	0	1.55107e+07	1.16951e+07	5.93689e+06	7.86163e+06	866375	3198416	5.01618e+06	762845	3.09437e+06	0	1.23647e+06	0	3	2	1.68943
Prevotella sp. PMUR+Nitroreductase family	1.08594e+06	0	2.58199e+06	0	0	0	0	0	0	0	3.63513e+06	0	2.38635e+06	0	1.30851e+06	4.34745e+06	6	4	-1.66853
Prevotella sp. PMUR+Phosphoglycerate kinase family	5.33845e+08	1.26746e+08	5.34092e+08	3.37295e+08	1.75656e+08	1.35998e+08	2.26912e+08	2.14559e+08	2.65766e+08	1.645e+08	1.37263e+08	7.9734e+07	2.58427e+08	2.71751e+08	4.84179e+08	1.81912e+08	0	0	0.309786
Prevotella sp. PROD+SusD family	4.79364e+06	798306	4.87866e+06	7.80576e+06	1.6738e+07	5.43559e+06	1.08842e+08	2.17431e+08	8.6931e+07	2.2224e+08	4.30375e+07	1.66596e+07	1.01791e+07	8.45128e+07	1.19008e+07	1.82574e+07	0	0	-0.428985
Prevotella sp. PROD+TonB-dependent receptor family	4.39211e+07	5.66569e+06	1.99154e+07	7.50295e+07	6.70118e+07	4.8682e+07	1.65814e+08	2.23131e+08	2.4242e+07	2.2187e+08	2.09465e+07	3.09721e+07	1.20312e+07	1.05667e+08	5.9012e+06	1.46149e+07	0	0	0.573449
Pseudoflavonifractor sp. 524-17+Bacterial flagellin family	4.59025e+09	2.98567e+09	5.11544e+09	5.79962e+09	3.58242e+09	1.88786e+09	3.47159e+09	2.35964e+09	3.95675e+09	2965352348	3.54082e+09	3.60852e+09	4.82857e+09	3.92138e+09	5.58097e+09	2.6748e+09	0	0	-0.0609059
Pseudoflavonifractor sp. 524-17+Short-chain dehydrogenases/reductases (SDR) family	1.01462e+07	1.94706e+06	1.34111e+07	0	1.96997e+06	1.14311e+07	1.14491e+07	0	1.66139e+07	19060148	8.51055e+06	1.35173e+07	8.49986e+06	0	1.50698e+07	9.38946e+06	2	1	-0.84826
Pseudoflavonifractor sp. 60+Bacterial flagellin family	5.03345e+07	2.73181e+07	1.45509e+08	9.10509e+07	4.05676e+07	3.02682e+07	1.60824e+07	5.61384e+07	8.7424e+07	2.61648e+07	9.45705e+07	7.64708e+07	1.87767e+08	1.45017e+08	1.1874e+08	7.95447e+07	0	0	-0.83498
Pseudoflavonifractor sp. 60+Bacterial solute-binding protein 1 family	1.77965e+08	2.32712e+08	1.66903e+08	2.42433e+08	1.76168e+08	7.06364e+07	1.97036e+08	1.82702e+08	3.85473e+08	6.45023e+07	1.19537e+08	1.51457e+08	1.84266e+08	3.49034e+08	4.29252e+08	1.74115e+08	0	0	-0.360846
Pseudoflavonifractor sp. 60+NhaC Na(+)/H(+) (TC 2.A.35) antiporter family	4.89051e+06	0	3.39569e+07	0	4.17507e+06	2.94016e+06	4.50866e+06	2.30955e+06	4.16315e+06	4.44357e+06	2.8886e+06	4.05524e+06	3.53563e+06	0	4.87755e+06	2.39212e+06	2	1	1.00167
Pseudoflavonifractor sp. 60+RnfG family	6.69856e+06	2.66971e+07	1.65075e+06	9.28874e+06	1.92116e+06	9.24499e+06	1.47952e+07	5.97794e+06	6.28769e+06	0	2.69169e+06	6.3862e+06	5.24857e+06	1.64534e+07	4.80309e+06	0	0	2	0.865137
Rattus norvegicus+Alpha-defensin family	8.81749e+06	3.0743e+07	1.44927e+08	0	2.88168e+07	2.91641e+07	4.27855e+06	1.08426e+07	1.01972e+08	2.47376e+07	8.18806e+06	2.20816e+07	4.08647e+06	1.04679e+07	8.79826e+06	1.00933e+07	1	0	0.435831
Rattus norvegicus+DMBT1 family	2.37913e+08	6.85862e+08	4.04486e+08	7.11584e+07	5.70108e+08	4.84076e+08	3.4281e+08	3.45067e+08	2.79754e+08	4.68381e+08	9.3057e+07	4.16652e+08	1.26473e+08	2.31865e+08	2.89467e+08	1.41012e+08	0	0	0.61817
Rattus norvegicus+KRTAP type 19 family	0	0	0	0	0	0	0	0	0	0	0	0	0	0	0	0	8	8	0
Rattus norvegicus+MHC class I family	1.29624e+07	659143	6.83842e+06	3.89314e+06	2.15858e+06	1.76656e+07	1.85473e+06	8.30605e+06	1.51313e+07	1.04232e+07	1.0169e+07	7.69738e+06	1.76587e+07	1.02722e+07	1.33192e+08	1.75416e+07	0	0	-2.03092
Rattus norvegicus+Peroxidase family	2.64501e+06	3.2469e+06	2.06849e+06	1.25764e+07	0	0	3.27127e+06	7.15085e+07	1.48577e+06	0	0	6.2202e+06	4.59531e+06	1.81463e+06	1.4263e+06	0	2	3	2.61591
Rattus norvegicus+PMG family	9.18315e+06	6.71193e+08	2.83295e+07	540902	4.68098e+07	3.77662e+07	1.39282e+07	1.94442e+07	8.97812e+07	32098961	3.62949e+06	1.5415e+07	0	5.5835e+07	8.29178e+06	8.98243e+06	0	1	1.95035
Rattus norvegicus+Secretoglobin family	3.99682e+06	3.01765e+07	1.83724e+07	1.66048e+07	0	3.53589e+06	0	3.53945e+06	7.22843e+07	16795238	2.05985e+07	3.97094e+06	1.24651e+07	1.48903e+07	3.63763e+07	1.5496e+07	2	0	-1.33924
Rattus norvegicus+Serpin family	2.20271e+08	2.36704e+08	2.85792e+08	5.04894e+08	2.67713e+08	2.41071e+08	1.62179e+08	2.49161e+08	1.86262e+08	2.39111e+08	1.77074e+08	3.51655e+08	2.43499e+08	1.59629e+08	3.12202e+08	3.51479e+08	0	0	0.101216
Romboutsia ilealis+DapA family	0	1.18126e+07	0	1.24282e+08	0	1.8633e+06	6.97065e+06	1.17674e+07	3.24788e+06	6.28461e+06	1.86487e+06	1.88723e+07	9.63883e+06	3.54059e+06	7.05341e+06	2.25057e+06	3	0	1.57049
Romboutsia ilealis+Fibrillar collagen family	1.5605e+07	0	0	2.54807e+06	6.46957e+06	5.9743e+06	1.05534e+07	9.79428e+06	2.15542e+07	5.00052e+06	9.16446e+06	2.98155e+07	5.96813e+06	0	1.39542e+07	8.47079e+06	2	1	-0.88252
Romboutsia ilealis+Glycosyl hydrolase 25 family	1.69135e+07	3.54262e+07	1.36444e+08	6.08872e+08	1.17156e+07	4.56412e+07	5.10323e+07	1.00287e+08	8.06584e+07	7.59413e+07	6.14543e+07	1.88787e+08	8.76654e+07	5.65005e+07	6.84791e+07	6.19224e+07	0	0	0.562508
Romboutsia ilealis+Glycosyl hydrolase 3 family	0	4.67326e+06	0	7.34064e+06	0	0	0	0	0	0	1.03733e+06	0	0	0	0	0	6	7	3.52363
Roseburia sp. 1XD42-69+MIP/aquaporin (TC 1.A.8) family	2.12067e+06	1.57318e+07	0	0	2.18152e+07	0	3.72006e+06	0	7.7272e+06	0	0	0	1.14545e+06	0	0	0	4	6	2.28882
Roseburia sp. 1XD42-69+Phosphohexose mutase family	4.81638e+06	0	4.40085e+06	0	1.18094e+07	2.79195e+06	3.63669e+06	1.78205e+06	1.4049e+07	0	1.24662e+07	6.20495e+06	3.65598e+06	1.17088e+07	2.3037e+07	1.05409e+07	2	1	-1.48162
Roseburia sp. CAG:100+Bacterial flagellin family	1.5531e+08	1.26272e+09	2.21511e+09	4.94809e+08	1.48549e+09	2.23959e+08	1.5577e+08	9.13624e+07	1.53851e+09	1.26705e+08	4.7349e+08	1.20156e+08	2.21188e+08	1.3219e+08	7.53114e+08	3.35113e+08	0	0	0.717435
Ruminococcus albus+KduI family	689813	0	1.76294e+06	3.1314e+06	2.27629e+06	4.22245e+06	3.28806e+06	0	2.33996e+06	0	0	0	2.27073e+06	0	0	3.69425e+06	2	5	0.887527
Ruminococcus albus+KHG/KDPG aldolase family	6.09353e+06	5.10095e+06	0	0	0	7.00055e+06	0	0	1.85879e+07	7.66757e+06	0	3.34826e+06	6.6068e+06	8.25468e+06	1.42076e+07	0	5	2	-1.68871
Ruminococcus albus+Short-chain dehydrogenases/reductases (SDR) family	3.70631e+07	1.40092e+07	2.44231e+06	0	3.8549e+06	1.02372e+07	1.52829e+07	7.70314e+06	5.20327e+07	1.95014e+07	1.20883e+07	7.9954e+06	2.00093e+07	2.33009e+07	3.2242e+07	8.73636e+06	1	0	-0.957278
Ruminococcus flavefaciens+ATPase alpha/beta chains family	1.56349e+06	3.32064e+06	0	3.32253e+06	1.41164e+06	0	0	0	0	0	0	0	0	0	0	0	4	8	10.2328
Ruminococcus flavefaciens+Autotransporter-2 (AT-2) (TC 1.B.40) family	1.56888e+08	0	3.59027e+06	6.95606e+06	5.36765e+06	4.80602e+06	1.45399e+07	2.03667e+07	2.96582e+07	62268757	0	1.35325e+07	1.72827e+06	0	8.23615e+06	8.31041e+06	1	2	0.780277
Ruminococcus flavefaciens+Bacterial histone-like protein family	1.01924e+07	1.78979e+06	9.33996e+06	0	0	7.43697e+06	0	0	0	9385209	2.03843e+07	4.7069e+06	2.09901e+07	9.51578e+06	0	1.59796e+07	4	2	-1.49297
Ruminococcus flavefaciens+Bacterial ribosomal protein bL19 family	1.02936e+07	6.87685e+06	7.47986e+06	0	2.85267e+07	4.46666e+07	2.48682e+07	1.85273e+07	4.69168e+06	2.03062e+07	4.70543e+06	1.68955e+07	6.02778e+06	2.81719e+07	0	4.76393e+06	1	1	0.723036
Ruminococcus flavefaciens+Bacterial ribosomal protein bL20 family	2.21675e+06	0	3.44421e+06	0	3.4604e+06	4.1648e+06	2.71032e+06	0	5.9327e+06	3.24098e+06	1.02291e+06	3.78808e+06	2.24592e+06	1.05268e+07	0	0	3	2	-0.741889
Ruminococcus flavefaciens+CdaR family	1.36315e+07	2.0451e+07	7.72626e+06	6.5289e+06	1.51754e+07	2.34525e+07	1.00615e+07	2.14286e+07	1.37822e+07	16180343	1.5985e+07	3.05947e+07	1.12333e+07	1.80761e+07	4.48142e+06	9.67471e+06	0	0	-0.0187811
Ruminococcus flavefaciens+DapA family	2.77766e+07	9.59017e+06	5.60979e+06	3.53555e+06	1.68846e+07	1.00102e+07	9.51383e+06	6.48968e+06	8.15475e+06	10626823	2.83796e+06	9.93805e+06	1.20998e+07	1.07155e+07	5.96778e+06	2.84143e+06	0	0	0.500873
Ruminococcus flavefaciens+FtsZ family	7.5163e+06	1.76751e+06	0	1.29235e+07	4.37331e+06	6.00761e+06	2.403e+06	0	0	0	2.12215e+07	2.26513e+06	1.96108e+07	1.11882e+06	0	9.3191e+06	2	3	-0.613387
Ruminococcus flavefaciens+Glutamine synthetase family	2.94657e+07	0	1.97773e+07	1.4151e+06	4.67419e+07	8.61987e+07	1.51019e+07	1.93444e+07	1.35224e+07	4.50836e+07	6.24818e+07	2.00301e+07	1.57198e+07	5.53448e+07	2.83223e+06	6.33773e+07	1	0	-0.352481
Ruminococcus flavefaciens+Glycosyl hydrolase 11 (cellulase G) family; Glycosyl hydrolase 16 family	4.04164e+07	2.31967e+07	1.70236e+07	2.83003e+07	9.10757e+07	6.64784e+07	1.55327e+07	1.88759e+07	3.37877e+07	52368979	1.49843e+07	1.91921e+07	2.89848e+07	1.73526e+07	3.49158e+06	1.31729e+07	0	0	0.714776
Ruminococcus flavefaciens+Glycosyl hydrolase 26 family	1.08638e+07	0	2.07359e+06	3.80204e+06	2.30895e+07	2.10701e+07	0	8.94321e+06	0	1.29711e+07	0	4.83384e+06	1.36744e+07	2.17877e+06	0	0	2	4	1.05297
Ruminococcus flavefaciens+Glycosyl hydrolase 30 family	2.58847e+07	0	9.59306e+06	635434	2.6423e+07	2.75148e+07	1.03551e+07	5.80182e+06	5.73475e+06	2.98e+06	8.93699e+06	7.23782e+06	9.71148e+06	5.16691e+06	1.13954e+07	7.80209e+06	1	0	0.848864
Ruminococcus flavefaciens+GPI family	9.02262e+06	0	1.66216e+06	1.35179e+06	6.33297e+06	9.49508e+06	4.25881e+06	3.33568e+06	4.99011e+06	13908261	567454	2.46491e+06	9.84702e+06	2.54572e+06	5.07777e+06	5.01405e+06	1	0	-0.324835
Ruminococcus flavefaciens+GSP E family	8.43669e+06	0	3.82521e+06	1.68123e+06	2.44983e+07	2.14867e+07	3.21743e+06	2.0597e+06	2.64263e+06	1.40719e+07	1.02491e+06	2.08382e+06	1.39587e+07	0	0	0	1	3	0.948568
Ruminococcus flavefaciens+IspH family	1.84038e+06	8.10407e+06	0	0	1.89093e+07	2.13087e+07	1.69894e+06	3.7091e+06	1.53738e+07	2.30391e+07	1.7711e+07	2.36609e+07	8.73058e+06	2.37547e+07	2.91359e+06	6.72535e+06	2	0	-1.1333
Ruminococcus flavefaciens+Phosphoglycerate kinase family	1.87596e+07	5.78906e+06	0	1.01657e+07	1.27924e+07	1.74851e+07	1.6871e+07	1.40291e+07	8.48798e+06	2.09672e+07	2.02251e+07	0	1.77865e+07	1.21951e+07	1.47617e+07	1.63769e+07	1	1	-0.208466
Ruminococcus flavefaciens+RxLR effector family	1.38948e+08	1.67634e+07	9.59452e+07	4.04275e+08	6.11046e+07	4.90226e+07	1.94758e+07	3.08355e+07	7.43636e+07	74885720	9.62178e+07	9.60555e+07	7.47626e+07	3.62173e+07	3.46556e+07	7.13086e+07	0	0	0.547744
Ruminococcus flavefaciens+Serine-rich repeat protein (SRRP) family	4.83944e+08	4.44634e+08	4.40685e+08	7.30852e+08	1.08772e+09	8.9236e+08	4.93123e+08	2.2179e+08	4.16671e+08	8.51141e+08	3.27382e+08	3.68592e+08	4.83262e+08	2.07874e+08	1.63999e+08	3.00422e+08	0	0	0.620321
Ruminococcus flavefaciens+SRP1/TIP1 family	1.1611e+07	4.57569e+06	0	5.12758e+07	7.77665e+06	7.03551e+06	2.81878e+06	0	7.79133e+06	1.15976e+07	1.55905e+07	4.97811e+06	4.0436e+06	0	7.39822e+06	6.32242e+06	2	1	0.559868
Ruminococcus flavefaciens+Universal ribosomal protein uL10 family	7.41975e+07	1.77341e+07	1.38346e+07	2.6071e+07	8.23919e+07	8.47106e+07	3.3824e+07	1.88809e+07	4.92997e+07	6.58428e+07	6.3366e+07	1.22835e+07	8.58994e+07	4.52773e+07	5.08591e+07	4.11671e+07	0	0	-0.23549
Ruminococcus flavefaciens+Universal ribosomal protein uL15 family	1.15926e+07	0	1.04885e+06	0	7.31915e+06	9.22162e+06	2.65733e+06	1.33078e+06	2.57313e+06	3.16794e+06	2.44708e+06	0	1.26321e+06	942893	1.86021e+07	0	2	2	0.193971
Ruminococcus flavefaciens+Universal ribosomal protein uL18 family	0	0	2.89746e+06	0	6.59073e+06	1.22581e+07	0	1.83433e+06	0	4575922	0	1.04994e+06	1.82232e+06	0	0	0	4	5	1.66158
Ruminococcus flavefaciens+Universal ribosomal protein uL2 family	1.637e+07	0	0	0	4.9539e+06	4.35407e+06	5.69093e+06	1.74561e+06	1.03341e+07	10406943	8.05712e+06	7.90201e+06	1.19864e+07	9.63547e+06	0	1.03056e+07	3	1	-1.05115
Ruminococcus flavefaciens+Universal ribosomal protein uL24 family	6.24673e+06	7.77855e+06	0	2.73209e+06	1.73004e+07	1.98549e+07	5.43112e+06	2.57426e+06	9.32477e+06	7.89224e+06	4.9933e+06	6.8026e+06	2.22362e+06	2.22162e+07	0	5.46553e+06	1	1	0.0716362
Ruminococcus flavefaciens+Universal ribosomal protein uL3 family	0	0	8.38599e+06	0	0	0	0	1.36518e+07	7.57282e+06	0	9.35305e+06	1.48041e+07	0	0	0	1.03548e+07	6	4	-0.933068
Ruminococcus flavefaciens+Universal ribosomal protein uL6 family	0	0	0	0	0	0	0	0	1.58723e+06	0	9.01808e+06	1.58301e+06	4.29723e+06	3.42912e+06	0	2.83058e+06	8	2	-11.4738
Ruminococcus flavefaciens+Universal ribosomal protein uS13 family	4.72805e+06	1.64412e+07	1.56415e+07	3.24996e+07	2.79166e+07	2.6558e+07	4.84305e+06	0	3.63299e+07	2.26239e+07	8.84186e+06	9.6907e+06	1.26741e+07	1.24658e+07	1.39937e+07	1.0414e+07	1	0	0.0179891
Ruminococcus flavefaciens+Universal ribosomal protein uS4 family	1.09483e+07	1.03413e+07	5.092e+06	0	2.17857e+07	2.5358e+07	9.64574e+06	6.50705e+06	3.29073e+06	1.77641e+07	2.24342e+06	8.61792e+06	0	1.20882e+06	7.47254e+06	8.06602e+06	1	1	0.881805
Ruminococcus flavefaciens+UPF0339 family	8.27528e+06	0	5.74971e+06	0	2.25251e+07	1.32823e+07	3.6887e+06	5.40831e+06	1.89524e+06	9399460	1.89171e+06	7.01165e+06	6.25814e+06	0	0	0	2	3	1.15514
Ruminococcus sp. CAG:254+Glycosyl hydrolase 5 (cellulase A) family	0	0	0	5.29017e+07	3.91319e+06	4.85189e+06	0	0	0	5.11161e+06	0	0	5.22694e+06	0	0	0	5	6	2.57553
Ruminococcus sp. CAG:254+Glycosyl hydrolase 9 (cellulase E) family	4.02995e+07	6.07306e+07	4.2078e+08	1.01012e+09	4.25146e+07	6.72154e+07	4.9842e+08	9.03068e+08	2.89528e+08	5.58196e+07	1.03398e+09	4.15663e+08	1.34342e+08	1.26822e+08	6.21824e+07	8.77252e+08	0	0	0.0227239
Ruminococcus sp. CAG:254+Universal ribosomal protein uL10 family	0	0	2.6741e+06	3.03666e+06	8.78954e+06	8.38639e+06	0	0	2.54925e+06	5578105	831349	0	0	4.32777e+06	0	0	4	4	0.784186
Ruminococcus sp. CAG:254+Universal ribosomal protein uS4 family	2.30334e+06	0	2.0152e+06	3.72662e+06	0	0	1.56854e+06	4.92789e+06	9.72659e+06	0	4.16743e+06	2.02524e+06	1.49042e+06	3.85285e+07	0	8.0964e+06	3	2	-2.13805
Turicibacter sp. TS3+Alpha/beta-type SASP family	1.58559e+07	1.53177e+08	1.53133e+08	1.53055e+09	4.53977e+06	2.08948e+08	3.91797e+08	6.3587e+08	5.69868e+07	1.05768e+08	1.82629e+08	4.37983e+08	1.52134e+08	3.63912e+07	8.92606e+07	6.8301e+07	0	0	1.45378
Turicibacter sp. TS3+Bacterial ribosomal protein bL12 family	1.80991e+07	1.1814e+07	4.90178e+06	4.61234e+07	1.64516e+07	1.15316e+07	9.78473e+06	8.30123e+06	0	12085150	3.40428e+06	2.88358e+06	1.04483e+07	6.15806e+06	0	2.31993e+06	0	2	1.76747
Turicibacter sp. TS3+Glyceraldehyde-3-phosphate dehydrogenase family	0	2.13563e+07	0	4.03006e+07	0	0	0	0	0	0	0	0	0	0	0	0	6	8	12.9122
Turicibacter sp. TS3+Manganese catalase family	0	0	0	4.60687e+07	0	6.05346e+06	1.30194e+07	1.47816e+07	624942	1.84478e+06	8.55773e+06	1.25874e+07	5.80385e+06	0	4.56925e+06	1.11408e+06	4	1	1.18688
Turicibacter sp. TS3+NlpA lipoprotein family	0	0	0	2.55077e+07	0	0	0	0	594895	0	0	0	0	550318	0	0	7	6	4.46765
Turicibacter sp. TS3+Triosephosphate isomerase family	0	9.56462e+06	0	9.80048e+06	0	1.01191e+07	0	7.96899e+06	0	0	0	2.71811e+06	7.52565e+06	0	0	3.27971e+06	4	5	1.46908
uncultured bacterium+Bacterial flagellin family	3.25136e+08	9.03716e+08	2.15235e+08	3.80852e+08	1.56263e+09	1.32646e+09	2.56806e+08	1.31451e+08	5.77671e+08	3.37998e+08	1.64667e+08	6.59269e+08	7.38193e+07	2.61668e+07	7.5237e+08	7.27048e+08	0	0	0.620388
uncultured Flavonifractor sp.+Glycosyl hydrolase 3 family	9.49209e+06	0	9.41454e+06	0	0	0	3.50412e+06	6.53987e+06	5.27395e+06	0	848817	4.78215e+06	3.51463e+06	6.73747e+06	1.41357e+07	1.98392e+06	4	1	-0.364588
uncultured Muribaculaceae bacterium+MoxR family	5.41889e+07	3.01143e+06	9.06987e+07	6.00546e+07	6.4103e+07	6.3172e+07	6.95158e+07	6.18636e+07	2.93255e+07	53292023	6.63425e+07	4.68964e+07	5.53867e+07	5.4048e+07	8.71397e+06	8.59814e+07	0	0	0.222256
uncultured Muribaculaceae bacterium+TonB-dependent receptor family	3.21749e+07	2.31063e+07	1.00328e+08	1.57613e+07	2.47605e+08	1.94287e+08	2.70889e+08	4.73916e+08	5.32105e+07	7.8436e+07	4.01955e+07	2.25595e+08	2.10452e+07	1.16397e+08	6.17145e+07	5.59575e+07	0	0	1.05738
uncultured Spirochaetaceae bacterium+Ammonia transporter channel (TC 1.A.11.2) family	1.45329e+07	0	0	0	4.92906e+06	9.49934e+06	8.44298e+06	1.6031e+06	4.41915e+06	2935905	6.06761e+06	2.53869e+06	0	3.79061e+06	8.64234e+06	3.0707e+06	3	1	0.309928
uncultured Spirochaetaceae bacterium+FGGY kinase family	6.0316e+06	4.81993e+06	6.23774e+06	8.78146e+06	4.78505e+06	8.01002e+06	0	7.55905e+06	2.47474e+07	0	0	0	1.58315e+06	8.38928e+06	7.43351e+06	2.08184e+06	1	3	0.0634626
uncultured Spirochaetaceae bacterium+Glyceraldehyde-3-phosphate dehydrogenase family	2.7801e+07	1.55204e+06	1.67032e+06	0	9.71999e+06	8.25599e+06	2.18064e+07	4.78178e+06	4.19241e+07	9.9079e+06	4.59709e+06	1.1373e+07	7.4254e+06	1.66609e+07	4.01997e+07	1.41728e+07	1	0	-0.952249
uncultured Spirochaetaceae bacterium+GroES chaperonin family	5.57504e+07	2.45605e+07	2.41205e+07	2.76898e+06	2.17838e+07	4.59028e+07	3.88649e+07	1.41916e+07	7.47111e+07	2.48389e+07	2.13983e+07	3.54481e+07	2.07031e+07	5.9816e+07	3.43415e+07	1.78914e+07	0	0	-0.343123

## Sheet: 34_originale
Species+CAZy	AL_1	AL_2	AL_3	AL_4	AL_5	AL_6	AL_7	AL_8	TR_1	TR_2	TR_3	TR_4	TR_5	TR_6	TR_7	TR_8	AL_MV	TR_MV	Log Ratio
Bacteroides massiliensis+GH121	#REF!	#REF!	#REF!	#REF!	#REF!	#REF!	#REF!	#REF!	#REF!	#REF!	#REF!	#REF!	#REF!	#REF!	#REF!	#REF!	0	0	0
Bacteroides sartorii+GH121	0	6.6784e+06	2.75049e+06	2.42004e+06	0	3.10894e+06	0	1.94944e+07	0	1197390	1.42974e+06	5.50076e+07	0	0	1.46665e+06	824981	3	3	-0.798448
Butyricicoccus sp. 1XD8-22+GT5	3.83222e+06	6.67308e+06	4.00829e+06	0	2.32543e+07	3.50732e+07	5.15162e+06	4.68724e+06	1.27965e+07	13053571	7.02326e+06	1.71278e+07	2.24453e+06	1.54898e+07	3.14997e+06	2.09475e+06	1	0	0.180014
Clostridiales bacterium+GH5	3.04331e+07	2.78378e+07	3.45531e+06	0	0	2.67995e+07	2.55906e+07	2.37711e+07	1.70543e+07	13335702	7.43991e+07	3.97049e+07	2.9793e+07	3.01913e+07	4.02849e+07	3.44645e+07	2	0	-1.01791
Lachnospiraceae bacterium A4+GH26	9.85903e+06	0	739347	0	1.48544e+06	0	1.04743e+06	1.39795e+06	1.18445e+06	0	873421	0	2.47966e+06	0	0	0	3	5	1.67723
Lachnospiraceae bacterium+GH20	859544	0	0	1.01822e+07	0	0	0	0	0	0	0	0	0	0	0	0	6	8	10.4317
Lachnospiraceae bacterium+GH5	1.60052e+07	0	1.30776e+06	0	0	0	0	0	0	0	1.97568e+06	940042	1.28492e+07	1.9355e+06	1.31816e+07	1.04903e+07	6	2	-1.25642
Lachnospiraceae bacterium+GT5	0	0	0	820130	2.38981e+06	6.6038e+06	0	0	0	3.49271e+06	0	0	0	1.16477e+06	0	0	5	6	1.07395
Lactobacillus murinus+GH13	1.34408e+07	4.36126e+06	1.09725e+07	1.23407e+07	1.0096e+07	1.42698e+07	0	1.2522e+07	1.29142e+07	8891042	7.6461e+06	2.65923e+06	7.41487e+06	2.82503e+07	1.23477e+07	1.42959e+06	1	0	-0.0641987
Oscillibacter sp. 1-3+GH73	3.92435e+08	3.3264e+08	2.39756e+08	1.51812e+08	4.11063e+08	1.22296e+09	7.82736e+08	4.43744e+08	8.99808e+08	6.19849e+08	5.51581e+08	6.47792e+08	3.74719e+08	7.29808e+08	3.64723e+08	9.62201e+08	0	0	-0.372973
Prevotella copri+GH43	0	0	4.3243e+06	0	5.97627e+06	1.09334e+07	4.60209e+06	8.44541e+06	0	0	0	4.00441e+06	0	0	0	0	3	7	3.09522
Prevotella sp. CAG:485+GH77	1.00416e+06	0	0	0	0	5.59363e+06	5.1605e+06	7.2304e+06	2.49165e+06	4.85894e+06	0	4.64726e+06	2.17332e+06	1.60781e+06	971638	0	4	2	0.180844
Prevotella sp. CAG:873+GH5	0	0	2.00534e+06	0	0	1.9721e+06	0	1.40749e+06	1.0875e+07	4.20831e+06	1.19183e+07	1.43454e+07	7.81608e+06	6.89436e+06	2.46015e+06	5.73879e+06	5	0	-3.57488
Prevotella sp. MGM2+GH33	5.45753e+07	895677	1.71909e+07	6.61607e+06	2.26459e+06	6.94028e+06	1.98666e+07	3.57338e+07	1.95765e+06	2.57021e+07	1.50135e+07	7.56824e+06	3.28373e+07	8.01322e+06	0	2.0338e+06	0	1	0.629605
Prevotella sp. P5-92+CE10	0	0	0	0	0	0	4.12166e+06	4.49421e+06	2.64189e+06	7.43353e+06	0	0	0	1.6345e+06	0	0	6	5	-0.44231
Prevotella sp. PCHR+CBM48	1.44347e+07	0	7.29941e+06	0	9.3318e+06	1.62186e+07	1.32208e+07	1.23439e+07	0	8.15429e+06	8.98699e+06	4.96523e+06	6.06842e+06	2.18321e+06	0	1.01163e+07	2	2	0.847775
Prevotella sp. PMUR+GH28	4.17525e+07	6.94231e+06	0	0	1.73219e+07	1.68771e+07	2.86216e+07	2.17519e+07	1.93135e+07	1.40802e+07	2.1808e+07	1.33753e+07	8.74316e+06	1.68165e+07	8.83624e+06	1.09572e+07	2	0	0.226161
Ruminococcus flavefaciens+CBM6	3.65255e+07	1.65234e+07	5.31512e+07	2.92302e+07	2.6423e+07	3.07446e+07	1.03551e+07	9.77161e+06	5.73475e+06	11154854	1.48249e+07	1.6149e+07	1.97325e+07	9.67445e+06	1.13954e+07	1.73359e+07	0	0	1.00484
Ruminococcus flavefaciens+GH26	1.08638e+07	0	2.07359e+06	3.80204e+06	2.30895e+07	2.10701e+07	0	8.94321e+06	0	1.29711e+07	0	4.83384e+06	1.36744e+07	2.17877e+06	0	0	2	4	1.05297
Ruminococcus flavefaciens+GH5	1.9854e+08	1.77513e+07	9.76262e+07	4.04275e+08	6.11046e+07	4.90226e+07	4.32337e+07	4.4033e+07	7.91317e+07	74885720	9.7619e+07	9.9464e+07	7.5745e+07	3.62173e+07	3.99216e+07	7.47346e+07	0	0	0.66432
Ruminococcus flavefaciens+GT2	1.05755e+07	1.30983e+07	1.55982e+07	7.78356e+07	1.26428e+07	5.67104e+06	1.24653e+07	1.9388e+06	1.46614e+07	1.12039e+07	0	5.34948e+06	1.40122e+07	5.84241e+06	3.39311e+07	4.18141e+06	0	1	0.748408
Ruminococcus sp. CAG:254+GH5	9.5068e+07	6.29628e+07	4.3586e+08	1.08438e+09	1.55456e+08	1.97635e+08	5.53863e+08	9.43603e+08	3.16517e+08	1.56326e+08	1.05253e+09	4.69939e+08	2.16966e+08	1.80654e+08	8.52819e+07	8.85598e+08	0	0	0.0690912
uncultured Flavonifractor sp.+GH3	9.49209e+06	0	9.41454e+06	0	0	0	3.50412e+06	6.53987e+06	5.27395e+06	0	848817	4.78215e+06	3.51463e+06	6.73747e+06	1.41357e+07	1.98392e+06	4	1	-0.364588

## Sheet: 35_originale
Species+Pathway	AL_1	AL_2	AL_3	AL_4	AL_5	AL_6	AL_7	AL_8	TR_1	TR_2	TR_3	TR_4	TR_5	TR_6	TR_7	TR_8	AL_MV	TR_MV	Log Ratio
[Eubacterium] siraeum+XMP biosynthesis via de novo pathway	#REF!	#REF!	#REF!	#REF!	#REF!	#REF!	#REF!	#REF!	#REF!	#REF!	#REF!	#REF!	#REF!	#REF!	#REF!	#REF!	0	0	0
bacterium 0.1xD8-82+octopine degradation	0	0	0	0	0	0	0	6.05363e+06	4.82539e+06	0	0	1.13753e+06	0	0	0	0	7	6	0.0217527
bacterium 1xD42-67+glycolysis	2.52142e+06	0	2.80783e+06	1.2559e+06	3.93376e+06	2.66295e+06	1.75509e+06	1.1226e+06	737651	0	2.69827e+06	2.71158e+06	2.0627e+06	0	1.01618e+06	1.83681e+06	1	2	0.537339
bacterium 1xD42-87+gluconeogenesis	4.87254e+07	6.38852e+07	4.39992e+07	8.37691e+06	3.30401e+07	1.48668e+07	5.24554e+07	3.90769e+07	9.19214e+07	17970714	4.12183e+07	5.56863e+07	2.94813e+07	4.83406e+07	7.70929e+07	3.06927e+07	0	0	-0.36624
bacterium 1XD8-76+glycolysis	0	0	0	0	0	0	0	0	0	0	0	0	1.3608e+06	0	1.20402e+07	1.10025e+06	8	5	-10.8247
bacterium 1XD8-76+L-serine biosynthesis	3.91438e+06	1.11375e+07	0	5.36244e+06	0	3.75654e+06	2.30468e+06	6.41737e+06	3.34737e+07	2983707	9.31967e+06	7.41922e+06	2.12305e+06	1.0319e+07	1.77083e+07	1.60772e+07	2	0	-1.59558
bacterium 1XD8-92+glycolysis	1.38329e+06	0	0	994624	0	0	0	0	0	0	0	1.10976e+06	0	0	9.41692e+06	890128	6	5	-2.25955
Bacteroidales bacterium+starch degradation	2.69781e+07	1.6126e+06	5.04286e+07	2.12864e+07	1.51754e+08	1.02451e+08	1.34886e+08	1.56811e+08	5.27209e+07	9.34086e+07	3.10651e+07	1.76324e+08	2.76157e+07	7.34154e+07	3.55336e+07	6.30163e+07	0	0	0.224455
Bacteroides sp. CAG:927+oxalate degradation	0	1.11278e+06	0	0	0	1.32131e+07	8.27687e+06	2.51908e+06	1.53958e+06	5723809	6.67423e+06	1.63036e+06	5.29092e+06	0	0	5.20478e+06	4	2	-0.0530813
Bacteroides sp. CAG:927+phosphatidylethanolamine biosynthesis	2.63022e+08	3.12393e+07	1.93156e+08	3.18235e+08	3.6706e+08	4.27552e+08	3.98284e+08	3.59303e+08	1.86752e+08	3.95085e+08	5.58992e+08	3.38084e+08	4.30096e+08	1.07625e+08	2.49908e+07	5.6073e+08	0	0	-0.142344
Butyricicoccus porcorum+(R)-mevalonate biosynthesis	1.16638e+07	0	0	0	0	2.2279e+07	3.0346e+06	5.35729e+06	1.13343e+07	7594633	3.77276e+06	0	3.74343e+06	0	9.64638e+06	0	4	3	0.230135
Butyricicoccus porcorum+gluconeogenesis	704038	0	0	0	0	1.39015e+07	0	0	0	2.72264e+06	5.47589e+06	600565	0	0	0	3.96444e+06	6	4	0.194375
Butyricicoccus porcorum+glycogen biosynthesis	0	0	0	0	0	3.73965e+06	0	0	0	0	0	1.12851e+06	0	0	0	0	7	7	1.72138
Butyricicoccus porcorum+glycolysis	0	0	0	0	0	1.36091e+07	0	1.17617e+06	0	2.92361e+06	8.47137e+06	1.33394e+06	1.00454e+07	2.1748e+06	1.6342e+06	4.28192e+06	6	1	-1.06141
Butyricicoccus porcorum+myo-inositol degradation into acetyl-CoA	8.92234e+06	4.68389e+07	1.97195e+07	1.95977e+07	1.68577e+07	1.24382e+08	1.76028e+07	6.5879e+06	5.35549e+07	3.08533e+07	2.56387e+07	3.2126e+07	5.22774e+06	2.68051e+07	2.54615e+07	2.17067e+07	0	0	0.234841
Butyricicoccus sp. 1XD8-22+(R)-mevalonate biosynthesis	1.35775e+06	0	0	1.70227e+09	2.53296e+06	0	0	5.62629e+06	1.25334e+07	0	0	3.42733e+06	1.95411e+06	497734	3.19613e+06	0	4	3	6.30721
Butyricicoccus sp. 1XD8-22+acetyl-CoA biosynthesis	4.48295e+07	1.24168e+07	2.91461e+06	6.57911e+07	1.27307e+07	2.64438e+07	1.14837e+07	1.12198e+07	7.63701e+06	22231883	1.90188e+07	2.83333e+06	2.04385e+07	6.71015e+06	1.53248e+07	2.24829e+07	0	0	0.686865
Butyricicoccus sp. 1XD8-22+butanoate metabolism	5.49073e+07	1.294e+08	2.6668e+07	5.0391e+07	7.67313e+07	1.8644e+07	7.59893e+07	3.82392e+07	1.20043e+08	5.52053e+07	2.20093e+07	3.43929e+07	5.46779e+07	1.47217e+08	2.86223e+08	5.70022e+07	0	0	-0.721844
Butyricicoccus sp. 1XD8-22+glycogen biosynthesis	3.83222e+06	6.67308e+06	4.00829e+06	0	2.32543e+07	3.50732e+07	5.15162e+06	4.68724e+06	1.27965e+07	13053571	7.02326e+06	1.71278e+07	2.24453e+06	1.54898e+07	3.14997e+06	2.09475e+06	1	0	0.180014
Butyricicoccus sp. 1XD8-22+glycolysis	6.27112e+06	1.7001e+07	1.84482e+06	0	4.10457e+06	0	4.06908e+06	3.00245e+06	3.03642e+07	0	4.13376e+06	1.52079e+07	7.58245e+06	3.41717e+06	2.98736e+07	1.39104e+07	2	1	-1.52538
Clostridiales bacterium+AMP biosynthesis via salvage pathway	3.54182e+06	0	0	1.21706e+06	0	2.66481e+06	0	403841	1.77065e+06	0	1.78143e+07	5.06658e+06	0	1.0167e+07	891062	5.90204e+06	4	2	-2.40916
Clostridiales bacterium+glycolysis	9.42227e+06	5.71503e+06	0	0	1.33034e+07	0	2.61531e+06	0	9.23419e+06	5075205	3.65136e+06	2.04406e+06	7.35798e+06	2.62004e+06	2.17207e+07	5.69931e+06	4	0	-0.886077
Clostridiales bacterium+L-arginine biosynthesis	0	0	0	0	0	0	0	0	0	0	0	0	0	0	0	0	8	8	0
Clostridiales bacterium+xylan degradation	3.04331e+07	2.78378e+07	3.45531e+06	0	0	2.67995e+07	2.55906e+07	2.37711e+07	1.70543e+07	13335702	7.43991e+07	3.97049e+07	2.9793e+07	3.01913e+07	4.02849e+07	3.44645e+07	2	0	-1.01791
Clostridium sp. CAG:1024+methanogenesis from acetate	1.5358e+08	5.54661e+07	7.98378e+07	1.11691e+07	8.19005e+07	3.92316e+07	9.50041e+07	9.14518e+07	1.64184e+08	7.66641e+07	8.72963e+07	2.34941e+08	5.14985e+07	8.62687e+07	1.3899e+07	4.01755e+07	0	0	-0.313114
Clostridium sp. CAG:1024+tetrahydrofolate interconversion	4.3389e+06	0	6.4965e+06	0	1.71414e+07	1.85336e+06	8.8838e+06	2.96253e+06	4.0204e+07	0	0	1.97945e+06	0	5.29331e+06	3.6735e+06	3.58099e+06	2	3	-0.393066
Dorea sp. 5-2+L-glutamate degradation via hydroxyglutarate pathway	1.06733e+07	0	2.43702e+06	2.60772e+06	1.34578e+06	2.35704e+06	1.82615e+06	3.71362e+06	5.23592e+06	1365393	3.95317e+06	0	5.12073e+06	1.13691e+07	6.03287e+06	1.12882e+06	1	1	-0.454469
Eubacterium plexicaudatum+L-lysine biosynthesis via DAP pathway	5.33081e+06	4.29257e+06	3.02429e+06	7.69995e+06	0	4.42161e+06	0	0	0	2843074	3.14685e+06	0	0	0	0	2.39075e+06	3	5	1.5625
Eubacterium plexicaudatum+pentose phosphate pathway	3.11831e+07	0	0	0	2.07291e+06	0	2.44628e+07	0	1.51705e+06	4685017	2.78987e+06	1.32876e+06	1.59913e+06	0	932043	2.3796e+06	5	1	1.92143
Eubacterium plexicaudatum+UMP biosynthesis via de novo pathway	0	0	0	0	0	0	0	0	0	0	0	0	0	0	0	0	8	8	0
Eubacterium sp. CAG:115+xyloglucan degradation	0	0	1.44938e+06	0	1.06135e+07	8.18581e+06	2.07407e+06	0	0	0	8.45187e+06	2.41776e+06	0	0	0	0	4	6	1.03767
Eubacterium sp. CAG:180+gluconeogenesis	1.544e+07	9.86579e+06	5.27389e+07	3.4475e+06	1.36122e+07	1.05844e+07	7.8397e+06	2.72752e+07	2.46537e+07	7.4732e+06	2.20396e+07	7.53086e+06	1.90405e+07	4.28423e+06	1.5172e+07	2.39308e+07	0	0	0.181882
Eubacterium sp. CAG:180+L-serine biosynthesis	1.9626e+07	8.91022e+07	1.51855e+07	0	1.90133e+07	9.74293e+06	2.72549e+07	4.45925e+06	4.77172e+07	2140391	7.08341e+06	8.94742e+06	6.82029e+06	2.10193e+07	9.93828e+07	5.67024e+06	1	0	-0.108461
Firmicutes bacterium CAG:110+acetyl-CoA biosynthesis	2.07645e+07	0	999160	2.24005e+06	8.38366e+06	1.70214e+07	0	1.49462e+06	1.42064e+06	1.49681e+07	5.87989e+06	2.53701e+06	1.20303e+07	1.99754e+06	6.83908e+06	1.63858e+07	2	0	-0.285824
Firmicutes bacterium CAG:110+dimethylallyl diphosphate biosynthesis	2.93612e+07	0	1.0186e+07	0	2.72372e+07	6.16496e+07	3.68154e+06	1.39496e+07	9.52342e+06	5.51477e+07	3.74264e+07	2.07419e+07	5.27858e+07	1.08835e+07	8.34944e+06	2.82681e+07	2	0	-0.611221
Firmicutes bacterium CAG:110+gluconeogenesis	0	2.81041e+06	0	0	3.23833e+06	4.70157e+06	4.54934e+06	6.41052e+06	1.55366e+06	5.69667e+06	0	0	6.99187e+06	1.56712e+06	4.30431e+06	1.43854e+07	3	2	-0.667989
Firmicutes bacterium CAG:110+glycolysis	3.46526e+07	3.50672e+06	1.51667e+06	2.03985e+06	2.75847e+07	4.69274e+07	7.22999e+06	1.50761e+07	0	33984109	4.98979e+07	804734	5.80923e+07	0	8.5732e+06	5.65294e+07	0	2	-0.585495
Firmicutes bacterium CAG:110+tetrahydrofolate interconversion	2.40659e+08	6.46553e+06	1.34195e+08	0	5.90076e+07	1.13376e+08	9.5601e+07	9.42579e+07	9.45129e+07	7.46731e+07	8.47853e+07	6.48687e+07	1.29135e+08	5.87709e+07	3.14003e+07	6.51825e+07	1	0	0.301507
Firmicutes bacterium CAG:110+UMP biosynthesis via de novo pathway	0	1.95967e+06	0	1.41804e+06	0	3.15196e+07	0	0	1.98234e+06	0	0	0	0	0	2.65206e+06	0	5	6	2.9105
Firmicutes bacterium+glycolysis	3.32462e+07	1.15076e+07	2.22753e+06	3.10654e+07	3.65201e+07	5.69964e+07	1.45596e+07	8.38576e+06	4.81324e+07	3.25798e+07	3.05755e+07	1.52811e+07	3.22662e+07	1.07958e+07	4.83683e+07	4.04291e+07	0	0	-0.409915
Glycine max+thiamine diphosphate biosynthesis	3.45177e+06	0	1.79412e+07	0	1.28952e+07	1.68827e+07	1.66521e+07	1.28255e+07	1.16388e+07	1.75865e+07	8.59969e+06	1.04368e+07	7.17174e+06	8.18268e+06	9.40648e+06	993988	2	0	0.123783
Lachnospiraceae bacterium MD335+glycolysis	8.3243e+06	0	0	0	7.38524e+06	6.93987e+06	3.11877e+06	6.21976e+06	2.43403e+07	4.70879e+06	1.70237e+07	9.90177e+06	8.95466e+06	1.77027e+07	1.87655e+07	1.21037e+07	3	0	-1.82685
Lachnospiraceae bacterium MD335+L-lysine biosynthesis via DAP pathway	1.21552e+07	0	3.77241e+06	1.2088e+06	2.47952e+07	5.01685e+07	3.59396e+07	6.83879e+06	8.07559e+06	25634823	1.97219e+07	7.63974e+06	1.10616e+07	8.99797e+06	2.31522e+06	1.842e+07	1	0	0.404948
Lachnospiraceae bacterium+glycogen biosynthesis	0	0	0	820130	2.38981e+06	6.6038e+06	0	0	0	3.49271e+06	0	0	0	1.16477e+06	0	0	5	6	1.07395
Lachnospiraceae bacterium+N-acetylneuraminate degradation	0	656319	0	0	2.03213e+06	4.22213e+06	0	0	0	0	1.02197e+07	0	0	0	0	1.29632e+06	5	6	-0.736096
Lactobacillus murinus+L-arabinose degradation via L-ribulose	1.51999e+07	1.99791e+07	2.94806e+07	1.36712e+07	2.95384e+06	1.17096e+07	8.95676e+06	3.97708e+07	8.62091e+07	8.56781e+07	4.42225e+07	9.45667e+07	1.22205e+08	1.07587e+08	9.04431e+07	3.46216e+07	0	0	-2.23138
Lactobacillus murinus+tetrahydrofolate interconversion	3.67322e+07	4.50987e+06	1.46688e+07	3.9239e+07	2.10374e+07	2.0111e+07	2.71461e+07	1.79286e+07	4.29889e+07	29464284	3.42763e+07	2.98248e+07	4.34486e+07	2.62925e+07	2.9734e+07	2.36849e+07	0	0	-0.517946
Lactobacillus reuteri+2-deoxy-D-ribose 1-phosphate degradation	757002	1.789e+08	1.94442e+06	4.20038e+07	3.614e+08	3.183e+08	2.05106e+06	2.07543e+06	1.06561e+08	45535906	2.81604e+06	1.02951e+06	4.69794e+06	1.8546e+06	0	3.906e+06	0	1	2.44706
Lactobacillus reuteri+bile acid biosynthesis	0	0	0	999303	0	0	0	0	1.83606e+06	10801132	0	3.82467e+06	1.22916e+07	842414	0	0	7	3	-4.87722
Lactobacillus reuteri+L-arginine degradation via ADI pathway	0	0	1.49522e+06	0	0	0	0	0	1.68879e+07	0	0	3.86833e+06	544576	0	0	0	7	5	-3.82533
Lactobacillus reuteri+steroid degradation	1.14374e+08	6.03459e+07	8.63503e+07	5.28791e+06	4.73882e+07	2.05032e+06	7.17696e+07	2.85147e+07	1.66627e+08	6.27532e+07	5.90346e+07	1.47254e+08	8.33952e+07	1.346e+08	4.7842e+08	3.52434e+07	0	0	-1.48826
Lactobacillus reuteri+urea degradation	5.52971e+07	9.53167e+06	2.07476e+07	2.62919e+06	5.9054e+07	3.02764e+07	2.38366e+07	2.99009e+07	1.47563e+08	4.69376e+08	1.99324e+08	5.7382e+08	3.654e+08	1.82687e+07	1.24864e+07	2.39859e+07	0	0	-2.96845
Marvinbryantia formatexigens+ethanolamine degradation	6.98867e+06	0	0	0	3.92754e+06	2.01934e+06	0	1.48479e+06	5.32884e+06	4.94379e+06	5.16089e+06	4.22299e+06	0	2.99807e+06	4.92617e+06	5.53049e+06	4	1	-1.19876
Marvinbryantia formatexigens+glycogen biosynthesis	1.86345e+06	0	0	1.35641e+06	3.36341e+06	0	0	0	5.74934e+06	1.6002e+06	0	0	0	0	4.56694e+06	0	5	5	-0.855298
Muribaculaceae bacterium Isolate-036 (Harlan)+acetyl-CoA biosynthesis	2.45376e+07	1.71892e+07	3.75192e+07	3.03368e+07	6.60515e+07	6.34778e+07	5.6803e+07	6.92801e+07	9.15077e+07	3.92617e+07	6.04306e+07	2.4889e+07	3.26645e+07	2.52444e+07	1.51956e+07	4.79101e+07	0	0	0.115473
Muribaculaceae bacterium Isolate-036 (Harlan)+tricarboxylic acid cycle	2.24645e+07	0	0	2.34961e+06	3.38334e+07	3.66855e+07	3.9612e+07	3.91167e+07	0	3.31018e+07	2.11042e+07	1.76578e+07	1.41852e+07	1.47237e+07	9.53383e+06	2.15683e+07	2	1	0.400408
Muribaculaceae bacterium Isolate-104 (HZI)+oxalate degradation	7.05806e+07	8.43453e+06	5.42612e+07	3.26265e+08	4.46659e+07	1.68448e+08	1.79769e+08	7.20481e+07	3.89683e+07	1.35632e+08	1.32124e+08	8.3318e+07	2.29221e+08	2.60779e+07	1.73795e+07	1.97562e+08	0	0	0.10382
Muribaculaceae bacterium+AMP biosynthesis via de novo pathway	0	1.13461e+07	1.71821e+06	3.00485e+06	3.69e+06	9.71653e+06	3.71446e+06	2.01698e+07	7.90132e+06	3.68906e+06	7.30206e+06	6.41067e+06	5.4241e+06	4.07935e+06	4.92388e+06	1.45367e+07	1	0	-0.0243181
Muribaculaceae bacterium+gluconeogenesis	1.08926e+07	2.33524e+07	0	9.24138e+06	7.14263e+06	1.17615e+07	7.38672e+06	2.03699e+07	6.30684e+06	2.4108e+06	5.54082e+06	2.8901e+06	9.44764e+06	0	6.58049e+06	1.20915e+07	1	1	0.993655
Muribaculaceae bacterium+glycolysis	1.23076e+07	0	3.78423e+06	2.17847e+07	1.15737e+07	9.17913e+06	9.19372e+06	3.44598e+07	1.70738e+07	8.46879e+06	1.66457e+07	6.92081e+06	1.13303e+07	1.47415e+06	1.69676e+07	3.02014e+07	1	0	-0.0928487
Muribaculaceae bacterium+L-isoleucine biosynthesis	3.22768e+06	0	0	0	2.31646e+06	4.16834e+06	3.96196e+06	0	0	3.72924e+06	0	0	0	0	0	0	4	7	1.87228
Muribaculaceae bacterium+propanoyl-CoA degradation	3.42669e+07	2.71432e+06	2.78313e+07	6.00616e+07	1.99153e+07	1.10582e+07	2.87705e+07	5.22415e+07	2.67426e+07	1.54346e+07	3.90365e+07	2.09848e+07	1.8331e+07	5.21063e+06	1.95831e+07	1.78946e+07	0	0	0.537212
Muribaculaceae bacterium+starch degradation	1.14466e+07	1.55146e+07	4.50632e+06	1.08097e+08	3.68567e+07	4.6232e+07	4.45294e+07	2.96833e+07	2.07233e+07	5.57951e+07	1.83463e+07	5.27569e+07	1.95837e+07	2.5963e+07	5.77597e+06	2.50591e+06	0	0	0.559369
Muribaculaceae bacterium+UMP biosynthesis via de novo pathway	6.39196e+06	0	0	0	4.06955e+06	5.14842e+06	7.26387e+06	9.28974e+06	2.89083e+06	10982781	7.1825e+06	1.20484e+06	6.61516e+06	0	2.38145e+06	1.11782e+07	3	1	-0.399766
Oscillibacter sp. 1-3+L-lysine degradation via acetate pathway	6.99664e+06	1.38676e+06	1.06315e+06	0	9.80265e+06	1.47456e+07	9.69123e+06	8.39787e+06	4.14391e+07	7602137	1.25467e+07	1.88563e+07	9.21079e+06	2.51624e+07	6.23845e+07	3.1553e+07	1	0	-2.00273
Oscillibacter sp. 1-3+short-chain fatty acid metabolism	3.29864e+07	9.90297e+06	1.52106e+07	2.60334e+07	2.13203e+07	8.41622e+06	1.39484e+07	8.74614e+06	4.04403e+07	9.03842e+06	1.26596e+07	1.27539e+07	2.19421e+07	1.8331e+07	4.26356e+07	9.83892e+06	0	0	-0.295767
Phascolarctobacterium succinatutens+tetrahydrofolate interconversion	4.25944e+07	7.40041e+07	5.53755e+06	2.64504e+07	7.74017e+07	2.98617e+08	3.44613e+07	2.35172e+07	1.95147e+08	1.0421e+08	2.20223e+08	3.43197e+07	2.68311e+07	4.72342e+07	7.15508e+07	1.03953e+08	0	0	-0.463772
Prevotella sp. CAG:1031+fatty acid biosynthesis	2.19399e+07	1.53356e+07	1.54378e+07	4.18377e+07	1.04496e+07	1.8847e+07	1.69082e+07	2.88814e+07	1.7363e+07	18721512	6.55163e+07	1.89743e+07	2.65416e+07	1.237e+07	1.70384e+07	5.31031e+07	0	0	-0.436828
Prevotella sp. CAG:485+gluconeogenesis	3.18319e+07	0	2.53939e+07	2.94624e+07	2.61272e+07	2.7879e+07	2.99968e+07	2.49e+07	0	27665972	2.73965e+07	1.78988e+07	2.85277e+07	2.00658e+07	1.21519e+07	2.94724e+07	1	1	0.261372
Prevotella sp. CAG:485+phosphatidylethanolamine biosynthesis	2.21873e+07	0	4.18086e+07	5.00363e+06	1.00029e+07	2.98955e+07	4.18901e+07	3.77974e+07	3.08611e+06	17696324	2.40717e+07	2.08241e+07	1.87841e+07	0	5.05523e+06	3.22019e+07	1	1	0.631624
Prevotella sp. CAG:873+starch degradation	2.50634e+06	2.39354e+06	0	0	2.1033e+07	5.77831e+06	9.33897e+06	1.84941e+06	6.1152e+06	1.27993e+07	9.21762e+06	3.12412e+07	3.72217e+06	2.2717e+07	3.25893e+06	2.14806e+07	2	0	-1.36553
Prevotella sp. PCHR+D-galactose 6-phosphate degradation	5.86247e+06	0	2.2297e+06	0	8.69316e+06	5.92547e+06	6.23685e+06	0	4.26854e+06	3.30823e+06	8.3476e+06	6.21632e+06	0	5.5127e+06	4.83638e+06	4.84465e+06	3	1	-0.36697
Prevotella sp. PCHR+glycogen biosynthesis	1.44347e+07	0	7.29941e+06	0	9.3318e+06	1.62186e+07	1.32208e+07	1.23439e+07	0	8.15429e+06	8.98699e+06	4.96523e+06	6.06842e+06	2.18321e+06	0	1.01163e+07	2	2	0.847775
Prevotella sp. PCHR+glycolysis	4.00694e+06	0	0	5.76163e+06	0	0	0	2.85493e+06	0	0	5.04035e+06	2.15095e+06	0	3.75165e+06	4.0631e+06	4.95477e+06	5	3	-0.660724
Prevotella sp. PCHR+riboflavin biosynthesis	4.69101e+07	2.06633e+07	1.39224e+07	7.43709e+07	3.93824e+07	1.5747e+07	2.34035e+07	3.15902e+07	2.79125e+07	1.08631e+07	7.51225e+07	2.63893e+07	9.10412e+07	1.71675e+07	7.7564e+07	8.46335e+07	0	0	-0.626677
Prevotella sp. PCHR+starch degradation	3.40985e+06	0	3.52241e+06	0	1.07191e+07	5.52327e+06	2.28969e+07	1.1806e+07	5.86317e+06	1.79401e+07	1.26644e+06	1.50903e+06	2.29697e+06	0	1.38402e+06	4.75105e+06	2	1	0.725076
Prevotella sp. PMUR+galactose metabolism	4.73103e+06	0	0	0	1.55107e+07	1.16951e+07	5.93689e+06	7.86163e+06	866375	3198416	5.01618e+06	762845	3.09437e+06	0	1.23647e+06	0	3	2	1.68943
Prevotella sp. PMUR+glycolysis	5.33845e+08	1.26746e+08	5.34092e+08	3.37295e+08	1.75656e+08	1.35998e+08	2.26912e+08	2.14559e+08	2.65766e+08	1.645e+08	1.37263e+08	7.9734e+07	2.58427e+08	2.71751e+08	4.84179e+08	1.81912e+08	0	0	0.309786
Prevotella sp. PROD+starch degradation	2.24815e+07	798306	4.87866e+06	7.80576e+06	5.53897e+07	2.75846e+07	2.16807e+08	3.71018e+08	9.94044e+07	3.97284e+08	4.89142e+07	2.4288e+07	1.69548e+07	1.58854e+08	1.29088e+07	2.23634e+07	0	0	-0.144039
Romboutsia ilealis+L-lysine biosynthesis via DAP pathway	0	1.18126e+07	0	1.24282e+08	0	1.8633e+06	6.97065e+06	1.17674e+07	3.24788e+06	6.28461e+06	1.86487e+06	1.88723e+07	9.63883e+06	3.54059e+06	7.05341e+06	2.25057e+06	3	0	1.57049
Roseburia sp. 1XD42-69+diglucosyl-diacylglycerol biosynthesis	4.81638e+06	0	4.40085e+06	0	1.18094e+07	2.79195e+06	3.63669e+06	1.78205e+06	1.4049e+07	0	1.24662e+07	6.20495e+06	3.65598e+06	1.17088e+07	2.3037e+07	1.05409e+07	2	1	-1.48162
Roseburia sp. 1XD42-69+GMP biosynthesis	1.39072e+07	3.18116e+06	5.8482e+06	1.4038e+06	1.69298e+07	2.6184e+07	1.10287e+07	4.06425e+06	2.26207e+07	1.51258e+07	2.56405e+07	7.00734e+06	1.08415e+07	5.7197e+06	1.57503e+07	2.51681e+07	0	0	-0.631382
Ruminococcus albus+2-dehydro-3-deoxy-D-gluconate degradation	6.09353e+06	5.10095e+06	0	0	0	7.00055e+06	0	0	1.85879e+07	7.66757e+06	0	3.34826e+06	6.6068e+06	8.25468e+06	1.42076e+07	0	5	2	-1.68871
Ruminococcus albus+pectin degradation	689813	0	1.76294e+06	3.1314e+06	2.27629e+06	4.22245e+06	3.28806e+06	0	2.33996e+06	0	0	0	2.27073e+06	0	0	3.69425e+06	2	5	0.887527
Ruminococcus flavefaciens+dimethylallyl diphosphate biosynthesis	1.84038e+06	8.10407e+06	0	0	1.89093e+07	2.13087e+07	1.69894e+06	3.7091e+06	1.53738e+07	2.30391e+07	1.7711e+07	2.36609e+07	8.73058e+06	2.37547e+07	2.91359e+06	6.72535e+06	2	0	-1.1333
Ruminococcus flavefaciens+glycolysis	2.77823e+07	5.78906e+06	1.66216e+06	1.15175e+07	1.91253e+07	2.69802e+07	2.11298e+07	1.73648e+07	1.34781e+07	3.48754e+07	2.07926e+07	2.46491e+06	2.76335e+07	1.47408e+07	1.98395e+07	2.13909e+07	0	0	-0.240833
Ruminococcus flavefaciens+L-lysine biosynthesis via DAP pathway	2.77766e+07	9.59017e+06	5.60979e+06	3.53555e+06	1.68846e+07	1.00102e+07	9.51383e+06	6.48968e+06	8.15475e+06	10626823	2.83796e+06	9.93805e+06	1.20998e+07	1.07155e+07	5.96778e+06	2.84143e+06	0	0	0.500873
Ruminococcus flavefaciens+xylan degradation	6.63011e+07	2.31967e+07	2.66166e+07	2.89357e+07	1.17499e+08	9.39932e+07	2.58878e+07	2.46777e+07	3.95225e+07	5.5349e+07	2.39213e+07	2.64299e+07	3.86963e+07	2.25195e+07	1.48869e+07	2.0975e+07	0	0	0.748594
Turicibacter sp. TS3+gluconeogenesis	0	9.56462e+06	0	9.80048e+06	0	1.01191e+07	0	7.96899e+06	0	0	0	2.71811e+06	7.52565e+06	0	0	3.27971e+06	4	5	1.46908
Turicibacter sp. TS3+glycolysis	0	2.13563e+07	0	4.03006e+07	0	0	0	0	0	0	0	0	0	0	0	0	6	8	12.9122
uncultured Flavonifractor sp.+cellulose degradation	9.49209e+06	0	9.41454e+06	0	0	0	3.50412e+06	6.53987e+06	5.27395e+06	0	848817	4.78215e+06	3.51463e+06	6.73747e+06	1.41357e+07	1.98392e+06	4	1	-0.364588
uncultured Muribaculaceae bacterium+starch degradation	2.28796e+06	6.86504e+06	2.01015e+07	2.24679e+06	1.61099e+07	6.86646e+06	7.52409e+07	9.64303e+07	9.51037e+06	5.6627e+06	1.16932e+07	2.41697e+07	1.2913e+07	1.28394e+07	5.46959e+06	917654	0	0	1.44295
uncultured Spirochaetaceae bacterium+glycolysis	2.7801e+07	1.55204e+06	1.67032e+06	0	9.71999e+06	8.25599e+06	2.18064e+07	4.78178e+06	4.19241e+07	9.9079e+06	4.59709e+06	1.1373e+07	7.4254e+06	1.66609e+07	4.01997e+07	1.41728e+07	1	0	-0.952249

## Sheet: 36_originale
Species+COG	AL_1	AL_2	AL_3	AL_4	AL_5	AL_6	AL_7	AL_8	TR_1	TR_2	TR_3	TR_4	TR_5	TR_6	TR_7	TR_8	AL_MV	TR_MV	Log Ratio
[Eubacterium] siraeum+C	#REF!	#REF!	#REF!	#REF!	#REF!	#REF!	#REF!	#REF!	#REF!	#REF!	#REF!	#REF!	#REF!	#REF!	#REF!	#REF!	0	0	0
[Eubacterium] siraeum+L	1.27876e+07	0	0	0	1.65645e+07	2.47263e+07	2.40089e+07	1.21057e+07	7.55894e+06	9370748	1.31503e+07	6.52242e+06	1.61675e+07	0	1.66243e+06	8.72234e+06	3	1	0.514069
Acetatifactor muris+E	7.42664e+07	8.16943e+06	1.69775e+07	1.96687e+07	1.85794e+07	2.52604e+07	1.69607e+07	7.61035e+06	1.79286e+07	9011125	5.04626e+07	2.9183e+07	3.2675e+06	8.30142e+06	1.1508e+08	3.79869e+07	0	0	-0.532615
Acetatifactor muris+G	1.72422e+06	0	1.82259e+06	5.84927e+06	0	0	0	0	2.23894e+07	0	0	0	1.20276e+06	1.08646e+07	1.64528e+07	0	5	4	-2.4368
Acetatifactor muris+L	0	1.09674e+06	0	0	0	0	0	906585	0	1.12067e+06	0	1.18044e+06	1.16725e+06	0	418398	0	6	4	-0.95339
Acetatifactor muris+M	2.38033e+07	0	9.40043e+06	0	1.07135e+07	7.49201e+06	8.43786e+06	1.18784e+07	6.92645e+06	7.14181e+06	9.07117e+06	4.40109e+06	9.71576e+06	1.44229e+07	1.20709e+07	4.5537e+06	2	0	0.0705134
Acetatifactor muris+N	9.07615e+07	2.64993e+07	4.14284e+07	4.75667e+07	7.04044e+06	5.02519e+06	2.00415e+07	4.22807e+07	2.22146e+08	1.58639e+08	5.15984e+07	2.62504e+07	1.93705e+08	1.37591e+08	2.2474e+08	2.43808e+07	0	0	-1.88842
Akkermansia muciniphila+C	0	0	0	1.40905e+07	4.29839e+06	1.57231e+06	0	0	1.33791e+06	15969197	0	1.00415e+07	1.19378e+07	2.99378e+06	1.22289e+07	3.13459e+07	5	1	-2.10426
Akkermansia muciniphila+G	4.00801e+06	857507	3.10994e+07	2.74604e+07	7.52421e+06	2.40647e+06	3.49304e+06	5.68372e+06	4.91822e+06	1.34456e+07	1.74425e+07	5.32532e+06	1.46535e+07	7.79364e+06	1.01166e+07	2.59731e+07	0	0	-0.272146
Akkermansia muciniphila+J	0	0	2.52767e+06	0	0	0	0	0	1.50435e+06	0	2.2466e+06	2.53849e+06	1.91533e+06	1.63321e+06	1.06869e+06	7.73475e+06	7	1	-2.87869
Akkermansia muciniphila+L	1.67995e+06	2.01539e+06	925644	0	2.06967e+06	5.47125e+06	0	0	7.77629e+06	1.0798e+07	6.94615e+06	5.41162e+06	1.04147e+07	1.82475e+06	8.15993e+06	4.07898e+07	3	0	-2.92034
Akkermansia muciniphila+M	0	0	0	1.26873e+06	0	0	0	0	0	0	0	939851	1.94039e+06	0	1.53664e+06	5.68379e+06	7	4	-2.98507
Akkermansia muciniphila+O	1.13856e+07	2.91271e+06	1.86187e+06	0	1.13064e+07	6.0277e+06	2.75831e+06	1.21709e+07	5.68592e+06	18633051	5.68651e+06	2.04756e+07	1.94698e+07	8.67149e+06	3.4829e+06	2.68374e+07	1	0	-1.16966
Akkermansia muciniphila+T	0	0	0	6.69748e+06	0	0	0	0	0	0	0	0	0	0	0	0	7	8	9.71112
bacterium 0.1xD8-71+G	1.09845e+09	1.59439e+09	2.00241e+09	7.96403e+08	3.37112e+08	3.13154e+08	3.96947e+08	3.59199e+08	2.3648e+09	3.05163e+08	5.68498e+08	6.5874e+08	7.4126e+08	1.42382e+09	3.89487e+09	4.65077e+08	0	0	-0.595399
bacterium 0.1xD8-71+N	1.79489e+08	4.17572e+08	1.46248e+09	5.36556e+08	6.75921e+07	1.74472e+08	5.72714e+08	3.73462e+07	3.07532e+08	3.74257e+08	3.64311e+08	4.453e+08	9.11824e+07	2.68682e+08	5.7686e+08	2.33594e+08	0	0	0.373495
bacterium 0.1xD8-71+NT	0	1.1025e+06	6.67146e+06	0	0	0	0	0	0	5342778	1.04209e+07	1.23041e+07	1.00306e+06	8.38743e+06	1.1e+06	5.65539e+06	6	1	-2.50654
bacterium 0.1xD8-82+C	0	0	0	0	0	0	0	6.05363e+06	4.82539e+06	0	0	1.13753e+06	0	0	0	0	7	6	0.0217527
bacterium 0.1xD8-82+G	0	0	8.37759e+06	0	4.45928e+06	4.30436e+06	0	0	8.92427e+06	0	1.43387e+07	0	0	0	5.19128e+06	1.78974e+07	5	4	-1.43473
bacterium 0.1xD8-82+N	6.16004e+07	6.93761e+06	3.15437e+08	4.64168e+07	1.11365e+08	1.38331e+06	9.456e+07	1.02871e+08	1.72665e+08	83359421	1.44408e+08	4.59801e+07	5.79133e+07	2.13672e+07	1.65863e+08	8.92992e+07	0	0	-0.076414
bacterium 0.1xD8-82+S	7.80987e+06	879080	0	0	7.65529e+06	6.33496e+06	8.3119e+06	4.29761e+06	0	6.19029e+06	0	6.82897e+06	5.10488e+06	8.35778e+06	2.493e+06	6.63512e+06	2	2	-0.0130738
bacterium 1xD42-67+CH	5.8321e+06	0	0	0	3.01098e+06	0	4.32862e+06	3.98526e+06	2.33637e+07	2.12239e+06	5.95049e+06	6.6511e+06	5.20126e+06	6.0384e+06	0	2.42701e+06	4	1	-1.59244
bacterium 1xD42-67+F	2.52142e+06	0	2.80783e+06	1.2559e+06	3.93376e+06	2.66295e+06	1.75509e+06	1.1226e+06	737651	0	2.69827e+06	2.71158e+06	2.0627e+06	0	1.01618e+06	1.83681e+06	1	2	0.537339
bacterium 1xD42-67+G	0	0	0	0	0	0	0	0	9.02804e+06	0	0	0	0	0	8.18078e+06	0	8	6	-11.0715
bacterium 1xD42-67+K	0	0	0	0	0	0	0	0	6.92058e+06	0	0	0	0	0	6.69811e+06	0	8	6	-10.7341
bacterium 1xD42-67+M	4.38958e+07	2.17059e+07	2.98038e+07	2.73999e+07	4.77123e+07	2.6474e+07	1.53726e+07	2.29838e+07	9.39305e+07	9160922	2.32437e+07	2.82403e+07	3.34102e+07	7.17727e+07	3.76131e+07	2.23456e+07	0	0	-0.441987
bacterium 1xD42-67+N	6.71856e+08	8.77922e+08	9.04518e+08	1.52114e+09	1.84779e+09	4.76788e+08	1.23676e+09	1.39862e+09	6.63654e+08	3.37589e+08	7.02221e+08	1.51584e+09	9.43762e+08	8.69179e+08	9.52273e+08	5.57177e+08	0	0	0.449868
bacterium 1xD42-67+NT	8.86325e+07	3.78508e+07	4.6975e+07	1.31388e+08	5.4811e+07	5.58066e+07	7.53162e+07	3.14471e+07	8.71926e+07	6.1952e+07	4.24391e+07	5.68822e+07	7.35727e+07	8.50653e+07	9.66286e+07	3.60741e+07	0	0	-0.0477638
bacterium 1xD42-67+O	2.87532e+07	0	0	0	3.4091e+06	3.05557e+06	0	0	6.203e+06	0	0	0	1.8936e+06	1.49913e+07	6.24236e+06	0	5	4	0.26385
bacterium 1xD42-67+P	1.37546e+07	3.85969e+06	2.40902e+06	0	2.89109e+06	2.36527e+06	1.29702e+06	1.62005e+06	1.95037e+07	0	4.81567e+06	3.618e+06	1.27525e+06	7.88447e+06	1.88902e+07	8.48666e+06	1	1	-1.19295
bacterium 1xD42-67+S	2.01439e+06	1.47544e+07	3.60083e+06	1.29835e+07	1.85242e+06	1.36995e+07	5.17462e+06	3.07001e+06	2.68517e+07	3.66924e+06	2.29055e+07	2.60135e+06	1.7132e+07	3.62802e+07	3.8322e+07	1.74978e+07	0	0	-1.53179
bacterium 1xD42-87+G	4.53513e+08	7.42502e+08	6.06804e+08	2.20776e+08	2.10604e+08	1.4406e+08	2.899e+08	1.81496e+08	1.44014e+09	1.72055e+08	2.93758e+08	2.92382e+08	3.40677e+08	3.5833e+08	2.32138e+09	1.97671e+08	0	0	-0.926545
bacterium 1xD42-87+K	0	2.64937e+07	6.81048e+06	0	3.17584e+06	1.22606e+07	3.98001e+06	0	4.26452e+06	4.98273e+06	5.25124e+06	0	0	4.45706e+06	6.58649e+06	6.56705e+06	3	2	0.715245
bacterium 1xD42-87+KT	1.18135e+07	0	8.20212e+06	0	1.18131e+07	0	1.38719e+07	2.1256e+07	0	0	0	0	6.45616e+06	0	0	0	3	7	3.37286
bacterium 1xD42-87+M	1.42718e+07	1.82674e+07	6.41845e+06	1.30455e+07	0	0	5.54993e+06	5.08497e+06	1.93446e+07	2.71341e+06	0	2.06037e+07	0	3.04443e+07	2.66837e+06	1.26788e+07	2	2	-0.497822
bacterium 1xD42-87+N	5.89532e+09	2.20406e+09	6.08986e+09	5.7649e+09	1.916e+09	1.5704e+09	7.33225e+09	2.22921e+09	3.0128e+09	2.45922e+09	1.8545e+09	2.91359e+09	4.35852e+09	2.36108e+09	9.07974e+09	1.76375e+09	0	0	0.247302
bacterium 1xD42-87+NT	1.57379e+07	1.08233e+06	1.55494e+06	0	7.81342e+06	0	7.74e+06	7.52308e+06	1.26176e+07	4.93165e+06	1.10676e+07	4.29682e+06	9.43758e+06	4.15761e+06	1.38149e+07	7.47683e+06	2	0	-0.709761
bacterium 1xD42-87+NU	3.83818e+06	1.73892e+07	1.8273e+07	0	2.20398e+06	1.33587e+07	1.04069e+07	1.44342e+06	3.72465e+07	16835798	1.62922e+07	1.55551e+07	8.54454e+06	1.60301e+07	5.33193e+07	4.20723e+06	1	0	-1.32826
bacterium 1xD42-87+S	0	2.99956e+07	5.78485e+06	1.3837e+07	0	4.71582e+06	6.60765e+06	1.47206e+06	1.11729e+07	7474642	6.10724e+06	8.60092e+06	2.84585e+06	1.29973e+07	1.87757e+07	1.06315e+07	2	0	-0.332757
bacterium 1XD8-76+C	4.70746e+06	0	0	0	0	9.66172e+06	0	0	7.90266e+06	2406344	1.01467e+07	1.79024e+06	0	0	0	6.30162e+06	6	3	-0.989989
bacterium 1XD8-76+EH	3.91438e+06	1.11375e+07	0	5.36244e+06	0	3.75654e+06	2.30468e+06	6.41737e+06	3.34737e+07	2983707	9.31967e+06	7.41922e+06	2.12305e+06	1.0319e+07	1.77083e+07	1.60772e+07	2	0	-1.59558
bacterium 1XD8-76+G	9.62106e+07	3.68146e+08	2.65099e+08	1.8137e+08	6.34605e+07	1.54877e+08	2.00168e+08	1.09235e+08	3.55471e+08	3.21076e+07	1.0933e+08	2.03338e+08	1.21598e+08	1.71781e+08	1.46609e+09	1.46485e+08	0	0	-0.857311
bacterium 1XD8-76+J	1.66528e+07	0	2.84308e+06	0	3.76198e+06	0	5.14407e+06	8.09201e+06	1.12339e+07	2.27354e+06	5.24661e+06	4.6172e+06	4.58731e+06	6.05919e+06	8.00047e+06	2.89985e+06	3	0	-0.299578
bacterium 1XD8-76+NT	1.10686e+07	0	0	0	0	8.68609e+06	3.37671e+06	0	1.21927e+07	1.58093e+06	690759	1.58915e+07	4.24744e+06	7.42688e+06	7.86421e+07	0	5	1	-2.38276
bacterium 1XD8-76+P	1.54372e+07	0	0	0	9.14822e+06	9.76048e+06	7.43196e+06	1.6822e+07	1.33217e+07	8.87688e+06	1.21642e+07	7.60565e+06	1.32928e+07	4.54042e+06	1.80435e+07	1.49943e+07	3	0	-0.663765
bacterium 1XD8-76+S	0	3.36125e+06	0	1.57075e+07	4.15233e+07	1.58742e+07	0	0	1.0908e+06	2.05616e+06	3.3046e+06	8.46988e+06	2.56177e+06	0	4.52957e+07	5.32112e+06	4	1	0.167149
bacterium 1XD8-92+E	0	0	0	7.30841e+06	0	0	0	0	5.12625e+06	0	7.87677e+06	3.28358e+06	0	0	3.75651e+07	0	7	4	-2.88
bacterium 1XD8-92+G	9.53897e+06	0	0	3.56224e+06	7.96022e+06	4.03176e+06	3.87881e+06	3.93426e+06	2.05823e+07	2.09096e+06	1.44711e+07	4.92547e+06	440364	9.32363e+06	8.12854e+07	1.81258e+07	2	0	-2.20018
bacterium 1XD8-92+NT	0	0	0	0	0	0	0	1.53195e+06	1.206e+06	0	2.18364e+06	0	0	0	1.81712e+07	2.59014e+06	7	4	-3.9716
bacterium D16-50+E	0	0	2.45915e+06	0	0	0	0	700989	0	0	0	0	0	0	0	1.97656e+06	6	7	0.674818
bacterium D16-50+G	5.57432e+07	9.66303e+06	3.59696e+07	7.96816e+07	2.49049e+07	2.86243e+07	2.35883e+07	2.39342e+07	1.31598e+08	2.33385e+07	1.81611e+07	3.40075e+07	1.67757e+07	4.14171e+07	2.67784e+08	3.79872e+07	0	0	-1.01739
bacterium D16-50+N	1.16222e+09	1.6444e+08	1.66113e+09	2.32735e+09	5.80656e+08	3.03868e+08	5.41244e+08	3.201e+08	1.0942e+09	4.74107e+08	6.58644e+08	9.91763e+08	9.55826e+08	4.50574e+08	2.2931e+09	4.55901e+08	0	0	-0.0625942
Bacteroidales bacterium 52_46+M	1.32332e+07	6.48004e+06	1.78868e+07	3.25974e+07	9.58531e+06	2.73391e+07	1.82469e+07	3.53606e+07	7.82553e+06	1.77073e+07	4.34449e+07	1.6327e+07	1.59693e+07	1.9396e+07	1.10908e+07	6.72857e+07	0	0	-0.30846
Bacteroidales bacterium 52_46+O	2.83241e+06	0	3.11267e+06	2.21862e+07	1.13743e+07	4.16723e+07	1.24908e+07	6.97821e+06	1.94887e+07	18056556	3.70786e+07	2.69235e+06	2.08593e+07	6.4407e+06	5.32295e+06	2.56845e+07	1	0	-0.430276
Bacteroidales bacterium 52_46+S	2.85595e+07	2.02435e+07	5.58036e+07	1.59641e+07	7.61767e+06	2.41355e+07	4.28012e+06	2.69538e+07	2.37797e+07	13133723	3.02708e+07	1.74925e+07	1.60144e+07	5.6615e+06	6.08814e+07	4.03957e+07	0	0	-0.177772
Bacteroidales bacterium+E	0	0	0	5.78766e+06	4.51372e+06	0	0	5.55028e+06	0	0	0	0	7.84821e+06	0	0	0	5	7	1.01346
Bacteroidales bacterium+G	1.6897e+06	0	0	1.78304e+06	8.14063e+06	0	6.14594e+06	8.18074e+06	4.58253e+06	0	0	0	0	0	0	638027	3	6	2.31114
Bacteroidales bacterium+J	1.1956e+08	648993	1.57048e+08	4.16063e+07	9.42672e+07	1.01406e+08	9.42646e+07	1.43156e+08	3.25761e+08	78814662	8.78318e+07	9.91825e+07	1.21916e+08	1.22773e+08	3.68983e+08	1.04889e+08	0	0	-0.801005
Bacteroidales bacterium+L	5.44942e+06	0	0	0	0	0	0	0	0	0	0	0	0	0	0	2.64669e+06	7	7	1.03968
Bacteroidales bacterium+M	0	0	0	0	0	0	5.75226e+06	1.34928e+07	0	0	0	0	0	0	0	5.73173e+06	6	7	1.74603
Bacteroidales bacterium+P	3.14502e+07	1.1864e+07	5.04286e+07	2.12864e+07	1.51754e+08	1.06103e+08	1.34886e+08	1.8905e+08	5.27209e+07	1.13004e+08	3.15039e+07	1.82706e+08	3.05591e+07	8.18766e+07	3.55336e+07	6.30163e+07	0	0	0.237823
Bacteroidales bacterium+S	4.49152e+07	1.91994e+06	7.98942e+06	9.67221e+06	2.615e+07	4.87696e+07	3.6841e+07	1.54875e+08	1.67869e+08	1.64898e+08	1.13236e+08	7.33961e+08	6.95773e+07	5.50343e+08	1.57082e+07	8.57499e+07	0	0	-2.52151
Bacteroidales bacterium+U	1.50362e+07	3.649e+06	5.68963e+07	9.83884e+06	9.81922e+07	7.63335e+07	5.4848e+07	1.0095e+08	3.92205e+07	3.82022e+07	3.45474e+07	5.06036e+07	2.65622e+07	4.01588e+07	2.89272e+07	4.98428e+07	0	0	0.432453
Bacteroides massiliensis+D	1.98581e+07	1.86344e+07	5.61566e+07	2.93406e+08	3.2801e+06	5.46986e+06	9.29032e+07	7.24804e+07	1.39051e+07	1.91155e+07	2.41192e+08	8.79082e+07	1.89522e+07	4.07032e+06	4.4349e+06	2.8459e+07	0	0	0.427413
Bacteroides massiliensis+S	0	0	0	0	0	0	0	0	0	0	8.13608e+06	2.05729e+06	3.66005e+06	0	0	1.76948e+07	8	4	-11.9456
Bacteroides sartorii+D	5.47501e+07	3.92153e+07	4.45044e+07	3.91537e+07	2.02619e+08	1.45945e+08	1.18446e+08	1.25584e+08	8.82855e+07	1.17524e+08	2.01562e+08	9.14233e+07	5.30093e+07	6.68649e+07	5.01864e+07	1.53723e+08	0	0	-0.0948855
Bacteroides sartorii+P	679398	1.478e+06	0	0	1.0788e+07	0	1.33782e+07	1.51822e+07	6.04458e+06	20558952	0	1.46352e+06	1.5623e+06	0	844799	0	3	3	0.445629
Bacteroides sartorii+S	2.07529e+07	7.9266e+06	5.85134e+06	2.26384e+07	2.00259e+07	1.39717e+07	4.30178e+06	9.43851e+06	3.23242e+06	0	5.29696e+07	1.53634e+07	2.28274e+07	8.66395e+06	1.84489e+07	5.48308e+07	0	1	-0.749174
Bacteroides sp. CAG:927+H	0	1.11278e+06	0	0	0	1.32131e+07	8.27687e+06	2.51908e+06	1.53958e+06	5723809	6.67423e+06	1.63036e+06	5.29092e+06	0	0	5.20478e+06	4	2	-0.0530813
Bacteroides sp. CAG:927+I	2.8969e+08	3.76739e+07	2.9699e+08	4.177e+08	3.78364e+08	4.58367e+08	4.26223e+08	3.92137e+08	2.03635e+08	4.09928e+08	5.90191e+08	3.6827e+08	4.65808e+08	1.2161e+08	4.38207e+07	6.04594e+08	0	0	-0.0580356
Bacteroides sp. CAG:927+M	6.85414e+07	0	5.94037e+07	1.73691e+08	1.1038e+08	1.10332e+08	9.95388e+07	2.88805e+08	7.1563e+07	5.991e+07	1.68359e+08	7.57453e+07	7.87021e+07	1.87221e+07	7.39304e+07	2.33235e+08	1	0	0.22318
Bacteroides sp. CAG:927+S	3.4218e+06	0	0	5.65398e+06	0	0	6.19422e+06	7.95012e+06	0	80148546	4.1803e+06	0	1.94885e+06	7.43594e+06	1.90298e+06	2.3824e+06	4	2	-2.07701
Bacteroides xylanolyticus+N	9.70975e+08	6.61565e+08	1.63225e+09	1.72151e+09	1.78886e+09	9.0949e+08	1.1056e+09	7.09235e+08	1.04709e+09	7.5245e+08	9.56333e+08	1.46955e+09	1.23666e+09	1.05745e+09	1.3809e+09	1.16317e+09	0	0	0.0677622
Barnesiella sp. WM24+CO	4.87977e+07	2.84285e+07	8.04846e+07	1.05069e+08	1.38993e+08	1.12755e+08	1.15142e+08	2.03016e+08	1.88648e+08	7.62485e+07	7.92786e+07	8.70195e+07	4.89163e+07	5.13316e+07	4.82927e+07	1.49404e+08	0	0	0.191574
Barnesiella sp. WM24+J	2.17346e+06	0	0	0	3.30572e+06	7.19476e+06	3.28887e+06	0	5.73067e+06	3.24519e+06	0	0	941565	0	0	0	4	5	0.686236
Barnesiella sp. WM24+K	3.75013e+07	2.12367e+06	2.04301e+07	9.99179e+06	2.80277e+07	4.15078e+07	4.4218e+07	3.97287e+07	3.59441e+07	24011857	6.42185e+07	1.89501e+07	2.62962e+07	1.26817e+07	3.36269e+07	3.96128e+07	0	0	-0.191963
Barnesiella sp. WM24+M	2.31973e+06	0	0	0	0	6.96568e+06	7.05495e+06	4.77409e+06	0	6.34972e+06	7.88392e+06	4.52621e+06	8.13991e+06	0	0	8.58278e+06	4	3	-0.748658
Barnesiella sp. WM24+P	1.27764e+07	0	903336	0	3.09015e+06	0	0	0	3.05058e+06	0	0	9.119e+06	0	0	1.40884e+06	0	5	5	0.304393
Barnesiella sp. WM24+S	3.42163e+07	1.79823e+07	3.36002e+07	4.7136e+07	1.24556e+07	1.78914e+07	2.75213e+07	2.15793e+07	1.38436e+07	17575964	4.36125e+07	8.02771e+06	2.05818e+07	1.42578e+07	2.87907e+07	5.99634e+07	0	0	0.0394502
Butyricicoccus porcorum+C	1.84539e+07	5.156e+07	6.9314e+06	4.06951e+06	1.85197e+07	4.57203e+08	1.00491e+07	2.46354e+07	1.13622e+08	9.10562e+07	1.35684e+08	3.72537e+07	1.0799e+07	4.86792e+07	1.24508e+08	1.14946e+08	0	0	-0.194001
Butyricicoccus porcorum+D	0	1.07603e+06	747356	1.79949e+06	2.92467e+06	5.5556e+06	5.94057e+06	0	1.78485e+06	0	0	2.87989e+06	0	885272	0	1.38899e+06	2	4	1.37767
Butyricicoccus porcorum+E	8.92234e+06	4.68389e+07	1.97195e+07	1.95977e+07	1.68577e+07	7.64588e+07	1.56131e+07	6.5879e+06	5.35549e+07	2.4725e+07	1.34451e+07	3.0946e+07	4.80754e+06	2.68051e+07	2.20965e+07	1.84219e+07	0	0	0.112465
Butyricicoccus porcorum+G	5.83808e+07	1.5142e+07	7.01942e+07	4.13847e+07	4.21973e+07	3.69072e+08	5.83466e+07	1.09907e+08	2.24465e+07	6.70227e+07	1.74478e+08	2.92132e+07	1.96886e+07	1.47102e+07	5.00676e+07	6.01389e+07	0	0	0.804581
Butyricicoccus porcorum+H	0	0	0	0	0	3.73965e+06	0	0	0	0	0	1.12851e+06	0	0	0	0	7	7	1.72138
Butyricicoccus porcorum+I	1.16638e+07	0	0	0	0	2.2279e+07	3.0346e+06	5.35729e+06	1.13343e+07	7594633	3.77276e+06	0	3.74343e+06	0	9.64638e+06	0	4	3	0.230135
Butyricicoccus porcorum+J	6.1875e+06	1.22458e+07	0	4.9842e+06	5.38967e+06	1.43048e+08	2.10079e+06	1.46602e+06	6.04647e+06	24335039	9.45239e+07	1.9804e+06	0	2.70977e+06	6.42103e+06	3.67736e+07	1	1	0.0218046
Butyricicoccus porcorum+S	6.53582e+06	3.38887e+06	1.19839e+07	2.09289e+07	3.1739e+07	7.22933e+07	4.11684e+06	1.24457e+07	3.747e+07	2.79873e+07	2.65396e+07	1.36803e+07	1.20817e+07	1.31604e+07	9.52962e+06	9.26553e+07	0	0	-0.512261
Butyricicoccus sp. 1XD8-22+C	3.01327e+08	3.41767e+08	2.05866e+08	1.84164e+08	4.29738e+08	3.46597e+08	3.14721e+08	1.84939e+08	5.35495e+08	1.95669e+08	1.80872e+08	2.83529e+08	1.60494e+08	3.70335e+08	2.88746e+08	3.48083e+08	0	0	-0.0334137
Butyricicoccus sp. 1XD8-22+E	2.97111e+06	0	0	0	2.74431e+06	0	1.8558e+06	2.26311e+06	1.46615e+07	0	3.92513e+06	7.05434e+06	2.95745e+06	4.25279e+06	2.74937e+07	1.99446e+06	4	1	-2.66326
Butyricicoccus sp. 1XD8-22+ET	1.42265e+06	3.16532e+06	930529	0	0	0	2.73667e+06	0	2.23364e+06	1.71438e+06	3.61797e+06	0	1.88849e+06	1.88049e+06	1.21252e+07	1.47492e+06	4	1	-1.59387
Butyricicoccus sp. 1XD8-22+F	1.36864e+06	0	0	0	3.3285e+06	0	3.04487e+06	2.40391e+06	4.11046e+06	0	0	0	1.5635e+06	0	2.92069e+06	0	4	5	0.239184
Butyricicoccus sp. 1XD8-22+G	2.60117e+08	4.1342e+08	2.4435e+08	5.1684e+08	2.2186e+08	1.36962e+08	1.88555e+08	1.65498e+08	8.60482e+08	2.3848e+08	2.64076e+08	2.79895e+08	1.98985e+08	4.88829e+08	2.8096e+09	3.80324e+08	0	0	-1.36211
Butyricicoccus sp. 1XD8-22+I	5.6265e+07	1.294e+08	2.6668e+07	1.75266e+09	7.92643e+07	1.8644e+07	7.59893e+07	4.38655e+07	1.32576e+08	5.52053e+07	2.20093e+07	3.78202e+07	5.6632e+07	1.47714e+08	2.8942e+08	5.70022e+07	0	0	1.45099
Butyricicoccus sp. 1XD8-22+J	5.32908e+07	8.81309e+07	4.09883e+07	7.82163e+07	2.35249e+07	8.06701e+07	4.08714e+07	4.77668e+07	3.57608e+08	41626924	8.68462e+07	3.13372e+07	5.1356e+07	1.42375e+08	3.34149e+08	6.09718e+07	0	0	-1.28664
Butyricicoccus sp. 1XD8-22+M	9.61995e+07	2.79193e+08	7.39639e+07	8.7565e+07	4.15855e+08	3.52254e+07	1.78216e+08	5.19956e+07	1.11749e+08	1.7082e+08	3.00035e+07	1.35469e+08	4.14908e+07	1.75441e+08	5.62854e+07	6.28041e+07	0	0	0.635718
Butyricicoccus sp. 1XD8-22+N	1.26245e+09	4.92737e+08	1.20948e+09	8.67658e+08	1.11199e+09	4.60264e+08	9.2839e+08	6.22971e+08	1.32444e+09	7.62396e+08	8.65092e+08	9.02865e+08	1.38704e+09	1.16715e+09	1.84425e+09	7.22688e+08	0	0	-0.367814
Butyricicoccus sp. 1XD8-22+NT	1.42209e+08	2.78026e+06	1.05972e+08	1.43352e+07	1.41948e+08	2.21502e+08	1.03484e+08	1.35815e+07	1.45404e+08	1.36744e+08	1.29854e+08	1.1719e+08	1.35686e+08	1.08074e+08	1.84434e+08	1.26045e+08	0	0	-0.538717
Butyricicoccus sp. 1XD8-22+P	1.50198e+07	0	9.43475e+06	0	1.2932e+07	9.89433e+06	1.52006e+07	1.23214e+06	1.29557e+07	8175946	9.42217e+06	1.57223e+07	1.30503e+07	1.03754e+07	1.00165e+06	2.6492e+06	2	0	-0.203227
Butyricicoccus sp. 1XD8-22+S	2.26939e+08	4.78912e+08	2.39733e+08	9.45605e+07	4.13814e+08	1.35246e+08	3.49596e+08	1.63374e+08	3.00186e+08	4.14263e+08	1.03104e+08	2.42573e+08	2.37078e+08	3.84858e+08	1.64662e+08	1.43335e+08	0	0	0.079071
Clostridia bacterium+E	7.45673e+06	2.34563e+06	0	3.54735e+07	7.15717e+06	0	4.21029e+06	0	2.3043e+07	1499892	2.59253e+06	3.93568e+06	7.95044e+06	1.38084e+06	1.48538e+07	3.88915e+06	3	0	-0.062348
Clostridia bacterium+ET	0	1.64584e+07	3.30423e+06	4.18899e+06	3.65534e+07	2.62039e+07	3.90255e+07	2.05051e+07	695388	15719287	5.00804e+06	0	2.00435e+06	1.24818e+06	0	2.8962e+06	1	2	2.40675
Clostridia bacterium+G	8.45255e+07	1.56008e+07	4.07473e+06	3.7992e+07	2.91023e+06	1.92766e+07	3.43522e+06	2.07982e+07	1.33507e+07	8728005	2.155e+07	3.24122e+06	1.50366e+07	8.75702e+06	1.36065e+07	9.52085e+06	0	0	1.00785
Clostridia bacterium+O	1.5684e+07	992643	3.03093e+07	0	8.66983e+07	1.60422e+08	4.29959e+07	2.05287e+07	5.42197e+07	5.31299e+07	3.86876e+07	6.77928e+07	2.08097e+07	3.7543e+07	1.55456e+07	3.82025e+07	1	0	0.133901
Clostridia bacterium+S	0	0	0	0	0	1.03063e+07	0	4.10346e+06	0	0	0	0	6.84276e+06	5.17389e+06	0	0	6	6	0.261849
Clostridiales bacterium+C	0	0	0	3.76701e+06	2.28221e+07	7.74791e+06	0	0	3.93543e+07	30604132	4.14978e+07	0	5.38236e+06	0	2.45216e+07	1.73e+07	5	2	-2.20784
Clostridiales bacterium+D	9.63316e+06	1.57008e+06	7.61479e+06	0	4.13033e+06	2.01653e+06	3.82038e+06	4.87668e+06	3.03364e+06	5.75728e+06	4.1446e+06	4.19827e+06	5.56582e+06	3.55951e+06	1.46064e+06	3.4984e+06	1	0	0.108707
Clostridiales bacterium+E	0	0	0	0	0	0	0	0	0	0	0	0	0	0	0	0	8	8	0
Clostridiales bacterium+F	1.29641e+07	5.71503e+06	0	1.21706e+06	1.33034e+07	2.66481e+06	2.61531e+06	403841	1.10048e+07	5075205	2.14657e+07	7.11064e+06	7.35798e+06	1.27871e+07	2.26117e+07	1.16014e+07	1	0	-1.3483
Clostridiales bacterium+G	7.7166e+07	3.8928e+07	9.19802e+06	2.42956e+07	8.46208e+07	1.15481e+08	3.99089e+07	4.82614e+07	3.83431e+07	6.05689e+07	1.524e+08	4.96541e+07	2.02431e+08	5.00923e+07	1.59998e+08	7.34098e+07	0	0	-0.845696
Clostridiales bacterium+J	4.2565e+06	0	9.84264e+06	8.6616e+06	7.97688e+06	4.0169e+06	0	4.19613e+06	3.62785e+06	5.08209e+06	5.69255e+06	5.84418e+06	1.65077e+06	0	6.15408e+06	3.45062e+06	2	1	0.306127
Clostridiales bacterium+N	1.82352e+07	0	1.48847e+07	1.05337e+08	0	0	0	0	2.12005e+06	0	2.70977e+07	2.16485e+06	0	3.86654e+06	6.80836e+06	5.28275e+06	5	2	1.54813
Clostridiales bacterium+O	0	0	0	7.22142e+06	3.07765e+07	3.85604e+07	0	0	1.02671e+07	0	0	1.97316e+07	1.08866e+06	0	2.68534e+07	2.09642e+07	5	3	-0.043555
Clostridiales bacterium+P	5.06861e+07	2.86235e+06	2.91548e+07	9.46472e+06	1.60082e+07	1.86232e+07	3.7893e+06	1.01142e+07	3.4932e+07	2.86892e+07	4.95095e+07	2.56881e+07	4.22755e+07	3.8092e+07	7.22507e+07	7.60838e+07	0	0	-1.38512
Clostridiales bacterium+S	3.89703e+07	1.5426e+06	1.66509e+07	1.88203e+07	1.84958e+07	1.7534e+07	1.82544e+07	1.67652e+07	9.69443e+06	2.12346e+07	0	9.92682e+06	9.84294e+06	1.67553e+07	4.19545e+06	1.30109e+07	0	1	0.796329
Clostridium sp. CAG:1024+C	4.36413e+08	2.67514e+08	2.83196e+08	1.38674e+08	2.905e+08	1.54751e+08	2.88516e+08	2.33493e+08	6.91362e+08	2.06671e+08	2.67087e+08	4.00648e+08	2.03644e+08	3.40288e+08	6.00675e+08	2.59937e+08	0	0	-0.505001
Clostridium sp. CAG:1024+H	4.3389e+06	0	6.4965e+06	0	1.71414e+07	1.85336e+06	8.8838e+06	2.96253e+06	4.0204e+07	0	0	1.97945e+06	0	5.29331e+06	3.6735e+06	3.58099e+06	2	3	-0.393066
Colidextribacter sp. OB.20+G	2.89305e+08	2.24543e+08	1.83279e+08	6.67202e+07	7.3688e+07	1.85423e+08	2.15157e+08	2.21557e+08	2.01299e+08	1.96174e+08	3.63217e+08	1.59411e+08	2.7311e+08	1.79614e+08	9.34696e+08	3.75213e+08	0	0	-0.878054
Colidextribacter sp. OB.20+NT	8.85002e+06	6.19898e+06	1.40797e+07	2.20151e+07	3.28099e+06	1.14144e+06	1.22359e+07	1.07686e+07	6.74437e+06	3.99453e+06	1.54946e+07	1.44019e+07	1.24639e+07	8.55041e+06	1.23682e+07	1.12472e+07	0	0	-0.11795
Colidextribacter sp. OB.20+S	2.9586e+06	0	0	4.28641e+06	0	0	3.6416e+06	0	2.95457e+06	0	3.29362e+06	0	0	4.61708e+06	8.59901e+06	3.10413e+06	5	3	-1.0512
Dorea sp. 5-2+G	1.3906e+07	2.50695e+07	0	4.07368e+07	9.73829e+06	1.70116e+06	1.04024e+07	1.03843e+07	3.2078e+07	4.71543e+06	7.92257e+06	2.32798e+07	9.50352e+06	3.44806e+07	1.48234e+08	1.96704e+07	1	0	-1.32206
Dorea sp. 5-2+I	1.06733e+07	0	2.43702e+06	2.60772e+06	1.34578e+06	2.35704e+06	1.82615e+06	3.71362e+06	5.23592e+06	1365393	3.95317e+06	0	5.12073e+06	1.13691e+07	6.03287e+06	1.12882e+06	1	1	-0.454469
Dorea sp. 5-2+M	0	1.29055e+07	0	1.35461e+07	0	0	1.02925e+07	2.8133e+06	9.16402e+06	0	0	0	703813	0	4.3269e+06	0	4	5	1.47807
Dorea sp. 5-2+N	7.24796e+08	3.8246e+08	6.31215e+08	8.9033e+08	4.25175e+08	2.12667e+08	4.64961e+08	2.84324e+08	6.76708e+08	3.43834e+08	3.67345e+08	4.06778e+08	7.61868e+08	5.76738e+08	1.29142e+09	2.96135e+08	0	0	-0.233306
Dorea sp. 5-2+S	1.49834e+06	621480	0	0	0	0	2.69995e+06	1.81608e+06	2.55609e+06	1.37666e+06	0	1.87316e+06	0	2.0371e+06	0	0	4	4	-0.240859
Eubacterium plexicaudatum+C	2.48208e+06	2.40804e+06	0	0	0	0	9.00577e+06	0	1.2327e+06	0	0	0	0	0	971126	0	5	6	2.65218
Eubacterium plexicaudatum+E	5.33081e+06	4.29257e+06	3.02429e+06	7.69995e+06	0	4.42161e+06	0	0	0	2843074	3.14685e+06	0	0	0	0	2.39075e+06	3	5	1.5625
Eubacterium plexicaudatum+F	8.10905e+06	1.27592e+07	9.99145e+06	435565	0	0	8.92899e+06	1.88177e+06	4.57226e+06	3.94725e+06	0	7.83379e+06	2.54213e+06	3.87468e+06	0	792218	2	2	0.837328
Eubacterium plexicaudatum+G	2.25378e+08	2.39623e+08	1.57376e+08	2.85546e+07	9.88718e+07	1.52077e+08	2.60804e+08	8.79176e+07	1.0947e+08	1.19306e+08	1.40021e+08	8.61036e+07	7.52215e+07	8.07175e+07	1.41963e+08	1.0214e+08	0	0	0.54872
Eubacterium plexicaudatum+H	3.11831e+07	0	0	0	2.07291e+06	0	2.44628e+07	0	1.51705e+06	4685017	2.78987e+06	1.32876e+06	1.59913e+06	0	932043	2.3796e+06	5	1	1.92143
Eubacterium plexicaudatum+J	1.94521e+07	1.1752e+07	1.23694e+07	0	6.73587e+06	4.48638e+06	2.4777e+07	5.46315e+06	2.2613e+07	1.86919e+06	3.79449e+06	0	1.13036e+07	1.90566e+07	3.65278e+07	930661	1	1	-0.176379
Eubacterium plexicaudatum+KPT	0	0	0	0	0	0	2.13134e+06	0	0	0	925085	0	0	0	0	1.84803e+06	7	6	-0.378496
Eubacterium plexicaudatum+M	7.09385e+08	1.22552e+08	2.91477e+07	1.64594e+08	2.56774e+07	6.35885e+07	1.03855e+09	1.97483e+08	3.41077e+07	20900049	7.03096e+07	1.06232e+08	6.25031e+07	2.72921e+07	2.39437e+08	4.11398e+07	0	0	1.9656
Eubacterium plexicaudatum+N	2.02576e+08	279953	7.25254e+08	2.34977e+08	1.11289e+08	0	1.08127e+09	2.47332e+07	7.4365e+07	3.58322e+07	1.24452e+07	1.5111e+08	2.73811e+07	4.9397e+07	2.31016e+06	0	1	1	2.75408
Eubacterium plexicaudatum+NT	7.67539e+06	0	0	0	8.13308e+06	0	6.69816e+06	0	1.2828e+07	4560726	0	0	6.67888e+06	1.87672e+06	8.56966e+06	0	5	3	-0.616652
Eubacterium plexicaudatum+O	0	0	0	0	0	0	4.71791e+06	0	0	0	0	385735	0	0	0	0	7	7	3.58529
Eubacterium plexicaudatum+P	3.52707e+07	7.99072e+07	1.66379e+07	642543	5.58465e+06	0	1.35591e+08	1.84523e+06	68117.3	0	3.63467e+06	5.89347e+06	0	0	141982	2.87885e+06	1	3	4.44762
Eubacterium plexicaudatum+S	7.599e+07	5.53605e+06	1.88097e+08	2.87995e+07	2.3725e+07	1.01823e+07	1.07234e+07	1.30762e+07	2.15315e+07	11774433	6.77539e+06	1.4188e+07	2.48499e+07	1.3805e+07	1.72892e+07	1.60702e+07	0	0	1.49568
Eubacterium sp. CAG:115+C	6.7104e+06	2.17727e+06	1.2331e+06	0	2.33352e+07	2.55565e+07	2.44439e+06	2.8239e+06	4.65987e+06	0	4.52944e+06	6.68773e+06	1.09639e+07	1.48347e+06	3.4803e+06	1.52753e+07	1	1	0.449207
Eubacterium sp. CAG:115+F	0	0	0	0	4.8882e+07	2.09049e+06	0	0	1.56665e+07	0	0	0	0	0	3.68078e+06	0	6	6	1.39722
Eubacterium sp. CAG:115+G	0	1.79061e+06	6.62346e+07	1.51241e+07	1.06135e+07	2.08338e+07	1.30207e+07	1.96359e+07	3.05339e+06	22914371	8.45187e+06	4.95316e+06	5.26383e+07	2.04438e+07	1.45208e+06	2.12108e+06	1	0	0.343803
Eubacterium sp. CAG:115+N	3.26584e+08	5.41618e+07	2.50755e+08	1.70429e+08	1.50207e+08	2.99811e+08	3.087e+08	5.35276e+08	3.45168e+08	4.39197e+08	7.9686e+08	3.73897e+08	4.00216e+08	4.52498e+08	4.65804e+08	2.09286e+08	0	0	-0.732712
Eubacterium sp. CAG:115+P	2.52178e+07	0	0	0	3.16854e+07	3.00887e+07	3.53537e+07	1.61919e+07	1.27101e+07	16078390	2.31471e+07	1.62022e+07	2.97143e+07	2.57939e+06	4.20203e+06	2.00123e+07	3	0	0.152434
Eubacterium sp. CAG:180+E	1.9626e+07	8.91022e+07	1.51855e+07	0	1.90133e+07	9.74293e+06	2.72549e+07	4.45925e+06	4.77172e+07	2140391	7.08341e+06	8.94742e+06	6.82029e+06	2.10193e+07	9.93828e+07	5.67024e+06	1	0	-0.108461
Eubacterium sp. CAG:180+G	1.544e+07	9.86579e+06	5.27389e+07	3.4475e+06	1.36122e+07	1.05844e+07	7.8397e+06	2.72752e+07	2.46537e+07	7.4732e+06	2.20396e+07	7.53086e+06	1.90405e+07	4.28423e+06	1.5172e+07	2.39308e+07	0	0	0.181882
Eubacterium sp. CAG:786+G	8.10385e+07	8.64842e+06	2.6006e+08	2.8424e+08	2.39087e+07	1.6136e+08	2.79394e+07	1.97251e+07	2.30193e+08	62469782	3.8987e+08	2.64808e+07	3.344e+07	1.20502e+08	3.41187e+07	5.997e+07	0	0	-0.142685
Eubacterium sp. CAG:786+N	4.21973e+08	1.82775e+08	3.50166e+08	1.24324e+09	3.59011e+08	8.85702e+08	2.50842e+08	2.58817e+08	5.77424e+08	5.61885e+08	5.49063e+08	8.24396e+08	2.48612e+09	9.17088e+08	2.68498e+09	5.46891e+08	0	0	-1.21065
Faecalibaculum rodentium+C	0	8.8939e+06	0	6.66032e+06	0	0	1.43063e+06	0	9.41326e+06	0	0	0	2.44559e+06	0	0	5.37167e+06	5	5	-0.0207085
Faecalibaculum rodentium+O	0	0	0	0	0	3.67247e+06	0	0	997907	1.85479e+06	1.18225e+06	784487	2.08555e+06	712711	0	8.68352e+06	7	1	-2.14772
Firmicutes bacterium ASF500+F	2.8655e+07	1.14707e+08	4.2275e+07	4.72681e+07	6.23004e+07	1.47542e+08	2.30744e+07	1.46406e+07	6.3323e+07	2.34138e+07	4.64395e+07	6.30895e+07	6.53363e+07	6.73752e+07	1.21981e+08	5.63898e+07	0	0	-0.0785481
Firmicutes bacterium ASF500+G	3.67175e+07	3.01043e+07	1.41979e+07	1.73812e+08	4.88612e+06	7.25095e+06	3.12917e+06	5.85107e+06	2.89316e+07	1291859	1.88368e+07	1.7534e+07	1.22869e+07	6.72507e+07	6.38338e+07	1.3259e+08	0	0	-0.311929
Firmicutes bacterium ASF500+L	7.43322e+06	1.3805e+06	859330	0	3.89937e+06	1.32963e+07	1.2562e+07	4.45636e+06	0	12914664	0	1.86368e+06	2.15999e+06	0	4.76701e+06	9.6493e+06	1	3	0.485011
Firmicutes bacterium ASF500+N	1.45141e+07	0	2.70402e+06	0	2.12804e+07	8.08213e+06	0	0	7.70386e+06	4057026	9.72525e+06	4.37591e+06	1.63557e+07	1.45085e+07	2.75436e+07	4.81311e+07	4	0	-1.50695
Firmicutes bacterium ASF500+O	2.36004e+06	0	4.37812e+06	6.0129e+06	8.02538e+06	3.66753e+08	2.08947e+07	1.43033e+07	1.4199e+07	2.91862e+07	2.61796e+07	2.03916e+06	3.21496e+06	3.76304e+07	2.82819e+07	2.84514e+07	1	0	1.32111
Firmicutes bacterium ASF500+S	3.31962e+06	1.92664e+07	2.19981e+07	0	8.55813e+06	5.9612e+06	4.27813e+06	0	7.45367e+06	0	5.04982e+06	6.6864e+06	0	5.69094e+06	9.6255e+06	0	2	3	0.877052
Firmicutes bacterium ASF500+U	0	0	0	5.29069e+06	0	0	0	0	4.2031e+06	0	0	1.21559e+06	3.0703e+06	0	4.92691e+06	0	7	4	-1.3411
Firmicutes bacterium CAG:110+C	2.67282e+08	1.67734e+08	1.05438e+08	1.65452e+08	4.34952e+08	5.46393e+08	2.21125e+08	1.81192e+08	5.71789e+08	4.36458e+08	2.6866e+08	1.18969e+08	3.308e+08	1.90831e+08	1.9435e+08	3.87464e+08	0	0	-0.258329
Firmicutes bacterium CAG:110+D	1.38766e+07	7.9114e+06	6.62684e+06	7.93595e+06	5.20948e+06	8.59964e+06	1.01132e+06	5.3024e+06	655006	1.32576e+07	1.6006e+07	6.02616e+06	1.53588e+07	1.36292e+06	574748	2.18846e+07	0	0	-0.41168
Firmicutes bacterium CAG:110+E	9.68999e+07	0	2.19247e+07	8.31318e+08	5.2927e+08	6.95579e+07	6.15235e+08	1.41779e+08	7.90434e+07	1.83217e+08	4.12658e+07	3.73014e+07	1.38545e+08	2.13409e+07	3.37988e+07	2.18414e+08	1	0	1.61479
Firmicutes bacterium CAG:110+F	9.28685e+06	4.4162e+06	1.98362e+06	3.99179e+06	1.04961e+07	4.87799e+07	0	0	7.04077e+06	1.61222e+07	7.13651e+06	5.79685e+06	7.26617e+06	4.35676e+06	4.98651e+06	4.08849e+06	2	0	0.475217
Firmicutes bacterium CAG:110+G	1.18097e+08	1.65719e+07	1.90508e+07	5.73071e+07	8.25896e+07	1.10364e+08	2.23088e+07	5.0569e+07	2.09349e+07	75518801	1.07073e+08	9.78474e+06	2.10133e+08	4.03942e+07	4.81845e+07	1.3139e+08	0	0	-0.432181
Firmicutes bacterium CAG:110+H	2.40659e+08	6.46553e+06	1.34195e+08	0	5.90076e+07	1.13376e+08	9.5601e+07	9.42579e+07	9.45129e+07	7.46731e+07	8.47853e+07	6.48687e+07	1.29135e+08	5.87709e+07	3.14003e+07	6.51825e+07	1	0	0.301507
Firmicutes bacterium CAG:110+J	1.34822e+08	9.37609e+06	4.91447e+07	3.57117e+07	2.20045e+08	2.62747e+08	6.52936e+07	1.03524e+08	7.22524e+07	1.63322e+08	1.56418e+08	7.92963e+07	1.53835e+08	5.99382e+07	3.8827e+07	1.86015e+08	0	0	-0.0471198
Firmicutes bacterium CAG:110+K	1.33212e+07	0	5.48473e+06	0	9.67431e+06	2.24697e+07	0	8.72771e+06	731604	1.84846e+07	9.62526e+06	1.35859e+06	1.526e+07	1.42481e+06	3.27005e+06	1.51806e+07	3	0	-0.130659
Firmicutes bacterium CAG:110+KT	5.40521e+06	0	0	0	1.14989e+06	0	0	0	0	0	7.91964e+06	667250	1.00612e+06	0	0	0	6	5	-0.548808
Firmicutes bacterium CAG:110+L	2.03057e+09	7.02804e+06	4.15707e+09	0	1.74211e+09	1.865e+09	2.04539e+09	1.04222e+09	2.17162e+09	1.59192e+09	2.27976e+09	1.24629e+09	2.29188e+09	2.33742e+09	3.40285e+09	1.38139e+09	1	0	-0.373933
Firmicutes bacterium CAG:110+M	3.62154e+06	0	0	0	4.10963e+06	7.40475e+06	2.51677e+06	2.11261e+06	0	5.85019e+06	2.06977e+06	0	2.91503e+06	3.44215e+06	0	2.02739e+06	3	3	0.277574
Firmicutes bacterium CAG:110+O	2.23644e+08	5.89336e+07	8.64293e+07	7.83436e+07	1.98748e+08	2.09399e+08	1.22637e+08	1.24604e+08	1.05041e+08	1.87925e+08	2.91761e+08	1.04607e+08	3.34207e+08	1.08568e+08	7.50475e+07	2.85468e+08	0	0	-0.436759
Firmicutes bacterium CAG:534+N	2.96835e+08	9.95839e+07	2.27383e+08	2.07865e+08	1.69425e+08	3.62048e+08	3.61306e+08	1.00628e+08	7.95732e+08	3.35581e+08	2.12965e+08	5.79279e+08	3.51379e+08	3.27719e+08	4.03221e+08	3.94398e+08	0	0	-0.897694
Firmicutes bacterium+C	1.52451e+07	5.2438e+07	7.26241e+06	0	3.17512e+07	3.8396e+07	9.91877e+06	1.25869e+07	1.81169e+07	1.11949e+07	2.07883e+07	3.8802e+07	1.63399e+07	1.0889e+07	6.78099e+06	3.04086e+07	1	0	0.12845
Firmicutes bacterium+G	3.32462e+07	1.15076e+07	2.22753e+06	3.10654e+07	3.65201e+07	5.69964e+07	1.45596e+07	8.38576e+06	4.81324e+07	3.25798e+07	3.05755e+07	1.52811e+07	3.22662e+07	1.07958e+07	4.83683e+07	4.04291e+07	0	0	-0.409915
Firmicutes bacterium+J	0	0	0	0	0	0	0	0	0	0	0	0	0	0	0	0	8	8	0
Firmicutes bacterium+K	4.92539e+07	0	1.87008e+07	1.93621e+06	2.29277e+07	4.64103e+07	3.03259e+07	2.74865e+07	2.70176e+07	39356929	2.64788e+07	1.9985e+07	3.30953e+07	2.02183e+07	1.67704e+07	2.19868e+07	1	0	-0.0564831
Firmicutes bacterium+P	0	639364	0	0	2.64018e+07	2.09639e+07	6.80732e+06	0	8.87837e+06	4.12011e+06	9.32018e+06	1.02883e+06	0	0	0	7.6932e+06	4	3	0.820179
Firmicutes bacterium+S	0	0	0	0	0	0	0	0	0	0	0	6.11497e+06	0	0	1.81013e+06	0	8	6	-9.95367
Glycine max+A	1.84015e+06	2.34771e+07	1.00403e+06	0	0	1.75788e+06	0	2.13531e+06	1.17694e+06	1.11941e+06	4.99203e+06	0	4.98351e+06	0	2.65804e+06	4.03944e+06	3	2	0.671342
Glycine max+K	1.41923e+07	2.36403e+06	3.13321e+07	2.57894e+07	2.56111e+07	2.98738e+07	3.39522e+07	2.17102e+07	1.95948e+07	2.51418e+07	1.30705e+07	1.19397e+07	2.43574e+07	1.58469e+07	1.21407e+07	1.4327e+07	0	0	0.438096
Glycine max+O	1.22711e+09	7.35546e+08	2.01824e+09	7.23662e+08	6.93969e+08	7.33004e+08	1.00749e+09	9.29337e+08	5.40255e+08	2.47407e+09	1.26319e+09	9.16847e+08	1.61376e+09	7.85611e+08	2.53884e+08	1.59342e+09	0	0	-0.22667
Glycine max+S	4.53081e+10	4.03617e+10	6.11272e+10	7.93541e+10	5.679e+10	5.80099e+10	6.72264e+10	6.12011e+10	4.15796e+10	4.96425e+10	4.75386e+10	5.81899e+10	4.52278e+10	5.54376e+10	2.47335e+10	4.02652e+10	0	0	0.372314
Lachnospiraceae bacterium A4+E	1.4327e+06	0	1.27118e+06	0	4.21265e+06	1.31512e+06	0	472355	7.49815e+06	0	0	293547	1.37319e+06	2.16229e+06	5.44833e+06	0	3	3	-0.945967
Lachnospiraceae bacterium A4+G	5.67995e+07	1.98288e+07	2.12094e+06	3.08252e+06	5.11477e+06	3.59889e+06	4.03968e+06	1.42639e+07	9.75579e+07	1.31744e+06	1.83882e+07	8.72326e+06	4.06697e+07	4.09259e+07	4.9088e+07	1.12562e+07	0	0	-1.29945
Lachnospiraceae bacterium A4+M	9.79777e+06	0	0	0	0	0	0	0	0	0	9.95234e+06	0	1.48158e+06	0	0	6.50574e+06	7	5	-0.872093
Lachnospiraceae bacterium A4+N	1.3112e+08	4.61571e+07	3.04461e+08	8.90838e+07	1.7844e+08	8.41296e+07	1.06561e+08	2.10371e+08	1.54559e+08	7.14132e+07	1.49333e+08	1.00395e+08	3.14763e+08	1.76809e+08	2.37911e+08	1.37503e+08	0	0	-0.223081
Lachnospiraceae bacterium MD308+CQ	5.07483e+06	0	0	0	0	3.92273e+06	8.22298e+06	4.88507e+06	2.00344e+06	6.22641e+06	0	0	0	0	2.45799e+06	0	4	5	1.04789
Lachnospiraceae bacterium MD308+E	0	8.16156e+06	0	0	3.47275e+06	3.06551e+06	0	3.11695e+06	4.07085e+06	5.17368e+06	1.54356e+07	7.83735e+06	0	1.38841e+06	4.0359e+06	4.61485e+06	4	1	-1.25577
Lachnospiraceae bacterium MD308+G	3.49991e+07	1.80379e+08	4.1025e+07	1.57764e+08	2.90735e+07	5.08807e+07	1.21433e+07	7.87896e+06	9.52207e+07	2.10607e+08	2.38525e+07	1.38353e+07	5.33165e+08	4.76145e+07	8.60954e+07	2.25338e+08	0	0	-1.2651
Lachnospiraceae bacterium MD308+N	2.11763e+09	1.55387e+09	1.53411e+09	2.73343e+09	1.05822e+09	8.06344e+08	8.84134e+08	6.85449e+08	1.41468e+09	8.53554e+08	1.01467e+09	1.09543e+09	1.32621e+09	1.00769e+09	2.82362e+09	1.06169e+09	0	0	0.101905
Lachnospiraceae bacterium MD308+S	2.93093e+06	0	0	0	4.94265e+06	5.00001e+06	0	0	0	0	9.01313e+06	0	0	0	0	0	5	7	0.513931
Lachnospiraceae bacterium MD335+E	1.21552e+07	0	3.77241e+06	1.2088e+06	2.47952e+07	5.01685e+07	3.59396e+07	6.83879e+06	8.07559e+06	25634823	1.97219e+07	7.63974e+06	1.10616e+07	8.99797e+06	6.77544e+06	1.842e+07	1	0	0.343128
Lachnospiraceae bacterium MD335+G	5.86298e+07	7.06262e+07	1.4271e+08	5.99128e+07	8.35128e+07	6.42377e+07	5.50525e+07	6.30083e+07	1.90703e+08	1.02104e+07	5.78258e+07	8.78639e+07	4.41552e+07	6.90603e+07	3.60442e+08	1.15869e+08	0	0	-0.647304
Lachnospiraceae bacterium MD335+N	4.07626e+08	1.79741e+08	1.62702e+09	4.24045e+08	6.11902e+08	7.63875e+08	5.00649e+08	4.89567e+08	1.1938e+09	1.74214e+08	4.06357e+08	3.9762e+08	1.10778e+09	4.91086e+08	2.8368e+09	3.18255e+08	0	0	-0.468799
Lachnospiraceae bacterium MD335+NT	3.87678e+08	2.47423e+07	8.21012e+07	1.88816e+08	1.92932e+08	9.67596e+07	1.54247e+08	5.60383e+07	3.77362e+08	6.14465e+07	9.79214e+07	1.65996e+08	3.0443e+08	1.52463e+08	7.84936e+08	1.76216e+08	0	0	-0.841752
Lachnospiraceae bacterium MD335+O	0	0	0	5.25648e+07	0	0	0	0	0	0	0	0	0	0	0	0	7	8	12.682
Lachnospiraceae bacterium MD335+S	0	0	0	0	0	1.64286e+07	1.77889e+07	1.73407e+07	1.46567e+07	4308090	5.95893e+06	1.26944e+07	9.90477e+06	4.30488e+06	0	0	5	2	-0.00752051
Lachnospiraceae bacterium+E	9.8319e+07	0	4.21071e+07	7.71921e+07	7.16056e+07	7.53751e+07	7.89434e+07	4.91439e+07	7.01966e+07	3.38679e+07	5.52314e+07	8.50593e+07	1.06561e+08	8.54862e+07	1.26495e+08	8.3277e+07	1	0	-0.391248
Lachnospiraceae bacterium+G	1.99987e+08	3.25376e+07	1.12042e+08	4.04238e+08	8.33856e+07	7.41099e+07	1.07815e+08	7.53367e+07	4.51465e+08	1.27313e+08	1.21948e+08	3.10648e+08	5.50278e+08	1.24067e+08	4.63371e+08	1.76307e+08	0	0	-1.09387
Lachnospiraceae bacterium+H	6.31463e+06	0	8.93514e+06	0	2.59622e+06	4.10373e+06	5.56556e+06	0	6.86586e+06	2.82816e+06	0	4.3363e+06	1.03886e+07	5.36156e+06	8.25505e+06	0	3	2	-0.467
Lachnospiraceae bacterium+M	1.09913e+07	1.53249e+06	2.28837e+06	4.67899e+07	1.00307e+07	7.87017e+06	2.58984e+06	0	0	1.4947e+06	3.82605e+06	999473	4.4653e+06	1.20246e+06	4.64906e+06	1.60355e+06	1	1	2.16961
Lachnospiraceae bacterium+N	5.30772e+09	1.67578e+09	6.82627e+09	3.85595e+09	2.1399e+09	1.35052e+09	1.90799e+09	2.4605e+09	2.67287e+09	2.18407e+09	2.90777e+09	3.59774e+09	4.39195e+09	2.40012e+09	4.13134e+09	2.93964e+09	0	0	0.0170077
Lachnospiraceae bacterium+O	2.95223e+07	1.30664e+07	2.9426e+07	684004	1.71483e+07	2.72028e+07	1.8896e+07	8.61593e+06	1.26804e+07	1.75812e+07	1.15513e+07	709459	1.886e+07	6.66708e+06	1.14515e+07	1.16953e+07	0	0	0.66459
Lachnospiraceae bacterium+P	0	0	1.15004e+06	0	0	0	0	0	0	0	0	0	5.34156e+06	2.45337e+06	0	0	7	6	-2.75234
Lachnospiraceae bacterium+S	5.13738e+07	1.61042e+07	2.88278e+07	4.04058e+07	1.22535e+08	5.91176e+07	6.27703e+07	1.40556e+08	1.14796e+08	4.96723e+07	1.25965e+08	1.69106e+08	5.16309e+07	6.71116e+07	5.03578e+07	1.11677e+08	0	0	-0.504941
Lachnospiraceae bacterium+T	1.97024e+08	7.18113e+07	1.90685e+08	9.26641e+07	2.32288e+08	1.6376e+08	2.5352e+08	1.48132e+08	8.76031e+07	163176672	9.08145e+07	1.7768e+08	1.27884e+08	1.70133e+08	6.4449e+07	9.71736e+07	0	0	0.463577
Lachnospiraceae bacterium+V	3.32137e+07	7.37282e+06	4.81658e+06	6.47905e+06	3.98105e+06	1.13904e+07	2.10452e+07	2.50948e+07	0	39695236	0	4.24314e+06	1.11724e+07	0	0	0	0	5	1.04083
Lactobacillus johnsonii+E	0	0	1.23322e+06	0	0	0	0	0	0	24653884	0	0	0	0	0	0	7	7	-4.31245
Lactobacillus johnsonii+GM	0	0	0	0	0	0	0	0	0	0	0	0	0	0	0	0	8	8	0
Lactobacillus johnsonii+M	0	5.05284e+06	2.18933e+07	1.22411e+07	0	0	6.60183e+06	1.15319e+07	0	42752272	1.21348e+07	1.42431e+07	1.20586e+07	4.77643e+06	3.28216e+06	1.2916e+07	3	1	-0.833654
Lactobacillus johnsonii+S	0	1.5468e+06	8.01067e+06	0	0	2.17112e+06	3.58957e+06	1.44475e+07	1.47886e+07	4.48259e+07	7.17471e+06	2.44846e+07	2.93022e+06	1.76655e+06	1.69525e+06	0	3	1	-1.71393
Lactobacillus murinus+DZ	1.37976e+06	1.28914e+07	3.49516e+06	6.41981e+06	4.34276e+06	6.99067e+06	0	1.4023e+06	1.30514e+06	12913675	1.62435e+06	3.79458e+06	7.05337e+06	7.81606e+06	1.85775e+06	881513	1	0	-0.012626
Lactobacillus murinus+E	3.67322e+07	4.50987e+06	1.46688e+07	3.9239e+07	2.10374e+07	2.0111e+07	2.71461e+07	1.79286e+07	4.29889e+07	29464284	3.42763e+07	2.98248e+07	4.34486e+07	2.62925e+07	2.9734e+07	2.36849e+07	0	0	-0.517946
Lactobacillus murinus+G	2.86407e+07	2.43404e+07	4.04531e+07	2.6012e+07	1.30498e+07	2.59794e+07	8.95676e+06	5.22928e+07	9.91233e+07	9.45691e+07	5.18686e+07	9.72259e+07	1.2962e+08	1.35837e+08	1.02791e+08	3.60512e+07	0	0	-1.76554
Lactobacillus murinus+M	2.83714e+09	1.43177e+08	4.83403e+09	6.24201e+09	1.4377e+09	2.07728e+09	1.93867e+09	2.01806e+09	2.46677e+09	2.39575e+09	5.69199e+09	1.97674e+09	4.13607e+09	3.62628e+09	7.68603e+09	4.02396e+09	0	0	-0.572015
Lactobacillus murinus+P	1.89792e+07	9.74428e+08	2.19346e+07	8.8674e+06	2.47579e+07	6.48029e+06	2.16266e+07	1.09122e+07	2.83473e+07	1.24552e+07	1.34952e+07	1.2463e+07	1.97493e+07	4.07832e+07	3.22312e+07	1.51431e+07	0	0	2.63892
Lactobacillus murinus+S	3.26411e+07	3.62999e+06	6.50095e+07	7.73782e+07	3.55147e+07	4.40402e+06	6.98564e+06	1.65475e+07	3.22772e+07	65150882	8.13565e+07	2.70037e+07	1.12762e+08	1.1083e+08	2.01316e+08	6.72364e+07	0	0	-1.52739
Lactobacillus murinus+UW	5.81755e+06	0	1.07591e+07	0	0	2.97937e+06	0	3.99047e+06	0	4.16765e+06	0	0	0	0	6.07849e+06	8.75813e+06	4	5	0.309071
Lactobacillus reuteri+C	0	2.26686e+07	2.07692e+06	8.75849e+06	1.33539e+06	0	1.51751e+06	7.79296e+06	1.93966e+07	5173459	3.61825e+06	2.6308e+06	4.70608e+06	8.16228e+06	1.74678e+06	1.67465e+06	2	0	-0.0935753
Lactobacillus reuteri+E	5.57943e+07	1.60564e+07	2.22428e+07	2.62919e+06	5.9054e+07	3.02764e+07	2.38366e+07	2.99009e+07	1.67994e+08	4.74171e+08	2.00977e+08	5.80086e+08	3.69356e+08	1.82687e+07	1.24864e+07	2.39859e+07	0	0	-2.94555
Lactobacillus reuteri+F	757002	1.789e+08	4.06226e+06	4.37263e+07	3.614e+08	3.183e+08	3.74416e+06	5.76704e+06	1.13802e+08	49542373	6.98133e+06	4.17479e+06	4.69794e+06	3.74169e+06	0	3.906e+06	0	1	2.29448
Lactobacillus reuteri+G	4.93542e+07	9.9438e+07	1.3178e+08	3.07025e+07	6.71324e+07	9.70862e+07	1.0648e+08	1.85432e+08	4.47975e+08	255428055	1.73158e+08	1.88931e+08	2.37027e+08	1.38724e+08	9.99681e+07	6.38981e+07	0	0	-1.0646
Lactobacillus reuteri+IQ	1.14374e+08	6.03459e+07	8.63503e+07	5.28791e+06	4.73882e+07	2.05032e+06	7.17696e+07	2.85147e+07	1.66627e+08	6.27532e+07	5.90346e+07	1.47254e+08	8.33952e+07	1.346e+08	4.7842e+08	3.52434e+07	0	0	-1.48826
Lactobacillus reuteri+M	1.47028e+08	4.42131e+07	2.0466e+08	9.16608e+07	1.68521e+08	1.71994e+08	1.48117e+08	1.26803e+08	2.90385e+08	3.73357e+08	2.37814e+08	4.3113e+08	3.6564e+08	1.67012e+08	1.04491e+08	1.46933e+08	0	0	-0.940424
Lactobacillus reuteri+O	2.58419e+06	0	0	0	1.60285e+06	0	0	3.16918e+06	1.64421e+07	2.63662e+07	5.06655e+06	1.85595e+07	1.54923e+07	1.91359e+06	0	669958	5	1	-3.52066
Lactobacillus reuteri+P	5.17474e+06	0	0	0	5.45915e+06	1.51534e+06	3.23124e+06	8.95635e+06	1.4297e+07	14027838	1.31406e+07	2.49355e+07	1.3005e+07	6.30313e+06	0	2.62845e+06	3	1	-1.85954
Lactobacillus reuteri+S	0	0	1.04337e+07	0	0	0	0	3.42932e+06	1.00188e+07	3.34709e+06	767414	0	3.31633e+06	586415	0	0	6	3	-0.379451
Marvinbryantia formatexigens+E	9.93343e+06	889847	0	6.63191e+06	3.84009e+07	1.23583e+07	9.12732e+06	1.48479e+06	1.12713e+07	4.94379e+06	6.74053e+07	5.56648e+06	1.02994e+07	5.68468e+06	4.92617e+06	6.28207e+07	1	0	-1.13325
Marvinbryantia formatexigens+G	1.86345e+06	1.37366e+07	2.14982e+07	1.48659e+06	3.58356e+07	2.03971e+07	1.41369e+06	630673	2.37684e+07	2.6053e+06	4.3905e+07	3.0057e+06	3.57593e+06	1.88115e+06	1.16232e+07	2.93338e+07	0	0	-0.30538
Marvinbryantia formatexigens+O	1.96333e+06	8.79085e+06	1.31781e+07	4.31241e+07	1.09022e+08	1.93034e+08	5.95255e+07	2.26047e+06	1.30879e+07	2.30696e+07	6.17822e+07	4.57218e+06	1.49237e+07	1.71178e+07	1.02055e+07	3.14839e+07	0	0	1.28975
Marvinbryantia formatexigens+P	0	0	0	0	0	0	0	0	5.66186e+06	0	0	0	0	0	1.11689e+07	0	8	6	-11.0395
Muribaculaceae bacterium Isolate-036 (Harlan)+C	2.24645e+07	0	0	3.28308e+06	3.62352e+07	3.66855e+07	3.9612e+07	4.16613e+07	3.63058e+06	3.31018e+07	2.11042e+07	1.76578e+07	1.41852e+07	1.47237e+07	9.53383e+06	2.15683e+07	2	0	0.409157
Muribaculaceae bacterium Isolate-036 (Harlan)+F	2.45376e+07	1.71892e+07	3.75192e+07	3.03368e+07	6.60515e+07	6.34778e+07	5.6803e+07	6.92801e+07	9.15077e+07	3.92617e+07	6.04306e+07	2.4889e+07	3.26645e+07	2.52444e+07	1.51956e+07	4.79101e+07	0	0	0.115473
Muribaculaceae bacterium Isolate-036 (Harlan)+G	3.92819e+06	0	1.76804e+06	0	1.17884e+07	1.73217e+07	1.18215e+07	1.81319e+07	9.09085e+06	7.61943e+06	1.36237e+07	5.09553e+06	2.59986e+06	663365	1.02585e+06	1.28725e+07	2	0	0.300237
Muribaculaceae bacterium Isolate-036 (Harlan)+J	8.79354e+06	2.2261e+06	9.18035e+06	1.046e+07	7.4802e+06	1.25023e+07	1.37278e+07	1.70589e+07	5.23531e+06	0	1.12757e+07	0	8.2416e+06	9.01114e+06	4.36411e+06	1.75586e+07	0	2	0.548156
Muribaculaceae bacterium Isolate-036 (Harlan)+K	2.15583e+06	0	0	4.09446e+06	5.04466e+06	4.28403e+06	0	5.60155e+06	2.29998e+06	0	9.43386e+06	3.12069e+06	1.69292e+06	0	0	1.29874e+07	3	3	-0.479525
Muribaculaceae bacterium Isolate-036 (Harlan)+M	1.51851e+08	4.18987e+07	1.07961e+08	8.73687e+07	1.95761e+08	2.04384e+08	1.20062e+08	2.41986e+08	9.83533e+07	1.33553e+08	1.42122e+08	1.83389e+08	9.38109e+07	1.00198e+08	1.21831e+08	2.9676e+08	0	0	-0.0233001
Muribaculaceae bacterium Isolate-104 (HZI)+C	7.05806e+07	8.43453e+06	5.42612e+07	3.26265e+08	4.46659e+07	1.68448e+08	1.79769e+08	7.20481e+07	3.89683e+07	1.35632e+08	1.32124e+08	8.3318e+07	2.29221e+08	2.60779e+07	1.73795e+07	1.97562e+08	0	0	0.10382
Muribaculaceae bacterium Isolate-104 (HZI)+E	3.91111e+06	0	0	0	0	6.91043e+06	0	0	0	4.65199e+06	0	7.31591e+06	0	0	0	8.37508e+06	6	5	-0.910126
Muribaculaceae bacterium Isolate-104 (HZI)+F	7.28447e+06	0	4.3015e+06	7.62545e+06	2.03192e+06	2.48822e+06	0	1.02457e+07	1.40374e+07	9107728	6.70704e+06	1.48666e+07	7.64651e+06	5.04152e+06	0	0	2	2	-0.756513
Muribaculaceae bacterium Isolate-104 (HZI)+J	1.91992e+07	5.54475e+06	2.21943e+07	2.25175e+07	1.09933e+07	1.25644e+07	1.14533e+07	1.08296e+07	5.74772e+06	1.25558e+07	1.48533e+07	8.6451e+06	2.36373e+07	1.30926e+07	8.30515e+06	1.04197e+07	0	0	0.24546
Muribaculaceae bacterium Isolate-104 (HZI)+M	4.72918e+07	1.86504e+06	9.0033e+07	1.03228e+08	4.70693e+07	6.35923e+07	4.59141e+07	8.50448e+07	2.16645e+07	4.61589e+07	6.49801e+07	5.9985e+07	4.73698e+07	1.57468e+07	1.4419e+07	9.49798e+07	0	0	0.406018
Muribaculaceae bacterium Isolate-104 (HZI)+S	9.40401e+07	1.16992e+07	8.63498e+07	1.4257e+08	3.30983e+08	3.27816e+08	3.00013e+08	5.48121e+08	1.56812e+08	6.53417e+07	1.81483e+08	2.06299e+08	4.57909e+07	2.14828e+08	3.24022e+07	2.65144e+08	0	0	0.656785
Muribaculaceae bacterium+C	3.7057e+08	5.24503e+08	1.96678e+08	7.92748e+08	3.06987e+08	3.05647e+08	5.19105e+08	4.63786e+08	2.19142e+08	2.90627e+08	3.42707e+08	4.92545e+08	4.15317e+08	3.36612e+08	7.11851e+07	5.06621e+08	0	0	0.379689
Muribaculaceae bacterium+CO	2.56267e+07	1.56144e+06	3.82013e+06	3.93866e+07	1.36711e+07	4.592e+07	2.6948e+07	2.19015e+07	2.98662e+07	20268809	2.62012e+07	1.22304e+07	1.61512e+07	3.91619e+06	1.38304e+07	3.07665e+07	0	0	0.222915
Muribaculaceae bacterium+F	1.86996e+07	1.13461e+07	5.50244e+06	2.47896e+07	1.93332e+07	2.40441e+07	2.0172e+07	6.39194e+07	2.78659e+07	2.31406e+07	3.11303e+07	1.45363e+07	2.33696e+07	5.55351e+06	2.42729e+07	5.59163e+07	0	0	-0.131889
Muribaculaceae bacterium+G	2.3857e+07	2.33524e+07	1.54158e+07	9.24138e+06	2.36505e+07	2.47453e+07	3.04634e+07	4.61649e+07	1.87851e+07	1.59046e+07	2.25375e+07	1.47826e+07	2.52622e+07	1.003e+07	1.64321e+07	2.79696e+07	0	0	0.376122
Muribaculaceae bacterium+H	3.22768e+06	0	0	4.51104e+06	1.07874e+07	4.16834e+06	1.32407e+07	6.23495e+06	9.82721e+06	3.72924e+06	0	7.78002e+06	0	0	2.11087e+07	0	2	4	-0.00937851
Muribaculaceae bacterium+I	3.42669e+07	2.71432e+06	2.78313e+07	6.00616e+07	1.99153e+07	1.10582e+07	2.87705e+07	5.22415e+07	2.67426e+07	1.54346e+07	3.90365e+07	2.09848e+07	1.8331e+07	5.21063e+06	1.95831e+07	1.78946e+07	0	0	0.537212
Muribaculaceae bacterium+J	1.50407e+07	0	0	6.80222e+06	1.61842e+07	2.81735e+07	1.77954e+07	2.80778e+07	1.06841e+07	5.54933e+06	2.68291e+06	2.31954e+07	1.59827e+06	592938	1.13139e+07	1.84945e+07	2	0	0.596629
Muribaculaceae bacterium+M	3.46205e+08	6.69623e+06	2.78914e+08	2.97352e+08	1.76516e+08	1.89902e+08	2.99857e+08	3.29903e+08	7.5857e+07	2.17165e+08	2.31559e+08	1.35255e+08	1.24172e+08	9.05639e+07	9.15297e+07	3.03176e+08	0	0	0.601106
Muribaculaceae bacterium+O	0	0	3.21275e+07	0	0	2.83628e+06	3.83093e+06	2.60961e+06	2.7985e+06	2687285	4.39836e+06	4.98513e+06	5.581e+06	884242	1.73933e+06	4.9083e+06	4	0	0.56514
Muribaculaceae bacterium+P	4.30142e+07	5.20799e+08	7.69783e+07	1.29806e+09	8.33695e+07	2.42074e+08	3.38713e+08	1.43046e+08	1.09931e+08	3.00704e+08	5.63369e+07	2.63867e+08	7.58515e+07	1.03612e+08	1.50016e+07	2.90951e+07	0	0	1.52469
Muribaculaceae bacterium+S	2.3996e+08	8.24858e+06	7.51961e+07	1.0824e+08	1.5841e+08	1.50159e+08	2.06409e+08	2.31734e+08	2.04882e+08	185836718	1.68837e+08	1.71584e+08	2.21012e+08	6.05201e+07	8.97043e+07	2.06219e+08	0	0	-0.151244
Muribaculaceae bacterium+T	1.47657e+07	2.33797e+06	1.96751e+07	0	1.42739e+07	2.0934e+07	2.07393e+07	1.54791e+07	8.99347e+06	18145306	1.89913e+07	2.20798e+07	2.00855e+07	0	7.69781e+06	3.71733e+07	1	1	-0.299442
Muribaculaceae bacterium+U	2.83629e+07	7.63123e+06	2.70662e+07	5.43712e+07	3.50346e+07	3.31634e+07	2.89045e+07	7.79554e+07	4.5926e+07	1.33771e+07	3.95161e+07	3.89101e+07	2.62819e+07	2.44631e+07	5.44716e+07	5.98085e+07	0	0	-0.0497628
Neglecta sp. 524-5+E	1.43916e+08	1.96138e+07	1.2137e+07	4.39522e+08	1.51241e+08	1.15294e+08	1.24576e+08	1.04108e+08	2.96138e+08	9.75251e+07	3.11395e+08	1.10625e+08	1.5446e+08	1.09551e+08	5.31009e+08	2.80916e+08	0	0	-0.768527
Neglecta sp. 524-5+N	4.04214e+08	2.03314e+08	4.47549e+08	3.13399e+08	1.49346e+08	8.50816e+07	2.26544e+08	1.74113e+08	3.45113e+08	113710345	2.11121e+08	2.69758e+08	2.12341e+08	2.0021e+08	4.28762e+08	3.58613e+08	0	0	-0.0947935
Oscillibacter ruminantium+F	5.39568e+08	1.80183e+08	3.84548e+07	9.61787e+07	1.97716e+08	1.77538e+08	6.10934e+07	7.00957e+07	5.44361e+08	2.21768e+08	9.80165e+07	6.042e+08	1.45225e+08	7.65171e+08	3.49706e+07	4.76422e+07	0	0	-0.854964
Oscillibacter ruminantium+I	1.30973e+09	6.96453e+08	8.74134e+08	7.71419e+08	1.7532e+09	7.13992e+08	5.3979e+08	5.53936e+08	2.68803e+09	1.26472e+09	1.02106e+09	2.71161e+09	1.18327e+09	2.97574e+09	5.45428e+08	1.12268e+09	0	0	-0.905697
Oscillibacter sp. 1-3+C	2.12274e+07	1.10445e+07	1.46382e+07	1.12874e+07	2.0039e+07	2.58058e+07	2.25649e+07	1.61766e+07	6.88703e+07	1.68623e+07	2.52835e+07	2.69691e+07	2.00707e+07	4.94071e+07	1.07694e+08	4.7456e+07	0	0	-1.34455
Oscillibacter sp. 1-3+E	4.92284e+07	2.2619e+08	6.18939e+07	2.97146e+08	3.33769e+08	1.05339e+09	5.78147e+07	6.41501e+08	2.9807e+08	3.41662e+08	2.79743e+08	2.14434e+08	6.00556e+08	9.20828e+08	3.98926e+08	5.8269e+08	0	0	-0.418612
Oscillibacter sp. 1-3+G	1.65194e+08	1.3091e+08	1.9792e+08	1.20121e+08	1.03694e+08	9.21852e+07	7.88908e+07	9.16502e+07	4.46262e+08	9.99471e+07	1.18773e+08	1.59715e+08	1.30272e+08	2.84531e+08	5.01772e+08	1.27723e+08	0	0	-0.930571
Oscillibacter sp. 1-3+I	3.29864e+07	9.90297e+06	1.52106e+07	2.60334e+07	2.13203e+07	8.41622e+06	1.39484e+07	8.74614e+06	4.04403e+07	9.03842e+06	1.26596e+07	1.27539e+07	2.19421e+07	1.8331e+07	4.26356e+07	9.83892e+06	0	0	-0.295767
Oscillibacter sp. 1-3+J	0	4.76847e+06	621198	2.88642e+06	6.30026e+06	9.64735e+06	4.82856e+06	2.94373e+06	2.62271e+06	5.86075e+06	0	8.93163e+06	609016	1.61934e+07	841953	2.47364e+06	1	1	-0.230218
Oscillibacter sp. 1-3+M	5.88172e+06	0	3.6844e+06	9.38888e+06	0	1.35128e+07	0	1.97575e+07	3.60135e+07	1.71743e+06	7.49551e+06	1.3924e+06	1.37594e+07	2.77755e+07	7.27373e+07	7.90433e+06	3	0	-1.6923
Oscillibacter sp. 1-3+N	6.83413e+08	5.22553e+08	8.30152e+08	9.40194e+08	8.15254e+08	7.21376e+08	9.59142e+08	7.64048e+08	1.20424e+09	6.96639e+08	1.10508e+09	8.76194e+08	1.55052e+09	1.59741e+09	1.72744e+09	1.19504e+09	0	0	-0.674416
Oscillibacter sp. 1-3+NT	9.08771e+07	2.20469e+07	6.88004e+07	8.05183e+07	1.04124e+08	1.08544e+08	2.18902e+08	1.09295e+08	2.25519e+08	1.27617e+08	1.15068e+08	1.43181e+08	9.71748e+07	1.84436e+08	4.22024e+08	1.91463e+08	0	0	-0.907512
Oscillibacter sp. 1-3+P	5.40004e+07	6.32562e+07	2.98726e+07	6.94679e+07	7.66175e+07	4.10006e+07	6.43372e+07	9.06268e+07	2.55259e+08	6.4279e+07	7.13856e+07	9.86159e+07	8.56541e+07	1.24039e+08	1.17701e+08	9.31735e+07	0	0	-0.895663
Oscillibacter sp. 1-3+S	1.7062e+08	1.17602e+07	4.5786e+07	2.34044e+07	3.64587e+08	2.89844e+08	2.38961e+08	1.88386e+07	5.95427e+07	4.14115e+08	3.58094e+07	2.08987e+07	1.48618e+08	3.58506e+07	5.71867e+07	1.71908e+07	0	0	0.560355
Oscillibacter sp. 1-3+T	4.13073e+08	3.96676e+08	2.44715e+08	1.51812e+08	4.52266e+08	1.23641e+09	7.99852e+08	4.59706e+08	9.3652e+08	6.33474e+08	5.5965e+08	6.88587e+08	3.84802e+08	8.00876e+08	3.83011e+08	9.72363e+08	0	0	-0.367361
Phascolarctobacterium succinatutens+C	5.476e+06	795578	3.59647e+06	0	9.87181e+06	1.23137e+07	1.01139e+07	2.06813e+07	8.81919e+06	8.01495e+06	1.08223e+07	6.29382e+06	1.16174e+07	9.25444e+06	2.80336e+06	8.75223e+06	1	0	-0.0788044
Phascolarctobacterium succinatutens+E	1.62416e+07	1.43231e+07	2.88582e+07	1.34865e+08	6.83808e+07	1.42946e+08	2.88356e+07	1.45473e+08	4.56723e+07	88648030	1.02761e+08	6.54423e+07	1.65994e+08	8.66721e+07	3.17966e+07	7.50286e+07	0	0	-0.190999
Phascolarctobacterium succinatutens+H	4.25944e+07	7.40041e+07	5.53755e+06	2.64504e+07	7.74017e+07	2.98617e+08	3.44613e+07	2.35172e+07	1.95147e+08	1.0421e+08	2.20223e+08	3.43197e+07	2.68311e+07	4.72342e+07	7.15508e+07	1.03953e+08	0	0	-0.463772
Phascolarctobacterium succinatutens+I	6.90168e+06	3.20601e+07	8.13693e+07	9.69823e+07	8.81956e+07	1.63322e+08	9.2426e+07	2.26015e+08	4.44105e+07	1.0988e+08	1.38682e+08	1.78871e+08	1.82397e+08	1.25592e+07	4.31651e+07	7.20852e+07	0	0	0.00959993
Phascolarctobacterium succinatutens+S	0	0	3.83275e+06	0	4.55351e+06	7.727e+06	3.45196e+06	1.16347e+07	0	4.46717e+06	5.05544e+06	4.95556e+06	8.30632e+06	0	0	2.35828e+06	3	3	0.311307
Prevotella copri+F	9.40486e+06	0	7.19117e+06	9.95485e+06	1.43834e+07	1.80691e+07	3.70962e+06	3.03495e+06	2.48216e+06	4.59318e+07	5.14239e+07	2.31111e+07	2.10599e+06	2.28468e+07	2.88898e+07	5.40586e+07	1	0	-1.81181
Prevotella copri+G	0	0	4.3243e+06	0	5.97627e+06	1.09334e+07	4.60209e+06	8.44541e+06	0	0	0	4.00441e+06	0	0	0	0	3	7	3.09522
Prevotella copri+P	1.62722e+08	3.01815e+07	3.42482e+07	1.38801e+08	1.38324e+08	1.23212e+08	3.30376e+07	2.19654e+07	3.00215e+07	3.35383e+07	9.43008e+07	7.94074e+07	3.19379e+07	4.96182e+07	3.30829e+07	1.17484e+08	0	0	0.540011
Prevotella copri+S	8.7786e+06	0	1.94663e+06	0	0	0	0	1.53857e+06	3.70509e+06	2934337	3.56621e+06	3.13117e+06	0	2.24855e+06	0	2.98429e+06	5	2	-0.59822
Prevotella sp. CAG:1031+D	7.36477e+07	1.36294e+08	3.01015e+08	6.71436e+08	5.00824e+07	6.614e+07	5.75368e+07	4.57761e+07	9.09679e+07	90208924	5.70574e+07	5.64003e+07	9.31507e+07	7.23951e+07	1.36783e+08	1.21486e+08	0	0	0.964446
Prevotella sp. CAG:1031+IQ	2.19399e+07	1.53356e+07	1.54378e+07	4.18377e+07	1.04496e+07	1.8847e+07	1.69082e+07	2.88814e+07	1.7363e+07	18721512	6.55163e+07	1.89743e+07	2.65416e+07	1.237e+07	1.70384e+07	5.31031e+07	0	0	-0.436828
Prevotella sp. CAG:1031+J	4.33729e+07	4.85881e+06	4.31558e+07	7.71381e+07	3.18078e+07	2.96388e+07	2.44669e+07	4.04101e+07	6.69055e+06	34507635	2.16636e+07	1.23874e+07	2.73569e+07	1.47641e+07	4.8618e+07	5.86521e+07	0	0	0.392348
Prevotella sp. CAG:1031+M	3.72641e+06	0	3.22931e+06	0	2.96588e+06	0	7.36608e+06	3.25367e+07	7.56645e+06	12456171	1.1762e+07	9.29007e+06	3.06856e+06	7.69726e+06	1.38167e+07	1.48168e+07	3	0	-0.691585
Prevotella sp. CAG:1031+O	0	9.60678e+06	2.64209e+06	1.82799e+07	0	0	4.9735e+06	0	0	6.66556e+06	0	0	5.02068e+06	0	0	0	4	6	1.60244
Prevotella sp. CAG:485+C	1.65533e+07	0	1.65054e+07	3.39442e+07	1.20547e+07	1.69874e+07	1.25005e+07	7.32017e+06	1.57113e+07	9.89787e+06	2.79901e+07	2.01219e+07	1.04282e+07	1.18825e+07	2.71594e+07	1.99691e+07	1	0	-0.305159
Prevotella sp. CAG:485+E	5.66407e+06	2.43449e+07	9.07125e+06	0	3.32382e+06	6.00337e+06	7.09161e+06	1.14384e+07	6.14032e+06	0	1.12247e+07	3.61809e+06	3.3166e+06	2.26657e+06	0	1.23846e+07	1	2	0.781033
Prevotella sp. CAG:485+G	3.4613e+07	620695	2.53939e+07	2.94624e+07	2.61272e+07	3.49608e+07	3.51573e+07	3.83182e+07	2.49165e+06	3.45819e+07	3.387e+07	2.48875e+07	3.27632e+07	2.16736e+07	1.5923e+07	3.46319e+07	0	0	0.161773
Prevotella sp. CAG:485+I	2.21873e+07	0	4.18086e+07	5.00363e+06	1.00029e+07	2.98955e+07	4.18901e+07	3.77974e+07	3.08611e+06	17696324	2.40717e+07	2.08241e+07	1.87841e+07	0	5.05523e+06	3.22019e+07	1	1	0.631624
Prevotella sp. CAG:485+J	9.56713e+07	1.23293e+07	8.00419e+07	6.58031e+06	1.12802e+08	1.3511e+08	1.09219e+08	1.93574e+08	9.98938e+07	9.23096e+07	1.10671e+08	7.70585e+07	9.4226e+07	8.40818e+07	3.7326e+07	1.1933e+08	0	0	0.0601393
Prevotella sp. CAG:485+L	1.6154e+07	0	1.40206e+07	1.87861e+07	0	9.03127e+06	9.39055e+06	7.51027e+06	2.28311e+07	7.64045e+06	1.40023e+07	7.84832e+06	1.1369e+07	1.70727e+07	2.92636e+07	1.01586e+07	2	0	-0.682313
Prevotella sp. CAG:485+M	2.01869e+07	0	9.24402e+06	1.56265e+07	1.03057e+07	1.42442e+07	2.59419e+07	4.07126e+07	9.34736e+06	1.84215e+07	3.19222e+07	3.01274e+07	1.71558e+07	1.07791e+07	1.59598e+07	3.64687e+07	1	0	-0.320675
Prevotella sp. CAG:485+O	3.93449e+07	3.40407e+06	1.59197e+07	8.83772e+07	4.55495e+07	3.97037e+07	5.09228e+07	7.51412e+07	3.71924e+07	4.77651e+07	5.67992e+07	3.71394e+07	3.3371e+07	9.14991e+06	2.7203e+07	9.7591e+07	0	0	0.0497688
Prevotella sp. CAG:485+S	1.77304e+07	3.43162e+06	6.15769e+06	1.04376e+07	7.67098e+06	1.49254e+07	2.90844e+06	1.2314e+07	1.85526e+06	6.34882e+06	7.16082e+06	1.54236e+07	8.31742e+06	2.54745e+06	5.8814e+06	2.7043e+07	0	0	0.0191831
Prevotella sp. CAG:873+H	3.43489e+06	0	975879	0	7.96657e+06	0	6.91698e+06	3.83393e+06	1.43477e+07	0	0	6.905e+06	2.98155e+06	1.12448e+07	3.00204e+06	3.21788e+06	3	2	-0.850133
Prevotella sp. CAG:873+J	8.56772e+06	988246	1.17787e+07	0	1.15695e+07	1.86501e+07	1.19497e+07	1.36144e+07	1.25331e+07	15666865	1.26054e+07	1.86497e+07	0	1.37047e+07	2.84807e+06	2.2683e+07	1	1	-0.355808
Prevotella sp. CAG:873+M	3.00877e+07	2.04465e+07	3.26679e+07	5.88351e+07	6.27717e+07	4.04802e+07	2.89535e+07	2.68868e+07	7.62267e+07	8.52382e+07	1.09983e+08	7.8463e+07	1.03177e+08	5.90532e+07	3.87919e+07	1.25107e+08	0	0	-1.1667
Prevotella sp. CAG:873+P	6.74992e+07	2.15658e+07	5.06699e+07	5.94652e+07	1.62974e+08	1.6144e+08	2.29709e+08	1.95876e+08	1.07087e+08	1.63247e+08	1.13576e+08	5.18919e+08	5.77367e+07	2.59336e+08	5.76455e+07	7.25209e+07	0	0	-0.508247
Prevotella sp. CAG:873+S	1.31717e+07	1.40971e+06	9.63523e+06	5.05173e+06	1.89911e+07	6.38457e+07	3.0622e+07	1.77318e+07	5.80085e+07	5.88203e+07	1.04405e+08	5.70613e+07	5.50662e+07	4.06293e+07	5.0968e+07	7.76562e+07	0	0	-1.6472
Prevotella sp. CAG:873+U	5.00022e+06	0	1.26235e+06	7.63571e+06	2.07763e+06	7.70299e+06	5.88185e+06	1.04907e+07	5.13052e+06	1.03537e+07	2.91055e+07	1.39609e+07	1.91779e+07	1.85148e+06	1.27891e+07	3.19625e+07	1	0	-1.63407
Prevotella sp. CAG:891+E	6.99517e+06	0	4.50986e+06	0	0	0	1.02668e+06	2.1262e+06	745126	3676768	3.61591e+06	5.96226e+06	5.93079e+06	0	1.26803e+06	8.49683e+06	4	1	-1.01818
Prevotella sp. CAG:891+M	8.18777e+07	3.89699e+07	4.81801e+07	3.90937e+06	1.17889e+07	3.76076e+07	4.10492e+07	4.50595e+07	1.44552e+07	6.59511e+07	1.53078e+07	3.8724e+07	3.10895e+07	4.34708e+07	0	1.8275e+06	0	1	0.548931
Prevotella sp. CAG:891+N	1.52828e+08	1.98855e+07	8.1805e+07	8.86459e+07	5.22546e+07	4.85493e+07	6.25524e+07	7.98583e+07	3.97398e+07	65071442	9.00388e+07	3.29013e+07	1.61791e+08	2.82382e+07	5.39717e+07	9.68507e+07	0	0	0.0444114
Prevotella sp. CAG:891+S	3.15182e+07	0	4.09605e+06	7.85318e+06	1.84743e+06	5.15267e+06	6.02036e+06	1.61803e+07	6.16659e+06	10900421	4.63743e+06	6.85036e+06	1.36085e+07	5.18554e+06	3.79837e+06	723720	1	0	0.486334
Prevotella sp. CAG:891+U	3.62729e+08	6.03606e+07	1.64818e+08	2.03791e+08	9.19699e+07	1.06189e+08	2.59808e+08	3.51469e+08	1.40856e+08	478081279	1.3032e+08	8.03413e+07	3.09187e+08	1.85949e+08	8.85497e+07	6.26725e+07	0	0	0.117444
Prevotella sp. MGM2+C	9.40493e+07	5.74347e+07	9.27321e+07	2.58575e+07	1.49362e+08	1.56862e+08	1.82837e+08	1.61334e+08	1.26525e+08	1.41158e+08	9.03132e+07	1.45359e+08	7.78959e+07	1.08404e+08	1.05193e+07	9.98942e+07	0	0	0.202242
Prevotella sp. MGM2+E	2.92459e+07	0	2.88924e+06	1.34322e+06	0	4.5677e+06	1.86991e+06	4.08807e+06	1.20063e+07	5.32131e+06	9.9178e+06	2.28963e+06	2.90706e+07	2.25124e+06	3.65294e+06	5.02428e+06	2	0	-0.659986
Prevotella sp. MGM2+F	6.35457e+07	665325	0	0	1.4684e+07	1.25519e+07	1.11241e+07	4.63668e+07	3.36707e+06	41036038	6.7473e+06	1.64796e+07	2.31231e+07	1.12289e+07	1.79728e+07	7.38993e+06	2	0	0.225959
Prevotella sp. MGM2+G	5.45753e+07	895677	1.71909e+07	6.61607e+06	2.26459e+06	6.94028e+06	1.98666e+07	3.57338e+07	1.95765e+06	2.57021e+07	1.50135e+07	7.56824e+06	3.28373e+07	8.01322e+06	0	2.0338e+06	0	1	0.629605
Prevotella sp. MGM2+M	0	0	0	0	0	0	0	0	1.02215e+07	0	0	0	0	0	0	0	8	7	-10.3204
Prevotella sp. MGM2+O	1.34471e+08	3.03162e+06	6.95813e+07	5.76504e+07	4.39348e+07	4.17172e+07	5.45519e+07	9.31933e+07	5.3031e+07	90187230	6.0057e+07	7.94391e+07	1.05621e+08	7.51633e+07	1.85048e+07	1.03158e+07	0	0	0.0169328
Prevotella sp. P2-180+G	2.84588e+07	6.25914e+06	2.93971e+07	2.64196e+07	8.6419e+07	3.37636e+07	2.19275e+08	3.02779e+08	1.09559e+08	3.7828e+08	6.08949e+07	3.39911e+07	4.25939e+07	1.27902e+08	5.56264e+07	3.57589e+07	0	0	-0.204914
Prevotella sp. P2-180+H	5.82426e+06	0	0	0	2.66446e+06	2.1699e+06	4.79947e+06	5.3483e+06	1.02688e+06	4.77366e+06	4.88384e+06	0	8.02783e+06	4.72095e+06	3.79347e+06	7.14593e+06	3	1	-0.724012
Prevotella sp. P5-92+F	4.64118e+08	5.31332e+07	1.55368e+08	3.1452e+07	1.78252e+08	1.62476e+08	1.55194e+08	1.36134e+08	1.1021e+08	1.91888e+08	2.69447e+08	9.47794e+07	1.56074e+08	7.99403e+07	7.36109e+07	2.36588e+08	0	0	0.140028
Prevotella sp. P5-92+G	1.4648e+07	6.44235e+06	4.77927e+06	1.29536e+07	1.44086e+07	9.125e+06	2.29104e+07	1.77115e+07	514984	4.07432e+06	6.43224e+06	2.94585e+06	5.84708e+06	5.08133e+06	2.29322e+06	6.79314e+06	0	0	1.59927
Prevotella sp. P5-92+H	0	0	0	0	1.3599e+07	1.51184e+07	2.09101e+07	1.69891e+07	0	12511387	2.45886e+06	1.05567e+07	2.62581e+06	849810	1.89083e+06	1.71883e+06	4	1	1.03029
Prevotella sp. P5-92+I	0	0	0	0	0	0	4.12166e+06	4.49421e+06	2.64189e+06	7.43353e+06	0	0	0	1.6345e+06	0	0	6	5	-0.44231
Prevotella sp. P5-92+M	2.99062e+06	1.32695e+06	0	1.18019e+07	3.6319e+06	0	0	1.10895e+07	869734	6.34502e+06	2.33048e+06	6.34984e+06	5.7548e+06	2.0937e+06	1.94502e+06	2.0201e+06	3	0	0.154463
Prevotella sp. P5-92+P	1.8184e+07	1.61725e+07	2.47311e+07	6.36172e+06	5.63395e+07	5.30381e+07	6.6312e+07	8.80587e+07	1.07105e+07	44396917	2.04382e+07	5.84589e+07	1.18211e+07	4.16914e+07	1.10882e+07	2.07086e+07	0	0	0.58594
Prevotella sp. P5-92+S	3.04647e+06	0	0	0	1.67792e+06	2.16107e+06	9.24588e+06	3.04e+06	0	0	5.64025e+06	0	2.20186e+06	0	724170	0	3	5	1.16147
Prevotella sp. PCHR+C	2.00277e+08	2.19406e+07	1.02887e+08	3.96234e+08	1.13102e+08	9.04924e+07	1.07768e+08	1.99195e+08	7.25826e+07	1.03999e+08	2.21786e+08	1.10194e+08	1.47546e+08	7.49581e+07	5.35047e+07	1.54867e+08	0	0	0.39101
Prevotella sp. PCHR+CO	3.90286e+07	8.95347e+06	2.23858e+07	2.32596e+07	2.90853e+07	2.68898e+07	3.06466e+07	4.52517e+07	8.66762e+06	3.44489e+07	2.63901e+07	2.95813e+07	1.46805e+07	1.98811e+07	6.2248e+06	3.347e+07	0	0	0.379478
Prevotella sp. PCHR+D	2.14596e+07	0	0	1.70296e+06	4.99146e+06	7.2722e+06	5.31123e+06	4.17792e+06	5.66762e+06	8.62722e+06	6.83673e+06	4.31738e+06	3.66306e+06	3.36883e+06	4.71786e+06	5.13151e+06	2	0	0.0855054
Prevotella sp. PCHR+E	6.22406e+07	1.03568e+07	2.23012e+07	3.61666e+07	2.57021e+07	1.17884e+07	1.30292e+07	2.40949e+07	3.42234e+07	1.71055e+07	5.78096e+07	4.51939e+07	3.86175e+07	2.83302e+07	1.58653e+07	3.54667e+07	0	0	-0.406435
Prevotella sp. PCHR+EM	4.57786e+06	0	0	1.09889e+07	0	0	0	2.2693e+06	2.72076e+06	0	6.94458e+06	2.6287e+06	2.30679e+06	0	1.5127e+07	4.43909e+06	5	2	-0.937494
Prevotella sp. PCHR+F	1.40342e+07	0	0	8.92242e+06	1.52817e+06	2.87094e+06	5.64046e+06	2.3008e+06	0	3.54747e+06	0	782248	878069	0	3.28063e+06	5.89841e+06	2	3	1.29432
Prevotella sp. PCHR+G	4.72193e+08	2.16881e+08	5.34331e+07	2.51772e+08	1.88655e+08	1.22284e+08	2.50721e+08	2.41267e+08	2.27965e+08	8.46687e+07	3.59083e+08	3.88769e+08	1.6604e+08	2.3989e+08	1.33963e+08	2.37757e+08	0	0	-0.0324866
Prevotella sp. PCHR+GM	0	3.08338e+06	0	0	0	0	0	3.84455e+06	0	0	0	0	0	0	0	0	6	8	9.75987
Prevotella sp. PCHR+H	8.4352e+06	0	0	5.76163e+06	0	0	0	4.88434e+06	4.73659e+06	0	1.07048e+07	5.40698e+06	1.40342e+06	4.77593e+06	1.75259e+07	4.95477e+06	5	1	-1.37515
Prevotella sp. PCHR+I	1.4758e+07	0	5.15083e+06	6.00243e+06	1.05422e+07	0	3.82314e+06	2.13808e+07	0	1.54794e+07	1.57558e+07	1.69198e+07	1.47908e+07	6.12706e+06	9.38802e+06	2.14986e+07	2	1	-0.696998
Prevotella sp. PCHR+J	6.20579e+07	4.27078e+07	3.48978e+07	3.21333e+07	6.56297e+07	5.47531e+07	7.50128e+07	6.87086e+07	1.96251e+07	3.40756e+07	3.89533e+07	4.49414e+07	3.4798e+07	4.09181e+07	1.09028e+07	3.74206e+07	0	0	0.736428
Prevotella sp. PCHR+K	1.141e+07	0	426598	9.30146e+06	8.36376e+06	8.38249e+06	9.40219e+06	5.75881e+06	3.89995e+06	1.31604e+06	1.00288e+07	3.76703e+06	5.90921e+06	1.49657e+07	0	7.26649e+06	1	1	0.169843
Prevotella sp. PCHR+L	1.05911e+07	0	0	948040	4.06866e+06	6.38888e+06	6.88522e+06	9.96511e+06	612552	4463219	1.09343e+07	3.63173e+06	7.78338e+06	1.01715e+06	3.60861e+06	1.56409e+07	2	0	-0.295885
Prevotella sp. PCHR+M	1.32507e+09	3.12e+08	1.64036e+08	1.61464e+09	6.06105e+08	4.27696e+08	7.21876e+08	7.78079e+08	5.55986e+08	6.48575e+08	1.46331e+09	6.93935e+08	9.54115e+08	5.69831e+08	9.18574e+08	1.03327e+09	0	0	-0.200722
Prevotella sp. PCHR+N	2.69453e+08	8.49078e+06	1.28307e+07	6.08243e+07	4.50549e+07	9.09298e+06	3.43597e+07	6.14301e+07	5.74382e+07	37015873	1.35309e+08	5.55012e+07	9.46595e+07	2.44504e+07	6.23228e+07	9.27802e+07	0	0	-0.157721
Prevotella sp. PCHR+O	7.47741e+07	6.15468e+07	8.56275e+07	1.65818e+08	4.22028e+07	1.79736e+07	3.65108e+07	3.69567e+07	5.58177e+07	3.39728e+07	1.21919e+08	8.07081e+07	5.67826e+07	4.90368e+07	7.80124e+07	9.99104e+07	0	0	-0.144047
Prevotella sp. PCHR+P	4.11247e+08	9.83823e+06	1.16344e+08	6.23361e+08	2.68126e+08	3.09443e+08	3.55186e+08	5.40573e+08	7.48355e+07	3.24973e+08	4.90509e+08	4.49227e+08	6.10259e+08	2.616e+08	5.01804e+08	5.58961e+08	0	0	-0.312926
Prevotella sp. PCHR+S	1.89146e+08	4.86499e+07	3.4241e+07	1.20054e+08	9.40272e+07	4.87939e+07	1.27935e+08	9.7574e+07	6.22813e+07	4.03013e+07	1.97062e+08	6.33962e+07	1.52832e+08	6.91224e+07	1.02619e+08	1.56442e+08	0	0	-0.150538
Prevotella sp. PCHR+U	9.14404e+07	9.92197e+06	9.58545e+06	2.1429e+07	6.09212e+07	2.99522e+07	6.17446e+07	6.75298e+07	5.80903e+07	26372708	9.9238e+07	6.19726e+07	4.26799e+07	7.24966e+07	6.61469e+07	4.8085e+07	0	0	-0.430445
Prevotella sp. PMUR+F	5.33845e+08	1.26746e+08	5.34092e+08	3.37295e+08	1.75656e+08	1.35998e+08	2.26912e+08	2.14559e+08	2.65766e+08	1.645e+08	1.37263e+08	7.9734e+07	2.58427e+08	2.71751e+08	4.84179e+08	1.81912e+08	0	0	0.309786
Prevotella sp. PMUR+G	4.64836e+07	6.94231e+06	0	0	3.28326e+07	2.85722e+07	3.45585e+07	2.96135e+07	2.01798e+07	1.72786e+07	2.68242e+07	1.41381e+07	1.18375e+07	1.68165e+07	1.00727e+07	1.09572e+07	2	0	0.482633
Prevotella sp. PMUR+H	4.57258e+06	625365	0	0	0	1.70529e+06	4.99485e+06	6.75775e+06	1.04733e+06	1.58472e+06	3.14386e+06	2.02194e+06	2.8793e+06	1.20381e+06	710643	2.60675e+06	3	0	0.295571
Prevotella sp. PMUR+M	9.3437e+07	4.3155e+07	9.9117e+07	1.46364e+06	3.52361e+07	3.4196e+07	5.3008e+07	5.82532e+07	5.12385e+07	2.47671e+07	7.46628e+07	4.19159e+07	5.16526e+07	3.98686e+07	7.52537e+07	5.51821e+07	0	0	0.0115244
Prevotella sp. PMUR+S	1.08594e+06	0	6.01976e+06	5.84284e+06	0	0	8.00986e+06	6.54236e+06	8.40353e+06	6.82205e+06	3.63513e+06	5.03217e+06	2.38635e+06	0	1.30851e+06	4.34745e+06	3	1	-0.215618
Prevotella sp. PMUR+U	1.18628e+08	1.55876e+07	7.40745e+07	2.84738e+07	8.01824e+07	1.27836e+08	1.43784e+08	2.32641e+08	5.15226e+07	136401152	1.07007e+08	8.08887e+07	5.68026e+07	9.15256e+07	1.11214e+08	9.6624e+07	0	0	0.165931
Prevotella sp. PROD+M	4.79364e+06	798306	4.87866e+06	7.80576e+06	1.6738e+07	5.43559e+06	1.08842e+08	2.17431e+08	8.6931e+07	2.2224e+08	4.30375e+07	1.66596e+07	1.01791e+07	8.45128e+07	1.19008e+07	1.82574e+07	0	0	-0.428985
Prevotella sp. PROD+P	4.39211e+07	5.66569e+06	1.99154e+07	7.50295e+07	6.70118e+07	4.8682e+07	1.65814e+08	2.23131e+08	2.4242e+07	2.2187e+08	2.09465e+07	3.09721e+07	1.20312e+07	1.05667e+08	5.9012e+06	1.46149e+07	0	0	0.573449
Pseudoflavonifractor sp. 524-17+IQ	1.01462e+07	1.94706e+06	1.34111e+07	0	1.96997e+06	1.14311e+07	1.14491e+07	0	1.66139e+07	19060148	8.51055e+06	1.35173e+07	8.49986e+06	0	1.50698e+07	9.38946e+06	2	1	-0.84826
Pseudoflavonifractor sp. 524-17+N	4.59675e+09	2.99245e+09	5.13956e+09	5.79962e+09	3.58242e+09	1.88786e+09	3.47159e+09	2.35964e+09	3.95675e+09	2965352348	3.5419e+09	3.61006e+09	4.82857e+09	3.92426e+09	5.58097e+09	2.6769e+09	0	0	-0.0594484
Pseudoflavonifractor sp. 60+C	1.15891e+07	2.66971e+07	3.56077e+07	9.28874e+06	6.09624e+06	1.21852e+07	1.93039e+07	8.2875e+06	1.04508e+07	4.44357e+06	5.58029e+06	1.04414e+07	8.7842e+06	1.64534e+07	9.68063e+06	2.39212e+06	0	0	0.919506
Pseudoflavonifractor sp. 60+G	5.23742e+08	6.22495e+08	4.2231e+08	6.08107e+08	3.14396e+08	1.63665e+08	3.69264e+08	3.20849e+08	9.45223e+08	1.42748e+08	3.42984e+08	4.08902e+08	4.6767e+08	7.01099e+08	1.27425e+09	3.48057e+08	0	0	-0.46937
Pseudoflavonifractor sp. 60+N	6.42665e+07	2.73181e+07	1.49761e+08	1.02538e+08	4.59495e+07	3.02682e+07	3.21258e+07	6.7415e+07	1.10865e+08	2.61648e+07	9.98719e+07	9.1705e+07	2.15926e+08	1.61717e+08	1.53733e+08	8.28895e+07	0	0	-0.859533
Rattus norvegicus+O	1.31735e+07	4.58118e+07	1.49343e+07	7.36624e+06	7.12969e+06	1.37699e+07	8.57775e+06	6.29453e+06	3.72887e+07	7.96708e+06	9.18365e+06	9.94056e+06	1.42804e+07	5.62249e+06	1.17693e+08	2.08487e+07	0	0	-0.928638
Rattus norvegicus+S	2.56474e+09	4.21319e+09	3.10079e+09	3.954e+09	2.08567e+09	2.83913e+09	2.34616e+09	2.21153e+09	2.80147e+09	1.81231e+09	2.12706e+09	2.00039e+09	1.75557e+09	1.86457e+09	9.7649e+09	4.89785e+09	0	0	-0.212976
Rattus norvegicus+T	4.63784e+08	5.27012e+08	4.99727e+08	5.12348e+08	2.99844e+08	4.30215e+08	3.42375e+08	2.58355e+08	7.07231e+08	300477736	3.6356e+08	1.81484e+08	3.22463e+08	2.31796e+08	7.8202e+08	4.60212e+08	0	0	-0.00672864
Rattus norvegicus+V	2.20271e+08	2.36704e+08	2.85792e+08	5.04894e+08	2.67713e+08	2.41071e+08	1.62179e+08	2.49161e+08	1.86262e+08	2.39111e+08	1.77074e+08	3.51655e+08	2.43499e+08	1.59629e+08	3.12202e+08	3.51479e+08	0	0	0.101216
Rattus norvegicus+W	2.37913e+08	6.85862e+08	4.04486e+08	7.11584e+07	5.70108e+08	4.84076e+08	3.4281e+08	3.45067e+08	2.79754e+08	4.68381e+08	9.3057e+07	4.16652e+08	1.26473e+08	2.31865e+08	2.89467e+08	1.41012e+08	0	0	0.61817
Romboutsia ilealis+E	0	1.18126e+07	0	1.24282e+08	0	1.8633e+06	6.97065e+06	1.17674e+07	3.24788e+06	6.28461e+06	1.86487e+06	1.88723e+07	9.63883e+06	3.54059e+06	7.05341e+06	2.25057e+06	3	0	1.57049
Romboutsia ilealis+G	0	4.67326e+06	0	7.34064e+06	0	0	0	0	0	0	1.03733e+06	0	0	0	0	0	6	7	3.52363
Romboutsia ilealis+M	1.69135e+07	3.54262e+07	1.36444e+08	6.08872e+08	1.17156e+07	4.56412e+07	5.10323e+07	1.00287e+08	8.06584e+07	7.59413e+07	6.14543e+07	1.88787e+08	8.76654e+07	5.65005e+07	6.84791e+07	6.19224e+07	0	0	0.562508
Romboutsia ilealis+S	3.09288e+07	1.02731e+08	1.15858e+08	7.79546e+07	3.30373e+07	4.32102e+07	5.42061e+07	9.28118e+07	4.21409e+07	9.11242e+07	1.08161e+08	2.0464e+08	2.03785e+08	3.65855e+07	5.24183e+07	1.30691e+08	0	0	-0.658888
Romboutsia ilealis+U	6.65696e+06	2.97995e+07	2.159e+07	1.1172e+08	3.3902e+06	1.32821e+07	7.27176e+06	9.9748e+06	2.03806e+07	9.76215e+06	1.16266e+07	3.82818e+07	6.19886e+06	3.18904e+06	3.8609e+06	9.52698e+06	0	0	0.986072
Roseburia sp. 1XD42-69+F	1.39072e+07	3.18116e+06	5.8482e+06	1.4038e+06	1.69298e+07	2.6184e+07	1.10287e+07	4.06425e+06	2.26207e+07	1.51258e+07	2.56405e+07	7.00734e+06	1.08415e+07	5.7197e+06	1.57503e+07	2.51681e+07	0	0	-0.631382
Roseburia sp. 1XD42-69+G	6.93706e+06	1.57318e+07	4.40085e+06	0	3.36246e+07	4.17506e+06	7.35675e+06	5.09755e+06	2.74216e+07	0	1.40907e+07	9.03488e+06	7.51891e+06	1.33669e+07	3.44976e+07	2.25667e+07	1	1	-0.732697
Roseburia sp. 1XD42-69+N	7.82173e+07	0	9.24121e+06	0	5.96528e+07	0	5.39539e+07	5.63944e+07	868078	164674910	0	1.36086e+08	1.53345e+08	1.13425e+08	2.60624e+07	1.90777e+08	3	1	-1.60875
Roseburia sp. 1XD42-69+NT	1.69543e+06	0	997396	0	1.42152e+06	0	0	0	853298	0	0	0	0	0	1.12757e+07	0	5	6	-1.55787
Roseburia sp. CAG:100+G	0	0	3.29005e+06	0	0	0	0	1.93819e+06	2.92662e+07	0	1.9231e+06	4.58963e+06	0	0	7.41656e+06	1.66659e+06	6	3	-3.09915
Roseburia sp. CAG:100+N	1.5531e+08	1.26272e+09	2.21511e+09	4.94809e+08	1.48549e+09	2.23959e+08	1.5577e+08	9.13624e+07	1.53851e+09	1.26705e+08	4.7349e+08	1.20156e+08	2.21188e+08	1.3219e+08	7.53114e+08	3.35113e+08	0	0	0.717435
Ruminococcaceae bacterium D16+F	2.25908e+08	2.07055e+08	2.30051e+08	2.69925e+08	3.92773e+08	1.00011e+08	2.63485e+08	2.53262e+08	2.96362e+08	3.24904e+08	2.16915e+08	3.48701e+08	2.56683e+08	3.95898e+08	4.27141e+08	2.3778e+08	0	0	-0.366563
Ruminococcus albus+G	7.61677e+07	5.10095e+06	4.32274e+07	4.46865e+07	9.69538e+07	1.18514e+08	1.294e+08	2.29374e+08	3.91517e+07	1.7582e+08	1.13609e+08	1.06482e+08	9.90349e+07	9.51354e+07	4.18335e+07	1.39281e+08	0	0	-0.124352
Ruminococcus albus+IQ	3.70631e+07	1.40092e+07	2.44231e+06	0	3.8549e+06	1.02372e+07	1.52829e+07	7.70314e+06	5.20327e+07	1.95014e+07	1.20883e+07	7.9954e+06	2.00093e+07	2.33009e+07	3.2242e+07	8.73636e+06	1	0	-0.957278
Ruminococcus flavefaciens+C	5.41375e+07	4.96177e+07	2.05736e+07	1.8245e+07	5.85535e+07	5.36267e+07	1.78094e+07	2.7038e+07	5.61678e+07	5.10725e+07	1.38305e+07	1.4971e+07	2.07932e+07	2.58058e+07	1.30676e+07	2.03338e+07	0	0	0.471716
Ruminococcus flavefaciens+D	7.5163e+06	1.76751e+06	0	1.29235e+07	4.37331e+06	6.00761e+06	2.403e+06	0	0	0	2.12215e+07	2.26513e+06	1.96108e+07	1.11882e+06	0	9.3191e+06	2	3	-0.613387
Ruminococcus flavefaciens+E	2.77766e+07	9.59017e+06	5.60979e+06	3.53555e+06	1.68846e+07	1.00102e+07	9.51383e+06	6.48968e+06	8.15475e+06	10626823	2.83796e+06	9.93805e+06	1.20998e+07	1.07155e+07	5.96778e+06	2.84143e+06	0	0	0.500873
Ruminococcus flavefaciens+G	3.61397e+08	1.17358e+08	1.42332e+08	2.89587e+08	2.31196e+08	2.02049e+08	1.23079e+08	1.34271e+08	3.85981e+08	2.42181e+08	2.75743e+08	1.21082e+08	3.04769e+08	1.41735e+08	3.37689e+08	3.06616e+08	0	0	-0.401981
Ruminococcus flavefaciens+GM	5.27169e+08	1.75238e+08	2.70062e+08	6.72726e+08	5.14039e+08	4.62981e+08	1.93588e+08	1.85228e+08	2.32604e+08	4.63725e+08	2.22977e+08	2.41302e+08	2.65356e+08	1.6423e+08	7.58569e+07	1.15647e+08	0	0	0.752203
Ruminococcus flavefaciens+IJM	1.84038e+06	8.10407e+06	0	0	1.89093e+07	2.13087e+07	1.69894e+06	3.7091e+06	1.53738e+07	2.30391e+07	1.7711e+07	2.36609e+07	8.73058e+06	2.37547e+07	2.91359e+06	6.72535e+06	2	0	-1.1333
Ruminococcus flavefaciens+J	1.36594e+08	5.9172e+07	5.78245e+07	6.13028e+07	2.03083e+08	2.35623e+08	8.96706e+07	6.5052e+07	1.33989e+08	1.55821e+08	1.22953e+08	8.44932e+07	1.35057e+08	1.3913e+08	9.57394e+07	9.97425e+07	0	0	-0.0902001
Ruminococcus flavefaciens+KT	1.36315e+07	2.0451e+07	7.72626e+06	6.5289e+06	1.51754e+07	2.34525e+07	1.00615e+07	2.14286e+07	1.37822e+07	16180343	1.5985e+07	3.05947e+07	1.12333e+07	1.80761e+07	4.48142e+06	9.67471e+06	0	0	-0.0187811
Ruminococcus flavefaciens+L	1.01924e+07	1.78979e+06	9.33996e+06	0	0	7.43697e+06	0	0	0	9385209	2.03843e+07	4.7069e+06	2.09901e+07	9.51578e+06	0	1.59796e+07	4	2	-1.49297
Ruminococcus flavefaciens+MU	1.66334e+08	2.31879e+06	6.88204e+07	2.71707e+08	2.36566e+08	1.8569e+08	9.36003e+07	8.08782e+07	2.17971e+07	1.61624e+08	8.96907e+07	4.93504e+07	1.21179e+08	1.76227e+07	4.37613e+07	8.79165e+07	0	0	0.899269
Ruminococcus flavefaciens+NU	8.43669e+06	0	3.82521e+06	1.68123e+06	2.44983e+07	2.14867e+07	3.21743e+06	2.0597e+06	2.64263e+06	1.40719e+07	1.02491e+06	2.08382e+06	1.39587e+07	0	0	0	1	3	0.948568
Ruminococcus flavefaciens+S	4.17365e+07	403966	2.71302e+07	1.4151e+06	8.03097e+07	1.12573e+08	2.34434e+07	2.85351e+07	1.79012e+07	6.39522e+07	6.43735e+07	2.70418e+07	3.87749e+07	6.06313e+07	6.20415e+06	6.57667e+07	0	0	-0.127255
Ruminococcus flavefaciens+T	1.38948e+08	1.67634e+07	9.59452e+07	4.04275e+08	6.11046e+07	4.90226e+07	1.94758e+07	3.08355e+07	7.43636e+07	74885720	9.62178e+07	9.60555e+07	7.47626e+07	3.62173e+07	3.46556e+07	7.13086e+07	0	0	0.547744
Ruminococcus flavefaciens+U	1.04056e+09	4.86579e+08	7.67806e+08	9.127e+08	1.69035e+09	1.36581e+09	7.12647e+08	4.56432e+08	6.49136e+08	1.33547e+09	5.19523e+08	6.77498e+08	7.64207e+08	2.93454e+08	2.26944e+08	4.52372e+08	0	0	0.595672
Ruminococcus sp. CAG:254+G	2.07267e+08	3.20332e+08	1.04082e+09	1.95645e+09	5.43372e+08	7.77536e+08	9.71082e+08	1.56265e+09	5.9602e+08	5.78967e+08	1.53133e+09	9.72356e+08	6.81948e+08	6.9386e+08	5.40979e+08	1.35239e+09	0	0	0.0869571
Ruminococcus sp. CAG:254+J	2.30334e+06	0	4.6893e+06	6.76328e+06	8.78954e+06	8.38639e+06	1.56854e+06	4.92789e+06	1.22758e+07	5578105	4.99878e+06	2.02524e+06	1.49042e+06	4.28563e+07	0	8.0964e+06	1	1	-1.04657
Ruminococcus sp. CAG:254+K	0	0	0	0	5.11378e+06	9.44422e+06	1.62819e+06	1.09412e+06	0	0	0	0	1.73122e+06	7.47558e+06	0	0	4	6	0.907772
Ruminococcus sp. CAG:254+M	8.43694e+07	8.10541e+07	9.09531e+07	2.77533e+08	1.06851e+08	1.35563e+08	1.39239e+08	1.21167e+08	8.34496e+07	1.98612e+08	1.51738e+08	1.55868e+08	1.38187e+08	1.26346e+08	2.79871e+07	1.38494e+08	0	0	0.0225065
Ruminococcus sp. CAG:254+MU	1.02291e+07	2.98506e+08	4.35997e+07	1.30186e+08	4.80802e+07	5.88446e+07	2.27382e+07	9.63176e+06	1.94921e+06	128243229	1.39333e+07	1.16174e+07	6.7204e+07	2.51614e+07	8.31689e+06	0	0	1	1.27792
Treponema succinifaciens+S	9.43122e+07	1.20713e+08	3.96279e+08	3.84165e+07	2.02157e+08	1.03978e+09	2.95071e+08	3.19775e+08	7.26295e+08	3.9525e+08	1.85339e+08	2.28316e+09	2.67559e+08	1.89019e+09	1.43701e+09	4.82841e+08	0	0	-1.61311
Turicibacter sp. TS3+C	0	2.13563e+07	0	4.03006e+07	0	0	0	0	0	0	0	0	0	0	0	0	6	8	12.9122
Turicibacter sp. TS3+G	0	9.56462e+06	0	9.80048e+06	0	1.01191e+07	0	7.96899e+06	0	0	0	2.71811e+06	7.52565e+06	0	0	3.27971e+06	4	5	1.46908
Turicibacter sp. TS3+J	1.80991e+07	1.1814e+07	4.90178e+06	4.61234e+07	1.64516e+07	1.15316e+07	9.78473e+06	8.30123e+06	0	12085150	3.40428e+06	2.88358e+06	1.04483e+07	6.15806e+06	0	2.31993e+06	0	2	1.76747
Turicibacter sp. TS3+K	8.47132e+06	0	0	6.67348e+07	0	7.97877e+06	6.12217e+06	0	5.70597e+06	9268745	0	0	0	0	0	0	4	6	2.5756
Turicibacter sp. TS3+M	1.22972e+06	1.36094e+07	0	4.15503e+07	0	1.6402e+07	3.30488e+07	7.15448e+07	2.98515e+06	1.35937e+07	9.95225e+06	5.8966e+07	4.92192e+06	550318	1.92184e+06	0	2	1	0.933211
Turicibacter sp. TS3+P	0	0	0	4.60687e+07	0	6.05346e+06	1.30194e+07	1.47816e+07	624942	1.84478e+06	8.55773e+06	1.25874e+07	5.80385e+06	0	4.56925e+06	1.11408e+06	4	1	1.18688
Turicibacter sp. TS3+S	1.58559e+07	1.64518e+08	1.53133e+08	1.53055e+09	4.53977e+06	2.08948e+08	3.91797e+08	6.3587e+08	5.69868e+07	1.05768e+08	1.82629e+08	4.37983e+08	1.52134e+08	3.63912e+07	8.92606e+07	6.8301e+07	0	0	1.45906
uncultured bacterium+DG	0	0	0	0	0	1.07639e+07	1.12079e+07	1.91441e+07	4.90532e+06	11014632	1.07136e+06	4.59792e+07	6.96536e+06	0	0	0	5	3	-0.766219
uncultured bacterium+E	5.53854e+07	0	3.17451e+07	8.65538e+06	2.11803e+08	4.31613e+08	6.24449e+06	3.47278e+07	9.30732e+07	121096924	3.17515e+08	555265	4.50793e+07	5.21631e+07	1.62033e+07	3.13691e+07	1	0	0.204521
uncultured bacterium+L	1.23548e+07	0	1.0676e+06	0	2.13092e+06	0	6.06466e+06	3.45701e+06	0	7514983	1.49127e+07	0	2.02002e+07	0	0	7.93684e+06	3	4	-1.01165
uncultured bacterium+N	3.35626e+08	9.23502e+08	2.28911e+08	4.32482e+08	1.56494e+09	1.33832e+09	2.72102e+08	1.44855e+08	6.376e+08	3.45536e+08	1.86481e+08	6.69468e+08	1.19855e+08	4.38622e+07	7.83879e+08	7.69742e+08	0	0	0.559344
uncultured Flavonifractor sp.+G	9.49209e+06	0	9.41454e+06	0	0	0	3.50412e+06	6.53987e+06	5.27395e+06	0	848817	4.78215e+06	3.51463e+06	6.73747e+06	1.41357e+07	1.98392e+06	4	1	-0.364588
uncultured Flavonifractor sp.+O	0	7.60856e+06	0	7.34696e+06	0	0	0	0	0	0	0	0	0	0	0	0	6	8	10.8692
uncultured Muribaculaceae bacterium+M	1.48706e+07	0	7.69366e+06	1.32447e+07	3.9455e+07	6.16795e+06	6.42259e+07	1.22102e+08	4.59845e+07	1.38637e+06	8.45572e+07	8.64431e+07	1.70849e+07	3.13645e+07	4.41752e+07	1.01877e+08	1	0	-0.624743
uncultured Muribaculaceae bacterium+P	3.21749e+07	2.31063e+07	1.00328e+08	1.57613e+07	2.47605e+08	1.94287e+08	2.70889e+08	4.73916e+08	5.32105e+07	7.8436e+07	4.01955e+07	2.25595e+08	2.10452e+07	1.16397e+08	6.17145e+07	5.59575e+07	0	0	1.05738
uncultured Muribaculaceae bacterium+S	6.50775e+07	6.36803e+06	1.34707e+08	1.46944e+08	1.1788e+08	1.21543e+08	1.32316e+08	2.33878e+08	8.00205e+07	6.92538e+07	1.12078e+08	1.20221e+08	7.50394e+07	9.61425e+07	4.26254e+07	1.6229e+08	0	0	0.339526
uncultured Oscillibacter sp.+F	1.17056e+08	1.90127e+08	1.5424e+08	7.66056e+07	9.63841e+07	6.13916e+07	1.63269e+08	7.43756e+07	1.17132e+08	1.00214e+08	9.08748e+07	8.97775e+07	1.88887e+08	1.76881e+08	1.06274e+08	5.66152e+07	0	0	0.0105379
uncultured Spirochaetaceae bacterium+G	6.67672e+07	4.62288e+07	2.09636e+07	2.49866e+07	3.60211e+07	3.89192e+07	5.50842e+07	4.20282e+07	1.47453e+08	3.6088e+07	2.02788e+07	6.131e+07	1.83229e+07	6.99813e+07	7.01575e+07	2.48027e+07	0	0	-0.437933
uncultured Spirochaetaceae bacterium+O	5.57504e+07	2.45605e+07	2.41205e+07	2.76898e+06	2.17838e+07	4.59028e+07	3.88649e+07	1.41916e+07	7.47111e+07	2.48389e+07	2.13983e+07	3.54481e+07	2.07031e+07	5.9816e+07	3.43415e+07	1.78914e+07	0	0	-0.343123
uncultured Spirochaetaceae bacterium+P	1.45329e+07	0	0	0	4.92906e+06	9.49934e+06	8.44298e+06	1.6031e+06	4.41915e+06	2935905	6.06761e+06	2.53869e+06	0	3.79061e+06	8.64234e+06	3.0707e+06	3	1	0.309928
uncultured Spirochaetaceae bacterium+S	1.41784e+07	0	3.5979e+06	0	3.44305e+06	8.589e+06	1.08429e+07	7.70509e+06	1.56215e+07	7.38013e+06	3.52544e+06	5.89597e+06	1.05676e+07	2.86469e+06	4.18693e+07	1.3938e+06	2	0	-0.881911
uncultured Spirochaetaceae bacterium+T	1.13065e+07	480382	784169	0	2.25038e+06	4.34713e+06	5.47885e+06	5.72431e+06	1.8555e+07	0	1.61586e+06	4.25303e+06	3.62404e+06	3.74488e+06	1.70258e+07	5.11374e+06	1	1	-0.828251
