# Supplementary material for: Time-restricted feeding induces Lactobacillus- and Akkermansia-specific functional changes in the rat fecal microbiota
Source: NPJ Biofilms Microbiomes. 2021 Dec 3;7:85. doi: 10.1038/s41522-021-00256-x (PMC8642412; doi:10.1038/s41522-021-00256-x)
Supplement: Supplementary file 9 — Supplementary Data 8 [file 41522_2021_256_MOESM9_ESM.xlsx]

## Sheet: 6_originale
species	AL_1	AL_2	AL_3	AL_4	AL_5	AL_6	AL_7	AL_8	TR_1	TR_2	TR_3	TR_4	TR_5	TR_6	TR_7	TR_8	AL_MV	TR_MV	Log Ratio
Glycine max	4.65605e+10	4.1502e+10	6.37431e+10	8.01198e+10	5.75567e+10	5.8836e+10	6.82897e+10	6.21974e+10	4.25538e+10	5.21467e+10	4.88342e+10	5.91189e+10	4.68866e+10	5.6239e+10	2.53096e+10	4.21132e+10	0	0	0.359482	5.32505e+10
Prevotella sp. P2-180	4.60592e+09	1.19057e+09	9.04955e+09	1.87143e+10	8.72301e+09	3.03443e+09	4.44384e+09	5.15568e+09	2.14112e+09	3781747843	7.20437e+09	2.32072e+09	2.90948e+09	2.2523e+09	5.58825e+09	7.05406e+09	0	0	0.723818	5.51059e+09
bacterium 1xD42-87	6.62031e+09	3.29639e+09	7.0167e+09	6.04626e+09	2.28015e+09	1.81319e+09	7.87072e+09	2.53032e+09	4.81383e+09	2.78008e+09	2.35402e+09	3.5064e+09	4.86324e+09	3.03816e+09	1.16007e+10	2.10793e+09	0	0	0.0958853	4.53365e+09
Rattus norvegicus	3.49988e+09	5.70858e+09	4.30573e+09	5.04977e+09	3.23046e+09	4.00826e+09	3.20211e+09	3.07041e+09	4.01201e+09	2.82825e+09	2.76993e+09	2.96012e+09	2.46229e+09	2.49348e+09	1.12663e+10	5.8714e+09	0	0	-0.11197	4.17118e+09
Pseudoflavonifractor sp. 524-17	4.63196e+09	3.00488e+09	5.16113e+09	5.80917e+09	3.5898e+09	1.90425e+09	3.49665e+09	2.36495e+09	3.98994e+09	2.9936e+09	3.55364e+09	3.63223e+09	4.8439e+09	3.93105e+09	5.61323e+09	2.69092e+09	0	0	-0.0606145	3.82571e+09
Lachnospiraceae bacterium	5.96665e+09	1.91097e+09	7.42667e+09	4.65919e+09	2.68551e+09	1.77585e+09	2.60181e+09	2.92973e+09	3.43176e+09	2.64014e+09	3.32599e+09	4.3914e+09	5.3038e+09	2.94136e+09	4.883e+09	3.43496e+09	0	0	-0.0189481	3.7693e+09
Lactobacillus murinus	2.96355e+09	1.16702e+09	4.99572e+09	6.43639e+09	1.53641e+09	2.14423e+09	2.00338e+09	2.12873e+09	2.68036e+09	2.61708e+09	5.89169e+09	2.15321e+09	4.45943e+09	3.96457e+09	8.07798e+09	4.19271e+09	0	0	-0.542112	3.58828e+09
Firmicutes bacterium CAG:110	3.18876e+09	2.88116e+08	4.6123e+09	1.18464e+09	3.35901e+09	3.30888e+09	3.2082e+09	1.76828e+09	3.13456e+09	2.81326e+09	3.32346e+09	1.6876e+09	3.70309e+09	2.8605e+09	3.84721e+09	2.72621e+09	0	0	-0.204031	2.81338e+09
Butyricicoccus sp. 1XD8-22	2.49442e+09	2.3179e+09	2.50843e+09	3.75773e+09	2.91294e+09	1.49405e+09	2.2891e+09	1.33425e+09	3.94366e+09	2.07377e+09	1.72986e+09	2.14584e+09	2.35359e+09	3.03191e+09	6.15795e+09	2.03921e+09	0	0	-0.296935	2.66154e+09
Oscillibacter sp. 1-3	1.68938e+09	1.43275e+09	1.54455e+09	1.77485e+09	2.33701e+09	3.63477e+09	2.47715e+09	2.23753e+09	3.68802e+09	2.48512e+09	2.38742e+09	2.29856e+09	3.09318e+09	4.1144e+09	3.95114e+09	3.27422e+09	0	0	-0.56233	2.65125e+09
Prevotella sp. PCHR	3.82262e+09	8.82675e+08	9.86231e+08	6.27066e+09	1.83571e+09	1.36394e+09	2.16752e+09	2.58719e+09	1.55551e+09	1.69223e+09	3.73594e+09	2.43104e+09	2.77268e+09	1.71112e+09	2.26319e+09	2.91196e+09	0	0	0.062385	2.43689e+09
Ruminococcus flavefaciens	2.84307e+09	1.02358e+09	1.50642e+09	2.69916e+09	3.19805e+09	2.78042e+09	1.33904e+09	1.114e+09	1.72714e+09	2.79604e+09	1.5334e+09	1.43675e+09	1.89347e+09	9.96652e+08	9.0609e+08	1.31247e+09	0	0	0.38914	1.81911e+09
bacterium 0.1xD8-71	1.28407e+09	2.0153e+09	3.47156e+09	1.33296e+09	4.04704e+08	6.92744e+08	9.70928e+08	3.96545e+08	2.67658e+09	7.51232e+08	1.03722e+09	1.31505e+09	8.33445e+08	1.819e+09	5.40371e+09	9.06312e+08	0	0	-0.480172	1.58196e+09
Oscillibacter ruminantium	1.84929e+09	8.76637e+08	9.12589e+08	8.67598e+08	1.95092e+09	8.9153e+08	6.00883e+08	6.24032e+08	3.23239e+09	1.48649e+09	1.11908e+09	3.31581e+09	1.32849e+09	3.74091e+09	5.80398e+08	1.17032e+09	0	0	-0.897763	1.53421e+09
Lachnospiraceae bacterium MD308	2.18003e+09	1.81352e+09	1.62644e+09	2.90908e+09	1.12191e+09	8.69213e+08	9.045e+08	7.0133e+08	1.52706e+09	1.07556e+09	1.07317e+09	1.14398e+09	1.87783e+09	1.07776e+09	2.94091e+09	1.32117e+09	0	0	0.010578	1.51022e+09
Muribaculaceae bacterium	1.22498e+09	1.23139e+09	8.16419e+08	2.77409e+09	9.18824e+08	1.09956e+09	1.59419e+09	1.50969e+09	8.74474e+08	1.16027e+09	1.0855e+09	1.29013e+09	1.0561e+09	7.02135e+08	4.99088e+08	1.3965e+09	0	0	0.469913	1.20208e+09
bacterium 1xD42-67	8.8825e+08	1.04742e+09	1.02669e+09	1.71914e+09	1.99875e+09	5.97776e+08	1.40486e+09	1.53243e+09	9.92841e+08	4.44443e+08	9.48572e+08	1.80116e+09	1.13174e+09	1.18075e+09	1.18853e+09	6.73807e+08	0	0	0.288837	1.16107e+09
Bacteroides xylanolyticus	9.70975e+08	6.61565e+08	1.63225e+09	1.72151e+09	1.78886e+09	9.0949e+08	1.1056e+09	7.09235e+08	1.04709e+09	7.5245e+08	9.56333e+08	1.46955e+09	1.23666e+09	1.05745e+09	1.3809e+09	1.16317e+09	0	0	0.0677622	1.16019e+09
Lachnospiraceae bacterium MD335	8.75859e+08	3.17948e+08	1.93554e+09	7.5847e+08	9.44528e+08	1.03875e+09	8.06778e+08	6.85321e+08	1.82207e+09	2.9498e+08	6.27265e+08	6.78603e+08	1.51926e+09	7.60994e+08	4.01062e+09	6.90474e+08	0	0	-0.498771	1.11047e+09
Ruminococcus sp. CAG:254	3.04169e+08	6.99892e+08	1.18006e+09	2.37093e+09	7.12207e+08	9.89775e+08	1.13626e+09	1.71105e+09	6.93695e+08	9.114e+08	1.72093e+09	1.14691e+09	8.9056e+08	8.957e+08	5.77283e+08	1.50989e+09	0	0	0.125407	1.09067e+09
Eubacterium sp. CAG:786	7.89385e+08	2.99774e+08	9.72678e+08	1.63578e+09	4.39453e+08	1.07074e+09	3.40123e+08	3.73512e+08	9.55855e+08	7.76007e+08	1.07274e+09	9.48677e+08	2.88521e+09	1.14617e+09	2.86454e+09	6.20331e+08	0	0	-0.928405	1.07444e+09
bacterium D16-50	1.23931e+09	2.07887e+08	1.71223e+09	2.98242e+09	6.21701e+08	3.39172e+08	5.74896e+08	3.48283e+08	1.24625e+09	5.03347e+08	6.77496e+08	1.02577e+09	9.75787e+08	4.99644e+08	2.56934e+09	4.98304e+08	0	0	0.00539486	1.00136e+09
Prevotella sp. CAG:873	2.23155e+08	1.02495e+08	2.75582e+08	2.74171e+08	3.76539e+08	3.98716e+08	4.48198e+08	3.74682e+08	4.72944e+08	5.31499e+08	4.21226e+09	2.95048e+09	5.97435e+08	6.30062e+08	3.23062e+08	3.74223e+09	0	0	-2.44402	9.95845e+08
uncultured bacterium	5.18968e+08	1.0395e+09	3.30851e+08	1.39315e+09	2.01347e+09	2.11204e+09	5.9891e+08	5.24867e+08	9.91105e+08	9.29751e+08	6.28308e+08	1.28789e+09	4.09458e+08	2.00765e+08	1.00699e+09	1.14316e+09	0	0	0.37094	9.45574e+08
Bacteroidales bacterium	7.29146e+08	1.00619e+08	7.69386e+08	3.50652e+08	1.0428e+09	9.24986e+08	9.58645e+08	1.36273e+09	9.25797e+08	1.10273e+09	7.36909e+08	1.33288e+09	5.74316e+08	1.07559e+09	9.73641e+08	1.11944e+09	0	0	-0.329784	8.80016e+08
Dorea sp. 5-2	7.91631e+08	5.23439e+08	8.99952e+08	1.64375e+09	4.79349e+08	2.64368e+08	8.19937e+08	4.04665e+08	7.63724e+08	4.61665e+08	4.64848e+08	5.42277e+08	2.18778e+09	7.58119e+08	1.48834e+09	4.21636e+08	0	0	-0.28268	8.07218e+08
Lactobacillus reuteri	3.81217e+08	4.23078e+08	4.61606e+08	1.86177e+08	7.11894e+08	6.22576e+08	3.58696e+08	4.05114e+08	1.26508e+09	1300159136	7.0497e+08	1.43941e+09	1.11129e+09	4.79312e+08	6.98336e+08	2.80658e+08	0	0	-1.03582	6.76849e+08
Treponema succinifaciens	1.16304e+08	1.20713e+08	4.21528e+08	3.84165e+07	2.34891e+08	1.07143e+09	3.55535e+08	3.85798e+08	7.5605e+08	4.15844e+08	2.02445e+08	2.31974e+09	2.9106e+08	1.91575e+09	1.47367e+09	5.09247e+08	0	0	-1.52228	6.64276e+08
Roseburia sp. CAG:100	1.5531e+08	1.26272e+09	2.2184e+09	4.94809e+08	1.48549e+09	2.23959e+08	1.5577e+08	9.33006e+07	1.56778e+09	1.26705e+08	4.75413e+08	1.24745e+08	2.21188e+08	1.3219e+08	7.6053e+08	3.3678e+08	0	0	0.701289	6.14693e+08
Pseudoflavonifractor sp. 60	6.17685e+08	7.10599e+08	6.07679e+08	7.19934e+08	3.73931e+08	2.06119e+08	4.29395e+08	3.98083e+08	1.07225e+09	1.78273e+08	4.54402e+08	5.18507e+08	6.95077e+08	8.7927e+08	1.44532e+09	4.34025e+08	0	0	-0.482462	6.08784e+08
uncultured Oscillibacter sp.	6.85442e+08	1.21461e+09	5.39276e+08	3.70881e+08	4.27073e+08	1.44153e+08	9.4061e+08	5.32529e+08	4.16359e+08	2.89683e+08	5.36723e+08	9.48642e+08	6.78347e+08	7.6854e+08	6.98023e+08	1.72374e+08	0	0	0.106637	5.85204e+08
Eubacterium plexicaudatum	1.33614e+09	4.86467e+08	1.15034e+09	5.02984e+08	3.0499e+08	2.34756e+08	2.60971e+09	3.34906e+08	2.82305e+08	2.14447e+08	2.48983e+08	3.73075e+08	2.21801e+08	1.99765e+08	4.51353e+08	1.74451e+08	0	0	1.68399	5.70404e+08
Bacteroides sp. CAG:927	3.88252e+08	4.14607e+07	4.32473e+08	7.11129e+08	5.08912e+08	6.20761e+08	6.13617e+08	7.61398e+08	2.87031e+08	6.12529e+08	8.21223e+08	5.05291e+08	5.753e+08	1.95224e+08	1.27413e+08	8.69616e+08	0	0	0.0301631	5.04477e+08
Eubacterium sp. CAG:115	3.58513e+08	7.8026e+07	8.53428e+08	4.51705e+08	3.31283e+08	4.34608e+08	3.59519e+08	5.75034e+08	4.17422e+08	5.49315e+08	8.39911e+08	4.10525e+08	5.26136e+08	5.16726e+08	5.20883e+08	2.50573e+08	0	0	-0.228017	4.671e+08
Neglecta sp. 524-5	5.50532e+08	2.31833e+08	4.60936e+08	9.03752e+08	3.02724e+08	2.00376e+08	3.51121e+08	2.7966e+08	6.51878e+08	2.11235e+08	5.22516e+08	3.80383e+08	3.67649e+08	3.12111e+08	9.64809e+08	6.39529e+08	0	0	-0.303855	4.5819e+08
Prevotella sp. PMUR	8.06406e+08	1.94686e+08	7.30249e+08	3.80697e+08	3.24705e+08	3.28308e+08	4.82899e+08	5.70202e+08	4.19356e+08	3.56912e+08	3.69513e+08	2.51603e+08	4.02169e+08	4.37047e+08	6.85735e+08	3.53213e+08	0	0	0.221138	4.43356e+08
Lachnospiraceae bacterium A4	4.71631e+08	1.08045e+08	4.00288e+08	2.43417e+08	2.47278e+08	1.44709e+08	2.73458e+08	2.15617e+09	3.52667e+08	1.21577e+08	2.31321e+08	1.64997e+08	8.6114e+08	5.65042e+08	4.02232e+08	2.15261e+08	0	0	0.473018	4.34952e+08
Romboutsia ilealis	1.18664e+08	4.89562e+08	3.71688e+08	1.11651e+09	1.18716e+08	2.84776e+08	3.17414e+08	1.04304e+09	3.66652e+08	3.51429e+08	3.06996e+08	7.96965e+08	4.54956e+08	1.65985e+08	2.25212e+08	3.89076e+08	0	0	0.336494	4.32353e+08
Muribaculaceae bacterium Isolate-104 (HZI)	2.53436e+08	2.95996e+07	2.5714e+08	6.24054e+08	4.3966e+08	5.84752e+08	5.46548e+08	7.41576e+08	2.39322e+08	2.76329e+08	4.13255e+08	3.95235e+08	3.65559e+08	2.74787e+08	7.97085e+07	5.90539e+08	0	0	0.400087	3.81969e+08
Turicibacter sp. TS3	4.45257e+07	2.51436e+08	1.62347e+08	1.80071e+09	2.31173e+07	3.08265e+08	5.2894e+08	8.5241e+08	7.13114e+07	1.56162e+08	2.1316e+08	5.97262e+08	1.83317e+08	4.30995e+07	9.72638e+07	7.78509e+07	0	0	1.46427	3.38199e+08
Clostridium sp. CAG:1024	4.40752e+08	2.67514e+08	2.89692e+08	1.74703e+08	3.14615e+08	1.56605e+08	2.99462e+08	2.36456e+08	7.62048e+08	2.10719e+08	2.77623e+08	4.03216e+08	2.09073e+08	3.45581e+08	6.08432e+08	2.67682e+08	0	0	-0.500782	3.29011e+08
Firmicutes bacterium CAG:534	2.96835e+08	9.95839e+07	2.27383e+08	2.07865e+08	1.69425e+08	3.62048e+08	3.61306e+08	1.00628e+08	7.95732e+08	3.35581e+08	2.12965e+08	5.79279e+08	3.51379e+08	3.27719e+08	4.03221e+08	3.94398e+08	0	0	-0.897694	3.26584e+08
uncultured Muribaculaceae bacterium	1.60231e+08	2.94743e+07	3.00087e+08	2.77113e+08	4.74731e+08	3.57808e+08	5.38888e+08	9.44254e+08	2.22356e+08	1.7096e+08	2.73814e+08	4.55127e+08	1.46778e+08	2.62242e+08	1.5975e+08	3.8513e+08	0	0	0.570224	3.22422e+08
Prevotella sp. CAG:891	6.35948e+08	1.19216e+08	3.03408e+08	3.042e+08	1.57861e+08	1.97498e+08	3.70457e+08	4.94694e+08	2.01963e+08	6.23681e+08	2.4392e+08	1.64779e+08	5.21607e+08	2.62843e+08	1.47588e+08	1.70571e+08	0	0	0.144576	3.07515e+08
bacterium 1XD8-76	1.52858e+08	3.85134e+08	2.67942e+08	2.0244e+08	1.189e+08	2.12043e+08	2.25821e+08	1.46774e+08	4.3684e+08	5.96446e+07	1.59422e+08	2.51406e+08	1.52926e+08	2.00126e+08	1.63512e+09	2.03962e+08	0	0	-0.8564	3.0071e+08
Colidextribacter sp. OB.20	3.25399e+08	2.64408e+08	2.00728e+08	1.05841e+08	8.50114e+07	1.94263e+08	2.40878e+08	2.43811e+08	2.15888e+08	2.07371e+08	4.05515e+08	1.85324e+08	2.98809e+08	2.07012e+08	9.81876e+08	3.91809e+08	0	0	-0.801385	2.84622e+08
Ruminococcaceae bacterium D16	2.25908e+08	2.07055e+08	2.30051e+08	2.69925e+08	3.92773e+08	1.00011e+08	2.63485e+08	2.53262e+08	2.96362e+08	3.24904e+08	2.16915e+08	3.48701e+08	2.56683e+08	3.95898e+08	4.27141e+08	2.3778e+08	0	0	-0.366563	2.77928e+08
Prevotella sp. CAG:485	2.91604e+08	6.41988e+07	2.36301e+08	2.39034e+08	2.53108e+08	3.4342e+08	3.48979e+08	4.45659e+08	2.18321e+08	2.80126e+08	3.61739e+08	2.82003e+08	2.64797e+08	1.81273e+08	1.78246e+08	4.11094e+08	0	0	0.0293185	2.74994e+08
Phascolarctobacterium succinatutens	7.12137e+07	1.21183e+08	1.23194e+08	2.58298e+08	2.48403e+08	6.24925e+08	1.69289e+08	4.27321e+08	2.94049e+08	3.1522e+08	4.77544e+08	2.89882e+08	3.95146e+08	1.5572e+08	1.49316e+08	2.62177e+08	0	0	-0.194652	2.7393e+08
Prevotella sp. P5-92	5.35893e+08	1.04432e+08	2.39856e+08	9.10034e+07	3.67463e+08	3.26229e+08	3.93567e+08	3.6733e+08	1.29254e+08	3.47287e+08	3.8081e+08	2.31358e+08	2.11653e+08	1.76485e+08	1.19531e+08	3.32171e+08	0	0	0.330928	2.72145e+08
Prevotella sp. CAG:1031	1.55398e+08	1.90854e+08	4.03967e+08	1.06783e+09	1.06382e+08	1.23185e+08	1.65479e+08	2.30139e+08	1.57121e+08	1.75661e+08	2.00249e+08	1.34247e+08	1.83736e+08	1.32676e+08	2.73023e+08	2.96946e+08	0	0	0.653118	2.49806e+08
Prevotella sp. MGM2	4.422e+08	8.54368e+07	2.38515e+08	1.00605e+08	2.38275e+08	2.39729e+08	3.09539e+08	3.79509e+08	2.46622e+08	357005071	2.09358e+08	2.80883e+08	3.17012e+08	2.34522e+08	8.55004e+07	1.38132e+08	0	0	0.121891	2.43928e+08
Muribaculaceae bacterium Isolate-036 (Harlan)	2.39417e+08	6.19932e+07	1.66067e+08	1.75843e+08	3.38983e+08	3.57575e+08	2.61286e+08	4.07343e+08	2.23044e+08	2.13536e+08	2.81561e+08	2.41748e+08	1.6811e+08	1.53878e+08	1.65432e+08	4.40426e+08	0	0	0.0894676	2.43515e+08
Butyricicoccus porcorum	1.10144e+08	1.30252e+08	1.09576e+08	9.27645e+07	1.17628e+08	1.14965e+09	9.92017e+07	1.60399e+08	2.46259e+08	2.42721e+08	4.48444e+08	1.17082e+08	5.11203e+07	1.0695e+08	2.22269e+08	3.24325e+08	0	0	0.163019	2.33049e+08
Bacteroidales bacterium 52_46	9.63741e+07	3.04645e+07	2.3098e+08	1.39638e+08	7.68129e+07	3.20935e+08	3.66144e+08	2.85255e+08	2.9115e+08	2.81305e+08	4.15913e+08	1.99804e+08	2.03779e+08	1.26468e+08	1.40411e+08	2.58008e+08	0	0	-0.309622	2.16465e+08
Barnesiella sp. WM24	1.98234e+08	6.14808e+07	1.67734e+08	2.10846e+08	2.86231e+08	2.53894e+08	2.76937e+08	3.17231e+08	3.33593e+08	2.39033e+08	2.21674e+08	1.81523e+08	1.36091e+08	1.28928e+08	1.54146e+08	2.9586e+08	0	0	0.0681091	2.16465e+08
Prevotella sp. PROD	1.75252e+08	6.46399e+06	1.23893e+08	1.2228e+08	1.47606e+08	1.27094e+08	3.79866e+08	5.43224e+08	1.53144e+08	5.11378e+08	2.0985e+08	1.41068e+08	1.28904e+08	2.08065e+08	9.73864e+07	1.15166e+08	0	0	0.0549159	1.99415e+08
Clostridiales bacterium	2.14123e+08	5.06181e+07	8.73458e+07	1.78784e+08	1.98134e+08	2.06644e+08	6.83882e+07	8.46174e+07	1.52377e+08	1.57011e+08	3.1027e+08	1.25146e+08	2.75595e+08	1.28446e+08	3.24854e+08	2.24602e+08	0	0	-0.641543	1.74185e+08
Firmicutes bacterium ASF500	9.93055e+07	1.69551e+08	8.64125e+07	2.49286e+08	1.14016e+08	5.51762e+08	6.39384e+07	3.92513e+07	1.32568e+08	7.08635e+07	1.07562e+08	1.14923e+08	1.09469e+08	2.18537e+08	2.71085e+08	2.8341e+08	0	0	0.0700553	1.67621e+08
Bacteroides sartorii	7.98703e+07	1.10567e+08	5.03557e+07	1.08478e+08	4.12734e+08	2.78873e+08	1.44646e+08	1.52059e+08	1.0924e+08	1.56789e+08	3.12035e+08	1.21092e+08	8.34801e+07	9.14158e+07	7.18801e+07	2.58339e+08	0	0	0.151466	1.58866e+08
Ruminococcus albus	2.98067e+08	2.87086e+07	1.03331e+08	4.88593e+07	1.1519e+08	1.42979e+08	1.85019e+08	2.60721e+08	1.52295e+08	2.04169e+08	1.69954e+08	1.43818e+08	1.45242e+08	1.62482e+08	1.3738e+08	1.77455e+08	0	0	-0.128193	1.54729e+08
Prevotella copri	1.94459e+08	3.56997e+07	5.22753e+07	1.48756e+08	1.90215e+08	1.6984e+08	1.11712e+08	1.6023e+08	7.01809e+07	1.93687e+08	1.87708e+08	1.22649e+08	5.31706e+07	1.26196e+08	9.59696e+07	1.92327e+08	0	0	0.029196	1.31567e+08
Bacteroides massiliensis	5.82779e+07	2.7754e+07	1.47735e+08	4.59813e+08	4.15551e+07	1.09286e+08	1.30872e+08	3.59342e+08	4.93411e+07	4.90324e+07	3.47915e+08	1.49439e+08	3.58629e+07	6.74886e+06	3.01489e+07	8.18166e+07	0	0	0.830889	1.30309e+08
Acetatifactor muris	2.01777e+08	4.39294e+07	6.9629e+07	7.30847e+07	3.63334e+07	3.77776e+07	4.81559e+07	6.42735e+07	2.8116e+08	1.75912e+08	1.1365e+08	6.22868e+07	2.1109e+08	1.82083e+08	3.68762e+08	7.13231e+07	0	0	-1.3506	1.27577e+08
bacterium 0.1xD8-82	6.94103e+07	8.74749e+06	3.23815e+08	4.64168e+07	1.2348e+08	1.20226e+07	1.29053e+08	1.16685e+08	1.86415e+08	8.95497e+07	1.58747e+08	5.39465e+07	6.30181e+07	2.97249e+07	1.75206e+08	1.13832e+08	0	0	-0.0692729	1.06254e+08
uncultured Spirochaetaceae bacterium	1.62535e+08	7.12697e+07	4.94661e+07	7.52754e+07	6.84274e+07	1.16448e+08	1.23328e+08	7.24901e+07	2.67683e+08	7.12429e+07	5.2886e+07	1.09446e+08	5.32178e+07	1.52045e+08	1.75736e+08	5.22724e+07	0	0	-0.338193	1.04611e+08
[Eubacterium] siraeum	#REF!	#REF!	#REF!	#REF!	#REF!	#REF!	#REF!	#REF!	#REF!	#REF!	#REF!	#REF!	#REF!	#REF!	#REF!	#REF!	0	0	0	#REF!
Roseburia sp. 1XD42-69	1.00757e+08	1.8913e+07	2.04877e+07	1.4038e+06	1.11629e+08	3.03591e+07	7.23394e+07	6.55562e+07	5.17637e+07	1.79801e+08	3.97312e+07	1.52128e+08	1.71706e+08	1.32511e+08	8.7586e+07	2.38512e+08	0	0	-1.32208	9.2199e+07
bacterium 1XD8-92	7.10677e+07	1.67032e+07	2.26794e+07	2.4072e+07	3.62735e+07	2.57033e+07	1.2135e+08	6.82123e+07	2.14751e+08	8.58078e+07	5.2823e+07	8.69793e+07	6.65388e+07	6.68585e+07	3.5919e+08	8.12222e+07	0	0	-1.39338	8.75145e+07
Clostridia bacterium	1.19383e+08	3.53974e+07	4.75699e+07	7.76545e+07	1.37699e+08	2.17302e+08	8.96669e+07	6.59354e+07	1.06486e+08	7.90771e+07	6.78382e+07	7.64594e+07	5.61294e+07	5.6202e+07	5.4989e+07	5.76313e+07	0	0	0.510954	8.40888e+07
Eubacterium sp. CAG:180	1.01073e+08	1.00545e+08	8.01386e+07	8.18395e+06	6.82266e+07	5.90075e+07	9.73922e+07	7.39907e+07	1.25353e+08	68859179	3.00434e+07	8.26761e+07	1.4805e+08	3.79276e+07	1.97542e+08	4.44241e+07	0	0	-0.320312	8.27146e+07
Firmicutes bacterium	9.77451e+07	6.4585e+07	2.81907e+07	3.30016e+07	1.17601e+08	1.62767e+08	6.16116e+07	4.84591e+07	1.02145e+08	8.72517e+07	8.71628e+07	8.12119e+07	8.17014e+07	4.19031e+07	7.37298e+07	1.00518e+08	0	0	-0.0947207	7.9349e+07
Marvinbryantia formatexigens	1.37602e+07	2.34173e+07	3.46764e+07	5.12426e+07	1.83259e+08	2.2579e+08	7.00666e+07	4.37592e+06	5.37895e+07	30618697	1.73092e+08	1.31444e+07	2.87991e+07	2.46837e+07	3.79238e+07	1.23638e+08	0	0	0.320675	6.82673e+07
Akkermansia muciniphila	1.91585e+07	1.33201e+07	4.29038e+07	8.23733e+07	2.94841e+07	1.54777e+07	1.1753e+07	1.78546e+07	3.49663e+07	6.66531e+07	3.87187e+07	5.43617e+07	7.8169e+07	2.8426e+07	4.28831e+07	1.69589e+08	0	0	-1.14494	4.66308e+07
Faecalibaculum rodentium	5.43946e+06	3.78875e+07	0	5.85461e+07	4.08961e+06	4.81957e+06	1.43063e+06	9.26966e+06	4.99137e+07	2.11854e+07	8.80924e+07	1.9195e+07	3.98429e+07	1.72493e+07	5.93968e+07	1.58165e+08	1	0	-1.89882	3.59077e+07
Lactobacillus johnsonii	0	6.59965e+06	3.11372e+07	1.22411e+07	0	2.17112e+06	1.01914e+07	2.59794e+07	1.47886e+07	1.12232e+08	1.93095e+07	3.87276e+07	1.49888e+07	6.54299e+06	4.97741e+06	1.2916e+07	2	0	-1.34572	1.95502e+07
uncultured Flavonifractor sp.	9.49209e+06	3.84012e+07	9.41454e+06	1.05731e+07	2.80027e+06	0	1.31392e+07	2.49787e+07	1.6912e+07	3.16395e+06	1.38731e+07	1.40502e+07	1.83062e+07	2.01502e+07	2.00423e+07	6.75469e+06	1	0	-0.0578728	1.38782e+07

## Sheet: Protein families
Protein families	AL_1	AL_2	AL_3	AL_4	AL_5	AL_6	AL_7	AL_8	TR_1	TR_2	TR_3	TR_4	TR_5	TR_6	TR_7	TR_8	AL	TR	ALL	p-value	FDR	Log Ratio TR/AL
[NiFe]/[NiFeSe] hydrogenase large subunit family	2.55648e+06		2.68779e+06		4.8493e+06	2.96548e+06	6.1318e+06	1.04982e+07	1.85888e+07	2.29743e+06		6.4722e+06			3.74922e+06	1.49276e+07	2.96891e+07	4.60353e+07	7.57243e+07	0.740863	0.920515	0.63267
[NiFe]/[NiFeSe] hydrogenase small subunit family	1.09177e+07		7.93625e+06			5.55679e+07	1.51752e+07	2.71255e+07	5.12113e+07	9281498	2.3111e+07	2.68533e+07	8.59517e+06	1.17497e+07	9.25339e+06		1.16723e+08	1.40055e+08	2.56778e+08	0.304093	0.699554	0.262898
11S seed storage protein (globulins) family	1.03155e+11	6.94471e+10	1.37444e+11	9.77609e+10	8.17039e+10	7.97036e+10	6.3734e+10	8.12825e+10	5.47082e+10	1.2884e+11	1.23474e+11	1.02083e+11	1.34481e+11	7.28366e+10	4.689e+10	1.26585e+11	7.1423e+11	7.89899e+11	1.50413e+12	0.740474	0.92176	0.145279
14-3-3 family	6.60806e+07	7.52205e+07	8.82733e+07	8.48406e+07	7.04092e+07	6.62621e+07	6.98525e+07	4.89978e+07	8.40769e+07	3.26523e+07	5.65895e+07	5.30752e+07	1.11041e+08	8.06086e+07	5.67522e+08	8.53725e+07	5.69937e+08	1.07094e+09	1.64087e+09	0.473929	0.808211	0.909992
2-oxoacid dehydrogenase family	2.17105e+07	3.09849e+07	2.6751e+07	2.00459e+07	1.15717e+07	1.72886e+07	1.76116e+07	1.36898e+07	4.34935e+07	1.56843e+07	2.35807e+07	1.40098e+07	1.86764e+07	3.16083e+07	7.54829e+07	2.37497e+07	1.59654e+08	2.46286e+08	4.0594e+08	0.175608	0.575358	0.625358
2S seed storage albumins family	5.79312e+08	4.29032e+09	2.00309e+09	9.40463e+08	1.23776e+09	1.12361e+09	6.21049e+08	9.54868e+08	4.1696e+09	8.69531e+08	9.60495e+08	8.28427e+08	9.68757e+08	9.27006e+08	2.28685e+09	1.24795e+09	1.17505e+10	1.22586e+10	2.40091e+10	0.795691	0.93251	0.0610768
3-hydroxyacyl-CoA dehydrogenase family	1.16287e+09	1.07998e+09	5.53183e+08	7.56489e+08	7.3281e+08	5.3594e+08	8.87096e+08	7.96149e+08	2.13392e+09	5.01758e+08	6.70673e+08	1.07505e+09	8.25054e+08	1.41914e+09	2.47909e+09	8.57474e+08	6.50452e+09	9.96215e+09	1.64667e+10	0.165268	0.565605	0.615014
3-oxoacid CoA-transferase family	1.31478e+08	9.92485e+07	5.46428e+07	8.90341e+07	1.05568e+08	7.12374e+07	1.09384e+08	6.47621e+07	2.15741e+08	9.98301e+07	7.45018e+07	1.42501e+08	1.23908e+08	1.77231e+08	7.06216e+07	1.45078e+08	7.25355e+08	1.04941e+09	1.77477e+09	0.0727756	0.476513	0.532817
3-oxoacid CoA-transferase subunit A family	3.55965e+07	1.07373e+07	2.04532e+07	2.60334e+07	2.13203e+07	1.28755e+07	1.93793e+07	2.62079e+08	6.07583e+07	1.07935e+07	1.69336e+07	3.05159e+08	2.49445e+07	2.11162e+07	5.53947e+07	1.45277e+08	4.08474e+08	6.40377e+08	1.04885e+09	0.373809	0.750512	0.648666
3-oxoacid CoA-transferase subunit B family	1.02008e+07	4.78565e+07	1.51993e+06		6.75091e+06	1.46539e+07	5.91686e+06	6.73294e+06	1.84899e+07	1.57642e+07	1.38463e+07	2.1871e+07	7.65413e+06	1.93137e+07	2.15377e+07	8.2565e+06	9.36318e+07	1.26733e+08	2.20365e+08	0.167201	0.563844	0.436695
4Fe4S bacterial-type ferredoxin family	2.33626e+07	3.48921e+07	1.23381e+07	1.80208e+07			1.94593e+07	5.86681e+06	3.36132e+07		2.84447e+08	1.55806e+08	1.36729e+07	1.04675e+07	4.91922e+07	2.75808e+08	1.1394e+08	8.23007e+08	9.36946e+08	0.281829	0.696242	2.85255
5'-nucleotidase family	6.90247e+08	7.34741e+08	7.36728e+08	2.02746e+08	4.40277e+08	4.02533e+08	3.57857e+08	9.15391e+08	8.78327e+08	4.96886e+08	6.14964e+08	8.4451e+08	5.66258e+08	1.05506e+09	2.67496e+08	5.56031e+08	4.48052e+09	5.27953e+09	9.76005e+09	0.427276	0.778075	0.236742
6-phosphogluconate dehydrogenase family	5.84489e+08	3.06281e+07	1.76843e+07	5.40527e+06	3.69267e+08	4.71554e+08	4.91389e+08	5.91478e+08	5.2905e+08	4.91625e+08	7.0679e+08	3.63765e+08	5.4775e+08	2.1422e+08	5.84617e+08	8.94063e+08	2.56189e+09	4.33188e+09	6.89377e+09	0.071019	0.474947	0.757781
7S seed storage protein family	1.8312e+11	1.68671e+11	2.04939e+11	1.89989e+11	2.31938e+11	2.41238e+11	2.53494e+11	2.39503e+11	1.83903e+11	2.07573e+11	1.98628e+11	2.39627e+11	1.69867e+11	2.46113e+11	7.63267e+10	1.65629e+11	1.71289e+12	1.48767e+12	3.20056e+12	0.219976	0.616071	-0.203385
AAA ATPase family	9.03642e+06		1.1141e+07		1.47395e+07	1.38963e+07	1.47824e+07	5.02584e+07	1.14556e+07	1.37068e+07	1.58058e+07	1.60274e+07	1.63463e+07	1.40615e+07	4.85306e+06	1.70627e+07	1.13854e+08	1.09319e+08	2.23173e+08	0.191446	0.583157	-0.0586343
AB hydrolase superfamily	1.76929e+09	3.01524e+09	1.97824e+09	1.14836e+09	2.91424e+09	3.40458e+09	2.67854e+09	3.04758e+09	3.02328e+09	2.52497e+09	2.00113e+09	3.21403e+09	1.57006e+09	3.85471e+09	9.18851e+08	1.95213e+09	1.99561e+10	1.90592e+10	3.90152e+10	0.719563	0.925049	-0.0663435
ABC transporter superfamily	2.48747e+09	3.71302e+09	1.73125e+09	1.02397e+09	3.74783e+09	3.29772e+09	2.84976e+09	1.84472e+09	3.26066e+09	2.39965e+09	1.61833e+09	2.59503e+09	2.20017e+09	3.95504e+09	1.7213e+09	1.63021e+09	2.06957e+10	1.93804e+10	4.00761e+10	0.860804	0.943195	-0.0947368
AccD/PCCB family	5.04523e+08	2.8945e+08	1.89434e+08	2.19823e+08	4.11444e+08	4.55403e+08	5.11793e+08	8.3271e+08	5.28663e+08	4.97669e+08	4.2237e+08	9.89109e+08	4.70757e+08	5.03485e+08	2.96675e+08	4.2205e+08	3.41458e+09	4.13078e+09	7.54535e+09	0.276727	0.69249	0.274705
Acetokinase family	3.49282e+08	1.78633e+08	2.33261e+08	6.95919e+08	5.25861e+08	5.65545e+08	4.13196e+08	3.89237e+08	4.88701e+08	3.55303e+08	4.86767e+08	3.16118e+08	3.28517e+08	3.61005e+08	1.88588e+08	4.55054e+08	3.35094e+09	2.98005e+09	6.33099e+09	0.717061	0.925241	-0.169225
Acetolactate synthase small subunit family	1.41977e+06	5.70121e+06			2.67168e+07	2.97359e+07	4.30612e+06		3.51759e+06	3.51168e+06	2.86695e+07	1.77777e+06			1.34092e+06	2.16719e+07	6.78798e+07	6.04894e+07	1.28369e+08	0.729175	0.924518	-0.16628
Acetyl-CoA hydrolase/transferase family	1.0118e+09	1.30065e+08	2.2638e+09	2.77683e+08	1.26989e+09	7.72698e+08	5.94229e+08	8.76654e+08	1.53777e+09	1.12293e+09	1.03614e+09	6.54317e+08	9.9409e+08	6.46326e+08	4.41295e+08	1.2961e+09	7.19682e+09	7.72896e+09	1.49258e+10	0.420907	0.774543	0.102915
Acid ceramidase family	1.28022e+06	1.53324e+06	840560	4.02962e+06		3.23765e+06			684559	4.79602e+06	1.63163e+06		6.17073e+06	5.07158e+06	1.59048e+07	2.75089e+06	1.09213e+07	3.70102e+07	4.79315e+07	0.17674	0.576553	1.76003
Aconitase/IPM isomerase family	6.45424e+07	5.72421e+07	3.78637e+07	3.7922e+07	6.87809e+07	8.03384e+07	9.36514e+07	7.25615e+07	7.02671e+07	7.54776e+07	7.7043e+07	3.88419e+07	5.31149e+07	3.33522e+08	8.89521e+07	7.51676e+07	5.12902e+08	8.12386e+08	1.32529e+09	0.282424	0.692434	0.663473
Actin family	1.19217e+09	5.9075e+09	1.68075e+09	9.80101e+08	7.23113e+08	1.18401e+09	9.33139e+08	6.60736e+08	1.16914e+09	7.83136e+08	1.22277e+09	8.22625e+08	1.54e+09	1.12298e+09	6.09744e+09	1.53323e+09	1.32615e+10	1.42913e+10	2.75528e+10	0.744641	0.918097	0.107893
Actin-binding proteins ADF family	1.68619e+07		7.49884e+06	4.91865e+06	1.83434e+07	4.05109e+07	1.44191e+07	9.27298e+06		3.85321e+07			2.50032e+07	4.2799e+06	4.20139e+07		1.11826e+08	1.09829e+08	2.21655e+08	0.164298	0.574844	-0.0259893
Acyl carrier protein (ACP) family	4.09485e+08	9.3821e+07	6.48052e+08	8.38835e+08	1.86574e+08	2.50043e+08	2.6073e+08	4.54023e+08	2.47371e+08	2.68999e+08	5.02761e+08	2.57968e+08	2.69031e+08	4.09621e+08	5.37536e+08	4.23345e+08	3.14156e+09	2.91663e+09	6.05819e+09	0.779039	0.926136	-0.10718
Acyl-CoA dehydrogenase family	1.98655e+09	2.55202e+09	1.60493e+09	6.31806e+08	1.81994e+09	1.81539e+09	2.17497e+09	2.36752e+09	3.64948e+09	1.38141e+09	1.33166e+09	3.11726e+09	1.47609e+09	4.31118e+09	1.36641e+09	1.62166e+09	1.49531e+10	1.82552e+10	3.32083e+10	0.52701	0.833842	0.287857
Adenosylhomocysteinase family	5.66702e+06	4.81311e+07	1.44103e+07		5.78913e+06	1.20406e+07	1.42215e+07	1.80542e+07	1.04436e+07	2.09685e+06	7.02828e+06	2.66357e+07	1.85352e+07	3.32957e+07	4.21125e+06	7.39471e+06	1.18314e+08	1.09641e+08	2.27955e+08	0.511708	0.824739	-0.109821
Adenylate kinase family	1.65559e+07	2.72275e+07	1.55656e+07	1.1453e+07	1.93722e+07	3.5381e+07	1.00795e+07	6.94807e+06	1.13878e+07	4851354	5.21211e+07	1.45038e+07	2.22982e+07	1.81977e+07	5.06881e+07	3.26888e+07	1.42583e+08	2.06737e+08	3.4932e+08	0.476451	0.800782	0.53597
Adenylosuccinate synthetase family	7.34286e+07	3.63711e+07	4.99203e+07	1.8009e+07	1.04462e+08	1.84929e+08	5.8636e+07	5.25562e+07	1.42227e+08	1.10863e+08	1.40098e+08	6.76462e+07	5.23534e+07	7.99898e+07	1.23386e+08	1.68203e+08	5.78312e+08	8.84768e+08	1.46308e+09	0.0677155	0.473056	0.613444
Adenylyl cyclase class-4/guanylyl cyclase family	1.03613e+07	5.56169e+06	5.96738e+06	1.97943e+07	6.93024e+06	4.89435e+06	8.54074e+06	8.72876e+06	8.69269e+06	1.13361e+07	9.54108e+06	9.19642e+06	1.17419e+07	5.10628e+06	1.28128e+07	1.12997e+07	7.07788e+07	7.97269e+07	1.50506e+08	0.342769	0.735718	0.171731
AdoMet synthase family	8.72646e+07	4.19089e+07	6.11775e+07	1.44172e+07	1.15025e+08	1.29512e+08	1.04506e+08	6.70154e+07	9.63143e+07	9.44544e+07	6.50475e+07	9.99264e+07	6.30499e+07	9.81817e+07	4.05127e+07	6.99726e+07	6.20826e+08	6.27459e+08	1.24829e+09	0.618715	0.884542	0.0153321
ADP-ribosyl cyclase family	2.26889e+07		1.49068e+07	1.99055e+07	1.10919e+07	3.43312e+07	1.71853e+07	7.05322e+06	5.66445e+07	1.09739e+07	1.41899e+07	7.4175e+06	2.79362e+07	3.74388e+06	5.61077e+07	1.70191e+07	1.27163e+08	1.94033e+08	3.21195e+08	0.346066	0.739159	0.609593
AGR family	5.33508e+07	1.55436e+07			2.19661e+06	6.05997e+06	4.03189e+06	3.81214e+06			1.27915e+06	7.05885e+06	4.25151e+07	4.03812e+06	6.91739e+07	6.74622e+06	8.4995e+07	1.30811e+08	2.15806e+08	0.929313	0.963668	0.62199
AIR carboxylase family	2.48175e+07	3.42561e+06	3.50793e+06	7.82773e+06	5.30726e+07	8.18404e+07	2.79179e+07	3.12673e+07	1.29062e+07	4.19676e+07	2.35454e+07		2.8006e+07	7.38751e+06	7.65196e+06	2.71689e+07	2.33677e+08	1.48634e+08	3.8231e+08	0.377739	0.741186	-0.652727
AIR synthase family	3.38775e+07	1.53495e+06	4.3949e+07	2.5578e+06	5.68918e+07	1.08531e+08	6.22192e+07	3.80479e+07	5.05105e+07	70532385	1.00396e+08	6.34743e+07	6.3669e+07	9.97012e+06	2.95293e+07	1.75259e+08	3.47609e+08	5.63341e+08	9.10951e+08	0.201235	0.598743	0.696529
AlaDH/PNT family	1.35651e+08	3.79033e+08	6.62432e+07	6.37562e+06	2.37592e+08	2.06085e+08	1.70387e+08	1.0173e+08	2.85301e+08	1.87486e+08	1.06517e+08	2.31303e+08	3.02995e+07	3.02674e+08	9.04852e+07	5.09291e+07	1.3031e+09	1.28499e+09	2.58809e+09	0.800142	0.927502	-0.020181
Alanine or glycine:cation symporter (AGCS) (TC 2.A.25) family	2.78444e+06												3.93318e+06			3.5272e+06	2.78444e+06	7.46039e+06	1.02448e+07	too many MVs	too many MVs	too many MVs
ALB/AFP/VDB family	7.52317e+08	1.09205e+10	9.55165e+08	1.6051e+09	4.63025e+08	3.66716e+09	2.41841e+09	1.36867e+09	1.83999e+09	7.83019e+08	7.47291e+08	1.3056e+09	1.57133e+09	3.27037e+08	1.05981e+10	3.55818e+09	2.21503e+10	2.07306e+10	4.28809e+10	0.819567	0.935764	-0.0955703
Aldehyde dehydrogenase family	3.24205e+08	2.76272e+08	2.33175e+08	2.06322e+08	1.87835e+08	2.85289e+08	2.0069e+08	3.63223e+08	5.93822e+08	1.96953e+08	4.06908e+08	3.4301e+08	3.16686e+08	7.0402e+08	9.37939e+08	2.39912e+08	2.07701e+09	3.73925e+09	5.81626e+09	0.0356128	0.404923	0.848238
Aldo/keto reductase family	4.5779e+07	2.31597e+06	4.71028e+06	1.91126e+07	2.90065e+07	4.2538e+07	3.78394e+07	4.28158e+07	4.83719e+07	3.16853e+07	5.36376e+07	2.88639e+07	2.05253e+07	2.77749e+07	1.10529e+08	8.43345e+06	2.24117e+08	3.29821e+08	5.53939e+08	0.296827	0.700301	0.557413
Aldolase class II family	2.15953e+08	1.70792e+08	1.2438e+08	1.99691e+08	2.02893e+08	1.41673e+08	1.66355e+08	2.65983e+08	5.01361e+08	1.93108e+08	2.13658e+08	2.14809e+08	5.26036e+08	4.48153e+08	2.97119e+08	2.47239e+08	1.48772e+09	2.64148e+09	4.1292e+09	0.00798229	0.220923	0.828242
Aldolase LacD family	8.53325e+06		5.14274e+06	1.75588e+06	3.08912e+06		3.50845e+06			6209296	1.06006e+07		5.75681e+06		8.38043e+06	1.30625e+07	2.20294e+07	4.40097e+07	6.60391e+07	too many MVs	too many MVs	too many MVs
Aldose epimerase family	3.04439e+08	4.38592e+07	3.48031e+08	1.23274e+08	1.30881e+08	1.79574e+08	5.63464e+08	3.17636e+08	3.42572e+08	3.09634e+08	1.84963e+08	2.3731e+08	1.69228e+08	3.24819e+08	3.78255e+08	2.14221e+08	2.01116e+09	2.161e+09	4.17216e+09	0.389522	0.742096	0.103674
Alkaline phosphatase family	1.23017e+09	9.88847e+08	2.61212e+08	6.73843e+08	1.00337e+09	8.25063e+08	9.46144e+08	5.63113e+08	2.11917e+09	1.11736e+09	1.1426e+09	7.96773e+08	1.0905e+09	1.09159e+09	1.09561e+09	1.09165e+09	6.49176e+09	9.54524e+09	1.6037e+10	0.0452529	0.444681	0.556173
Alpha/beta-type SASP family	6.13266e+08	7.59476e+08	7.95303e+08	4.28576e+09	1.81591e+08	6.64163e+08	1.0139e+09	1.63403e+09	5.42092e+08	9.49086e+08	7.95988e+08	2.25134e+09	1.62511e+09	4.08868e+08	9.23307e+08	7.90749e+08	9.94749e+09	8.28654e+09	1.8234e+10	0.909688	0.958156	-0.263562
Alpha-actinin family	5.96623e+07	3.29615e+07	1.51625e+08	6.7415e+07	1.5191e+07	2.42601e+07	1.80867e+07	3.16462e+07	1.7264e+07	2.28586e+07	5.19406e+07	5.05516e+07	1.44461e+08	5.56157e+07	1.46715e+09	7.74838e+07	4.00848e+08	1.88733e+09	2.28817e+09	0.244209	0.658168	2.23519
Alpha-carbonic anhydrase family	1.48617e+08	1.39612e+08	8.86333e+07	6.93181e+07	1.38007e+08	1.04936e+08	1.08219e+08	8.30672e+07	9.09213e+07	1.41914e+08	9.84556e+07	7.67384e+07	1.06334e+08	8.32655e+07	5.68033e+08	1.21086e+08	8.80409e+08	1.28675e+09	2.16716e+09	0.530027	0.833404	0.547479
Alpha-defensin family	8.81749e+06	3.16346e+07	2.31262e+08	1.5685e+06	4.85627e+07	2.91641e+07	4.27855e+06	1.46053e+07	2.84428e+08	2.83193e+07	8.18806e+06	2.28203e+07	4.08647e+06	1.04679e+07	1.56482e+07	1.1584e+07	3.69894e+08	3.85542e+08	7.55436e+08	0.963202	0.97748	0.0597763
Alpha-IPM synthase/homocitrate synthase family	3.49058e+07	4.02801e+06	1.54942e+07	1.22353e+07	3.02741e+07	2.52187e+07	3.76644e+07	4.22764e+07	1.98361e+07	52903647	3.67461e+07	6.19027e+07	1.8146e+07	2.2338e+07	8.27934e+06	2.54475e+07	2.02097e+08	2.45599e+08	4.47696e+08	0.533922	0.833853	0.28125
Amidase family					2.64108e+06	1.48026e+06		2.95593e+06		4702345		4.50605e+06				4.73333e+06	7.07727e+06	1.39417e+07	2.1019e+07	too many MVs	too many MVs	too many MVs
Amidinotransferase family		2.36469e+06		1.28685e+06	3.81543e+06	3.34333e+06	5.67921e+06	2.94606e+06	1.59678e+06			4.25031e+06	2.67663e+06	1.64201e+06			1.94356e+07	1.01657e+07	2.96013e+07	0.299609	0.702463	-0.934444
Amino acid-polyamine-organocation (APC) superfamily										1.36901e+07								1.36901e+07	1.36901e+07	too many MVs	too many MVs	too many MVs
Ammonia transporter channel (TC 1.A.11.2) family	1.69166e+07			2.55593e+06	8.40494e+06	1.35402e+07	8.44298e+06	5.30365e+06	6.52006e+06	6.73203e+06	2.66458e+07	4.22531e+06	2.29344e+06	7.13285e+06	9.76126e+06	1.54104e+07	5.51644e+07	7.87212e+07	1.33886e+08	0.162478	0.574222	0.512954
Anaerobic ribonucleoside-triphosphate reductase family	1.13321e+06		2.20701e+06	2.49021e+06		5.78003e+06						3.28141e+06	1.42267e+06				1.16105e+07	4.70409e+06	1.63146e+07	too many MVs	too many MVs	too many MVs
Annexin family	6.80446e+08	7.56535e+08	5.07595e+08	6.56912e+08	6.0948e+08	6.4467e+08	6.00952e+08	6.68201e+08	7.37895e+08	6.84731e+08	5.03532e+08	6.01939e+08	6.56963e+08	5.58021e+08	1.84708e+09	5.65383e+08	5.12479e+09	6.15554e+09	1.12803e+10	0.532022	0.834516	0.264393
AP endonuclease 2 family	4.94623e+07	1.3281e+06	3.61319e+07	4.81902e+07	3.92329e+07	2.22499e+07	3.86009e+07	4.87599e+07	2.28158e+07	3.94259e+07	6.77126e+07	6.00217e+07	4.39787e+07	3.49506e+07	2.17953e+07	5.1815e+07	2.83956e+08	3.42515e+08	6.26472e+08	0.352394	0.745296	0.270494
Arabinose isomerase family	3.7333e+08	2.67022e+08	1.8978e+08	1.31035e+08	6.53698e+08	6.63004e+08	5.1435e+08	4.98375e+08	7.33576e+08	5.80542e+08	4.47921e+08	4.15284e+08	3.91308e+08	4.55515e+08	5.28153e+08	4.55956e+08	3.29059e+09	4.00825e+09	7.29885e+09	0.180156	0.577208	0.284626
Arginine deiminase family	1.60389e+08		2.01382e+08	867764	1.15267e+08	1.7462e+08	2.04612e+08	9.26749e+07	2.17295e+07	1.09593e+08	1.22948e+08	1.24896e+08	1.34697e+08	1.34973e+08	2.68611e+07	8.20619e+07	9.49812e+08	7.5776e+08	1.70757e+09	0.365224	0.742719	-0.325898
Argininosuccinate synthase family	1.87681e+08	7.07353e+07	1.04328e+08	1.93939e+08	2.05059e+08	1.65687e+08	1.91039e+08	2.49406e+08	1.88956e+08	1.82561e+08	3.77115e+08	2.28505e+08	1.92518e+08	1.44718e+08	1.24269e+08	2.6509e+08	1.36788e+09	1.70373e+09	3.07161e+09	0.249668	0.666108	0.31676
ArgJ family			2.77541e+07		4.44907e+06	2.86257e+06	3.73728e+06		1.4757e+06		1.71173e+07	1.49654e+06					3.88031e+07	2.00895e+07	5.88926e+07	too many MVs	too many MVs	too many MVs
ARPC3 family								333043	368970		424904	562284		566764	4.37252e+06		333043	6.29544e+06	6.62848e+06	too many MVs	too many MVs	too many MVs
ARPC5 family	2.64138e+06		4.13157e+06						1.2224e+06	6.36066e+06			5.11576e+06		1.96096e+07		6.77296e+06	3.23084e+07	3.90813e+07	too many MVs	too many MVs	too many MVs
Asp23 family	2.90817e+07	3.62999e+06	3.77677e+07	4.42818e+07	2.4737e+06	4.40402e+06	6.98564e+06	1.2782e+07	1.74156e+07	27622002	6.77731e+07	2.47036e+07	7.54096e+07	6.31306e+07	1.1508e+08	3.21066e+07	1.41407e+08	4.23241e+08	5.64648e+08	0.00845191	0.204	1.58158
Aspartate/glutamate racemases family				860428		972554			1.93379e+06	1148095	5.65696e+06		3.47078e+07		855454	1.25603e+07	1.83298e+06	5.68625e+07	5.86954e+07	0.0242659	0.342933	4.94913
Aspartate/ornithine carbamoyltransferase superfamily	1.919e+08	5.0235e+07	6.72224e+07	4.50997e+07	1.92311e+08	1.86183e+08	2.0021e+08	1.68007e+08	1.90345e+08	1.90351e+08	1.88161e+08	2.52146e+08	1.63659e+08	1.4338e+08	1.61991e+08	1.38809e+08	1.10117e+09	1.42884e+09	2.53001e+09	0.117221	0.559322	0.37581
Aspartate-semialdehyde dehydrogenase family	6.7625e+07	2.7144e+07	2.00342e+07	1.52734e+07	1.21098e+08	1.8334e+08	6.78343e+07	6.52685e+07	9.43355e+07	90367613	1.26423e+08	4.89817e+07	4.96524e+07	4.53883e+07	3.7924e+07	1.01581e+08	5.67617e+08	5.94653e+08	1.16227e+09	0.459422	0.795459	0.0671294
Aspartokinase family	4.05082e+07	3.48095e+06	4.2516e+07		4.52132e+07	1.23933e+07	1.57686e+07	1.86285e+07	6.29216e+07	7.87884e+07	2.46529e+07	7.5493e+07	1.94771e+07	7.63998e+07	1.74632e+07	1.66348e+07	1.78509e+08	3.71831e+08	5.50339e+08	0.156465	0.558619	1.05862
ATP:guanido phosphotransferase family	1.08307e+08	7.6111e+08	1.85384e+08	7.64914e+07	1.36786e+08	1.50715e+08	1.02164e+08	8.88678e+07	1.07931e+08	9.93934e+07	7.00742e+07	1.07175e+08	1.90246e+08	8.50239e+07	1.83744e+09	1.29661e+08	1.60983e+09	2.62694e+09	4.23677e+09	0.923835	0.959741	0.706478
ATPase A chain family	8.54419e+06		2.35457e+07		2.14621e+07	3.18956e+07	1.87604e+07	4.89202e+07	1.38724e+07	1.88903e+07	9.73555e+06	3.92848e+07	6.39383e+06	2.92191e+07		1.17877e+07	1.53128e+08	1.29184e+08	2.82312e+08	0.665029	0.904626	-0.245303
ATPase alpha/beta chains family	2.96586e+09	2.38047e+09	1.8392e+09	1.36661e+09	2.27711e+09	2.78051e+09	2.52782e+09	2.88958e+09	3.07356e+09	2.19093e+09	3.06808e+09	3.15832e+09	2.86546e+09	2.02464e+09	4.69019e+09	3.3118e+09	1.90272e+10	2.4383e+10	4.34101e+10	0.0797787	0.486494	0.357815
ATPase B chain family	1.24555e+07				1.17823e+07	9.64894e+06	1.27041e+07	2.02477e+07		14090680	2.18346e+07	9.0603e+06	2.75192e+07	3.12083e+07	2.38521e+07	4.16835e+07	6.68385e+07	1.69249e+08	2.36087e+08	0.203957	0.597009	1.34029
ATPase C chain family	4.89704e+07	7.54395e+07	5.12542e+07	1.12832e+08	9.92335e+07	1.37693e+08	5.31328e+07	2.87127e+07	1.27216e+08	1.10942e+08	2.89437e+07	7.97846e+07	8.83201e+07	1.08105e+08	2.16686e+08	8.10188e+07	6.07268e+08	8.41015e+08	1.44828e+09	0.270323	0.689788	0.469794
ATPase d subunit family	3.97251e+06	1.75891e+07	6.74803e+06	8.44538e+06	3.30491e+06	5.3592e+06	3.05572e+06	1.83018e+06		5.073e+06	6.75371e+06	3.39299e+06	1.58138e+07		3.11154e+08	1.34627e+07	5.0305e+07	3.5565e+08	4.05955e+08	0.459106	0.798944	2.82149
ATPase delta chain family	4.63436e+06	1.49952e+06	3.25927e+06	1.23518e+07		3.9666e+06	5.11484e+06	1.20704e+07	3.22102e+06	2.33333e+06	1.24626e+07	1.32622e+07	1.18948e+07	1.25881e+06	1.11408e+08	1.47563e+07	4.28968e+07	1.70597e+08	2.13494e+08	0.190691	0.583389	1.99145
ATPase e subunit family		1.2245e+06	6.02888e+06							2419706	3.22123e+06	3.30782e+06	2.77749e+06		9.15892e+06		7.25337e+06	2.08852e+07	2.81385e+07	too many MVs	too many MVs	too many MVs
ATPase epsilon chain family	4.01142e+07	2.71482e+07	6.96097e+07	1.02761e+07	1.21997e+07	1.48862e+07	1.34017e+07	2.71199e+07	1.04154e+07	9210973	9.87126e+06	8.78212e+06	3.06113e+07	1.19623e+07	1.55976e+08	1.5402e+07	2.14756e+08	2.52231e+08	4.66987e+08	0.570165	0.852018	0.232043
ATPase F chain family	2.02605e+06	1.49482e+07	3.04018e+06		3.80847e+06	6.47262e+06	5.82393e+06	3.33527e+06	676664	2530576	1.28721e+06	6.2285e+06	3.49762e+06	5.24667e+06	1.1506e+07	2.74281e+06	3.94547e+07	3.37161e+07	7.31708e+07	0.598122	0.870106	-0.226712
ATPase g subunit family		1.03531e+07				9.13126e+06	2.82489e+06	6.55787e+06		1.54723e+07	1.81828e+06	1.03201e+07		5.25762e+06	4.76059e+06		2.88671e+07	3.76288e+07	6.64959e+07	too many MVs	too many MVs	too many MVs
ATPase gamma chain family	1.64219e+07	1.34576e+06	1.0677e+07		1.77488e+07	1.46955e+07	2.66922e+07	2.2198e+07		4.63987e+06	7.45813e+06	5.0068e+06	1.13219e+07	5.41528e+06	1.76663e+07	1.14676e+07	1.09779e+08	6.29759e+07	1.72755e+08	0.822073	0.936795	-0.801654
ATP-dependent AMP-binding enzyme family	3.75371e+06				4.20376e+06	4.86686e+06	6.13767e+06	1.03114e+07	1.70341e+06	3.5628e+06				2.86769e+06		6.13246e+06	2.92734e+07	1.42664e+07	4.35397e+07	too many MVs	too many MVs	too many MVs
Autotransporter-2 (AT-2) (TC 1.B.40) family	1.56888e+08		3.59027e+06	6.95606e+06	5.36765e+06	4.80602e+06	1.45399e+07	2.03667e+07	2.96582e+07	62268757		1.35325e+07	1.72827e+06		8.23615e+06	8.31041e+06	2.12515e+08	1.23734e+08	3.36249e+08	0.578882	0.858204	-0.780277
AxeA family	8.13969e+06	1.13505e+06	4.29595e+06	5.00811e+07	9.33427e+06	6.78292e+06	1.26122e+07	1.09004e+07				1.3988e+06	789837	7.62433e+06	4.91266e+06	7.60165e+06	1.03282e+08	2.23273e+07	1.25609e+08	0.0213292	0.325926	-2.2093
Bacterial flagellin family	8.33961e+10	4.27951e+10	9.45865e+10	1.09069e+11	5.73048e+10	3.85953e+10	6.08865e+10	4.16652e+10	7.65973e+10	4.23918e+10	5.53651e+10	6.21459e+10	9.66316e+10	6.59759e+10	1.23129e+11	4.99596e+10	5.28298e+11	5.72196e+11	1.10049e+12	0.624189	0.883654	0.115157
Bacterial histone-like protein family	4.70954e+08	6.65301e+08	3.19051e+08	9.568e+08	3.45726e+08	3.8675e+08	3.96261e+08	3.87881e+08	3.42929e+08	4.88691e+08	5.73573e+08	3.73335e+08	5.1726e+08	4.88392e+08	4.05339e+08	5.01868e+08	3.92872e+09	3.69139e+09	7.62011e+09	0.95718	0.982752	-0.0898979
Bacterial microcompartments protein family	6.94531e+08	3.73847e+08	4.50789e+08	2.90148e+08	5.4601e+08	4.22978e+08	5.67204e+08	4.35362e+08	5.00974e+08	5.82444e+08	2.93135e+08	5.88207e+08	9.66657e+08	1.30232e+09	3.17039e+08	4.47769e+08	3.78087e+09	4.99855e+09	8.77942e+09	0.362499	0.750523	0.40279
Bacterial ribosomal protein bL12 family	8.15572e+09	3.13329e+09	7.68531e+09	1.14243e+10	5.51288e+09	6.03599e+09	6.74557e+09	7.57008e+09	7.40024e+09	5.653e+09	8.21688e+09	4.42211e+09	6.42744e+09	5.50063e+09	1.17162e+10	8.75906e+09	5.62631e+10	5.80956e+10	1.14359e+11	0.791902	0.931626	0.0462397
Bacterial ribosomal protein bL17 family	1.48155e+08	2.02987e+08	1.61101e+08	1.13601e+08	2.41967e+08	3.59631e+08	2.06831e+08	2.03114e+08	1.53478e+08	1.66117e+08	1.6785e+08	1.5398e+08	1.11613e+08	2.70936e+08	1.51306e+08	1.70087e+08	1.63739e+09	1.34537e+09	2.98275e+09	0.271667	0.691141	-0.283394
Bacterial ribosomal protein bL19 family	1.89218e+08	3.14149e+08	1.59601e+08	1.00745e+08	2.86626e+08	5.67029e+08	3.82749e+08	3.69922e+08	1.58905e+08	2.54484e+08	1.43553e+08	2.35517e+08	9.6128e+07	4.10503e+08	8.60595e+07	1.52961e+08	2.37004e+09	1.53811e+09	3.90815e+09	0.132603	0.576932	-0.623749
Bacterial ribosomal protein bL20 family	9.58223e+07	1.45596e+08	4.22767e+07	3.63782e+07	6.50346e+07	1.13212e+08	7.41266e+07	9.70194e+07	1.10054e+08	8.01521e+07	6.78935e+07	1.21564e+08	2.55799e+07	1.26112e+08	6.24758e+07	5.20573e+07	6.69466e+08	6.45889e+08	1.31536e+09	0.847334	0.946129	-0.0517237
Bacterial ribosomal protein bL21 family	2.90868e+08	2.88035e+08	1.1632e+08	1.01564e+08	2.12838e+08	2.08852e+08	2.63939e+08	1.77709e+08	1.73657e+08	1.78072e+08	5.75293e+07	8.23724e+07	9.58065e+07	3.4461e+08	5.23343e+07	5.3777e+07	1.66012e+09	1.03816e+09	2.69828e+09	0.0423671	0.437818	-0.677259
Bacterial ribosomal protein bL25 family	4.90835e+07	1.18606e+07	4.84309e+07	1.53799e+07	6.79288e+07	8.55752e+07	1.01121e+08	9.38143e+07	9.07347e+07	5.75539e+07	6.86722e+07	3.7084e+07	3.19371e+07	4.59098e+07	3.0566e+07	7.96308e+07	4.73194e+08	4.42088e+08	9.15282e+08	0.796195	0.931373	-0.0980946
Bacterial ribosomal protein bL27 family	663263	2.43052e+07	9.05708e+06	2.01429e+06	6.11463e+06	1.42273e+07	1.84732e+06	6.49575e+06	2.03397e+07	2.49221e+06	1.11666e+07	5.5069e+06	1.52782e+06	1.19872e+07	6.70373e+06	8.96033e+06	6.47248e+07	6.86845e+07	1.33409e+08	0.570061	0.853763	0.0856549
Bacterial ribosomal protein bL28 family	6.95439e+06	522214	5.08138e+06		1.27326e+07	1.75945e+07	1.86858e+07	2.16003e+07	2.56924e+06	13780315	5.65422e+06	1.05694e+07	4.42364e+06	1.53678e+07		6.42348e+06	8.31712e+07	5.8788e+07	1.41959e+08	0.962046	0.979101	-0.500505
Bacterial ribosomal protein bL31 family	1.04205e+08	5.92264e+07	5.33828e+07	6.67267e+07	8.7747e+07	1.13493e+08	1.45045e+08	1.36131e+08	7.34759e+07	6.56948e+07	1.09826e+08	4.88052e+07	6.23342e+07	1.02535e+08	5.2909e+07	8.83816e+07	7.65957e+08	6.03962e+08	1.36992e+09	0.22831	0.635965	-0.342802
Bacterial ribosomal protein bL32 family	1.75301e+06	6.13803e+07	2.34575e+06	6.53281e+07	5.58908e+06	1.44458e+07				4.14448e+06			3.22179e+06		1.67271e+06	4.56183e+06	1.50842e+08	1.36008e+07	1.64443e+08	0.199347	0.601894	-3.4705
Bacterial ribosomal protein bL33 family	3.13929e+06	8.98549e+06	9.39004e+06	3.43203e+06	9.57855e+06	1.01841e+07	4.34926e+06	6.66006e+06	1.61531e+07	3.99978e+06	3.21122e+06		897561	4.23987e+06	5.33627e+06	6.37299e+06	5.57189e+07	4.02108e+07	9.59296e+07	0.205448	0.593935	-0.470505
Bacterial ribosomal protein bL36 family	5.67565e+07	1.23916e+07	5.93061e+07		4.41306e+07		2.63843e+07	1.19878e+07	7.63313e+07	15825395	4.58514e+06	2.38249e+07	2.27756e+07		5.21863e+07	9.15348e+06	2.10957e+08	2.04682e+08	4.15639e+08	0.660953	0.902759	-0.0435609
Bacterial ribosomal protein bL9 family	2.58821e+08	3.36589e+07	1.5436e+08	3.69402e+07	2.01061e+08	2.85106e+08	2.24688e+08	2.16999e+08	6.86829e+07	3.53866e+08	2.59986e+08	2.4205e+08	1.93197e+08	1.47405e+08	4.25706e+07	3.518e+08	1.41163e+09	1.65956e+09	3.07119e+09	0.644028	0.894311	0.233432
Bacterial ribosomal protein bS1 family	3.62107e+08	1.25026e+08	3.27122e+08	1.29664e+08	3.71802e+08	4.24024e+08	5.2088e+08	6.1876e+08	1.80945e+08	4.11074e+08	2.83371e+08	2.48313e+08	2.41591e+08	2.97277e+08	2.43647e+08	3.28159e+08	2.87938e+09	2.23438e+09	5.11376e+09	0.52842	0.83419	-0.365887
Bacterial ribosomal protein bS16 family	4.4254e+08	2.31316e+08	2.5399e+08	2.13871e+08	2.40141e+08	2.93669e+08	3.36352e+08	3.91709e+08	2.84001e+08	2.58883e+08	4.87868e+08	2.054e+08	2.88607e+08	3.29911e+08	2.75075e+08	4.32658e+08	2.40359e+09	2.5624e+09	4.96599e+09	0.666163	0.904561	0.0923074
Bacterial ribosomal protein bS18 family	1.08976e+06	1.65429e+07	1.88465e+06	1.75765e+06	2.30765e+06		3.6728e+06	397417	1.30031e+07	1.30884e+06	125582	280345			2.29093e+06		2.76528e+07	1.70088e+07	4.46616e+07	0.186281	0.580261	-0.700885
Bacterial ribosomal protein bS20 family	5.51509e+06	2.44097e+07	2.12059e+07	2.16417e+07	2.41442e+07	7.43582e+07	2.04199e+07	4.14861e+06	6.8756e+06	2.00916e+07	1.44919e+07	6.77098e+06	4.60018e+06	7.03644e+06	1.57903e+07	1.72021e+07	1.95843e+08	9.28592e+07	2.88702e+08	0.169641	0.561326	-1.07652
Bacterial ribosomal protein bS6 family	1.23374e+08	8.30778e+07	8.52727e+07	1.18548e+08	1.36128e+08	1.21026e+08	1.31535e+08	1.30369e+08	2.14394e+08	8.83383e+07	1.44753e+08	9.55515e+07	1.08783e+08	1.54282e+08	2.05469e+08	9.87586e+07	9.2933e+08	1.11033e+09	2.03966e+09	0.340661	0.735419	0.256722
Bacterial secretin family	3.2268e+06		1.22313e+06	3.24764e+07		3.7324e+06	2.0918e+06		4.45442e+06	1.73859e+07	1.41283e+07	2.2307e+07	3.29738e+07	7.56503e+06	1.2185e+07	7.80322e+07	4.27505e+07	1.89032e+08	2.31782e+08	0.0110755	0.236667	2.14441
Bacterial solute-binding protein 1 family	2.2115e+09	1.89869e+09	1.45488e+09	2.50308e+09	1.83333e+09	2.35354e+09	1.43965e+09	1.39146e+09	3.73394e+09	1.27071e+09	3.33498e+09	1.20545e+09	1.91919e+09	2.17585e+09	5.08039e+09	2.5125e+09	1.50861e+10	2.1233e+10	3.63191e+10	0.217974	0.615357	0.493087
Bacterial solute-binding protein 2 family	4.74407e+09	5.46255e+09	5.52004e+09	6.49547e+09	3.56969e+09	3.91411e+09	3.65247e+09	3.14279e+09	1.00311e+10	3.93312e+09	4.31196e+09	4.03105e+09	9.00244e+09	6.96797e+09	1.90701e+10	6.43824e+09	3.65012e+10	6.3786e+10	1.00287e+11	0.0547373	0.418095	0.805296
Bacterial solute-binding protein 3 family	6.41096e+07	1.26621e+08	6.18178e+07	1.50782e+08	9.37628e+07	1.06746e+08	7.30221e+07	4.9014e+07	8.88304e+07	5.21041e+07	1.31164e+08	3.45966e+07	4.33284e+07	5.81999e+07	1.54403e+08	1.12448e+08	7.25875e+08	6.75074e+08	1.40095e+09	0.579571	0.857342	-0.104675
Bacterial solute-binding protein 5 family	1.85971e+09	1.26648e+09	1.12649e+09	1.1689e+09	1.72659e+09	1.80863e+09	1.08073e+09	1.00993e+09	1.91279e+09	1.4902e+09	2.28503e+09	1.60052e+09	2.26644e+09	1.6556e+09	1.85383e+09	2.4938e+09	1.10475e+10	1.55582e+10	2.66057e+10	0.00634484	0.181	0.493962
Bacterial solute-binding protein 7 family	2.6579e+08	2.51374e+08	2.85978e+08	1.36875e+09	1.80601e+08	1.9933e+08	1.44429e+08	1.77562e+08	7.50756e+08	2.71483e+08	3.95411e+08	1.82217e+08	2.20822e+08	4.83902e+08	1.64746e+09	9.49787e+08	2.87382e+09	4.90184e+09	7.77566e+09	0.137906	0.554979	0.770352
Bacterial solute-binding protein PotD/PotF family					3.55317e+06	5.21858e+06					5.83133e+06					3.32123e+06	8.77175e+06	9.15256e+06	1.79243e+07	too many MVs	too many MVs	too many MVs
Bacterial solute-binding protein SsuA/TauA family	1.53321e+07	8.95886e+07	4.00122e+07	5.8337e+08	5.3909e+06	2.57079e+07	4.5704e+07	7.12086e+07	8.03973e+07	5.60692e+07	6.36003e+07	1.22867e+08	9.22238e+07	1.80075e+07	6.48793e+07	3.76933e+07	8.76314e+08	5.35738e+08	1.41205e+09	0.596931	0.870077	-0.709912
Bacterial/plant glucose-1-phosphate adenylyltransferase family	3.98824e+08	8.41405e+07	5.01393e+08	8.46548e+07	6.5776e+08	8.4586e+08	7.23811e+08	4.48108e+08	5.09817e+08	4.33023e+08	4.54663e+08	4.98402e+08	3.50826e+08	4.70315e+08	1.84577e+08	4.40884e+08	3.74455e+09	3.34251e+09	7.08706e+09	0.734348	0.925103	-0.163862
Band 7/mec-2 family	7.34765e+08	5.80284e+08	4.17051e+08	5.7883e+08	6.9948e+08	8.30509e+08	5.18701e+08	6.4536e+08	6.96808e+08	6.98544e+08	1.06394e+09	4.03597e+08	9.29557e+08	6.43254e+08	6.1626e+08	1.15721e+09	5.00498e+09	6.20917e+09	1.12142e+10	0.211586	0.606455	0.311036
Beta/gamma-crystallin family	6.30055e+06	1.13565e+07		4.89795e+06	5.46322e+06	8.81761e+06	8.66896e+06	1.50122e+07	4.68157e+06	3.69556e+06	7.98157e+06	3.01473e+07		1.66588e+07	1.41982e+06	5.75467e+06	6.0517e+07	7.03393e+07	1.30856e+08	0.911029	0.955179	0.216963
Beta-2-microglobulin family	7.21539e+06		2.2784e+07		7.92659e+06	2.31116e+07	6.79194e+06	6.18414e+06	2.03101e+06	14589035	4.95209e+06		7.63795e+06	1.32981e+07		8.75734e+06	7.40136e+07	5.12656e+07	1.25279e+08	0.886468	0.950665	-0.529732
Beta-class carbonic anhydrase family	1.01152e+07		1.30161e+07		8.2061e+06	9.28948e+06	1.31979e+07	2.61043e+07	7.38318e+06	14001908		1.06791e+07	2.16863e+06	2.5669e+07	1.05009e+06	5.91127e+06	7.99291e+07	6.68632e+07	1.46792e+08	0.783967	0.929631	-0.25748
Beta-defensin family			9.1794e+06		9.05916e+06	1.46322e+07		3.05858e+06	1.08638e+07	9766216		1.25516e+06					3.59293e+07	2.18852e+07	5.78145e+07	too many MVs	too many MVs	too many MVs
Beta-eliminating lyase family	3.47986e+08	1.98713e+08	2.17177e+08	1.49023e+08	2.38836e+08	2.49945e+08	2.98157e+08	3.453e+08	6.00396e+08	2.60069e+08	3.73656e+08	3.2172e+08	2.49352e+08	3.97059e+08	4.79543e+08	3.21551e+08	2.04514e+09	3.00334e+09	5.04848e+09	0.0215518	0.317857	0.554371
BetVI family	1.89736e+06	1.40169e+06	3.00687e+06	1.171e+07	2.63323e+06	4.76938e+06		3.31042e+06		7.53186e+06	1.16984e+07	6.42103e+06	5.76668e+06	1.98877e+06	4.09504e+06	3.87679e+06	2.87289e+07	4.13786e+07	7.01075e+07	0.770466	0.928382	0.526258
Binding-protein-dependent transport system permease family	1.02702e+08	1.84473e+08	3.49398e+07	5.88185e+07	2.35384e+08	2.96698e+08	9.45283e+07	7.04535e+07	9.47994e+07	1.0657e+08	1.04316e+08	7.0221e+08	7.50454e+07	1.43907e+08	9.32e+07	6.98286e+07	1.078e+09	1.38988e+09	2.46787e+09	0.725288	0.926652	0.3666
BMP lipoprotein family	1.98106e+08	1.58565e+08	1.03977e+08	1.91395e+08	2.12074e+08	1.98721e+08	1.67177e+08	8.34627e+07	3.63254e+08	2.58564e+08	1.34988e+08	1.39721e+08	7.19513e+08	1.36366e+08	3.59684e+08	4.71365e+08	1.31348e+09	2.58345e+09	3.89693e+09	0.0494732	0.417	0.975905
Bowman-Birk serine protease inhibitor family	9.29985e+06	3.87392e+08	5.65387e+08	1.66677e+07	6.01596e+07	6.57954e+07	2.67578e+07	4.35695e+07	4.23976e+08	5.06231e+06	1.4317e+07	171171	1.60248e+07		3.11221e+08	2.36234e+08	1.17503e+09	1.00701e+09	2.18203e+09	0.216428	0.613274	-0.222623
BPG-independent phosphoglycerate mutase family	4.08777e+08	1.93987e+08	3.54616e+08	3.1799e+08	5.27478e+08	5.64799e+08	4.44144e+08	5.3055e+08	5.37382e+08	4.00142e+08	6.4752e+08	3.68123e+08	4.28902e+08	4.90833e+08	6.14168e+08	6.90669e+08	3.34234e+09	4.17774e+09	7.52008e+09	0.120068	0.566533	0.321863
Calcineurin regulatory subunit family	1.66193e+06			1.51676e+06		1.01494e+06				1.16719e+06		1.10586e+06	2.2158e+06	602457	8.99355e+06		4.19363e+06	1.40849e+07	1.82785e+07	too many MVs	too many MVs	too many MVs
Calmodulin family	7.75135e+07	1.35838e+08	2.30212e+08	1.56845e+08	4.33826e+07	5.21592e+07	2.88931e+07	2.52347e+07	8.14321e+07	43553405	1.04481e+08	3.5975e+07	1.16929e+08	1.752e+07	1.38409e+09	9.23872e+07	7.50078e+08	1.87637e+09	2.62644e+09	0.696494	0.921703	1.32282
Calponin family	6.45938e+06	4.84877e+06	3.27261e+06		2.43004e+06	4.24612e+06	1.89059e+06	2.45631e+06	1.78698e+06	347774	1.26515e+07	1.29281e+06	4.80072e+06		5.20141e+07	9.95719e+06	2.56038e+07	8.2851e+07	1.08455e+08	0.889279	0.949266	1.69385
Calycin superfamily	1.48894e+07	1.43845e+07	7.67161e+06	2.87785e+06	1.90887e+07	3.25375e+07	2.75869e+07	6.52879e+07	6.33786e+07	9.70848e+06	3.10099e+07	1.07686e+07	6.59956e+06	3.08915e+06	1.69837e+07	2.43651e+07	1.84324e+08	1.65903e+08	3.50227e+08	0.773158	0.924814	-0.151898
CAPAB/TerDEXZ family	7.03005e+07	8.76857e+06	5.51097e+07	3.96121e+06	1.94725e+07	6.12859e+06	1.63135e+07	3.46638e+07	3.89373e+07	2.95358e+07	4.57189e+07	4.84709e+07	2.24981e+07	3.2434e+07	1.15204e+07	2.73319e+07	2.14718e+08	2.56447e+08	4.71166e+08	0.215056	0.611387	0.256209
CarB family	1.27109e+07	2.60751e+07	6.56181e+06		9.48352e+07	2.66562e+08	1.35122e+07	1.05057e+07	9.58682e+07	7.21047e+07	1.28528e+08	1.47337e+07	1.04589e+07	1.29356e+07	2.30393e+07	4.90483e+07	4.30763e+08	4.06717e+08	8.3748e+08	0.280154	0.693924	-0.0828706
Carbohydrate esterase 6 family	1.75618e+07	2.5643e+07	1.04077e+07	3.05283e+07	2.14837e+07	2.8694e+07	3.3995e+07	8.09602e+07		57380833	1.38098e+07	1.07197e+07	2.16748e+07	2.97149e+07	1.30476e+07	2.03303e+07	2.49274e+08	1.66678e+08	4.15952e+08	0.252374	0.666902	-0.580645
Carbohydrate kinase PfkB family	9.71537e+08	3.99513e+08	5.66839e+08	3.66996e+08	8.68701e+08	7.74435e+08	8.56356e+08	9.01086e+08	9.10374e+08	7.73085e+08	1.0432e+09	7.45167e+08	6.13175e+08	6.02269e+08	4.90878e+08	9.27054e+08	5.70546e+09	6.1052e+09	1.18107e+10	0.557072	0.842945	0.0976949
CASP family	3.8053e+06					4.70951e+06	7.88477e+06	4.94399e+06	2.47295e+06	15934681			3.27348e+06	3.20135e+06	1.42048e+07		2.13436e+07	3.90873e+07	6.04309e+07	too many MVs	too many MVs	too many MVs
Catalase family	1.62389e+07		1.91716e+07	1.87122e+06	1.24375e+07	1.85485e+07	1.45773e+07	2.26934e+07	1.23262e+06	7.31085e+06	1.0359e+07	1.08167e+07	1.38566e+07	1.12243e+07	5.09602e+06	6.65993e+06	1.05538e+08	6.6556e+07	1.72094e+08	0.666695	0.90178	-0.665063
Cathelicidin family							1.60225e+06	9.29074e+06									1.0893e+07		1.0893e+07	too many MVs	too many MVs	too many MVs
Cation transport ATPase (P-type) (TC 3.A.3) family	5.1844e+07	2.65559e+08	4.89874e+07	4.66848e+07	4.76485e+07	7.02285e+07	5.14412e+07	8.03991e+07	3.53547e+07	6.48892e+07	5.39726e+07	6.77919e+07	8.10871e+07	6.91856e+07	1.17911e+08	4.396e+07	6.62792e+08	5.34152e+08	1.19694e+09	0.772105	0.927035	-0.311303
CCN family		1.17693e+07															1.17693e+07		1.17693e+07	too many MVs	too many MVs	too many MVs
CD36 family	8.32847e+07	1.1909e+07		1.02194e+07	1.03063e+08	2.3154e+07	1.04249e+08	2.49446e+07	9.2241e+07	24496717	2.22981e+07	2.54023e+07	2.87967e+07	1.51279e+07	4.59447e+07	2.15036e+07	3.60824e+08	2.75811e+08	6.36636e+08	0.42681	0.779364	-0.387606
CdaR family	2.54087e+07	3.5779e+07	1.2337e+07	1.34825e+07	4.0887e+07	3.66591e+07	1.9028e+07	3.98183e+07	3.64383e+07	2.64943e+07	3.03991e+07	5.33588e+07	2.21217e+07	6.85725e+07	1.11624e+07	1.08938e+07	2.23399e+08	2.59441e+08	4.8284e+08	0.826913	0.938792	0.215773
CDC50/LEM3 family															1.23582e+07			1.23582e+07	1.23582e+07	too many MVs	too many MVs	too many MVs
CdhC family	1.20869e+07				3.71821e+06	3.72846e+06	7.90083e+06	1.59195e+07	1.38908e+07	2.16177e+07	1.71871e+07	2.74147e+07	2.1739e+07	1.39389e+07	2.0964e+07	1.58202e+07	4.33539e+07	1.52572e+08	1.95926e+08	0.0190926	0.324167	1.81507
CdhD family	2.69285e+07	4.30717e+07	3.10846e+07	1.30171e+07	3.51461e+07	3.51457e+07	1.47737e+07	1.20769e+07	6.90248e+07	8.14278e+07	3.18216e+07	1.15767e+07	1.98218e+08	2.51407e+07	5.39726e+07	9.30005e+07	2.11244e+08	5.64182e+08	7.75427e+08	0.0483962	0.421037	1.41721
Chaperonin (HSP60) family	6.16957e+09	6.78961e+09	4.59288e+09	8.60099e+09	4.53497e+09	4.67968e+09	4.92909e+09	3.64981e+09	8.36781e+09	3.8398e+09	5.33204e+09	4.20196e+09	5.77706e+09	5.29422e+09	1.21099e+10	6.1689e+09	4.39466e+10	5.10917e+10	9.50383e+10	0.474794	0.807719	0.217336
Chloramphenicol acetyltransferase family									3.21508e+06						3.04103e+07			3.36254e+07	3.36254e+07	too many MVs	too many MVs	too many MVs
Chloride channel CLIC family	1.86776e+07	1.74656e+07	1.23405e+07	2.13506e+07	8.10917e+06	1.09591e+07	1.07897e+07	9.87955e+06	1.09935e+07	6.8136e+06	1.3117e+07	9.78644e+06	1.82463e+07	1.19487e+07	4.31111e+07	1.94671e+07	1.09572e+08	1.33484e+08	2.43056e+08	0.683833	0.917477	0.284771
CinA family	1.24801e+07	2.57799e+06			2.60992e+06		2.57975e+06	1.78428e+06	321348		3.20525e+06					3.81774e+06	2.2032e+07	7.34434e+06	2.93764e+07	too many MVs	too many MVs	too many MVs
Citrate synthase family	2.502e+07	2.3976e+07	2.44546e+07	4.30432e+06	4.93974e+07	6.96846e+06	3.71006e+07	7.96507e+07	2.09105e+07	1.48978e+07	2.8564e+07	5.8109e+07	2.35255e+07	2.17106e+06	1.7675e+08	2.79606e+07	2.50872e+08	3.52888e+08	6.0376e+08	0.876073	0.947167	0.492247
Clarin family	2.79577e+07	9.2636e+06	1.11885e+07	7.43236e+06	2.1232e+07	2.13237e+07	1.89413e+07	1.81969e+07	8.72994e+06	1.78105e+07	3.13284e+06	2.14534e+07	2.11771e+07	2.64298e+07	1.00194e+06	4.54259e+06	1.35536e+08	1.04278e+08	2.39814e+08	0.194145	0.590127	-0.378216
Class A bacterial acid phosphatase family			2.08366e+06		3.92161e+06	5.84936e+06				4.13379e+06	1.52144e+06					7.53655e+06	1.18546e+07	1.31918e+07	2.50464e+07	too many MVs	too many MVs	too many MVs
Class I fructose-bisphosphate aldolase family	2.76443e+07	2.35314e+07	5.82226e+07	4.98569e+07	1.98043e+07	4.05632e+07	3.62424e+07	3.64532e+07	1.58907e+07	1.77981e+07	1.63467e+07	2.99977e+07	2.88457e+07	2.98768e+07	2.91781e+08	3.99019e+07	2.92318e+08	4.70439e+08	7.62757e+08	0.900463	0.954365	0.686451
Class II fructose-bisphosphate aldolase family	4.94756e+09	2.97798e+09	3.22705e+09	4.6593e+09	3.86884e+09	4.72256e+09	4.60594e+09	3.59906e+09	6.4761e+09	4.31093e+09	6.2855e+09	2.71893e+09	4.82675e+09	3.9575e+09	7.6704e+09	7.00495e+09	3.26083e+10	4.32511e+10	7.58594e+10	0.100789	0.54824	0.407497
Class I-like SAM-binding methyltransferase superfamily		2.52096e+06	1.69189e+07	4.80008e+06	2.75264e+07	2.90689e+07	2.27047e+07	4.34083e+07	9.42411e+06	25019043	3.94471e+06	1.2047e+07	1.64342e+07	1.76417e+07		4.92837e+06	1.46948e+08	8.9439e+07	2.36387e+08	0.858976	0.945899	-0.716281
Class-I aminoacyl-tRNA synthetase family	2.06224e+08	8.93311e+07	1.506e+08	2.01105e+08	1.91733e+08	2.17029e+08	1.97807e+08	2.74695e+08	1.71422e+08	1.99608e+08	3.21518e+08	1.35963e+08	1.5641e+08	1.52886e+08	1.3175e+08	4.27871e+08	1.52852e+09	1.69743e+09	3.22595e+09	0.764037	0.926146	0.15121
Class-I DAHP synthase family							4.5993e+06	1.09565e+07	3.14606e+06	3.68088e+06		4.63092e+06	734460	2.88611e+06			1.55558e+07	1.50784e+07	3.06342e+07	too many MVs	too many MVs	too many MVs
Class-I fumarase family	1.09944e+08	2.11077e+07	6.28818e+07	1.16267e+07	1.84944e+08	2.03534e+08	1.605e+08	1.56382e+08	1.36031e+08	1.23204e+08	1.60607e+08	9.15269e+07	5.34629e+07	6.16237e+07	5.89855e+07	1.93636e+08	9.1092e+08	8.79077e+08	1.79e+09	0.609539	0.878109	-0.0513348
Class-I pyridine nucleotide-disulfide oxidoreductase family	2.66661e+07	2.34728e+07	1.93206e+07	5.02818e+07	8.33026e+07	7.74959e+07	1.08223e+07	2.79142e+07	7.79928e+07	4.97746e+07	5.81939e+07	8.38822e+07	4.65171e+07	5.88387e+07	7.78909e+07	4.55606e+07	3.19276e+08	4.98651e+08	8.17927e+08	0.0315662	0.383222	0.643212
Class-I pyridoxal-phosphate-dependent aminotransferase family	1.74471e+08	7.86762e+07	1.40457e+08	6.61987e+07	1.48487e+08	2.26101e+08	1.7227e+08	1.65722e+08	1.37788e+08	1.75393e+08	1.6694e+08	9.52732e+07	1.07824e+08	7.01247e+07	3.2226e+08	3.09829e+08	1.17238e+09	1.38543e+09	2.55781e+09	0.662667	0.903357	0.240891
Class-II aminoacyl-tRNA synthetase family	1.16555e+09	3.09888e+08	3.45798e+08	3.23284e+08	9.38229e+08	9.45719e+08	1.09686e+09	1.20304e+09	6.05548e+08	9.70347e+08	8.49748e+08	6.00729e+08	6.44816e+08	5.99223e+08	5.61406e+08	1.06295e+09	6.32836e+09	5.89476e+09	1.22231e+10	0.843312	0.945022	-0.102398
Class-II fumarase/aspartase family	1.93002e+07	1.29149e+07	2.17381e+07	1.3715e+08	3.74967e+06	2.04483e+07	2.20746e+07	1.33298e+08	3.26273e+07	31509988	5.13184e+07	2.3539e+07	1.48674e+08	5.45594e+07	7.81853e+07	1.66915e+08	3.70674e+08	5.87328e+08	9.58002e+08	0.111903	0.567927	0.664004
Class-II pyridoxal-phosphate-dependent aminotransferase family	2.32015e+08	6.73106e+08	1.21282e+08	1.45982e+08	2.31463e+08	2.08885e+08	2.58693e+08	3.03098e+08	2.30449e+08	2.04896e+08	2.25269e+08	1.61953e+08	1.89974e+08	1.90849e+08	2.11312e+08	2.40838e+08	2.17452e+09	1.65554e+09	3.83006e+09	0.44019	0.791926	-0.393397
Class-III pyridine nucleotide-disulfide oxidoreductase family	2.58718e+08	2.2311e+07	2.61312e+08	5.48751e+06	2.79649e+08	2.8127e+08	3.30201e+08	2.83281e+08	1.83542e+08	2.51211e+08	2.31279e+08	2.62045e+08	2.25148e+08	2.28838e+08	1.08505e+08	2.24208e+08	1.72223e+09	1.71477e+09	3.437e+09	0.377474	0.742799	-0.00625824
Class-III pyridoxal-phosphate-dependent aminotransferase family	1.55154e+08	2.33109e+08	7.77108e+07	1.17694e+08	1.68786e+08	1.75672e+08	1.59317e+08	1.30404e+08	2.53936e+08	1.13744e+08	8.09523e+07	1.51752e+08	1.14324e+08	2.62475e+08	2.82527e+08	1.67126e+08	1.21785e+09	1.42684e+09	2.64468e+09	0.579662	0.855646	0.228486
Class-IV pyridoxal-phosphate-dependent aminotransferase family	1.24016e+08	8.96653e+07	4.05256e+07	7.02508e+07	2.54306e+08	3.64893e+08	1.94247e+08	1.20689e+08	1.48889e+08	1.53588e+08	1.47013e+08	1.02344e+08	8.42078e+07	1.22435e+08	6.54965e+07	1.24684e+08	1.25859e+09	9.48656e+08	2.20725e+09	0.698753	0.922654	-0.407851
Class-V pyridoxal-phosphate-dependent aminotransferase family	5.41112e+08	4.01334e+08	3.58344e+08	1.21067e+08	7.56295e+08	7.4883e+08	8.27998e+08	1.28443e+09	5.95634e+08	9.8239e+08	4.95622e+08	6.9412e+08	4.29743e+08	5.25415e+08	3.41127e+08	7.02094e+08	5.03941e+09	4.76614e+09	9.80556e+09	0.775389	0.923888	-0.0804331
Claudin family	6.17688e+07	1.87503e+08	4.98908e+07	969339	1.14443e+08	1.54635e+08	1.21338e+08	1.69198e+08	4.70749e+07	1.52598e+08	8.28358e+07	2.43146e+08	7.98867e+07	1.79504e+08	1.85335e+07	1.03822e+08	8.59746e+08	9.074e+08	1.76715e+09	0.593172	0.86997	0.077827
CLCR family	2.94235e+09	9.5023e+09	1.97158e+09	2.9288e+09	1.74815e+09	3.01381e+09	1.4253e+09	8.46617e+08	1.65711e+09	1400633586	1.3741e+09	2.02026e+09	1.85819e+09	9.61494e+08	4.14471e+09	2.04017e+09	2.43789e+10	1.54567e+10	3.98356e+10	0.330731	0.728092	-0.657404
ClpA/ClpB family	3.32138e+08	2.8646e+08	5.58482e+08	7.39128e+08	2.99927e+08	6.28292e+08	3.73788e+08	3.7464e+08	2.3986e+08	3.93998e+08	5.42365e+08	3.06105e+08	4.54062e+08	3.44964e+08	1.23239e+09	8.08574e+08	3.59286e+09	4.32231e+09	7.91517e+09	0.644658	0.893363	0.266673
ClpX chaperone family	3.48275e+07	1.65469e+08	3.16031e+07	2.0361e+08	4.83569e+07	4.01869e+07	6.44337e+07	3.86372e+07	4.5649e+07	5.0533e+07	5.84584e+07	4.65701e+07	5.8361e+07	4.73795e+07	3.00407e+07	7.80815e+07	6.27125e+08	4.15073e+08	1.0422e+09	0.507463	0.823456	-0.595377
CMP-NeuNAc synthase family	1.15433e+06			2.29005e+06				1.59243e+06	954191						7.7708e+06		5.03681e+06	8.725e+06	1.37618e+07	too many MVs	too many MVs	too many MVs
CNF-like-inhibitor family	3.59214e+07	5.38839e+08	4.67978e+08	3.33645e+07	1.92642e+07	1.21928e+07	6.38767e+06	4.29893e+06	5.37498e+08	19057248	1.57613e+07		2.61657e+06	1.59066e+07	2.60984e+09	4.7911e+07	1.11825e+09	3.2486e+09	4.36684e+09	0.594735	0.87053	1.53857
CoaE family	8.64523e+06									3.4537e+06			4.51263e+06				8.64523e+06	7.96633e+06	1.66116e+07	too many MVs	too many MVs	too many MVs
CoA-transferase III family	8.87423e+08	1.97908e+08	5.86869e+08	2.6506e+09	8.39796e+08	1.0647e+09	8.89991e+08	1.08953e+09	5.3683e+08	1.09832e+09	1.60884e+09	1.10384e+09	1.66788e+09	3.88218e+08	2.84217e+08	2.72271e+09	8.20682e+09	9.41087e+09	1.76177e+10	0.796268	0.929849	0.197505
CobB/CobQ family	8.6683e+06				2.92349e+06		4.24945e+06	5.08933e+06	2.10466e+07		5.91288e+06	1.10596e+07	4.33708e+06		1.45053e+07	8.27627e+06	2.09306e+07	6.51377e+07	8.60683e+07	0.247467	0.662217	1.63751
CodY family		1.55301e+06			1.20944e+06	981572							197898	133632			3.74403e+06	331531	4.07556e+06	too many MVs	too many MVs	too many MVs
Colipase family	1.88347e+08	1.0582e+09	1.13e+09	2.39643e+08	7.88706e+08	6.29375e+08	3.4646e+08	2.7937e+08	1.49214e+09	4.18602e+08	2.90338e+08	3.97016e+08	2.16277e+08	4.95365e+08	2.85095e+08	4.70045e+08	4.6601e+09	4.06488e+09	8.72498e+09	0.726485	0.924801	-0.197146
ComF family	1.83994e+08	7.37618e+07	8.06562e+07	4.42969e+07	2.33179e+07	2.54659e+07	1.48838e+07	5.58789e+07	6.59778e+08	9.99278e+06	3.49764e+07	1.68998e+09	6.6092e+07	2.90923e+07	5.12531e+07	1.51242e+08	5.02256e+08	2.69241e+09	3.19466e+09	0.32	0.719324	2.42238
Complex I 23 kDa subunit family	2.37481e+06		3.59884e+06			2.88462e+06	5.37619e+06	3.31993e+06		6345057	1.50058e+06	1.19817e+06	1.58771e+06	929664	1.05033e+06	2.23203e+06	1.75544e+07	1.48435e+07	3.23979e+07	0.451934	0.794269	-0.241876
Complex I 24 kDa subunit family	9.17093e+06	1.69197e+07		3.96618e+07	2.45333e+07	1.11275e+08	9.07948e+06	2.30216e+07	1.11149e+08	3.77649e+07	6.43102e+07	1.30253e+07	4.48692e+07	1.7849e+07	3.81462e+07	4.20559e+07	2.33662e+08	3.6917e+08	6.02832e+08	0.19442	0.588097	0.659844
Complex I 30 kDa subunit family	4.22341e+07	1.53368e+07	2.33652e+07	5.54095e+07	8.54196e+07	9.50272e+07	6.46686e+07	7.61583e+07	6.79071e+07	7.10986e+07	1.26131e+08	2.46191e+07	2.55112e+07	2.69083e+07	1.01844e+08	1.03968e+08	4.57619e+08	5.47986e+08	1.00561e+09	0.666563	0.903314	0.259988
Complex I 51 kDa subunit family	6.50976e+07	8.34472e+07	1.53801e+07	4.47515e+07	6.23938e+07	2.65894e+08	1.98905e+07	2.56335e+07	2.32657e+08	1.12752e+08	8.79617e+07	4.09957e+07	9.35561e+07	6.05159e+07	2.76175e+07	7.78057e+07	5.82489e+08	7.33862e+08	1.31635e+09	0.275997	0.692831	0.333275
Complex I 75 kDa subunit family		7.73896e+06	6.53528e+06	3.70965e+06	1.34489e+07				3.67282e+06	1.85163e+06	1.67022e+06	1.30546e+07			2.61688e+07		3.14328e+07	4.6418e+07	7.78508e+07	too many MVs	too many MVs	too many MVs
Complex I NDUFB10 subunit family	8.54515e+06		5.2226e+06			3.96455e+06		6.41431e+06		5.66861e+06	1.16005e+06		1.44035e+07		8.64134e+07		2.41466e+07	1.07646e+08	1.31792e+08	too many MVs	too many MVs	too many MVs
CotE family		2.32898e+07		1.88476e+06					1.8158e+06			587474				570698	2.51745e+07	2.97397e+06	2.81485e+07	too many MVs	too many MVs	too many MVs
CRWN family	3.37151e+08	5.22258e+06	5.26318e+06	1.71412e+07	5.66124e+06	8.80871e+06	3.56027e+07	4.59166e+06	1.0962e+08	1.42907e+06	2.35461e+07	4.86825e+06	1.00389e+07	3.99411e+06	1.31392e+07	2.57769e+07	4.19442e+08	1.92413e+08	6.11855e+08	0.771101	0.927492	-1.12424
CTL (choline transporter-like) family	3.58619e+07	1.55389e+06	1.38631e+07	1.98463e+07	2.9543e+07	2.83792e+07	3.24677e+07	1.12422e+07	5.25739e+07	3.53631e+07	1.93786e+07	3.59344e+06	1.69359e+07	3.07295e+06	7.62332e+07	3.11955e+07	1.72757e+08	2.38346e+08	4.11104e+08	0.785742	0.928215	0.464295
Cu-Zn superoxide dismutase family	3.90611e+06	3.60002e+07	9.51728e+06	3.05958e+07	2.81347e+06	1.45281e+07	3.55131e+06	1.50487e+07	5.5421e+07	7.6991e+06	9.99554e+06	906200	6.37157e+06	9.23053e+06	2.57906e+08	2.29485e+06	1.15961e+08	3.49825e+08	4.65786e+08	0.943951	0.972899	1.59293
Cyclodeaminase/cyclohydrolase family	2.50178e+07	3.3668e+07	1.31446e+07	2.51733e+07	6.76953e+07	9.86813e+07	5.44497e+07	1.21407e+08	1.13368e+08	2.53081e+07	7.48538e+07	3.0153e+07	1.51783e+07	2.91452e+07	7.15458e+07	3.39185e+07	4.39237e+08	3.93471e+08	8.32707e+08	0.845493	0.945742	-0.15874
Cyclophilin-type PPIase family	5.94823e+07	1.53998e+07	4.61091e+07	1.78278e+07	6.87515e+07	7.43957e+07	7.23283e+07	1.02126e+08	3.80481e+06	6.92139e+07	5.84729e+07	2.88007e+07	5.52525e+07	3.84053e+07	4.04558e+07	7.13339e+07	4.56421e+08	3.6574e+08	8.22161e+08	0.494496	0.814063	-0.319541
Cystatin family		1.72017e+06			2.85667e+06		1.70472e+06		1.32796e+06	1.42257e+06		1.47117e+06		5.59092e+06			6.28157e+06	9.81262e+06	1.60942e+07	too many MVs	too many MVs	too many MVs
Cysteine synthase/cystathionine beta-synthase family	3.07207e+07	4.31684e+07	1.93194e+07	7.94015e+08	4.92885e+07	7.8429e+07	4.04082e+07	1.90592e+07	6.46126e+07	4.57568e+07	6.66032e+07	4.11081e+07	3.35106e+07	4.73959e+07	1.92473e+07	7.11955e+07	1.07441e+09	3.8943e+08	1.46384e+09	0.735989	0.922048	-1.46409
Cytochrome b family	5.3765e+06	4.68861e+06		1.15334e+06	8.35303e+06	1.21624e+07	1.05166e+07	9.45573e+06	4.25342e+06	1.19037e+07	9.98297e+06	1.39716e+07	3.62743e+06	9.21769e+06	3.88894e+06	5.26566e+06	5.17063e+07	6.21114e+07	1.13818e+08	0.302893	0.698643	0.264482
Cytochrome b5 family		1.71792e+06	5.19504e+06	2.178e+06			1.34067e+06		1.09529e+06	3.55122e+06	1.4625e+06	2.28753e+06	5.02105e+06	3.92096e+06	2.65323e+07		1.04316e+07	4.38708e+07	5.43024e+07	0.0906167	0.523087	2.07145
Cytochrome c family	3.39729e+07	9.19928e+07	2.08593e+07	3.35065e+06	2.79369e+07	2.72952e+07	1.89997e+07	1.76543e+07	3.35904e+07	3.17532e+07	1.42578e+07	2.38939e+07	4.4108e+07	9.07021e+06	3.82391e+08	1.3661e+07	2.42062e+08	5.52725e+08	7.94787e+08	0.541963	0.83737	1.19116
Cytochrome c oxidase IV family	4.42145e+07	4.97896e+07	4.7577e+07	1.05051e+08	4.6253e+07	6.04053e+07	6.12468e+07	4.61338e+07	2.43721e+07	3.79237e+07	4.49104e+07	4.40043e+07	3.52189e+07	4.11414e+07	1.04667e+08	2.96228e+07	4.60671e+08	3.6186e+08	8.22531e+08	0.12935	0.569008	-0.348297
Cytochrome c oxidase subunit 2 family	1.33972e+07			1.41862e+07	1.16182e+07	1.69726e+07		1.76181e+07	1.13655e+07	18041242	1.47572e+07	1.30205e+07	2.29e+07	9.46608e+06	6.77294e+07	2.15443e+07	7.37922e+07	1.78824e+08	2.52616e+08	0.0478437	0.423245	1.27691
Cytochrome c oxidase subunit 5A family	1.77107e+07		4.88988e+07		1.27036e+07	3.53386e+07	1.03954e+07	1.5612e+07		8701126	2.79909e+07	1.968e+07	2.81855e+07	5.80704e+08	2.95297e+08	4.01872e+07	1.40659e+08	1.00075e+09	1.1414e+09	0.348555	0.740152	2.83073
Cytochrome c oxidase subunit 6B family		8.31062e+06			2.12288e+06			429913	904132					2.35952e+06	2.5025e+07	1.5172e+06	1.08634e+07	2.98059e+07	4.06693e+07	too many MVs	too many MVs	too many MVs
Cytochrome c oxidase subunit 6c family	3.86263e+06	6.46153e+06	1.3621e+06				9.82075e+06	5.31267e+06	770780	12655767	5.4864e+06		3.37604e+06	7.67735e+06		7.653e+06	2.68197e+07	3.76193e+07	6.4439e+07	0.612524	0.878569	0.488059
Cytochrome c oxidase VIIa family	2.46338e+07	2.88579e+07	2.57873e+07	1.91984e+07	2.55882e+07	2.20005e+07	2.28465e+07	2.14618e+07	1.75298e+07	28423230	1.68969e+07	3.84566e+07	1.37115e+07	4.14835e+07	1.68111e+07	5.90316e+06	1.90374e+08	1.79216e+08	3.6959e+08	0.373589	0.752478	-0.0871376
Cytochrome c oxidase VIIc family	1.16989e+06		2.55753e+06		2.24305e+06	3.38143e+06	2.81228e+06	1.2707e+06	1.07525e+06	2628397					5.63514e+06		1.34349e+07	9.33879e+06	2.27737e+07	0.168252	0.562	-0.5243
Cytochrome c-552 family	9.55646e+06	4.95828e+06			8.13673e+06	6.29381e+06	2.72953e+06			4.28207e+06			3.17117e+06				3.16748e+07	7.45324e+06	3.9128e+07	too many MVs	too many MVs	too many MVs
D-alanine--D-alanine ligase family	1.09434e+07	3.41983e+06	9.25796e+06	1.52863e+06	3.28201e+06	3.4448e+06	4.45055e+06	8.32693e+06	4.03003e+07	1.50793e+07	1.82244e+07	1.10752e+07	1.56055e+07	3.06444e+07	7.41225e+07	5.50118e+06	4.46541e+07	2.10553e+08	2.55207e+08	0.0015393	0.0566667	2.23711
DapA family	1.3454e+08	5.57769e+07	4.21787e+08	3.34228e+08	1.40701e+08	1.22899e+08	3.03121e+08	5.31521e+08	2.45214e+08	1.5324e+08	6.82325e+08	3.31355e+08	1.97373e+08	1.66016e+08	1.19901e+08	6.61137e+08	2.04457e+09	2.55656e+09	4.60113e+09	0.491747	0.815327	0.322404
DapB family	2.45421e+07	1.842e+07	2.25221e+07	1.52788e+07	2.96042e+07	7.17657e+06	2.84367e+07	2.83438e+07	5.03128e+07	8.01993e+06	1.59478e+07	3.04658e+07	9.15066e+06	1.72177e+07	2.23749e+07	9.59004e+06	1.74324e+08	1.6308e+08	3.37404e+08	0.547579	0.83722	-0.0961923
DDOST 48 kDa subunit family		1.03076e+07	2.7562e+06	1.19268e+07		2.36914e+06											2.73597e+07		2.73597e+07	too many MVs	too many MVs	too many MVs
DEAD box helicase family	3.76835e+07	5.10519e+07	2.85918e+07	1.49709e+08	3.92864e+07	4.7502e+07	4.65212e+07	2.91212e+07	1.9266e+07	2.89967e+07	4.3368e+07	3.72959e+07	4.77088e+07	3.8999e+07	1.30664e+07	4.9647e+07	4.29467e+08	2.78348e+08	7.07815e+08	0.161392	0.573412	-0.625644
DEFL family		2.84713e+08	2.02001e+07				5.02966e+06	3.10518e+06	1.5572e+07			3.01383e+06		5.57523e+06	5.95053e+06	3.53058e+06	3.13048e+08	3.36422e+07	3.4669e+08	too many MVs	too many MVs	too many MVs
DegT/DnrJ/EryC1 family	1.02852e+06		743927		6.1106e+06	6.87077e+06	5.40514e+06	1.05021e+07		2.8567e+06		124678	459319		3.04702e+06		3.0661e+07	6.48772e+06	3.71488e+07	0.160344	0.572402	-2.23922
DeoC/FbaB aldolase family	1.46695e+08	1.86952e+08	2.61186e+07	7.60037e+07	5.4618e+08	6.06428e+08	1.5871e+08	1.62053e+08	3.04155e+08	242373060	4.05021e+07	4.70081e+07	1.39525e+08	1.21204e+07	9.61604e+07	4.80052e+07	1.90914e+09	9.29849e+08	2.83899e+09	0.16688	0.565944	-1.03785
Desulfoferrodoxin family	2.72193e+07	1.19899e+07	9.91428e+06	3.72126e+07	2.42769e+07	1.73444e+07	8.08356e+07	8.57271e+07	2.93823e+07	1.3935e+08	2.65012e+07	5.65581e+06	2.09302e+07	4.07113e+07	2.23823e+07	2.53219e+07	2.9452e+08	3.10235e+08	6.04755e+08	0.960425	0.980175	0.0749941
DHPS family						1.08439e+07	1.75743e+06		2.34257e+06	2.28645e+06	3.22827e+06	1.37607e+06				3.83192e+06	1.26013e+07	1.30653e+07	2.56666e+07	too many MVs	too many MVs	too many MVs
Diaminopimelate dehydrogenase family	1.49403e+08	2.07053e+07	1.55994e+08	1.03743e+08	2.4441e+08	3.09273e+08	2.50301e+08	2.53363e+08	1.02136e+08	2.38344e+08	2.81603e+08	9.4387e+07	1.23408e+08	1.20899e+08	6.92179e+07	3.11957e+08	1.48719e+09	1.34195e+09	2.82914e+09	0.962422	0.977982	-0.148259
Dihydroorotate dehydrogenase family	1.64085e+06			3.57416e+07							984650						3.73824e+07	984650	3.83671e+07	too many MVs	too many MVs	too many MVs
Dihydropyrimidine dehydrogenase family	8.67718e+06			1.49906e+07	4.07749e+06									6.93706e+06	1.24282e+07		2.77452e+07	1.93653e+07	4.71105e+07	too many MVs	too many MVs	too many MVs
Diol/glycerol dehydratase large subunit family	5.94077e+07	3.38618e+07	1.44561e+08	4.51545e+07	1.02384e+08	3.9975e+07	6.17558e+07	4.86997e+07	1.08082e+08	45134487	9.23937e+07	9.06364e+07	5.98128e+07	1.48551e+08	3.00135e+07	1.43009e+08	5.358e+08	7.17633e+08	1.25343e+09	0.301082	0.699014	0.421547
Diol/glycerol dehydratase medium subunit family	8.31307e+06	1.01817e+07	8.21452e+06	9.32149e+06	1.61677e+07	6.63866e+06	1.70402e+07	5.97932e+06	2.40837e+07	6543735	1.29286e+07	1.96154e+07	1.45306e+07	3.99205e+07	1.44043e+07	1.7648e+07	8.18566e+07	1.49675e+08	2.31532e+08	0.0296514	0.375294	0.870597
Diol/glycerol dehydratase small subunit family	1.39451e+08	2.90663e+08	5.889e+07	1.86629e+08	8.85903e+07	1.81275e+07	9.55456e+07	3.80823e+07	1.87496e+08	5.10426e+07	1.29879e+08	1.1346e+08	1.33732e+08	1.54519e+08	2.05318e+08	1.27052e+08	9.1598e+08	1.1025e+09	2.01848e+09	0.246938	0.663481	0.267388
D-isomer specific 2-hydroxyacid dehydrogenase family	2.71359e+08	1.52688e+08	1.25392e+08	2.741e+08	2.38495e+08	1.93544e+08	2.48486e+08	3.22429e+08	4.87454e+08	3.38265e+08	2.71809e+08	2.56647e+08	2.62129e+08	2.75721e+08	1.94496e+08	3.17598e+08	1.82649e+09	2.40412e+09	4.23061e+09	0.0741419	0.47415	0.39643
Disproportionating enzyme family	8.74298e+06		1.27888e+06	1.63084e+06	8.66145e+06	1.14728e+07	1.19102e+07	2.0891e+07	4.10798e+06	1.79425e+07	1.00423e+07	8.0396e+06	1.01824e+07	3.09675e+06	971638	1.15032e+07	6.45882e+07	6.58865e+07	1.30475e+08	0.400925	0.753811	0.0287092
DivIVA family	1.00465e+07	5.18585e+06	7.17084e+06		1.33408e+06				3.61782e+06		3.38353e+06	2.23411e+06	1.07984e+07	1.0768e+07	3.55597e+07	5.33763e+06	2.37372e+07	7.16993e+07	9.54365e+07	0.099204	0.543354	1.59448
DMBT1 family	7.5217e+08	2.06937e+09	1.39648e+09	5.92068e+08	1.65569e+09	1.43376e+09	1.06649e+09	1.27857e+09	8.04214e+08	1.58777e+09	3.38689e+08	1.45431e+09	4.3278e+08	9.28766e+08	7.04016e+08	5.23766e+08	1.02446e+10	6.77431e+09	1.70189e+10	0.0709705	0.480693	-0.596718
DMRL synthase family	9.98905e+07	7.31686e+07	6.68112e+07	9.43838e+07	7.96414e+07	2.22623e+08	9.35241e+07	1.65579e+08	9.92985e+07	183960548	1.86883e+08	4.67008e+07	1.56648e+08	6.32358e+07	1.85828e+08	2.09467e+08	8.95622e+08	1.13202e+09	2.02764e+09	0.441259	0.791788	0.337938
DNA polymerase type-C family	5.27259e+07		2.52434e+06	4.39278e+07	2.87268e+07	2.44259e+07	3.84006e+07	4.8163e+07	1.21944e+07	6.54213e+07	6.11499e+07	1.82248e+07	4.05376e+07	958582	1.58784e+07	6.84146e+07	2.38894e+08	2.8278e+08	5.21674e+08	0.475908	0.805736	0.243297
DNA repair enzymes AP/ExoA family	2.18436e+06		1.79374e+06	1.37192e+06		2.05889e+06	3.60582e+06	2.84721e+06	4.68907e+06	2.63516e+07	3.20527e+06	1.11414e+07	7.81021e+06		747755		1.38619e+07	5.39453e+07	6.78072e+07	0.706489	0.922175	1.95975
DnaJ family						3.25394e+06		3.75276e+06		1.27425e+06	2.48066e+06		1.18151e+06	3.86018e+06		3.19948e+06	7.00671e+06	1.19961e+07	1.90028e+07	too many MVs	too many MVs	too many MVs
Dps family	4.49157e+07	5.13652e+08		1.73724e+07	1.33048e+07	6.28558e+06	6.22285e+06	1.58752e+07	9.32108e+07	1.02975e+08	8.82681e+07	2.42461e+08	1.01532e+08	1.60052e+08	9.84411e+07	8.39729e+07	6.17628e+08	9.70913e+08	1.58854e+09	0.0477051	0.429692	0.652596
DsrC/TusE family	7.25633e+06		4.35526e+06		1.00329e+07	6.94566e+06	3.63645e+06	5.23414e+06	2.97163e+06	5.30235e+06	1.09501e+07	1.30513e+06		1.47744e+06	1.22282e+07	9.89007e+06	3.74608e+07	4.41249e+07	8.15856e+07	0.64922	0.895767	0.236165
DTDP-4-dehydrorhamnose 3			7.41477e+06					1.33809e+07			4.61938e+06	2.29464e+06	2.6186e+06	4.87859e+06		4.33806e+06	2.07956e+07	1.87493e+07	3.95449e+07	too many MVs	too many MVs	too many MVs
DXR family					3.95841e+06	5.65359e+06	6.90955e+06	963399	3.94768e+06	7386657		1.17881e+06					1.74849e+07	1.25131e+07	2.99981e+07	too many MVs	too many MVs	too many MVs
EamA transporter family			1.8751e+06		3.06685e+06				8.90743e+06		4.68679e+07	3.60403e+06	1.91776e+06	3.76978e+06	6.55037e+06	2.67751e+07	4.94195e+06	9.83923e+07	1.03334e+08	0.0041338	0.13	4.31318
EF-1-beta/EF-1-delta family													1.7307e+06		8.79729e+06			1.0528e+07	1.0528e+07	too many MVs	too many MVs	too many MVs
EF-Ts family	4.50091e+08	2.38446e+08	2.23115e+08	4.32917e+08	4.34033e+08	5.26077e+08	4.33733e+08	3.28902e+08	6.8312e+08	3.67188e+08	5.68143e+08	1.76664e+08	3.08867e+08	4.0969e+08	1.02959e+09	4.95168e+08	3.06731e+09	4.03843e+09	7.10574e+09	0.385393	0.737575	0.396817
Elongation factor P family	1.98603e+07		1.83565e+06	1.62397e+06	2.45699e+07	3.01137e+07	1.03348e+07	7.40498e+06	2.12501e+07	7.83688e+06	2.8497e+07	3.09812e+07	1.92934e+07	1.88015e+07	2.17037e+07	4.31597e+07	9.57433e+07	1.91523e+08	2.87267e+08	0.10163	0.542824	1.00022
Enolase family	4.47113e+09	4.82305e+09	3.94394e+09	6.27279e+09	3.01534e+09	2.9621e+09	3.80559e+09	5.21177e+09	7.22232e+09	4.44354e+09	5.19065e+09	4.11146e+09	5.36305e+09	3.68412e+09	8.25277e+09	5.97328e+09	3.45057e+10	4.42412e+10	7.87469e+10	0.0903517	0.526945	0.358555
Enoyl-CoA hydratase/isomerase family	1.31484e+08	3.3872e+08	1.02555e+08	7.60919e+07	1.28188e+08	7.33485e+07	1.7356e+08	1.15628e+08	4.13725e+08	8.5756e+07	9.0294e+07	1.45112e+08	8.06906e+07	2.79623e+08	2.30401e+08	8.63387e+07	1.13958e+09	1.41194e+09	2.55151e+09	0.619139	0.883351	0.30918
EPCAM family	2.27884e+07	3.15072e+07	3.14922e+07	1.5467e+07	2.21054e+07	4.92715e+07	3.47465e+07	3.29572e+07	2.20167e+07	2.84488e+07	1.44715e+07	1.75509e+07	3.63351e+07	7.61464e+06	3.94527e+08	3.7905e+07	2.40335e+08	5.58869e+08	7.99205e+08	0.906678	0.956263	1.21743
EPS8 family	4.13316e+07	8.7203e+06	2.34731e+07	3.05903e+07	2.73739e+07	4.45749e+07	2.78639e+07	2.47985e+07	7.42228e+07	3.55346e+07	3.44209e+07	1.6235e+07	3.35752e+07	3.92021e+07	4.40394e+07	2.78337e+07	2.28726e+08	3.05064e+08	5.3379e+08	0.219438	0.617156	0.415475
EPSP synthase family														2.1348e+06				2.1348e+06	2.1348e+06	too many MVs	too many MVs	too many MVs
ETF alpha-subunit/FixB family	9.19717e+08	1.08077e+09	4.94249e+08	5.4675e+08	9.61228e+08	8.96769e+08	8.89985e+08	5.98394e+08	1.98063e+09	6.22222e+08	5.69491e+08	7.86177e+08	6.85959e+08	1.04488e+09	1.98738e+09	8.83212e+08	6.38786e+09	8.55995e+09	1.49478e+10	0.304419	0.698028	0.422268
ETF beta-subunit/FixA family	8.50022e+08	1.02759e+09	4.20901e+08	3.44381e+08	6.00306e+08	6.53764e+08	7.02222e+08	5.60811e+08	1.46612e+09	424629363	5.01874e+08	6.90436e+08	5.30064e+08	1.16919e+09	1.14372e+09	6.28177e+08	5.16e+09	6.55422e+09	1.17142e+10	0.347765	0.741054	0.345052
ETF-QO/FixC family		3.75434e+06	600984					1.47046e+06	4.26485e+06		1.91998e+06			7.66861e+06			5.82578e+06	1.38534e+07	1.96792e+07	too many MVs	too many MVs	too many MVs
Etk/wzc family	1.30462e+06		877138		3.46888e+06	1.03024e+06	2.79468e+06	1.55164e+06	2.49364e+06	5140407	1.04171e+06	3.99673e+06	1.18459e+06	931119	2.27847e+06		1.10272e+07	1.70667e+07	2.80939e+07	0.480758	0.801926	0.629745
Eukaryotic ATPase B chain family	2.87391e+06			9.57356e+06		2.62956e+06		823269		1.46426e+06		1.02542e+06	5.60034e+06	2.46148e+06	1.51726e+07		1.59003e+07	2.57242e+07	4.16244e+07	too many MVs	too many MVs	too many MVs
Eukaryotic ATPase subunit F6 family	2.12535e+06												893274		2.30754e+07	1.27923e+06	2.12535e+06	2.52479e+07	2.73732e+07	too many MVs	too many MVs	too many MVs
Eukaryotic GSH synthase family	7.27873e+06	9.34844e+06	7.83305e+06		6.56429e+06		1.11585e+07	7.99275e+06	1.88749e+07	1.18678e+06	5.17767e+06	5.74573e+06	5.1455e+06	1.13807e+07	7.10206e+07	8.2838e+06	5.01757e+07	1.26816e+08	1.76991e+08	0.164703	0.569646	1.33753
Eukaryotic mitochondrial porin family	6.02554e+08	8.11118e+08	3.91357e+08	3.5831e+08	4.95859e+08	4.95255e+08	4.19488e+08	5.39085e+08	5.59956e+08	477031622	4.7163e+08	3.74137e+08	4.27209e+08	1.07638e+09	1.05286e+09	4.76895e+08	4.11303e+09	4.9161e+09	9.02912e+09	0.452516	0.793292	0.257312
Eukaryotic ribosomal protein eL15 family							2.23313e+06		3.68743e+06			5.8841e+06		5.11364e+06		1.41614e+06	2.23313e+06	1.61013e+07	1.83344e+07	too many MVs	too many MVs	too many MVs
Eukaryotic ribosomal protein eL20 family																				too many MVs	too many MVs	too many MVs
Eukaryotic ribosomal protein eL8 family		7.92106e+06											4.5544e+06				7.92106e+06	4.5544e+06	1.24755e+07	too many MVs	too many MVs	too many MVs
Eukaryotic ribosomal protein eS28 family			920426	1.20963e+07					910593						2.52734e+06		1.30168e+07	3.43793e+06	1.64547e+07	too many MVs	too many MVs	too many MVs
Eukaryotic ribosomal protein eS4 family	1.6302e+06				2.09949e+06	5.916e+06	4.32542e+06	2.65745e+06	1.35658e+06		2.86654e+06	4.27882e+06	5.0672e+06	2.59573e+06		2.33473e+06	1.66286e+07	1.84996e+07	3.51282e+07	0.634178	0.88699	0.153761
Eukaryotic ribosomal protein P1/P2 family	2.55998e+07	2.33661e+07	2.3803e+07	1.44316e+07	1.67499e+07	7.40242e+06	8.10999e+06	8.73367e+06	7.5238e+06	1.19193e+07	3.752e+07	2.98942e+07	3.88981e+07	7.87626e+06	2.37766e+08	3.00409e+07	1.28197e+08	4.01439e+08	5.29636e+08	0.190548	0.58598	1.64676
EutC family	6.98867e+06				3.92754e+06	2.01934e+06		1.48479e+06	5.32884e+06	4.94379e+06	5.16089e+06	4.22299e+06		2.99807e+06	4.92617e+06	5.53049e+06	1.44203e+07	3.31112e+07	4.75316e+07	0.0869518	0.514427	1.19876
EutL/PduB family	1.8486e+08	9.04613e+07	6.38413e+07	2.89129e+07	7.97437e+07	4.36496e+07	9.55324e+07	4.82936e+07	2.17537e+08	3.23552e+07	8.20173e+07	1.36157e+08	9.35666e+07	1.55819e+08	4.7129e+07	8.70433e+07	6.35295e+08	8.51623e+08	1.48692e+09	0.362527	0.748331	0.422785
ExbB/TolQ family	4.07112e+08	1.62759e+08	1.99536e+08	1.29716e+08	2.13439e+08	2.15061e+08	5.71429e+08	8.66391e+08	2.83816e+08	1.03257e+09	1.67735e+08	1.73278e+08	3.27409e+08	4.01977e+08	9.06753e+07	9.32126e+07	2.76544e+09	2.57068e+09	5.33612e+09	0.640089	0.891911	-0.105362
FabD family	1.1047e+08	6.24755e+07	2.80217e+07	1.42622e+08	8.41858e+07	1.60698e+08	1.05659e+08	1.6708e+08	2.06809e+08	1.07172e+08	2.23192e+08	1.23271e+08	8.95601e+07	9.33682e+07	2.38715e+08	2.0945e+08	8.61212e+08	1.29154e+09	2.15275e+09	0.0973786	0.548583	0.584645
F-actin-capping protein alpha subunit family		4.23838e+06													2.76004e+07		4.23838e+06	2.76004e+07	3.18387e+07	too many MVs	too many MVs	too many MVs
F-actin-capping protein beta subunit family	4.17526e+06	9.59154e+06	5.80358e+06			9.49861e+06	6.84674e+06	7.52015e+06		9260367		6.81788e+06		4.24594e+06			4.34359e+07	2.03242e+07	6.37601e+07	0.144135	0.555477	-1.09539
FAD-binding oxidoreductase/transferase type 4 family	2.22443e+07	3.64353e+07	7.65778e+06	7.9471e+06		1.91321e+07	1.03653e+07	4.60341e+06	4.21255e+07	7.78666e+06	1.92579e+07	4.16502e+07	2.07445e+07	1.49705e+06	2.55207e+07	2.62703e+06	1.08385e+08	1.61209e+08	2.69595e+08	0.38038	0.742231	0.572732
FAD-dependent glycerol-3-phosphate dehydrogenase family	1.70246e+07	1.43276e+07	2.50353e+06	1.29776e+07			2.65123e+06	2.50686e+06	1.71329e+07	2.4019e+06	5.99947e+07	1.45158e+07	8.8147e+06	9.95292e+06	3.57078e+07	1.10197e+06	5.19915e+07	1.49623e+08	2.01614e+08	0.0978742	0.540653	1.52484
FAD-dependent oxidoreductase 2 family	8.49043e+08	3.72469e+08	5.23091e+08	3.75454e+08	1.28126e+09	1.19928e+09	1.40117e+09	1.6982e+09	6.39021e+08	1.27551e+09	7.85291e+08	8.80315e+08	5.90256e+08	7.04172e+08	3.97615e+08	8.94074e+08	7.69996e+09	6.16625e+09	1.38662e+10	0.619776	0.880654	-0.320456
FAM151 family	2.8775e+06		4.05861e+06	9.39945e+06	1.95807e+06		1.63363e+06	1.90572e+06	5.68748e+06	2.16614e+06	8.12131e+06	3.01172e+06	2.96679e+06	2.84464e+06	5.45642e+06	7.03801e+06	2.1833e+07	3.72925e+07	5.91255e+07	0.0967	0.549305	0.772157
FAM3 family	7.5763e+06	8.37272e+06	1.10183e+07	1.32062e+07	2.99365e+06	1.54226e+06	5.5398e+06	4.24166e+06	2.20116e+06	3.57347e+06	4.8675e+06		1.16701e+07		5.07919e+07	1.17306e+06	5.44909e+07	7.42772e+07	1.28768e+08	0.167612	0.562453	0.446848
Fasciclin-like AGP family	7.39609e+06					6.5117e+06	4.79497e+06	2.8282e+06	1.78743e+06		9.84083e+06		5.71884e+06		2.30173e+06		2.1531e+07	1.96488e+07	4.11798e+07	too many MVs	too many MVs	too many MVs
FBPase class 3 family	3.16801e+06				2.64203e+07	3.36973e+07							2.47318e+07	1.76672e+07	1.10714e+07	1.48051e+07	6.32856e+07	6.82755e+07	1.31561e+08	too many MVs	too many MVs	too many MVs
Ferritin family	4.63203e+08	3.43659e+08	2.1993e+08	3.71844e+08	6.77296e+08	4.93874e+08	6.88682e+08	8.93611e+08	4.93844e+08	721225702	3.52129e+08	7.1934e+08	3.89824e+08	6.13804e+08	1.80349e+08	3.37888e+08	4.1521e+09	3.8084e+09	7.9605e+09	0.704752	0.923412	-0.124654
Fetuin family	7.38078e+06	7.86211e+07	1.0664e+07			7.71915e+06	5.38733e+06		2.14438e+07		2.36548e+06	3.0099e+06	1.91497e+06		7.98839e+07		1.09772e+08	1.08618e+08	2.1839e+08	too many MVs	too many MVs	too many MVs
FGAMS family	2.46699e+08	8.47503e+07	1.25621e+08	1.47477e+08	3.15853e+08	2.50145e+08	3.15044e+08	3.66697e+08	1.6179e+08	2.70849e+08	2.32862e+08	1.24213e+08	2.23244e+08	1.57389e+08	1.13675e+08	2.83121e+08	1.85229e+09	1.56714e+09	3.41943e+09	0.619394	0.881859	-0.241169
FGGY kinase family	1.90378e+08	2.93793e+07	5.1656e+07	4.3574e+07	2.45877e+08	2.40249e+08	2.2267e+08	2.442e+08	4.77846e+08	2.33636e+08	2.07748e+08	1.74398e+08	1.08388e+08	3.04157e+08	1.72909e+08	1.90464e+08	1.26798e+09	1.86955e+09	3.13753e+09	0.123399	0.577705	0.560149
Fibrillar collagen family	9.21638e+07	1.66189e+08	4.06088e+08	3.22502e+08	5.82818e+07	2.80171e+07	5.07871e+07	9.11223e+07	6.49234e+07	7.25899e+07	5.73666e+07	4.25316e+08	5.80369e+07	4.70069e+07	4.55734e+07	1.7947e+08	1.21515e+09	9.50283e+08	2.16543e+09	0.611774	0.879447	-0.354703
Filamin family	2.14552e+07	8.73305e+07	1.77034e+07	3.20543e+07	9.76861e+06	9.92623e+06	8.80303e+06	1.32601e+07	1.11854e+07	7.70117e+06	1.94004e+07	1.56675e+07	2.24497e+07	8.17325e+06	2.01502e+08	2.38748e+07	2.00301e+08	3.09954e+08	5.10256e+08	0.860801	0.944728	0.629864
FKBP-type PPIase family	7.33381e+08	2.33298e+08	6.37333e+08	8.01077e+08	5.67725e+08	7.22692e+08	6.95867e+08	7.69886e+08	4.37483e+08	6.33531e+08	8.05576e+08	5.17898e+08	7.65936e+08	4.33479e+08	7.81964e+08	9.29651e+08	5.16126e+09	5.30552e+09	1.04668e+10	0.795028	0.933451	0.0397708
Flagella basal body rod proteins family	8.60879e+07	3.87627e+07	2.48889e+07	1.26876e+07	4.95159e+07	1.52742e+07	7.35289e+07	3.49559e+07	7.71351e+07	1.8922e+07	1.73853e+07	7.51432e+07	1.2833e+08	6.46762e+07	4.8274e+07	3.35955e+07	3.35702e+08	4.63461e+08	7.99163e+08	0.380852	0.738966	0.465258
Flavin monoamine oxidase family		7.59645e+06		2.60337e+06					7.1801e+06				1.24503e+06				1.01998e+07	8.42513e+06	1.8625e+07	too many MVs	too many MVs	too many MVs
Flavin oxidoreductase frp family				933470	2.40182e+06			2.54466e+06	3.63058e+06								5.87994e+06	3.63058e+06	9.51053e+06	too many MVs	too many MVs	too many MVs
FldB/FldC dehydratase alpha/beta subunit family	4.50931e+08	4.51265e+08	5.72657e+08	2.00509e+08	4.96337e+08	6.01526e+08	6.91762e+08	5.58187e+08	6.93914e+08	3.30514e+08	4.29357e+08	5.47489e+08	4.58074e+08	6.34591e+08	2.91926e+08	3.71568e+08	4.02317e+09	3.75743e+09	7.78061e+09	0.744287	0.920991	-0.0985863
FliD family		2.47357e+06	6.86825e+06		3.72061e+06			2.86882e+06					1.8997e+07	5.4456e+06	875778	9.23542e+06	1.59312e+07	3.45538e+07	5.0485e+07	too many MVs	too many MVs	too many MVs
FliG family	6.13165e+08		6.56817e+08		4.58061e+08	2.66176e+08	5.18433e+08	3.02716e+08	5.37295e+08	340113056	5.3622e+08	4.89128e+08	6.69043e+08	3.83974e+08	6.94727e+08	2.95173e+08	2.81537e+09	3.94567e+09	6.76104e+09	0.142423	0.551553	0.486947
FliM family	3.09079e+06								5.11628e+06	5.11588e+06			1.19849e+06		1.24213e+07		3.09079e+06	2.3852e+07	2.69428e+07	too many MVs	too many MVs	too many MVs
Formate--tetrahydrofolate ligase family	1.60128e+09	2.41622e+09	1.22159e+09	1.58259e+09	2.81679e+09	4.26332e+09	1.37488e+09	1.32829e+09	4.25824e+09	2.2878e+09	3.51618e+09	1.57176e+09	1.92294e+09	1.86694e+09	1.63621e+09	3.14121e+09	1.6605e+10	2.02013e+10	3.68062e+10	0.28958	0.693007	0.282831
Formiminotransferase family	7.03711e+06		1.69241e+06		6.10087e+06	1.06305e+07		6.50811e+06	1.79037e+07	4.01687e+06	2.48212e+06	5.39143e+06	8.16975e+06	1.21114e+07	1.02218e+07	7.84154e+06	3.1969e+07	6.81387e+07	1.00108e+08	0.0453731	0.427755	1.09161
FPP/GGPP synthase family	7.09919e+06	938369					5.65824e+06	1.53919e+06		2.47088e+06	3.55908e+06		1.81999e+06			2.31754e+06	1.5235e+07	1.01675e+07	2.54025e+07	too many MVs	too many MVs	too many MVs
FrlC family	1.36429e+07	1.96328e+06		1.09126e+07	8.94594e+06	8.69773e+06	6.69175e+06	989523		5649176	6.8076e+06		8.12861e+06	5.1929e+06	1.07769e+07	2.92854e+07	5.18436e+07	6.58406e+07	1.17684e+08	0.725159	0.928209	0.344763
FtsA/MreB family	1.26175e+07	5.42268e+06	5.42618e+07	6.191e+06	4.00805e+07	9.81451e+07	2.37015e+07	4.45644e+07	4.26434e+07	3.28421e+07	1.75634e+07	2.7907e+07	4.88292e+07	5.17898e+07	2.2989e+07	4.44994e+07	2.84984e+08	2.89063e+08	5.74048e+08	0.372735	0.75279	0.0205019
FtsZ family	4.89779e+07	1.2325e+07	4.03221e+07	4.44735e+07	5.92437e+07	8.09387e+07	2.77205e+07	2.78367e+07	4.05846e+07	6.3609e+07	8.30142e+07	3.66797e+07	8.36932e+07	4.77351e+07	4.6261e+07	7.84387e+07	3.41838e+08	4.80016e+08	8.21854e+08	0.0975894	0.544371	0.489758
Galactose-1-phosphate uridylyltransferase type 2 family	4.30193e+06		1.3975e+07		3.22904e+07	4.94778e+07	3.72058e+06	1.18462e+07	1.60822e+07	1.67608e+07	1.29853e+07	5.01281e+06	1.49189e+07	2.21727e+07	1.24431e+07	1.13989e+07	1.15612e+08	1.11775e+08	2.27387e+08	0.15583	0.559641	-0.0486923
Gamma-glutamyltransferase family	8.43311e+07	2.16806e+07	5.95951e+07	2.41841e+08	4.70703e+07	6.62046e+07	6.13754e+07	5.28001e+07	1.00158e+08	8.67085e+07	9.39224e+07	9.81016e+07	8.33683e+07	4.75813e+07	8.57943e+07	9.20137e+07	6.34898e+08	6.87648e+08	1.32255e+09	0.284624	0.692758	0.115143
GARS family	2.05719e+07	1.11761e+07	3.65296e+06	1.2176e+07	2.80389e+07	4.05496e+07	2.51938e+07	1.41173e+07	1.00078e+07	1.73647e+07	1.3542e+07	4.47321e+06	1.23605e+07	5.27035e+06	1.0881e+07	1.55487e+07	1.55477e+08	8.94483e+07	2.44925e+08	0.177706	0.576995	-0.797517
GatB/GatE family	8.39713e+06			1.20037e+07	3.71513e+07		2.22617e+07	4.64226e+07	2.1764e+07	1.51454e+07	1.3146e+07	3.56693e+07	8.46393e+06	1.92694e+07		9.31971e+06	1.26236e+08	1.22778e+08	2.49014e+08	0.329626	0.730405	-0.0400763
GcdB/MmdB/OadB family	1.47565e+06			7.59945e+06	2.54361e+06	2.31049e+06	2.95761e+06	7.03157e+06				1.71734e+07		1.96335e+07			2.39184e+07	3.68069e+07	6.07252e+07	0.112101	0.564108	0.621686
GcvH family	5.63761e+07	2.35332e+06	1.9642e+07	2.81021e+07	3.21541e+07	1.54745e+07	3.66477e+07	3.56484e+07	3.85968e+07	3.31229e+07	1.54279e+07	2.8776e+07	2.81685e+07	1.444e+07	6.55315e+07	9.64777e+06	2.26398e+08	2.33711e+08	4.6011e+08	0.73734	0.919993	0.0458644
GcvP family		915641									2.42837e+06		554655		2.55923e+06		915641	5.54226e+06	6.4579e+06	too many MVs	too many MVs	too many MVs
GcvT family	2.82819e+07	5.57963e+07	1.63398e+07	2.27873e+07	4.14211e+07	1.55844e+07	4.46653e+07	1.51126e+07	4.35013e+07	4.09188e+07	2.37157e+07	2.36975e+07	1.65041e+07	2.96791e+07	2.59707e+07	2.0813e+07	2.39989e+08	2.248e+08	4.64789e+08	0.984673	0.987122	-0.0943199
GDA1/CD39 NTPase family	7.26555e+06				2.09509e+06	4.62428e+06		3.80988e+06	1.3386e+06	4.29398e+06	3.2785e+06	4.16981e+06	5.9719e+06	3.48442e+06		3.98445e+06	1.77948e+07	2.65217e+07	4.43165e+07	0.136188	0.557521	0.575501
GDSL' lipolytic enzyme family				1.12918e+07	1.04884e+07	7.08735e+06	6.07581e+06	2.58519e+06	1.19769e+07	928835		1.01082e+06		2.8932e+06	6.30818e+06	6.31271e+06	3.75285e+07	2.94306e+07	6.69592e+07	0.806952	0.93134	-0.350584
'GDSL' lipolytic enzyme family	5.10112e+06	1.467e+06	1.88146e+07		1.14576e+07	1.74306e+07	2.87649e+06			1.06738e+07	3.22213e+07	1.2668e+07	1.17962e+07	2.60879e+07	3.13685e+06	1.19651e+07	5.71474e+07	1.08549e+08	1.65696e+08	0.38465	0.738341	0.925493
Germin family	1.19932e+07		2.81363e+07	1.01805e+07	1.37523e+07	9.43019e+06	1.73327e+07	9.76596e+06	5.24141e+06	17431860	8.72192e+06	1.2597e+07	9.667e+06	670795	2.34148e+06	8.40888e+06	1.00591e+08	6.50803e+07	1.65672e+08	0.823979	0.937244	-0.628149
Gfo/Idh/MocA family	2.38456e+08	3.48495e+08	1.77028e+08	1.10402e+08	2.77863e+08	3.43831e+08	2.81814e+08	1.55709e+08	4.4969e+08	1.70157e+08	1.20051e+08	2.93223e+08	1.7228e+08	3.43626e+08	3.27392e+08	1.39301e+08	1.9336e+09	2.01572e+09	3.94932e+09	0.971214	0.978496	0.0600088
GHMP kinase family	2.55786e+08	7.67438e+07	1.18495e+08	7.19692e+07	5.89887e+07	6.01292e+07	9.37024e+07	1.05912e+08	3.39957e+08	1.65479e+08	2.30524e+08	1.85352e+08	1.45728e+08	3.1074e+08	5.83592e+08	1.52374e+08	8.41726e+08	2.11375e+09	2.95547e+09	0.00176806	0.0611429	1.32837
GIPC family	3.94975e+06	3.85467e+06	1.2856e+06	8.66502e+06	4.37995e+06	2.81982e+06								1.47044e+06	2.92419e+06		2.49548e+07	4.39463e+06	2.93495e+07	0.036912	0.4114	-2.50334
GlcG family	7.39011e+06		1.05193e+07		9.08766e+06	9.20362e+06	5.00785e+06	5.4003e+06	2.03515e+07	12406297	5.59778e+06	7.69796e+06	4.84317e+06	1.33078e+07	2.88931e+06	1.28477e+07	4.66089e+07	7.99415e+07	1.2655e+08	0.133849	0.574637	0.778236
Globin family	2.39144e+07	3.29485e+07		1.61067e+07	1.4343e+07	1.2981e+07	1.43886e+07	1.44808e+07	1.54721e+07	18938200	2.40407e+07	1.82055e+07	1.96253e+07	1.38599e+07		1.87698e+07	1.29163e+08	1.28911e+08	2.58074e+08	0.982636	0.986354	-0.00281104
Glu/Leu/Phe/Val dehydrogenases family	7.1752e+09	5.53273e+09	4.4485e+09	4.12604e+09	8.62711e+09	8.40256e+09	8.62066e+09	8.45038e+09	1.10739e+10	8.85863e+09	7.30865e+09	7.39458e+09	5.83869e+09	8.63333e+09	4.58155e+09	7.64219e+09	5.53832e+10	6.13315e+10	1.16715e+11	0.457212	0.799753	0.14718
Glucosamine/galactosamine-6-phosphate isomerase family	5.2719e+07	2.40986e+07	6.32386e+07	6.20531e+07	4.27202e+07	5.30617e+07	8.43788e+07	1.03292e+08	6.0782e+07	1.14534e+08	8.5121e+07	2.59525e+07	1.20815e+08	7.41187e+07	5.57167e+07	1.02582e+08	4.85562e+08	6.39622e+08	1.12518e+09	0.290452	0.692727	0.397558
Glucose-1-phosphate thymidylyltransferase family			1.68747e+06	1.50993e+06	4.58054e+06	1.06125e+07	1.6757e+06		5.53035e+06	5874940	1.29004e+07			5.65361e+06		1.31272e+07	2.00661e+07	4.30865e+07	6.31526e+07	too many MVs	too many MVs	too many MVs
Glucose-6-phosphate dehydrogenase family	1.79686e+06			7.04983e+06	1.72461e+06				1.14726e+07	6.06833e+06	2.18387e+06	3.23054e+06	2.6548e+06	3.30571e+07	1.28434e+06		1.05713e+07	5.99516e+07	7.05229e+07	0.029782	0.367429	2.50275
Glutamate synthase family	8.11752e+07	6.982e+07	6.78421e+07	9.15784e+07	1.14881e+08	1.13875e+08	1.10734e+08	1.05894e+08	4.45166e+07	1.52519e+08	1.80744e+08	4.7733e+07	6.26218e+07	8.42224e+07	5.39991e+07	1.67236e+08	7.55801e+08	7.93592e+08	1.54939e+09	0.715104	0.92803	0.0703908
Glutaminase family	1.12161e+06		5.37925e+06	4.57751e+06		7.32177e+06	5.73108e+06	1.37173e+06		5000078	2.8562e+06	1.21913e+06	4.35008e+06		539000	2.40103e+06	2.5503e+07	1.63655e+07	4.18685e+07	0.840647	0.943688	-0.639752
Glutamine synthetase family	4.24872e+08	1.50419e+08	2.78985e+08	1.71184e+08	5.92947e+08	8.14964e+08	6.37154e+08	7.02674e+08	3.17691e+08	7.21263e+08	7.8289e+08	3.27165e+08	3.94297e+08	4.28779e+08	2.919e+08	9.4635e+08	3.7732e+09	4.21034e+09	7.98353e+09	0.539806	0.839598	0.158147
Glutathione peroxidase family	4.83544e+07	1.53365e+07	7.47764e+06	4.02496e+06	3.2654e+07	2.65091e+07	4.35039e+07	2.37199e+07	3.67101e+07	3.4109e+07	4.86117e+07	3.93767e+07	3.64934e+07	2.31042e+07	2.61255e+07	2.65991e+07	2.0158e+08	2.7113e+08	4.7271e+08	0.119628	0.568672	0.427613
Glyceraldehyde-3-phosphate dehydrogenase family	1.52077e+10	1.4129e+10	1.1568e+10	1.49478e+10	1.52124e+10	1.71343e+10	1.73334e+10	1.97485e+10	1.89557e+10	1.80181e+10	1.37843e+10	1.21858e+10	1.12186e+10	1.61367e+10	1.24698e+10	1.45119e+10	1.25281e+11	1.17281e+11	2.42562e+11	0.431244	0.781476	-0.0952008
Glycogen phosphorylase family	6.60206e+08	2.00373e+08	2.78512e+08	2.45191e+08	6.65761e+08	8.05004e+08	8.44477e+08	1.16956e+09	5.23041e+08	8.59452e+08	9.74832e+08	5.13923e+08	7.03554e+08	3.00535e+08	3.68459e+08	1.06614e+09	4.86908e+09	5.30993e+09	1.0179e+10	0.558931	0.844133	0.125044
Glycoside hydrolase 112 family	2.93093e+06				4.94265e+06	5.00001e+06					9.01313e+06						1.28736e+07	9.01313e+06	2.18867e+07	too many MVs	too many MVs	too many MVs
Glycosyl hydrolase 1 family	1.24113e+08	1.9484e+08	1.17891e+08	7.19961e+07	1.37621e+08	1.75842e+08	1.80404e+08	1.91498e+08	2.05909e+08	2.07718e+08	1.22105e+08	2.56753e+08	1.51407e+08	2.1568e+08	7.86467e+07	1.11134e+08	1.19421e+09	1.34935e+09	2.54356e+09	0.600729	0.870063	0.176214
Glycosyl hydrolase 10 (cellulase F) family	1.64805e+08	2.41393e+07	4.75882e+07	1.49861e+08	1.51762e+08	1.45315e+08	1.55438e+08	2.3952e+08	1.16274e+08	1.52817e+08	1.26141e+08	1.22524e+08	1.57418e+08	1.17691e+08	4.86893e+07	1.48858e+08	1.07843e+09	9.90411e+08	2.06884e+09	0.852701	0.947184	-0.122831
Glycosyl hydrolase 105 family								3.61942e+06									3.61942e+06		3.61942e+06	too many MVs	too many MVs	too many MVs
Glycosyl hydrolase 11 (cellulase G) family	1.70495e+08	9.48925e+07	1.17723e+08	2.13014e+08	1.47473e+08	1.55859e+08	7.83869e+07	1.51959e+08	1.13099e+08	2.14093e+08	1.78312e+08	1.06884e+08	2.09006e+08	1.44393e+08	2.20407e+08	1.66886e+08	1.1298e+09	1.35308e+09	2.48288e+09	0.231287	0.63993	0.260174
Glycosyl hydrolase 119 (GH119) family	4.42301e+06			3.85509e+06									1.26299e+06	9.56229e+06			8.2781e+06	1.08253e+07	1.91034e+07	too many MVs	too many MVs	too many MVs
Glycosyl hydrolase 121 family	1.98207e+07	626321	2.39706e+06	6.30555e+06	1.63157e+06	1.26502e+06	6.34734e+06	5.24374e+06	6.38874e+07	3.50598e+07	1.97568e+06	3.37164e+06	1.60305e+07	6.07212e+06	1.52857e+07	1.56711e+07	4.36373e+07	1.57354e+08	2.00991e+08	0.0412693	0.435442	1.85019
Glycosyl hydrolase 13 family	1.97026e+09	5.00302e+09	1.18501e+09	3.22072e+09	2.0614e+09	3.59197e+09	1.72448e+09	1.49923e+09	2.45605e+09	2.71925e+09	3.64566e+09	1.77553e+09	3.24108e+09	2.04935e+09	2.38293e+09	8.38747e+09	2.02561e+10	2.66573e+10	4.69134e+10	0.301765	0.698498	0.396177
Glycosyl hydrolase 130 family	5.49281e+07	4.80221e+07	3.03124e+07	2.00405e+06	8.82597e+07	9.70843e+07	8.05369e+07	2.10583e+08	4.41464e+07	1.13155e+08	1.95906e+07	5.66839e+07	3.7444e+07	7.10386e+07	3.43337e+07	3.4623e+07	6.11731e+08	4.11015e+08	1.02275e+09	0.947468	0.973921	-0.573696
Glycosyl hydrolase 14 family	7.95808e+07	3.79928e+06	1.29841e+06		2.78139e+06			2.48256e+06	5.3966e+06	9.59784e+06	3.485e+06	4.4723e+06	5.55258e+06	1.75992e+07	3.27176e+06		8.99424e+07	4.93753e+07	1.39318e+08	0.25903	0.67579	-0.865108
Glycosyl hydrolase 16 family				1.93676e+06	1.73054e+06	2.65344e+06			3.166e+06	1.76879e+06	3.3194e+06		2.27171e+06	953793	1.62424e+06		6.32074e+06	1.31039e+07	1.94247e+07	0.153011	0.560638	1.05089
Glycosyl hydrolase 17 family	9.71192e+07	1.3421e+07	3.73619e+07	8.72278e+07	6.17528e+07	3.1112e+07	5.21507e+07	5.01354e+07	6.2293e+07	66213777	1.95133e+08	1.0484e+08	7.26624e+07	8.68763e+07	1.26718e+07	8.47327e+07	4.30281e+08	6.85422e+08	1.1157e+09	0.265292	0.683365	0.671704
Glycosyl hydrolase 18 family	3.29535e+06			7.44835e+06	2.77919e+06	2.14439e+06	2.48504e+06	1.7676e+06	1.3065e+06	3021101	4.3423e+06	2.50491e+06	3.59324e+06		1.17571e+06	2.58209e+06	1.99199e+07	1.85259e+07	3.84458e+07	0.631623	0.885176	-0.104629
Glycosyl hydrolase 19 family	8.87399e+07	2.42692e+07	3.76803e+07	9.37128e+07	5.939e+07	5.46383e+07	5.25153e+07	3.63772e+07	4.09931e+07	73019329	7.34348e+07	6.85231e+07	5.4768e+07	4.6259e+07	1.26827e+07	4.33468e+07	4.47323e+08	4.13027e+08	8.6035e+08	0.702021	0.923295	-0.115079
Glycosyl hydrolase 2 family	6.67071e+07	8.45343e+07	2.87022e+07	2.9133e+08	1.24348e+08	1.40088e+08	8.02941e+07	1.30576e+08	1.31629e+08	1.39445e+08	7.00065e+07	2.114e+08	7.13517e+07	2.30415e+08	5.68353e+07	6.96961e+07	9.4658e+08	9.80779e+08	1.92736e+09	0.77345	0.923496	0.0512037
Glycosyl hydrolase 20 family	2.51667e+07	1.002e+07	1.63289e+07	3.9689e+07	1.00475e+07	2.24651e+07	6.51034e+06	2.75643e+07	7.55071e+06	2.95098e+07	4.5998e+06	1.24178e+07	5.08586e+07	1.99888e+07	1.2381e+08	1.71607e+07	1.57792e+08	2.65897e+08	4.23689e+08	0.68541	0.917715	0.752813
Glycosyl hydrolase 22 family						2.39135e+06		1.22633e+06	1.57275e+07			2.34244e+06					3.61768e+06	1.80699e+07	2.16876e+07	too many MVs	too many MVs	too many MVs
Glycosyl hydrolase 25 family	1.90724e+07	3.77177e+07	1.41004e+08	7.0554e+08	1.17156e+07	5.57845e+07	5.78448e+07	1.19435e+08	8.59391e+07	106088385	7.36522e+07	2.60926e+08	1.07359e+08	6.75533e+07	7.22875e+07	6.845e+07	1.14811e+09	8.42256e+08	1.99037e+09	0.45147	0.795709	-0.446931
Glycosyl hydrolase 26 family	3.05386e+07	5.40068e+07	1.12474e+07	7.28377e+07	4.12776e+07	2.53801e+07	7.72969e+07	1.40432e+08	5.24085e+07	1.35228e+08	1.68187e+07	1.06917e+07	2.12135e+07	5.9348e+07	1.44297e+07	1.34661e+07	4.53017e+08	3.23604e+08	7.76621e+08	0.266678	0.685059	-0.485325
Glycosyl hydrolase 27 family	724352	2.04836e+07	1.0584e+06	1.25714e+07	7.53246e+06	8.64425e+06			3.13741e+06		4.15586e+06	1.52612e+06	3.95487e+06	1.33274e+06	3.85706e+06		5.10145e+07	1.79641e+07	6.89786e+07	0.812339	0.933464	-1.50538
Glycosyl hydrolase 28 family	5.33834e+06	5.42557e+06	7.43536e+06		5.65355e+06	6.18095e+06	1.49724e+07	1.68702e+07		10585668	6.02672e+06	5.83112e+06	8.52851e+06	5.5019e+06		7.67342e+06	6.18763e+07	4.41473e+07	1.06024e+08	0.525334	0.836974	-0.486986
Glycosyl hydrolase 29 family	2.46785e+06	1.68509e+06										1.00494e+06					4.15294e+06	1.00494e+06	5.15788e+06	too many MVs	too many MVs	too many MVs
Glycosyl hydrolase 3 family	3.28653e+08	2.0261e+08	1.39207e+08	7.83494e+08	1.89067e+08	1.65302e+08	2.40997e+08	3.19562e+08	2.36126e+08	2.30231e+08	1.88362e+08	1.56206e+08	2.02479e+08	1.5049e+08	1.51166e+08	1.80435e+08	2.36889e+09	1.49549e+09	3.86439e+09	0.134641	0.565652	-0.663587
Glycosyl hydrolase 30 family	5.63177e+07	2.78378e+07	1.30484e+07	635434	2.6423e+07	5.43143e+07	3.59457e+07	2.95729e+07	2.27891e+07	1.63157e+07	8.33361e+07	4.69427e+07	3.95045e+07	3.53582e+07	5.16802e+07	4.22666e+07	2.44095e+08	3.38193e+08	5.82288e+08	0.234216	0.646684	0.47039
Glycosyl hydrolase 31 family	1.44928e+09	6.12367e+08	7.59044e+08	5.14958e+08	9.55905e+08	7.999e+08	8.77296e+08	9.08139e+08	1.47736e+09	8.10606e+08	6.21422e+08	7.70155e+08	4.03527e+08	1.19873e+09	1.19632e+09	6.71005e+08	6.87689e+09	7.14912e+09	1.4026e+10	0.972677	0.978617	0.0560099
Glycosyl hydrolase 32 family	1.51624e+06		6.75665e+06	7.17177e+06	1.23933e+07	1.4074e+07	1.23823e+07	1.05469e+07	8.61545e+06	9.1397e+06		1.10486e+07		1.63889e+07			6.48411e+07	4.51926e+07	1.10034e+08	0.154649	0.561358	-0.520745
Glycosyl hydrolase 33 family				1.2211e+07													1.2211e+07		1.2211e+07	too many MVs	too many MVs	too many MVs
Glycosyl hydrolase 35 family	6.44218e+06	6.24034e+06		1.52889e+07	1.69498e+07	3.11008e+07	1.25297e+07	8.85946e+07	8.36442e+06	9.18231e+06	5.31887e+06	7.98841e+06	1.52569e+07	1.07814e+08	1.58102e+08	8.48636e+06	1.77146e+08	3.20513e+08	4.97659e+08	0.374504	0.749496	0.855413
Glycosyl hydrolase 36 family	6.18636e+07	1.06404e+07	2.61244e+07	3.02109e+07	7.63025e+07	5.16629e+07	2.63228e+07	3.17689e+07	1.36018e+08	1.00027e+08	1.37173e+08	1.90461e+08	7.7345e+07	2.30388e+08	4.06193e+07	8.24199e+07	3.14896e+08	9.94451e+08	1.30935e+09	0.00129835	0.0568	1.659
Glycosyl hydrolase 38 family				1.0238e+07		828825		1.64206e+06			2.08686e+06		735484			3.3622e+06	1.27089e+07	6.18455e+06	1.88935e+07	too many MVs	too many MVs	too many MVs
Glycosyl hydrolase 4 family			2.3481e+06	3.97287e+06	1.11908e+06		2.34336e+06	2.7094e+06				581156					1.24928e+07	581156	1.3074e+07	too many MVs	too many MVs	too many MVs
Glycosyl hydrolase 42 family	1.68648e+06		1.30958e+06										1.08517e+06	1.59573e+07			2.99606e+06	1.70424e+07	2.00385e+07	too many MVs	too many MVs	too many MVs
Glycosyl hydrolase 43 family	3.06253e+08	5.0524e+07	2.53823e+08	1.40145e+08	3.04617e+08	2.45645e+08	3.01151e+08	3.26768e+08	2.63732e+08	4.45474e+08	2.51473e+08	1.58334e+08	3.29207e+08	1.60253e+08	2.62476e+08	2.37352e+08	1.92893e+09	2.1083e+09	4.03723e+09	0.526302	0.834471	0.128282
Glycosyl hydrolase 48 (cellulase L) family	8.95298e+08	1.63567e+08	1.00315e+09	2.19966e+09	9.66793e+08	7.69913e+08	9.83432e+08	1.35523e+09	6.87941e+08	8.3379e+08	1.78881e+09	8.99327e+08	7.20914e+08	3.98607e+08	5.02795e+08	1.6162e+09	8.33704e+09	7.44838e+09	1.57854e+10	0.879549	0.946616	-0.162608
Glycosyl hydrolase 5 (cellulase A) family	2.76774e+08	1.25274e+08	1.19587e+09	1.42171e+09	5.88701e+08	3.06941e+08	5.5466e+08	7.60018e+08	3.12158e+08	3.27074e+08	8.21062e+08	4.64478e+08	3.06605e+08	1.73875e+08	1.80251e+08	7.49289e+08	5.22995e+09	3.33479e+09	8.56474e+09	0.340461	0.737385	-0.649199
Glycosyl hydrolase 51 family	1.61715e+08	6.64888e+07	1.76562e+08	6.09042e+07	2.36332e+08	1.55389e+08	2.74716e+08	2.76791e+08	1.96564e+08	240145576	2.04407e+08	1.29609e+08	9.96373e+07	1.37109e+08	1.00758e+08	2.29253e+08	1.4089e+09	1.33748e+09	2.74638e+09	0.919766	0.959808	-0.0750455
Glycosyl hydrolase 53 family	6.20692e+07	1.19772e+07	1.66346e+07	4.14266e+06	5.12212e+06	2.89189e+06	1.47933e+07	2.89875e+06	7.25663e+07	1.04896e+07	8.3467e+06	1.13811e+07	1.47124e+07	2.0638e+07	4.99806e+07	5.19862e+06	1.2053e+08	1.93313e+08	3.13843e+08	0.21023	0.604767	0.681515
Glycosyl hydrolase 57 family	5.32462e+06			7.0729e+06	1.38317e+06		1.88187e+06	6.2038e+06	5.34833e+06	3.36135e+06	5.84066e+06	861728	8.50477e+06		5.37289e+06		2.18664e+07	2.92897e+07	5.11561e+07	0.596883	0.871838	0.421548
Glycosyl hydrolase 6 (cellulase B) family		1.91402e+07		1.41134e+07										1.57995e+07			3.32535e+07	1.57995e+07	4.9053e+07	too many MVs	too many MVs	too many MVs
Glycosyl hydrolase 65 family	6.70817e+06		7.89181e+06				6.16089e+06	866677	5.87904e+06	7768253	7.02697e+06	1.05318e+07	5.33816e+06	3.31373e+07	3.62586e+06	4.42838e+06	2.16275e+07	7.77358e+07	9.93633e+07	0.00995689	0.2355	1.84532
Glycosyl hydrolase 67 family	3.07622e+06				3.58102e+06		1.7518e+06	3.54091e+06		2359143	1.60886e+07	1.62528e+06				2.17967e+06	1.19499e+07	2.22527e+07	3.42026e+07	too many MVs	too many MVs	too many MVs
Glycosyl hydrolase 73 family								1.81679e+06	1.98962e+06						6.33366e+06	3.04306e+06	1.81679e+06	1.13663e+07	1.31831e+07	too many MVs	too many MVs	too many MVs
Glycosyl hydrolase 79 family				1.4717e+06	1.05576e+06						997175				4.00571e+06	1.71342e+06	2.52746e+06	6.71631e+06	9.24376e+06	too many MVs	too many MVs	too many MVs
Glycosyl hydrolase 84 family	1.91883e+07	4.2797e+06	7.24478e+06	9.90778e+06			6.26336e+06	1.06361e+07	8.44278e+06	7.37519e+06	2.75184e+06	1.87236e+06	1.50368e+07	1.56871e+06	2.33122e+06	1.07682e+06	5.75201e+07	4.04557e+07	9.79758e+07	0.421667	0.771654	-0.507637
Glycosyl hydrolase 89 family			3.40001e+06	2.49226e+07	1.30654e+07	1.08606e+07	4.78894e+06	1.0253e+07	4.54923e+06		1.82486e+07	1.03456e+07					6.72905e+07	3.31434e+07	1.00434e+08	0.154307	0.563244	-1.0215
Glycosyl hydrolase 9 (cellulase E) family	7.5293e+08	1.96322e+08	6.43235e+08	1.42018e+09	8.30203e+08	7.47584e+08	7.93213e+08	1.24211e+09	8.01827e+08	6.59441e+08	1.41778e+09	8.29608e+08	4.63547e+08	5.50618e+08	2.14175e+08	1.17712e+09	6.62578e+09	6.11412e+09	1.27399e+10	0.764601	0.925234	-0.115945
Glycosyl hydrolase 94 family	1.82584e+08	1.64341e+08	8.19946e+07	3.94879e+07	3.02481e+08	2.52595e+08	1.90605e+08	2.00648e+08	2.29004e+08	1.91846e+08	1.03313e+08	1.88836e+08	1.41857e+08	2.27568e+08	9.12532e+07	1.95869e+08	1.41474e+09	1.36955e+09	2.78428e+09	0.798203	0.928829	-0.0468349
Glycosyl hydrolase 95 family	3.41312e+08	2.09425e+07	5.87135e+07	1.31874e+08	1.52982e+08	1.37314e+08	1.27055e+08	1.79333e+08	2.18151e+08	6.96736e+07	2.9678e+08	2.5775e+08	1.1582e+08	1.10967e+08	1.07512e+08	1.04828e+08	1.14953e+09	1.28148e+09	2.43101e+09	0.515791	0.829541	0.156775
Glycosyl hydrolase 97 family	2.34298e+07	2.42886e+07	2.26058e+07	2.86068e+07	5.17616e+07	2.85033e+07	7.76769e+07	1.21649e+08	1.28973e+07	7.16071e+07	1.24342e+06	2.38589e+07	4.29333e+06	3.27153e+07	2.20405e+07	8.86958e+06	3.78522e+08	1.77525e+08	5.56048e+08	0.0452887	0.435667	-1.09232
Glycosyltransferase 1 family	1.86769e+08	6.46223e+07	7.79026e+07	1.97873e+07	2.06085e+08	3.37462e+08	1.64931e+08	1.87561e+08	2.30666e+08	1.94802e+08	2.21005e+08	2.08916e+08	1.2878e+08	2.12218e+08	1.61439e+08	2.37255e+08	1.24512e+09	1.59508e+09	2.8402e+09	0.14879	0.563057	0.357343
Glycosyltransferase 29 family				7.33333e+06								880455			3.47474e+06		7.33333e+06	4.3552e+06	1.16885e+07	too many MVs	too many MVs	too many MVs
Glycosyltransferase 4 family						1.14469e+07		6.80909e+06									1.8256e+07		1.8256e+07	too many MVs	too many MVs	too many MVs
Glycosyltransferase 51 family			1.05189e+06				1.57434e+07	1.09882e+07	6.97055e+06	1.72282e+07	1.82106e+06		674614	9.65012e+06	1.25352e+06		2.77835e+07	3.75981e+07	6.53816e+07	0.202961	0.59662	0.436324
Glycosyltransferase 8 family																				too many MVs	too many MVs	too many MVs
Glycosyltransferase group 1 family	3.11886e+07		2.37795e+07	1.14805e+07	3.74778e+07	2.83147e+07	5.09024e+07	5.37325e+07	1.94661e+07	47276599	2.76223e+07	1.67133e+07	3.58088e+07	2.1052e+07	1.90658e+07	2.72908e+07	2.36876e+08	2.14296e+08	4.51172e+08	0.420481	0.775782	-0.144524
Glycyl radical enzyme (GRE) family	1.7398e+09	1.27188e+09	7.92397e+08	6.26641e+08	1.06908e+09	8.23388e+08	1.41814e+09	7.89518e+08	3.00093e+09	7.66423e+08	7.01502e+08	1.21924e+09	1.13422e+09	1.78966e+09	2.45355e+09	7.11086e+08	8.53084e+09	1.17766e+10	2.03075e+10	0.339862	0.738364	0.465165
Glyoxalase I family	1.47204e+07	9.30516e+06	377379		1.06278e+07	1.27698e+07	1.5232e+07	1.1946e+07		7.42487e+06	1.17658e+07	8.53519e+06	1.35939e+07	9.1339e+06	1.9345e+07	7.66006e+06	7.49786e+07	7.74587e+07	1.52437e+08	0.850539	0.947921	0.0469444
GOLM family			1.6673e+06					2.40187e+06						2.15492e+06	1.23813e+07	3.2056e+06	4.06916e+06	1.77418e+07	2.1811e+07	too many MVs	too many MVs	too many MVs
GPI family	1.03502e+09	1.30253e+09	6.77521e+08	6.31378e+08	1.14624e+09	1.28423e+09	1.06181e+09	9.58519e+08	1.4911e+09	1.07901e+09	1.15981e+09	8.65567e+08	1.00367e+09	1.13946e+09	1.30168e+09	1.09017e+09	8.09724e+09	9.13047e+09	1.72277e+10	0.236376	0.646987	0.173259
G-protein coupled receptor 2 family								1.28929e+06	6.78375e+06	1.75602e+06					1.10691e+07		1.28929e+06	1.96089e+07	2.08982e+07	too many MVs	too many MVs	too many MVs
Granulin family	1.95149e+06	1.14636e+07	1.03229e+07		1.47971e+06		2.55279e+06	1.2945e+06	1.16257e+07			3.8357e+06			1.35279e+07	2.75807e+06	2.90651e+07	3.17474e+07	6.08125e+07	0.459274	0.797228	0.127318
GrdB/GrdF/GrdH family	3.98421e+07	1.51229e+07	9.56192e+06	1.37314e+06	2.14093e+07	2.49048e+07	2.06493e+07	1.87119e+07	5.72384e+07	13889736	1.98571e+07	2.66918e+07	2.63756e+07	3.72817e+07	6.37912e+07	2.54644e+07	1.51575e+08	2.7059e+08	4.22165e+08	0.0849422	0.505682	0.83604
GreA/GreB family		2.64937e+07	6.81048e+06		3.17584e+06	1.22606e+07	3.98001e+06		4.26452e+06	4.98273e+06	5.25124e+06			4.45706e+06	6.58649e+06	6.56705e+06	5.27206e+07	3.21091e+07	8.48297e+07	0.715884	0.927238	-0.715245
GroES chaperonin family	2.64228e+08	2.42353e+08	1.91823e+08	2.58045e+08	5.82541e+08	6.00229e+08	4.23144e+08	2.98011e+08	3.27998e+08	3.99668e+08	1.59765e+08	5.51395e+08	2.31052e+08	6.33834e+08	2.34068e+08	1.70552e+08	2.86037e+09	2.70833e+09	5.56871e+09	0.705723	0.922781	-0.0787999
Group II decarboxylase family	6.1459e+07	4.26585e+07	5.76131e+07	1.06549e+08	5.69619e+07	2.10346e+08	1.55844e+08	1.61936e+08	2.88596e+07	2.22162e+08	5.93976e+07	1.69676e+08	8.19271e+07	6.59002e+07	2.69094e+07	8.76086e+07	8.53368e+08	7.42441e+08	1.59581e+09	0.521984	0.835671	-0.20089
GrpE family	3.46522e+07	4.33845e+07	2.41163e+07	5.43206e+07	4.18827e+07	4.54554e+07	8.00806e+06	3.80565e+07	5.0636e+07	3.12937e+07	7.82094e+07	2.70304e+07	2.40888e+07	2.3072e+07	7.68938e+07	8.00843e+07	2.89876e+08	3.91308e+08	6.81184e+08	0.33924	0.738866	0.43286
GR-RBP family			2.49137e+06	4.61529e+06		2.18721e+06	1.69887e+06		6.35832e+06			1.42284e+06			7.636e+06	2.397e+06	1.09927e+07	1.78142e+07	2.88069e+07	too many MVs	too many MVs	too many MVs
GSP E family	2.08877e+07	1.9655e+07	1.75382e+07	7.38008e+06	6.50795e+07	4.97003e+07	1.99356e+07	1.14813e+07	1.60925e+07	3.18358e+07	3.46858e+07	3.48394e+07	2.63124e+07	1.79128e+07	2.79027e+06	2.2377e+07	2.11658e+08	1.86846e+08	3.98504e+08	0.806936	0.932906	-0.179877
GST superfamily	4.10918e+07	7.31026e+07	3.43705e+07	1.88411e+07	1.76773e+07	1.79064e+07	3.67516e+07	2.33502e+07	1.19916e+07	1.83221e+07	5.48757e+07	1.82357e+07	5.68551e+07	1.62526e+07	2.52678e+08	4.09682e+07	2.63092e+08	4.70179e+08	7.3327e+08	0.668392	0.902452	0.837626
GTP-binding SRP family	1.94917e+07	1.52342e+06	1.21138e+07	1.87749e+07	1.02888e+07	7.91306e+06	1.24689e+07	1.25522e+07		1.35786e+07	2.7566e+07	1.72494e+07	3.1198e+07	1.21993e+07	1.69697e+06	3.59768e+07	9.51269e+07	1.39465e+08	2.34592e+08	0.565187	0.852168	0.551941
H(+)-translocating pyrophosphatase (TC 3.A.10) family	2.27081e+09	8.04804e+07	3.24613e+09	4.1312e+07	8.13423e+08	7.15588e+08	6.55963e+08	1.35166e+09	7.61185e+08	1.41309e+09	2.04273e+09	1.71634e+09	2.53587e+09	1.24149e+09	9.70847e+08	2.08906e+09	9.17537e+09	1.27706e+10	2.1946e+10	0.116123	0.558632	0.47699
HAD-like hydrolase superfamily	2.23741e+07	7.61017e+06	3.05604e+06	3.27244e+06	3.10059e+06	3.22655e+06	3.1291e+06	7.69418e+06	2.09439e+07		4.53503e+07	1.98911e+07	1.90576e+07	1.92633e+07	1.25237e+08	1.36073e+07	5.34632e+07	2.6335e+08	3.16813e+08	0.687388	0.916738	2.30019
HCP family	3.01358e+07	1.9505e+06	2.81514e+07	4.88734e+07	4.52947e+07	6.88715e+07	3.45618e+07	1.09729e+08	1.90347e+07	4.08053e+07	2.21678e+07	4.86064e+07	2.90297e+07	1.42935e+07	1.57968e+07	5.15549e+07	3.67568e+08	2.41289e+08	6.08857e+08	0.747445	0.914612	-0.607232
Heat shock protein 70 family	3.96649e+09	1.65711e+09	3.96218e+09	7.55651e+09	2.89024e+09	3.93431e+09	3.26859e+09	3.14889e+09	2.38168e+09	3.00797e+09	5.33405e+09	2.36667e+09	5.56005e+09	2.30846e+09	4.02187e+09	6.77411e+09	3.03843e+10	3.17549e+10	6.21392e+10	0.856118	0.946036	0.0636501
Heat shock protein 90 family	1.69889e+08	1.77762e+08	1.2859e+08	1.91682e+08	1.48476e+08	1.92967e+08	1.96748e+08	1.61797e+08	1.79615e+08	1.11879e+08	2.06096e+08	1.42631e+08	1.63327e+08	1.49066e+08	1.82892e+08	2.19078e+08	1.36791e+09	1.35458e+09	2.72249e+09	0.828406	0.937445	-0.014125
Helicase family	2.59387e+06	2.22862e+06			3.41228e+06	9.01807e+06	5.17881e+06	2.69787e+06	9.05378e+06	6.39535e+06	1.642e+06	1.19845e+07	4.05404e+06	1.89968e+07	2.58274e+07	7.40978e+06	2.51295e+07	8.53637e+07	1.10493e+08	0.0564514	0.419692	1.76392
Hemerythrin family							2.13134e+06				925085					1.84803e+06	2.13134e+06	2.77311e+06	4.90446e+06	too many MVs	too many MVs	too many MVs
Hemopexin family	1.67415e+06	5.36778e+07		6.90783e+06	1.19553e+07	4.10487e+07	4.06259e+07	2.11834e+06		1.45229e+07	5.04893e+07	4.92692e+07	1.83279e+07	1.41949e+06	8.14855e+06	2.37548e+07	1.58008e+08	1.65932e+08	3.2394e+08	0.886754	0.949492	0.0705906
Herpesviridae ICP22 family	1.10285e+07	5.3986e+06	2.33918e+07	1.17552e+07	1.06881e+07	3.33396e+06	7.95279e+06	3.15542e+07	8.12169e+06	2.75183e+06	1.30091e+07	5.43984e+07	1.70486e+08	1.49048e+08	2.04604e+07	1.75052e+07	1.05103e+08	4.35781e+08	5.40884e+08	0.149976	0.55735	2.05171
Herpesviridae large tegument protein family	7.63958e+07	3.48294e+08	1.76194e+07	7.93132e+07	7.32038e+07	1.25032e+07	8.09354e+07	2.10248e+07	1.37385e+08	1.74058e+07	2.49319e+07	2.99294e+07	5.7238e+07	5.57454e+07	1.7154e+08	1.41158e+07	7.09289e+08	5.08292e+08	1.21758e+09	0.726706	0.9234	-0.480711
HesA/MoeB/ThiF family	5.13535e+07	5.51861e+06	3.96198e+07	1.60079e+06	1.511e+06	3.76806e+06	4.77943e+06	1.98579e+07	1.4877e+07	4.76333e+07	1.22254e+07	1.04165e+07	2.93025e+07	1.5877e+07	2.20624e+06	1.69592e+06	1.28009e+08	1.34234e+08	2.62243e+08	0.592177	0.870412	0.0684996
HFCD (homo-oligomeric flavin containing Cys decarboxylase) superfamily	1.17825e+08			1.9976e+06	1.86355e+06			3.33964e+06	977266	13725602		5.02302e+06		4.32136e+08	3.46216e+06	5.29113e+06	1.25026e+08	4.60615e+08	5.85641e+08	0.313441	0.712479	1.88127
Hfq family				2.10101e+06	2.91132e+06	1.17822e+07			2.30897e+06		2.34553e+06	6.41276e+06	965532	2.38564e+06			1.67945e+07	1.44184e+07	3.12129e+07	too many MVs	too many MVs	too many MVs
HIBADH-related family	3.19389e+07	2.28414e+07	2.06479e+07	2.01016e+07	4.11189e+07	7.85148e+07	4.29378e+07	9.78088e+06	6.23479e+07	3.54631e+07	1.02693e+07	6.04727e+07	2.00757e+07	1.05214e+08	1.11223e+08	2.77803e+07	2.67882e+08	4.32846e+08	7.00728e+08	0.312247	0.711931	0.692239
HisA/HisF family	2.93332e+06		2.44655e+06	1.02733e+07		4.02504e+07	4.03788e+07		2.09841e+06	62801296		9.08898e+07	2.6238e+06				9.62824e+07	1.58413e+08	2.54696e+08	too many MVs	too many MVs	too many MVs
Histidine acid phosphatase family				1.76121e+06							415467				3.53804e+06		1.76121e+06	3.95351e+06	5.71472e+06	too many MVs	too many MVs	too many MVs
Histidinol dehydrogenase family													5.54856e+06					5.54856e+06	5.54856e+06	too many MVs	too many MVs	too many MVs
Histone H2A family	7.8856e+07	3.14606e+08	2.68966e+08	8.25975e+07	8.32024e+07	1.34693e+08	1.01607e+08	8.33899e+07	7.48272e+07	110346136	7.17268e+07	2.32451e+08	1.08003e+08	1.66039e+08	4.84458e+08	6.8712e+07	1.14792e+09	1.31656e+09	2.46448e+09	0.859149	0.944534	0.197757
Histone H2B family	2.00878e+08	7.80813e+08	4.30242e+08	1.08932e+08	2.19877e+08	4.17228e+08	2.40638e+08	2.81541e+08	1.66954e+08	3.21019e+08	1.76496e+08	5.41885e+08	3.14139e+08	4.32634e+08	8.6527e+08	1.75783e+08	2.68015e+09	2.99418e+09	5.67433e+09	0.729326	0.923004	0.159846
Histone H4 family	4.5025e+08	1.83071e+09	1.14524e+09	2.21772e+08	6.24606e+08	8.77578e+08	6.94046e+08	5.76973e+08	3.55699e+08	5.79829e+08	4.27984e+08	1.10094e+09	5.58241e+08	1.0892e+09	1.38773e+09	3.78878e+08	6.42118e+09	5.8785e+09	1.22997e+10	0.869148	0.943158	-0.127391
HPF/YfiA ribosome-associated protein family	3.24093e+07	2.02807e+07	2.18074e+07	3.95004e+07	5.14768e+07	6.45282e+07	5.5326e+07	6.94247e+07	1.56866e+07	4.68079e+07	2.68528e+07	2.70195e+07	1.61735e+07	6.65036e+07	2.24769e+07	1.21887e+07	3.54754e+08	2.3371e+08	5.88463e+08	0.0900946	0.531244	-0.602084
HPr family	7.85617e+07	4.03828e+07	3.16803e+07	1.54601e+08	8.00848e+07	8.30238e+07	1.07614e+08	9.47962e+07	1.55192e+08	9.5388e+07	1.2721e+08	5.93597e+07	1.04028e+08	9.51221e+07	1.76397e+08	9.08079e+07	6.70744e+08	9.03505e+08	1.57425e+09	0.128554	0.578375	0.429766
HrcA family	1.20342e+07		1.17837e+07		4.5296e+06	4.18032e+06	5.75979e+06	4.40152e+06	9.83202e+06	2.98223e+06	4.35858e+06	5.17075e+06	7.54737e+06	1.06971e+07	1.76226e+07	5.74815e+06	4.26892e+07	6.39588e+07	1.06648e+08	0.140359	0.552456	0.583182
Hyi family	3.00808e+06		960594				2.15126e+06	1.28139e+06	1.35342e+06	2031059			4.36733e+06		5.38756e+07		7.40132e+06	6.16274e+07	6.90287e+07	too many MVs	too many MVs	too many MVs
HYR1/IFF family																				too many MVs	too many MVs	too many MVs
Ice-binding protein family	2.49964e+07			1.78394e+07		3.33115e+06		2.4987e+06		3.79541e+06	6.26941e+06	2.23714e+06	4.13163e+07	8.41372e+06		2.84117e+06	4.86656e+07	6.48732e+07	1.13539e+08	0.381027	0.737249	0.414659
IF-1 family	5.2079e+06	7.866e+06		1.05345e+06		3.69579e+06	7.61717e+06			2.70062e+06		8.37628e+06		6.40651e+06		7.07353e+06	2.54403e+07	2.45569e+07	4.99972e+07	too many MVs	too many MVs	too many MVs
IF-3 family	5.15602e+06	8.39099e+06	9.83913e+06		1.68447e+07	2.30351e+07	2.31095e+07	1.70853e+07	4.74214e+06	11749850	5.21058e+06	1.00138e+07	9.19815e+06	2.04988e+07	1.64916e+07	7.84352e+06	1.03461e+08	8.57484e+07	1.89209e+08	0.497227	0.814641	-0.270878
IlvD/Edd family	2.52959e+08	9.04183e+07	1.09071e+08	1.26058e+08	2.60146e+08	1.81352e+08	2.12247e+08	2.40403e+08	2.61123e+08	1.81391e+08	2.03507e+08	1.42543e+08	2.05936e+08	1.79119e+08	3.03843e+08	2.49515e+08	1.47265e+09	1.72698e+09	3.19963e+09	0.250754	0.667058	0.229829
Immunoglobulin superfamily	8.87222e+07	8.27693e+07	8.17953e+07	2.41482e+08	5.55656e+07	5.53437e+07	5.638e+07	4.33231e+07	1.5281e+08	6.75567e+07	7.80034e+07	2.75631e+07	6.01654e+07	3.43843e+07	1.94359e+08	9.44142e+07	7.05381e+08	7.09256e+08	1.41464e+09	0.916814	0.958121	0.007904
IMPACT family	3.44198e+07		4.81311e+07	1.66118e+07	4.52994e+07	3.69046e+07	6.70524e+07	5.37752e+07	2.36229e+07	51751836	2.03206e+07	2.35806e+07	2.47086e+07	4.57573e+07	1.38174e+07	1.93483e+07	3.02194e+08	2.22908e+08	5.25102e+08	0.542781	0.836597	-0.439017
IMPDH/GMPR family	3.8186e+08	3.49136e+08	3.19847e+08	2.44562e+08	3.79485e+08	3.7129e+08	3.10512e+08	2.73225e+08	4.82483e+08	3.37431e+08	3.92239e+08	3.08832e+08	4.63376e+08	2.22669e+08	2.2654e+08	4.39763e+08	2.62992e+09	2.87333e+09	5.50325e+09	0.627926	0.883549	0.127707
Importin beta family															4.62347e+06			4.62347e+06	4.62347e+06	too many MVs	too many MVs	too many MVs
Inositol monophosphatase superfamily	562837	5.10733e+06	3.06894e+06	3.2553e+06		2.24792e+06	3.22095e+06			2.57982e+06		369875			1.00114e+07		1.74633e+07	1.29611e+07	3.04244e+07	0.146951	0.561523	-0.429903
Integrin alpha chain family	5.89481e+06	1.69785e+06				3.29907e+06	4.728e+06	6.9512e+06	3.25392e+06	6.42249e+06		4.66964e+06	2.81228e+06	4.69081e+06	1.26901e+07		2.25709e+07	3.45392e+07	5.71102e+07	0.567375	0.851771	0.613593
Integrin beta chain family	9.44375e+06		5.79598e+06	3.44201e+06	4.10334e+06	6.57956e+06		7.05898e+06	4.83885e+06	2.54387e+06	6.24324e+06	4.46456e+06	1.04922e+07	1.15345e+06	6.46275e+07	5.29078e+06	3.64236e+07	9.96545e+07	1.36078e+08	0.164354	0.57177	1.45186
Intermediate filament family	9.29028e+09	1.04607e+11	1.13013e+10	9.49187e+09	3.87199e+10	2.84113e+10	1.88446e+10	1.61152e+10	3.23038e+09	2.4821e+10	6.92213e+09	3.31759e+10	1.40814e+10	3.24341e+10	3.86387e+10	8.32772e+09	2.36782e+11	1.61631e+11	3.98413e+11	0.472638	0.80795	-0.550852
Internalin family	4.71461e+08	7.90523e+07	2.49971e+08	8.5602e+08	2.53513e+08	2.3336e+08	2.38313e+08	4.42899e+08	3.04677e+08	2.50147e+08	5.15881e+08	2.37547e+08	5.30956e+08	3.58822e+08	1.8193e+08	6.53625e+08	2.82459e+09	3.03358e+09	5.85817e+09	0.547824	0.833821	0.102982
IolE/MocC family	1.03778e+07	1.32108e+06	3.2775e+06			1.00946e+07		5.3545e+06	5.50919e+07	1.4775e+06	8.56298e+06	1.18007e+06			5.30246e+07	1.98902e+06	3.04255e+07	1.21326e+08	1.51752e+08	0.555876	0.842773	1.99525
IolI family	1.07659e+07	2.30381e+08	2.2331e+07	1.465e+07	3.18759e+07	4.41511e+07	2.44807e+07	1.48109e+07	2.43304e+08	1.19195e+07	1.68414e+07	2.03755e+07	6.17145e+06	3.78595e+07	2.44509e+07	1.45625e+07	3.93446e+08	3.75485e+08	7.68931e+08	0.701137	0.924	-0.0674117
IPP transferase family	3.31698e+06				2.69797e+06	1.86559e+06		3.78682e+06		2887261	3.62386e+06	1.52345e+06		4.00918e+06	2.22169e+06	4.48769e+06	1.16674e+07	1.87531e+07	3.04205e+07	0.329193	0.731813	0.684278
Iron/manganese superoxide dismutase family	7.88041e+08	1.37468e+08	3.60371e+08	1.20617e+09	3.2166e+08	4.1578e+08	4.43602e+08	6.5831e+08	9.22611e+07	4.38009e+08	6.77079e+08	2.65548e+08	7.34489e+08	1.4916e+08	9.58014e+07	1.18735e+09	4.3314e+09	3.6397e+09	7.9711e+09	0.380815	0.741037	-0.251015
Iron-containing alcohol dehydrogenase family	2.73594e+08	4.76445e+08	1.87487e+08	3.03022e+08	3.30852e+08	4.057e+08	2.36874e+08	2.04424e+08	1.08698e+09	2.46935e+08	3.57224e+08	2.82906e+08	2.84581e+08	3.39416e+08	7.11494e+08	3.49865e+08	2.4184e+09	3.6594e+09	6.0778e+09	0.152215	0.564547	0.597555
Isocitrate and isopropylmalate dehydrogenases family	2.15319e+08	2.57924e+08	1.21507e+08	6.59078e+07	2.90738e+08	2.8542e+08	3.20525e+08	2.71489e+08	2.36837e+08	2.949e+08	2.48622e+08	1.02385e+08	1.63227e+08	9.80474e+07	2.44533e+08	2.44038e+08	1.82883e+09	1.63259e+09	3.46142e+09	0.751583	0.915964	-0.16376
IspG family	3.04836e+06				3.45463e+06		6.31537e+06				896549		1.78344e+06			2.93506e+06	1.28184e+07	5.61505e+06	1.84334e+07	too many MVs	too many MVs	too many MVs
IspH family	3.47804e+08	1.20762e+08	2.76877e+08	8.44457e+07	4.89398e+08	4.80186e+08	4.71239e+08	4.70702e+08	4.35705e+08	3.84805e+08	3.54993e+08	4.23589e+08	4.07852e+08	4.21688e+08	1.42983e+08	3.51451e+08	2.74141e+09	2.92307e+09	5.66448e+09	0.522957	0.835371	0.0925619
IUNH family	2.04115e+07		2.49504e+07	1.72251e+06	5.4422e+06	7.53926e+06	1.21029e+07	1.36922e+07	5.3177e+07	22992731	3.15374e+07	1.69724e+07	3.76504e+07	5.75386e+07	1.11482e+08	2.13482e+07	8.58609e+07	3.52698e+08	4.38559e+08	0.0470437	0.430275	2.03826
Jacalin lectin family	1.84844e+09	6.62984e+09	4.5658e+09	6.80327e+08	4.92954e+09	6.49077e+09	4.18075e+09	4.50007e+09	8.4122e+08	3.73236e+09	8.6462e+08	7.98938e+09	8.33829e+08	8.76875e+09	2.65041e+08	1.04192e+09	3.38255e+10	2.43371e+10	5.81627e+10	0.152702	0.562914	-0.474955
KAL family	6.25975e+06		1.36377e+07	4.88893e+06	8.26875e+06	1.06784e+07	5.98364e+06	9.52671e+06	2.63763e+07	9612890	1.14998e+07	1.72803e+07	8.11081e+06	2.17615e+07	2.11122e+07	1.2854e+07	5.92439e+07	1.28608e+08	1.87852e+08	0.137852	0.558583	1.11814
KamD family	1.88531e+07	1.61276e+06	1.18391e+08		2.78998e+07	3.24571e+07	9.07163e+07	3.74473e+07	3.98384e+07	3.27978e+07	1.94214e+07	1.9675e+07	2.74156e+07	4.15183e+07	9.8292e+07	3.76493e+07	3.27377e+08	3.16608e+08	6.43985e+08	0.284969	0.691096	-0.048255
Kappa-casein family		2.10546e+06			1.58639e+06		1.81407e+07		5.0886e+06		4.65325e+06		1.42957e+06		1.6433e+06	4.23149e+06	2.18325e+07	1.70462e+07	3.88787e+07	too many MVs	too many MVs	too many MVs
KCE family					2.87923e+06	4.91696e+06	5.90854e+06		5.82386e+06	3.54383e+06	2.09872e+06			8.07379e+06	7.05315e+06	7.23122e+06	1.37047e+07	3.38246e+07	4.75293e+07	0.138982	0.552925	1.3029
KDD family	6.99664e+06	1.38676e+06	1.06315e+06		9.80265e+06	1.47456e+07	9.69123e+06	8.39787e+06	4.14391e+07	7602137	1.25467e+07	1.88563e+07	9.21079e+06	2.51624e+07	6.23845e+07	3.1553e+07	5.20839e+07	2.08755e+08	2.60839e+08	0.0464846	0.4316	2.00273
KduI family	2.8003e+08	2.35052e+08	1.72218e+08	1.04122e+08	2.91317e+08	2.62352e+08	3.96939e+08	4.28847e+08	1.90991e+08	2.7783e+08	1.83445e+08	1.7399e+08	1.34161e+08	2.20287e+08	1.04289e+08	2.17813e+08	2.17088e+09	1.50281e+09	3.67368e+09	0.115713	0.5656	-0.530618
Ketol-acid reductoisomerase family	1.63326e+09	2.37189e+09	1.21126e+09	1.24985e+09	2.37435e+09	2.56138e+09	2.25029e+09	2.19611e+09	2.29535e+09	1.73591e+09	1.5952e+09	1.75851e+09	1.30959e+09	2.09953e+09	1.14667e+09	2.12581e+09	1.58484e+10	1.40666e+10	2.9915e+10	0.448038	0.795455	-0.172064
KHG/KDPG aldolase family	2.50693e+08	1.33272e+08	5.40524e+07	1.55801e+08	1.68592e+08	1.86015e+08	1.81886e+08	1.0143e+08	3.66329e+08	1.8001e+08	1.29926e+08	1.34147e+08	1.48992e+08	1.7398e+08	2.19586e+08	1.85212e+08	1.23174e+09	1.53818e+09	2.76992e+09	0.237893	0.648581	0.320524
KRTAP type 19 family		8.35035e+07			1.80414e+07	5.01016e+06		2.16727e+06		4.33119e+06		6.66811e+06					1.08722e+08	1.09993e+07	1.19722e+08	too many MVs	too many MVs	too many MVs
KRTAP type 2 family		3.26478e+06															3.26478e+06		3.26478e+06	too many MVs	too many MVs	too many MVs
KRTAP type 3 family	2.60328e+06	1.4826e+09	2.28453e+08		1.33641e+08	2.7711e+07	3.62163e+06	1.19497e+07	1.77701e+08	2.84571e+06			2.94077e+06	6.84111e+06	1.56187e+07	2.5619e+07	1.89058e+09	2.31567e+08	2.12214e+09	0.335697	0.735161	-3.02928
KRTAP type 4 family		8.8779e+07	4.35361e+06														9.31326e+07		9.31326e+07	too many MVs	too many MVs	too many MVs
KRTAP type 6 family		6.63667e+08	2.43606e+07		2.39872e+07	4.88991e+06		1.61886e+06									7.18524e+08		7.18524e+08	too many MVs	too many MVs	too many MVs
KRTAP type 7 family		2.14391e+09	3.60173e+08		1.57533e+08	3.42219e+07	3.05713e+06		9.69827e+07	16992754						935986	2.6989e+09	1.14911e+08	2.81381e+09	too many MVs	too many MVs	too many MVs
KRTAP type 9 family		3.8366e+07															3.8366e+07		3.8366e+07	too many MVs	too many MVs	too many MVs
LacAB/RpiB family	1.79178e+07	1.34091e+07	1.90534e+07	3.97283e+06	1.80294e+07	1.76873e+07	2.06643e+07	1.36497e+07	8.11423e+06	1.5653e+07	1.77021e+07	1.08211e+07	4.27853e+06	8.64726e+06	8.78036e+06	2.07023e+07	1.24384e+08	9.46988e+07	2.19083e+08	0.290815	0.691145	-0.39335
LamB/PxpA family	4.00829e+06					2.65599e+06	4.043e+06		7.68409e+06	1152795			2.19411e+06		3.18904e+06		1.07073e+07	1.422e+07	2.49273e+07	too many MVs	too many MVs	too many MVs
LAMP family	1.85814e+07	1.28534e+06	1.43816e+07	2.65886e+07	4.36397e+06	7.70062e+06	7.92938e+06	1.57616e+07	1.20448e+07	9.7843e+06	1.52221e+07	2.32521e+06	5.26873e+06	1.75781e+06	2.30306e+08	8.21883e+06	9.65926e+07	2.84928e+08	3.81521e+08	0.899945	0.955263	1.56053
LDH/MDH superfamily	1.81605e+09	1.59507e+09	1.61996e+09	3.79121e+09	1.74705e+09	2.02101e+09	1.95149e+09	2.18194e+09	1.64007e+09	2.22625e+09	1.83369e+09	1.30873e+09	1.93247e+09	1.41792e+09	1.96179e+09	2.33091e+09	1.67238e+10	1.46518e+10	3.13756e+10	0.37666	0.745337	-0.190821
LEA type 4 family	864979	2.25223e+07		2.45431e+07	3.32541e+07	1.29455e+07	2.70382e+07	8.64171e+06	7.30858e+06	2.47897e+07	1.11127e+07	8.43442e+06	7.72739e+06		9.52433e+06	4.43435e+06	1.2981e+08	7.33315e+07	2.03141e+08	0.866639	0.945015	-0.823826
LEA type SMP family	2.32312e+06		5.04799e+06	1.52033e+07	3.76663e+06	2.048e+07	2.36011e+06	8.65449e+06		9378092	6.57817e+06			5.10104e+06	4.36505e+06	2.22175e+06	5.78356e+07	2.76441e+07	8.54797e+07	0.252317	0.669416	-1.06477
Leguminous lectin family	5.96177e+08	3.13921e+08	5.05408e+08	1.87834e+08	4.96945e+08	6.41179e+08	4.49014e+08	5.13828e+08	4.41055e+08	7.21148e+08	8.74283e+08	7.71168e+08	6.60462e+08	5.57685e+08	1.21443e+08	6.39828e+08	3.70431e+09	4.78707e+09	8.49138e+09	0.476115	0.804129	0.36994
LemA family	1.05281e+08	1.76747e+07	7.5996e+07	8.01806e+07	3.95042e+07	7.23177e+07	5.09541e+07	1.0407e+08	4.28208e+07	7.18045e+07	9.33389e+07	6.72315e+07	1.20849e+08	3.88798e+07	5.83111e+07	1.31612e+08	5.45978e+08	6.24848e+08	1.17083e+09	0.517698	0.830481	0.19466
Leucine-binding protein family	1.66378e+08	1.64861e+08	1.2069e+08	2.23431e+08	1.37555e+08	9.04585e+07	1.42433e+08	1.29967e+08	3.95102e+08	1.41331e+08	1.66871e+08	1.10347e+08	2.1344e+08	1.43462e+08	3.491e+08	2.69144e+08	1.17577e+09	1.7888e+09	2.96457e+09	0.0780652	0.484723	0.605376
LeuD family	6.52841e+06				9.78944e+06	1.33933e+07			2.5025e+07		1.11176e+07	4.93688e+06	2.30579e+06	1.04065e+07	1.45403e+07	8.99737e+06	2.97111e+07	7.73294e+07	1.07041e+08	0.0443815	0.44513	1.37978
L-fucose isomerase family	4.67881e+08	3.92372e+08	1.88414e+08	1.92457e+08	6.34104e+08	3.65524e+08	3.23303e+08	4.2352e+08	9.95415e+08	4.71376e+08	1.99561e+08	3.01751e+08	2.6035e+08	4.92417e+08	3.49735e+08	2.63782e+08	2.98757e+09	3.33439e+09	6.32196e+09	0.808616	0.931348	0.158446
Light-harvesting chlorophyll a/b-binding (LHC) protein family	4.92259e+07	1.07372e+07	4.12915e+07		4.69749e+07	6.16282e+07	6.4951e+07	4.48416e+07	2.92448e+07	63229706	3.4213e+07	5.98453e+07	6.44705e+07	6.56976e+07	1.41909e+07	4.60263e+07	3.1965e+08	3.76918e+08	6.96568e+08	0.330028	0.728914	0.237751
Lipoxygenase family	3.78944e+07	5.93059e+07	4.33263e+07	5.30839e+06	4.15195e+07	5.49024e+07	4.02105e+07	6.23839e+07	4.55979e+07	4.39607e+07	5.99063e+07	9.74628e+07	4.22855e+07	6.2499e+07	1.53947e+07	4.46771e+07	3.44851e+08	4.11784e+08	7.56635e+08	0.477487	0.79869	0.255907
LOG family	1.85732e+07					3.25389e+06	1.09663e+07	1.60463e+07		7.70555e+06	2.04724e+07	5.77943e+06	2.72787e+07	2.82442e+06	3.32502e+06	2.06266e+07	4.88397e+07	8.80122e+07	1.36852e+08	0.136228	0.55379	0.849544
LpxC family	1.66891e+07		4.87818e+06		1.30772e+07	1.36176e+07	1.61716e+07	1.6347e+07	3.54104e+06	1.99594e+07	6.79809e+06	9.12315e+06	3.65437e+06	1.02536e+07	1.61175e+06	1.11281e+07	8.07808e+07	6.60694e+07	1.4685e+08	0.317562	0.720614	-0.289997
LpxK family	2.18593e+06	1.43203e+06	1.26935e+06		5.38509e+06		5.14101e+06	4.18621e+06		5911106			1.65926e+06			1.34866e+06	1.95996e+07	8.91903e+06	2.85187e+07	0.139697	0.552946	-1.13516
LutB/YkgF family											5.90374e+06	3.94297e+06	2.50877e+06	5.01101e+06	5.37017e+06	6.43453e+06		2.91712e+07	2.91712e+07	0.000438898	0.0453333	11.8327
LutC/YkgG family			655223		3.79834e+06	2.72042e+06					1.65381e+06	2.33796e+06		1.6863e+06	4.7287e+06		7.17398e+06	1.04068e+07	1.75807e+07	too many MVs	too many MVs	too many MVs
Lyase 1 family	3.32519e+07	1.55557e+07	2.88432e+07	1.54871e+07	3.81187e+07	4.37893e+07	5.9414e+07	4.60192e+07	1.50214e+07	4.59862e+07	3.07194e+07	1.05437e+07	3.14176e+07	2.07123e+07	1.8549e+07	2.90641e+07	2.80479e+08	2.02014e+08	4.82493e+08	0.200107	0.601115	-0.473424
Major facilitator superfamily	4.06025e+07	6.53339e+07	4.71308e+07	5.94272e+07	5.26067e+07	7.02752e+07	4.62809e+07	5.31187e+07	4.63928e+07	3.81568e+07	4.20568e+07	3.61148e+07	3.06002e+07	9.38617e+07	2.55676e+07	5.82922e+07	4.34776e+08	3.71043e+08	8.05819e+08	0.180359	0.574902	-0.228681
MAL family	4.56717e+06				1.11178e+07	1.06139e+07	8.70523e+06	9.42901e+06	3.08978e+06	11160419		1.31085e+07		7.33475e+06	7.80908e+06		4.44331e+07	4.25026e+07	8.69357e+07	too many MVs	too many MVs	too many MVs
Malic enzymes family	2.00189e+08	7.27301e+07	5.16661e+07	2.85249e+08	1.20602e+08	1.33722e+08	1.39371e+08	2.25857e+08	7.66536e+07	1.42751e+08	3.16731e+08	1.53124e+08	1.66856e+08	1.33294e+08	1.63656e+08	3.46513e+08	1.22939e+09	1.49958e+09	2.72896e+09	0.406009	0.761629	0.286618
Mam3/map4 family							4.73805e+06	3.80974e+07									4.28355e+07		4.28355e+07	too many MVs	too many MVs	too many MVs
MAM33 family	6.68237e+06		4.58645e+06	2.10241e+07		3.35844e+06		5.0106e+06	1.11197e+07	4410910	7.74868e+06	8.58031e+06	8.88949e+06	3.51741e+06	3.8146e+07	4.09152e+06	4.06619e+07	8.65041e+07	1.27166e+08	0.0502219	0.417684	1.08894
Mandelate racemase/muconate lactonizing enzyme family		5.9819e+06	1.21447e+06		6.6331e+06				4.04427e+06	1.89472e+06	2.44945e+06	1.0472e+07	1.55743e+06	3.01664e+06		1.82867e+06	1.38295e+07	2.52632e+07	3.90926e+07	0.0518568	0.411	0.868912
Manganese catalase family	2.46391e+07	6.54393e+06		5.54267e+07	2.57576e+07	1.07863e+07	3.21005e+07	2.91389e+07	1.08691e+07	3.30996e+07	1.9342e+07	1.08843e+08	3.31232e+07	2.32169e+07	1.14495e+07	2.61923e+07	1.84393e+08	2.66135e+08	4.50528e+08	0.295932	0.700216	0.529356
Mannitol dehydrogenase family	6.85026e+08	1.658e+08	4.98345e+08	1.80843e+08	5.9809e+08	4.74623e+08	6.50164e+08	1.60128e+09	3.56862e+08	6.22181e+08	1.02622e+09	7.10906e+08	3.81535e+08	3.71129e+08	2.11e+08	9.41804e+08	4.85417e+09	4.62164e+09	9.47581e+09	0.876899	0.946496	-0.0708198
Mannonate dehydratase family	3.9372e+06	1.43769e+06	2.78052e+06	5.40479e+06	5.21402e+06	5.18481e+06	2.68403e+06	3.6486e+06	1.10056e+07	5.1508e+06	4.2515e+06		7.9651e+06	6.24631e+06		4.63734e+06	3.02917e+07	3.92567e+07	6.95483e+07	0.297318	0.698957	0.373929
MAPEG family	9.90339e+06	3.76391e+07	941435		1.17051e+07	5.40716e+06	1.19648e+07	1.52623e+07	6.5708e+06	1.27222e+07		2.07175e+06	2.08307e+06	2.51966e+07	3.98623e+06		9.28233e+07	5.26307e+07	1.45454e+08	0.445139	0.796591	-0.818488
Membrane fusion protein (MFP) (TC 8.A.1) family	2.79629e+08	1.40632e+08	1.31563e+08	2.13665e+08	1.75418e+08	1.5501e+08	3.00562e+08	4.70966e+08	1.2841e+08	3.11593e+08	2.44569e+08	1.33263e+08	2.68319e+08	2.53528e+08	2.0162e+08	2.57925e+08	1.86744e+09	1.79923e+09	3.66667e+09	0.959381	0.980521	-0.0536869
Metallo-beta-lactamase superfamily	4.42308e+07	2.19418e+08	6.56943e+07	3.20661e+07	2.41304e+07	5.52837e+07	5.10432e+07	2.75719e+07	4.23243e+07	38984123	5.52204e+07	5.9806e+07	6.45238e+07	3.10907e+07	1.1888e+09	6.94515e+07	5.19438e+08	1.5502e+09	2.06964e+09	0.421261	0.773095	1.57741
Metallo-dependent hydrolases superfamily	1.14409e+09	6.21876e+08	7.11018e+08	1.45589e+09	1.06728e+09	9.78171e+08	9.52419e+08	9.74039e+08	1.21401e+09	2.27201e+09	1.43473e+09	2.25379e+09	1.63927e+09	9.15516e+08	1.51105e+09	1.38813e+09	7.90479e+09	1.26285e+10	2.05333e+10	0.00613349	0.191273	0.675883
Methylamine corrinoid protein family	2.22766e+08	3.72438e+07	5.98363e+07	1.3738e+08	8.21111e+07	1.17375e+08	1.10839e+08	7.83596e+07	8.17172e+07	3.43012e+08	1.28299e+08	1.12156e+08	3.60797e+08	6.31115e+07	8.11239e+07	2.45165e+08	8.45911e+08	1.41538e+09	2.26129e+09	0.183351	0.577592	0.742607
Methylaspartate ammonia-lyase family	3.08654e+07	1.47658e+07	4.27095e+06	2.19763e+07	1.4107e+07	2.41673e+07	6.49768e+07	3.33523e+07	4.80314e+07	1.75913e+07	3.31225e+07	3.93005e+07	2.10322e+07	3.17926e+07	5.82609e+07	2.98258e+07	2.08482e+08	2.78957e+08	4.87439e+08	0.164948	0.567364	0.420107
Methylenetetrahydrofolate reductase family	2.31064e+07	3.43727e+07	3.52834e+07	3.15615e+07	2.05957e+08	3.02921e+08	3.34173e+07	2.22528e+07	2.59268e+08	159801911	2.92161e+08	2.59949e+07	7.53019e+07	3.77504e+07	1.17297e+08	2.71629e+08	6.88872e+08	1.2392e+09	1.92808e+09	0.113513	0.562372	0.847097
Methylglyoxal synthase family		1.38133e+06	1.72766e+06	4.96712e+06		5.30992e+06					7.19647e+06		7.6506e+06	3.66929e+07			1.3386e+07	5.154e+07	6.4926e+07	too many MVs	too many MVs	too many MVs
Methylmalonyl-CoA epimerase family	8.26357e+07	8.27046e+07	4.70689e+07	1.13878e+08	9.02767e+07	1.36838e+08	6.80163e+07	2.04896e+08	1.91421e+08	1.11467e+08	1.13668e+08	8.8871e+07	1.28037e+08	1.20316e+08	8.04823e+07	1.8684e+08	8.26314e+08	1.0211e+09	1.84742e+09	0.200583	0.599866	0.305363
Methylmalonyl-CoA mutase family	1.47471e+09	6.51022e+08	8.67022e+08	1.00076e+09	1.33837e+09	1.57387e+09	1.60411e+09	2.46397e+09	1.24118e+09	1.71066e+09	1.67214e+09	1.3628e+09	1.38803e+09	9.61303e+08	1.86994e+09	1.87062e+09	1.09738e+10	1.20767e+10	2.30505e+10	0.395547	0.749972	0.138155
Methylthiotransferase family		2.22704e+06	2.90768e+06		5.05115e+06	5.29339e+06	1.77489e+06		3.77509e+06	2232301	2.42764e+06	1.99872e+06	909101			1.82963e+06	1.72541e+07	1.31725e+07	3.04266e+07	0.744927	0.916777	-0.389209
Methyltransferase superfamily	3.38426e+07		1.42942e+06	2.12706e+07	3.19071e+07	2.50637e+07	3.70239e+07	3.96287e+07	1.89174e+07	4.54876e+07	1.1988e+07		2.08929e+07	5.47982e+07	2.66091e+07	4673.15	1.90166e+08	1.78698e+08	3.68864e+08	0.668912	0.901388	-0.0897329
Mg-chelatase subunits D/I family	2.0954e+08		1.3656e+08	1.4714e+08	1.26905e+08	9.55827e+07	1.32946e+08	2.14685e+08	5.56608e+07	121359303	1.80991e+08	8.10886e+07	1.28929e+08	7.01142e+07	6.75466e+07	1.39445e+08	1.06336e+09	8.45135e+08	1.90849e+09	0.49214	0.814063	-0.331373
MHC class I family	1.29624e+07	659143	6.83842e+06	3.89314e+06	2.15858e+06	1.76656e+07	1.85473e+06	8.30605e+06	1.51313e+07	1.04232e+07	1.0169e+07	7.69738e+06	1.76587e+07	1.02722e+07	1.33192e+08	1.75416e+07	5.4338e+07	2.22086e+08	2.76424e+08	0.0199683	0.315385	2.03092
MHC class II family	1.88789e+08	9.77378e+07	1.5569e+08	1.91894e+08	2.37625e+08	3.23188e+08	2.43474e+08	2.16069e+08	2.96144e+08	227379869	1.91593e+08	1.67974e+08	2.05882e+08	1.2664e+08	2.10139e+08	2.44572e+08	1.65447e+09	1.67032e+09	3.32479e+09	0.833096	0.940501	0.013761
MIF family	1.67348e+06	3.77122e+06							1.96146e+06			3.40981e+06	3.36331e+06	3.5829e+06	1.06873e+07		5.44471e+06	2.30047e+07	2.84495e+07	too many MVs	too many MVs	too many MVs
MIP/aquaporin (TC 1.A.8) family	7.88959e+06	1.76454e+07	1.49921e+07	1.01313e+06	4.28849e+07	2.01084e+07	2.38154e+07	1.86486e+07	1.06045e+07	1.96971e+07	4.19322e+06	2.95067e+07	1.77064e+07	2.43652e+07	2.80872e+06	5.74876e+06	1.46998e+08	1.14631e+08	2.61628e+08	0.716161	0.925853	-0.358779
Mitochondrial carrier (TC 2.A.29) family	3.14117e+09	1.03022e+09	3.25529e+08	3.1445e+08	1.39093e+09	1.69248e+09	1.93942e+09	4.66075e+08	2.09258e+09	1.68123e+09	4.20892e+08	5.37657e+08	4.37767e+09	5.31227e+08	3.02268e+09	5.1243e+08	1.03003e+10	1.31764e+10	2.34766e+10	0.702837	0.922692	0.355269
MnmG family											2.30261e+07							2.30261e+07	2.30261e+07	too many MVs	too many MVs	too many MVs
MON1/SAND family																				too many MVs	too many MVs	too many MVs
Monomeric-type IDH family	1.14901e+07				3.37835e+06	3.86273e+06	2.20615e+06	2.75618e+06	7.07815e+06	4.78763e+06	2.24476e+06	3.76122e+06	4.1286e+06	1.1956e+06	5.56751e+06		2.36935e+07	2.87635e+07	5.2457e+07	0.30008	0.698912	0.279659
MotB family	1.22104e+09	1.04945e+08	6.218e+08	1.19394e+09	5.01075e+08	3.82318e+08	5.30736e+08	7.85507e+08	2.63982e+08	5.65051e+08	9.07567e+08	3.4102e+08	1.19899e+09	2.26258e+08	5.36711e+08	9.70978e+08	5.34136e+09	5.01056e+09	1.03519e+10	0.957901	0.98203	-0.0922357
MoxR family	1.13413e+08	3.79446e+06	9.53056e+07	6.00546e+07	8.98112e+07	9.31167e+07	9.00687e+07	1.19043e+08	3.25863e+07	9.69113e+07	1.17181e+08	5.19714e+07	1.02617e+08	6.41024e+07	2.18505e+07	1.50751e+08	6.64607e+08	6.37972e+08	1.30258e+09	0.868226	0.943588	-0.059008
Mrp/NBP35 ATP-binding proteins family					6.41685e+06	1.2637e+07	1.56652e+06	738162	1.87975e+06	1.69338e+06	6.51523e+06			643369		3.74011e+06	2.13585e+07	1.44718e+07	3.58304e+07	too many MVs	too many MVs	too many MVs
Multicopper oxidase family	1.07723e+07	7.40343e+06			5.85394e+06	1.39082e+07	5.99622e+06	6.53206e+06	4.71201e+06	9.4229e+06	1.37001e+07	1.10499e+07	3.1362e+06	1.39821e+07		9.87542e+06	5.04661e+07	6.58786e+07	1.16345e+08	0.540551	0.837082	0.384443
MvhD/VhuD family		3.34098e+06		1.16102e+06	2.48544e+07	3.95149e+07	9.21979e+06	3.0054e+06	3.18274e+06	3.94046e+06	3.12276e+07	8.87543e+06		2.18539e+06	972407	2.65767e+07	8.10965e+07	7.69607e+07	1.58057e+08	0.635652	0.887285	-0.0755093
Myo-inositol 1-phosphate synthase family	3.14866e+08	4.63116e+07	2.96415e+08	8.80762e+07	3.49415e+08	4.09764e+08	5.09443e+08	4.75554e+08	4.01709e+08	3.44348e+08	2.88883e+08	3.08563e+08	3.00581e+08	3.08205e+08	4.69955e+08	3.05119e+08	2.48984e+09	2.72736e+09	5.21721e+09	0.331904	0.728211	0.13145
N(4)/N(6)-methyltransferase family	7.43322e+06	1.3805e+06	859330		3.89937e+06	1.32963e+07	1.2562e+07	4.45636e+06		12914664		1.86368e+06	2.15999e+06		4.76701e+06	9.6493e+06	4.3887e+07	3.13546e+07	7.52417e+07	0.312187	0.714317	-0.485011
N-acetylmuramoyl-L-alanine amidase 3 family	2.7474e+06		2.51438e+06				1.95884e+06	3.27295e+06	4.65571e+06		2.4629e+06	7.08041e+06					1.04936e+07	1.4199e+07	2.46926e+07	too many MVs	too many MVs	too many MVs
N-acylglucosamine 2-epimerase family	1.82957e+06		2.16414e+06			3.98018e+06			5.55511e+06	1.87668e+06	419066	742147		3.52442e+06	1.98064e+06	1.08984e+06	7.97389e+06	1.51879e+07	2.31618e+07	0.0648893	0.475882	0.92888
NAD(P)-dependent epimerase/dehydratase family	3.43191e+08	7.87196e+07	1.4984e+08	1.39678e+08	2.70135e+08	3.72582e+08	2.70265e+08	3.07826e+08	2.85018e+08	2.58906e+08	4.48018e+08	1.59102e+08	2.74797e+08	1.49057e+08	2.95449e+08	4.26865e+08	1.93224e+09	2.29721e+09	4.22945e+09	0.375751	0.747658	0.249612
NadC/ModD family	1.62577e+07	1.8536e+06	8.56066e+06	8.71415e+06	2.64874e+07	2.0173e+07	2.08843e+07	2.44432e+07	957819	1.57196e+07	1.00208e+07	7.43689e+06	1.09207e+07				1.27374e+08	4.50558e+07	1.7243e+08	0.0316209	0.373838	-1.49912
NADH:flavin oxidoreductase/NADH oxidase family	1.0799e+07		1.11589e+06		4.06011e+06	7.56463e+06	4.48814e+06	2.71616e+06	1.03243e+07	5.06261e+06	1.96407e+06	7.11861e+06	5.41404e+06	1.19027e+07	4.74886e+06		3.07439e+07	4.65351e+07	7.72791e+07	0.449234	0.795478	0.597893
NAGSA dehydrogenase family	5.25002e+07	2.68695e+07	1.91032e+07	2.3736e+07	5.568e+07	4.91056e+07	6.68871e+07	7.60127e+07	4.81365e+07	6.30163e+07	5.87378e+07	4.09662e+07	3.64955e+07	3.2085e+07	4.29669e+07	8.51837e+07	3.69894e+08	4.07588e+08	7.77482e+08	0.476275	0.802452	0.139995
NanE family			2.02868e+06	1.08716e+06	7.84012e+06	7.79897e+06					1.99785e+07						1.87549e+07	1.99785e+07	3.87335e+07	too many MVs	too many MVs	too many MVs
NAPRTase family	1.18643e+07	1.00759e+06			8.42811e+06	8.852e+06	7.6011e+06		9.83354e+06	1.35406e+06	1.46691e+07	4.2158e+06	3.76123e+06	1.42646e+06	1.11309e+07	7.43878e+06	3.77531e+07	5.38299e+07	9.1583e+07	0.0836949	0.50907	0.511722
NDK family	1.253e+07				1.40623e+07	1.59377e+07	1.34299e+07	2.48815e+07	7.93242e+06	2.21247e+07	9.92342e+06	1.49276e+07	2.06866e+07	6.00732e+06	6.88702e+07	1.20128e+07	8.08414e+07	1.62485e+08	2.43327e+08	0.0655255	0.474667	1.00707
Neutral ceramidase family	5.76066e+08	1.84091e+08	3.01674e+08	1.94998e+08	6.30685e+08	5.65512e+08	5.21084e+08	4.95991e+08	5.80677e+08	749627974	4.51547e+08	7.10915e+08	4.15463e+08	3.66891e+08	2.20751e+08	4.45667e+08	3.4701e+09	3.94154e+09	7.41164e+09	0.485948	0.808794	0.183781
NhaC Na(+)/H(+) (TC 2.A.35) antiporter family	4.89051e+06		3.39569e+07		4.17507e+06	2.94016e+06	4.50866e+06	2.30955e+06	4.16315e+06	4.44357e+06	2.8886e+06	4.05524e+06	3.53563e+06		4.87755e+06	2.39212e+06	5.27809e+07	2.63559e+07	7.91367e+07	0.686877	0.917774	-1.00167
NHER family	1.01923e+07				7.89561e+06	1.45209e+07	4.75766e+06	9.46375e+06	9.15566e+06	11820499	2.62774e+06	1.53868e+06	3.08912e+06	5.99615e+06		9.61194e+06	4.68302e+07	4.38398e+07	9.067e+07	0.399045	0.752312	-0.0951826
Nicastrin family	1.74815e+07	6.26969e+06	1.12999e+07	2.93011e+07	2.20156e+07	2.23701e+07	2.86804e+07	1.7218e+07	3.00714e+07	27744402	2.33174e+07	1.17666e+07	2.40533e+07	1.496e+07	5.92223e+07	1.74125e+07	1.54636e+08	2.08548e+08	3.63184e+08	0.281962	0.69397	0.431482
Ni-containing carbon monoxide dehydrogenase family	2.91558e+08	1.62296e+09	2.03386e+08	1.24858e+08	5.54643e+08	6.22908e+08	2.67656e+08	1.28186e+08	1.41039e+09	2.92663e+08	1.68108e+08	2.41729e+08	2.19381e+08	2.05763e+08	2.39114e+08	3.35717e+08	3.81615e+09	3.11287e+09	6.92902e+09	0.787744	0.928936	-0.293875
Nitrite and sulfite reductase 4Fe-4S domain family		6.16486e+06			1.02628e+07	8.17928e+06		2.22562e+06	1.2057e+07	1.5091e+06	9.78253e+06				1.14439e+06		2.68326e+07	2.4493e+07	5.13255e+07	too many MVs	too many MVs	too many MVs
Nitronate monooxygenase family				1.04531e+07													1.04531e+07		1.04531e+07	too many MVs	too many MVs	too many MVs
Nitroreductase family	5.05172e+06		9.30019e+06			4.38136e+06	3.80027e+06	1.04074e+07		4.02878e+06	8.20006e+06	4.87829e+06	2.38635e+06	2.90942e+06	1.30851e+06	1.02946e+07	3.2941e+07	3.4006e+07	6.6947e+07	0.37193	0.753177	0.0458971
NlpA lipoprotein family	1.31128e+08	1.15947e+08	1.12205e+08	2.706e+08	4.83168e+07	6.18802e+07	1.08342e+08	6.43542e+07	2.22798e+08	9.63728e+07	1.08741e+08	5.44202e+07	1.39367e+08	1.03364e+08	3.38832e+08	1.15597e+08	9.12773e+08	1.17949e+09	2.09226e+09	0.375763	0.745482	0.369833
N-Me-Phe pilin family	3.31214e+09	3.49091e+07	2.16245e+09	9.7001e+07	1.79568e+09	2.60261e+09	2.70806e+09	2.0601e+09	2.41082e+09	2.8098e+09	2.6561e+09	2.01193e+09	3.91076e+09	2.88308e+09	1.14291e+09	1.66065e+09	1.47729e+10	1.9486e+10	3.4259e+10	0.182469	0.580412	0.399483
Non-disulfide-bridged peptide (NDBP) superfamily		1.06984e+09	5.0569e+07		8.75299e+07	1.15753e+07				2.51173e+06							1.21951e+09	2.51173e+06	1.22202e+09	too many MVs	too many MVs	too many MVs
NPC2 family			3.16803e+06					878641	1.07907e+07			3.09852e+06			1.3954e+07		4.04667e+06	2.78432e+07	3.18899e+07	too many MVs	too many MVs	too many MVs
NqrA family	1.20533e+07	1.67441e+06	7.19826e+06	6.79548e+06	1.72515e+07	2.12628e+07	2.43574e+07	3.03767e+07	3.07983e+06	23676080	1.537e+07	3.9069e+06	5.8655e+06	4.9481e+06		3.20077e+07	1.2097e+08	8.88541e+07	2.09824e+08	0.273975	0.692527	-0.445102
NqrB/RnfD family	4.69403e+07	2.32684e+06	7.53111e+07	2.52944e+07	3.25418e+07	4.59121e+07	4.99366e+07	4.47933e+07	3.11312e+07	39806282	3.8096e+07	3.10598e+07	5.12565e+07	5.82424e+07	7.54852e+07	3.7086e+07	3.23056e+08	3.62163e+08	6.8522e+08	0.383855	0.738769	0.164851
NqrC family	1.90819e+07	1.02825e+07	9.13612e+06		1.90974e+07	1.25694e+07	1.24693e+07	2.57329e+07	6.10123e+06	9047058	1.32771e+07	8.88893e+06	2.78849e+07	2.76852e+06	1.6343e+07	4.02003e+07	1.08369e+08	1.24511e+08	2.3288e+08	0.457343	0.797933	0.200301
NqrF family		3.64948e+07			1.92854e+06		1.64369e+06	8.27771e+06	8.31816e+06	5.04427e+06	4.13506e+06		3.6069e+06	5.60144e+06	9.33703e+06	2.22173e+06	4.83448e+07	3.82646e+07	8.66094e+07	0.13845	0.554164	-0.337288
NrnA oligoribonuclease family				3.25646e+06				7.19714e+06	6.9254e+06		1.52367e+06						1.04536e+07	8.44907e+06	1.89027e+07	too many MVs	too many MVs	too many MVs
Nth/MutY family																				too many MVs	too many MVs	too many MVs
Ntn-hydrolase family		2.42615e+07			8.1807e+06	6.86261e+06	6.2781e+06	6.56397e+06	4.03919e+06	7011705	2.831e+06	6.01815e+06		3.90674e+06	5.27434e+06	5.43391e+06	5.21469e+07	3.4515e+07	8.66619e+07	0.411436	0.765407	-0.595243
Nucleobase:cation symporter-2 (NCS2) (TC 2.A.40) family		1.22058e+07	883969		4.72082e+06		4.39414e+06	3.08719e+06	1.03732e+06	3829985		6.26008e+06		5.45794e+06			2.52919e+07	1.65853e+07	4.18772e+07	too many MVs	too many MVs	too many MVs
Nucleosome assembly protein (NAP) family	6.81682e+06		1.00924e+07		5.71165e+06	3.99367e+06		1.14272e+07	1.24815e+07	8.45383e+06	7.19898e+06	7.67683e+06	2.58895e+06	4.86899e+06	3.47358e+07	6.91773e+06	3.80417e+07	8.49226e+07	1.22964e+08	0.0547504	0.411562	1.1584
Nucleotide pyrophosphatase/phosphodiesterase family	1.52654e+08	1.17634e+08	1.37163e+08	1.36937e+08	1.438e+08	1.66012e+08	1.37122e+08	1.0868e+08	2.27386e+08	2.47579e+08	1.36202e+08	1.43527e+08	2.00787e+08	1.20801e+08	1.83079e+08	1.78504e+08	1.1e+09	1.43786e+09	2.53787e+09	0.0284807	0.381375	0.386419
NusA family	1.45812e+07	2.32546e+06	1.95932e+06	3.61644e+06	1.4443e+07	1.44891e+07	7.3962e+06	1.24196e+07	1.21783e+07	1.67836e+07	1.88834e+07	1.48009e+07	1.74727e+07	3.66228e+06	1.86746e+07	3.00372e+07	7.12303e+07	1.32493e+08	2.03723e+08	0.0609966	0.457333	0.895278
NusG family																				too many MVs	too many MVs	too many MVs
OBAP family	1.92319e+06	2.28063e+06					2.34252e+06	1.88077e+06	9.47336e+06		2.23892e+06		1.49746e+06			3.80926e+06	8.42712e+06	1.7019e+07	2.54461e+07	too many MVs	too many MVs	too many MVs
Oleate hydratase family						5.23427e+06							2.71181e+06				5.23427e+06	2.71181e+06	7.94608e+06	too many MVs	too many MVs	too many MVs
Oleosin family	2.77468e+07		1.57938e+07	4.20048e+06	1.23874e+07	1.07555e+07	1.40565e+07	2.64927e+07	8.11209e+06	10234429	1.85905e+07	2.94822e+07	1.38892e+08	1.72384e+07	3.14146e+07	2.48685e+07	1.11433e+08	2.78833e+08	3.90266e+08	0.182795	0.578503	1.32316
OMP decarboxylase family	2.08477e+07	1.30294e+07	1.03343e+07	1.94585e+06	3.2847e+07	4.76824e+07	1.88175e+07	1.09101e+07	1.619e+07	25953620	1.64784e+07	1.92208e+07	1.53148e+07	1.01533e+07	1.03327e+06	1.66974e+07	1.56414e+08	1.21042e+08	2.77456e+08	0.6937	0.919753	-0.369847
Orn/Lys/Arg decarboxylase class-II family					1.36812e+06	1.90332e+06					1.66284e+06	878571	880292			1.87052e+06	3.27144e+06	5.29223e+06	8.56366e+06	too many MVs	too many MVs	too many MVs
Outer membrane factor (OMF) (TC 1.B.17) family		1.98122e+07	3.00612e+07		2.9712e+06	1.3266e+06	2.82428e+06	1.58279e+07		2.00904e+07		2.68822e+07	2.45251e+06	9.24887e+06		898831	7.28233e+07	5.95728e+07	1.32396e+08	0.615763	0.881871	-0.28971
Outer membrane OOP (TC 1.B.6) superfamily	6.44828e+09	9.81322e+08	3.36443e+09	6.80364e+09	3.70601e+09	3.64941e+09	4.08141e+09	6.67168e+09	2.65162e+09	4.53507e+09	5.24781e+09	2.72711e+09	6.36158e+09	2.25373e+09	2.52388e+09	7.30992e+09	3.57062e+10	3.36107e+10	6.93169e+10	0.943955	0.971414	-0.0872529
OXA1/ALB3/YidC family	4.40029e+06				4.2995e+06	4.04249e+06	5.82195e+06	5.27665e+06		5.72153e+06	1.06937e+07				5.25469e+06	7.36894e+06	2.38409e+07	2.90388e+07	5.28797e+07	too many MVs	too many MVs	too many MVs
P(II) protein family	5.68676e+07	3.75941e+06	5.89479e+07	2.94645e+07	7.92841e+07	9.22447e+07	8.04443e+07	5.34826e+07	4.74254e+07	1.12096e+08	7.35532e+07	3.10646e+07	5.80956e+07	7.9022e+07	4.79543e+07	5.56298e+07	4.54495e+08	5.04841e+08	9.59336e+08	0.433455	0.783733	0.151562
PA28 family		1.28726e+06													7.07307e+06	2.49328e+06	1.28726e+06	9.56635e+06	1.08536e+07	too many MVs	too many MVs	too many MVs
Pal lipoprotein family	2.10759e+08	1.19586e+08	6.79507e+07	8.97401e+07	1.07926e+08	8.22588e+07	1.21386e+08	7.22189e+07	2.45065e+08	1.16461e+08	1.01746e+08	8.7426e+07	8.42209e+07	1.39035e+08	2.44142e+08	1.60843e+08	8.71826e+08	1.17894e+09	2.05076e+09	0.17121	0.564411	0.435373
PAL/histidase family		3.28539e+07	3.11669e+06	2.88675e+07	3.25695e+06	2.57592e+07		4.40203e+06	1.42451e+07	2.52886e+07	1.74084e+07	2.7073e+07	1.0577e+07	3.13692e+07	9.5042e+06	9.82553e+06	9.82562e+07	1.45291e+08	2.43547e+08	0.0926876	0.53329	0.564286
ParA family	1.36437e+07		5.19967e+06		1.10502e+07	8.94562e+06	1.69988e+07	1.05534e+07	1.32119e+07	10538168	3.14389e+07	1.68886e+07	1.15006e+07	9.13781e+06	9.02097e+06	3.02702e+07	6.63914e+07	1.32007e+08	1.98399e+08	0.101474	0.547208	0.991462
Parvalbumin family	2.2517e+06		1.66675e+07		3.37983e+06	4.30691e+06		2.1247e+06	1.39925e+07	3.77307e+06	2.60367e+07	4.81653e+07	5.50725e+06	1.42294e+07	4.66512e+07	6.81718e+06	2.87306e+07	1.65173e+08	1.93903e+08	0.0135326	0.265	2.52298
PduL family	1.34835e+07	8.66527e+07	1.1375e+07	962883	3.23705e+07	4.0722e+07	1.36511e+07	4.03315e+06	1.23174e+08	4810781	4.96878e+06	7.87448e+06	1.8787e+07	2.42028e+07	1.57161e+07	5.61446e+07	2.03251e+08	2.55678e+08	4.58929e+08	0.660535	0.904008	0.331058
PdxA family				4.78798e+06	3.70146e+06	4.72156e+06	5.29591e+06	7.16735e+06		7.72194e+06	3.69455e+06		4.60717e+06			4.48878e+06	2.56743e+07	2.05124e+07	4.61867e+07	too many MVs	too many MVs	too many MVs
PdxS/SNZ family															1.38326e+07	1.331e+06		1.51636e+07	1.51636e+07	too many MVs	too many MVs	too many MVs
Pectinacetylesterase family	1.02139e+08	1.62993e+07	3.329e+08	1.00112e+08	5.76052e+07	8.56766e+07	7.80071e+07	3.26913e+07	3.45115e+07	1.31575e+08	2.95531e+08	1.06426e+08	1.54839e+08	1.22052e+08	6.39389e+07	7.36279e+07	8.0543e+08	9.82501e+08	1.78793e+09	0.364813	0.744036	0.286696
Pectinesterase family	350010	1.16396e+07	4.33376e+06		1.69637e+06	3.00525e+06	2.23849e+06	1.91209e+07	1.44785e+07	4623330		3.04377e+06	1.01373e+06	2.04214e+06	2.72403e+06	5.86655e+06	4.23844e+07	3.3792e+07	7.61764e+07	0.961046	0.97948	-0.326782
Pentraxin family	2.19387e+09	7.29584e+09	6.6828e+08	6.14211e+08	5.13287e+08	1.15887e+09	5.68304e+08	5.36731e+08	5.46262e+08	5.38716e+08	5.29775e+08	1.06294e+09	7.60376e+08	5.12545e+08	8.07017e+08	9.75529e+08	1.35494e+10	5.73316e+09	1.92826e+10	0.275124	0.693158	-1.24083
Peptidase A1 family	1.17907e+09	5.00612e+08	2.00298e+09	7.34312e+08	6.86071e+08	7.51887e+08	1.0037e+09	9.30758e+08	4.57571e+08	2.47829e+09	1.68173e+09	1.5026e+09	1.55864e+09	7.88947e+08	2.08491e+08	1.51758e+09	7.7894e+09	1.01939e+10	1.79833e+10	0.713148	0.929002	0.388116
Peptidase C1 family	7.47162e+07	3.72627e+07	2.93661e+07	1.00234e+08	3.86261e+07	4.93475e+07	4.3559e+07	5.63874e+07	1.90943e+08	3.47526e+08	1.18389e+08	5.16637e+07	1.23662e+08	3.13214e+07	1.32623e+08	1.15993e+08	4.29499e+08	1.11212e+09	1.54162e+09	0.0168832	0.294609	1.37257
Peptidase C10 family	9.97159e+06	4.01628e+06	1.21223e+07	7.67332e+06		1.19501e+07		7.72429e+06	1.32898e+07	7799192	2.14e+07	3.84463e+06	9.18961e+06			3.46672e+07	5.34578e+07	9.01905e+07	1.43648e+08	0.898161	0.956404	0.754487
Peptidase C15 family	5.61134e+06			7.94062e+06		1.91886e+07	1.29423e+07	4.62333e+06	8.71925e+06	7958882	8.23772e+06	4.22651e+06	5.44619e+06	2.10363e+07	9.48857e+06	2.81608e+06	5.03062e+07	6.79295e+07	1.18236e+08	0.0787802	0.484143	0.433243
Peptidase C2 family	2.07919e+06	803665				1.61121e+06		2.89223e+06	1.52312e+06	1850498		1.33118e+06	2.56463e+06		1.07432e+07	2.14625e+06	7.38629e+06	2.01589e+07	2.75452e+07	0.276782	0.689985	1.4475
Peptidase C26 family	4.37541e+07	9.97169e+06	2.7541e+06	4.78758e+07	3.2287e+07	2.959e+07	4.72543e+07	7.39619e+07	6.76361e+07	40533395	4.50068e+07	2.23489e+07	4.31253e+07	7.53811e+07	8.74068e+07	4.51971e+07	2.87449e+08	4.26636e+08	7.14084e+08	0.13418	0.568029	0.569686
Peptidase C59 family	1.06605e+07		2.9298e+06	999303		4.4432e+06		6.89801e+06	1.98111e+07	5.4449e+07	1.0239e+07	4.3107e+07	1.95509e+07	842414	3.0682e+06	4.45431e+06	2.59308e+07	1.55522e+08	1.81453e+08	0.0240209	0.350897	2.58401
Peptidase C69 family	6.99281e+06	1.57272e+07	1.68287e+06	6.57446e+06	1.77713e+06	6.41316e+06	6.16043e+06	1.38045e+07	2.05261e+07	1.43911e+08	1.94039e+07	7.51323e+07	3.43524e+07	8.11049e+06	4.59638e+06	3.55296e+06	5.91325e+07	3.09585e+08	3.68718e+08	0.0427263	0.432089	2.38815
Peptidase M1 family	1.57473e+09	1.07924e+09	1.24144e+09	1.64678e+09	1.39085e+09	1.4905e+09	1.21821e+09	1.17811e+09	2.48271e+09	1.27253e+09	2.07954e+09	9.47377e+08	1.19303e+09	1.39173e+09	1.39283e+09	2.23774e+09	1.08198e+10	1.29975e+10	2.38173e+10	0.299928	0.700865	0.264551
Peptidase M13 family	1.00185e+09	8.90917e+08	6.39672e+08	1.15309e+09	7.43637e+08	6.99088e+08	7.74387e+08	8.33998e+08	1.0997e+09	9.12583e+08	1.01161e+09	7.90343e+08	1.09702e+09	6.13836e+08	9.23288e+08	1.01294e+09	6.73664e+09	7.46132e+09	1.4198e+10	0.306319	0.700388	0.147401
Peptidase M14 family	1.55729e+08	1.96675e+08	7.05192e+07	1.86871e+08	1.19784e+08	2.09152e+08	1.0777e+08	2.08263e+08	2.75687e+08	2.77254e+08	1.46146e+08	2.68838e+08	1.87461e+08	2.09274e+08	1.29019e+08	1.47457e+08	1.25476e+09	1.64114e+09	2.8959e+09	0.128044	0.580283	0.387276
Peptidase M16 family	6.59642e+08	2.99872e+08	5.86851e+08	4.27137e+08	5.37965e+08	7.44798e+08	5.09117e+08	5.78681e+08	7.42304e+08	667150041	7.70453e+08	4.48285e+08	7.08066e+08	4.9758e+08	1.35043e+09	7.47403e+08	4.34406e+09	5.93167e+09	1.02757e+10	0.077386	0.48561	0.449394
Peptidase M17 family	1.03509e+07	7.1316e+06	1.34244e+07	1.14871e+07	4.8172e+06	1.02176e+07	4.59591e+06	6.53169e+06	4.56267e+07	1.75572e+07	4.58446e+06	1.29039e+07	9.26836e+06	7.42793e+06	3.3934e+07	1.94437e+07	6.85564e+07	1.50746e+08	2.19303e+08	0.0685324	0.473644	1.13667
Peptidase M18 family	2.04889e+08	1.31411e+08	2.0748e+08	1.99121e+08	2.56421e+08	2.4091e+08	2.0976e+08	4.45877e+08	3.62078e+08	2.22385e+08	4.75822e+08	3.3602e+08	2.23699e+08	2.95843e+08	2.50999e+08	2.28746e+08	1.89587e+09	2.39559e+09	4.29146e+09	0.123932	0.57652	0.337522
Peptidase M2 family	1.36795e+08	2.9666e+07	7.66218e+07	1.49067e+08	6.08919e+07	6.96962e+07	6.71304e+07	7.04362e+07	1.73393e+08	9.37003e+07	9.35908e+07	2.26657e+07	7.04448e+07	8.29717e+07	1.86917e+08	1.32247e+08	6.60304e+08	8.5593e+08	1.51623e+09	0.487298	0.809487	0.374358
Peptidase M20 family	6.96238e+06		1.09233e+08	1.17723e+07			4.05947e+06	4.66516e+06	9.33858e+06	2.6087e+06		5.76323e+06	3.30895e+06		8.45178e+06		1.36692e+08	2.94712e+07	1.66163e+08	too many MVs	too many MVs	too many MVs
Peptidase M20A family	4.06713e+07	3.33671e+07	2.60487e+07	3.33396e+07	2.03488e+07	3.2926e+07	1.95493e+07	2.53715e+07	1.31541e+08	3.04568e+07	5.69463e+07	2.31331e+07	4.3862e+07	3.94227e+07	8.01887e+07	6.5738e+07	2.31622e+08	4.71288e+08	7.0291e+08	0.0149173	0.265818	1.02481
Peptidase M20B family	2.73626e+07	2.25816e+07	2.8999e+07	1.90183e+07	2.70502e+07	2.65965e+07	3.59395e+07	4.29513e+07	2.5887e+07	33274694	2.59866e+07	2.05237e+07	2.00278e+07	2.2188e+07	3.14594e+07	2.53125e+07	2.30499e+08	2.0466e+08	4.35159e+08	0.356153	0.748413	-0.171528
Peptidase M20C family	1.62809e+08	5.42252e+06	4.19917e+07	1.02619e+08	1.15506e+08	1.06455e+08	1.71399e+08	2.71714e+08	6.37445e+07	1.86362e+08	1.26565e+08	7.30635e+07	1.06524e+08	4.57771e+07	6.77962e+07	2.0265e+08	9.77916e+08	8.72483e+08	1.8504e+09	0.752211	0.914989	-0.164582
Peptidase M24B family	5.72771e+08	2.10389e+08	1.67587e+08	4.33373e+08	5.74342e+08	4.46672e+08	4.03464e+08	2.84386e+08	5.63262e+08	6.72728e+08	3.9406e+08	3.44446e+08	4.0237e+08	2.67351e+08	1.0424e+08	3.27876e+08	3.09298e+09	3.07633e+09	6.16932e+09	0.882338	0.947911	-0.00778804
Peptidase M26 family	3.55941e+06		2.72418e+07	3.13305e+07	3.3041e+07			3.76549e+06	1.48616e+07	37528880	1.35834e+07	2.30006e+06	3.73525e+07	4.0899e+07	8.13233e+07	3.51299e+07	9.89382e+07	2.62979e+08	3.61917e+08	0.0377989	0.402571	1.41027
Peptidase M28 family	1.32916e+08	7.70969e+07	6.01533e+07	2.98632e+07	1.39471e+08	1.5005e+08	9.86545e+07	1.2414e+08	2.8055e+08	1.17398e+08	1.08902e+08	1.30422e+08	8.88514e+07	1.44072e+08	1.00486e+08	6.68547e+07	8.12345e+08	1.03754e+09	1.84988e+09	0.292151	0.692332	0.352995
Peptidase M3 family	2.57572e+07	1.92071e+06	2.17981e+07	8.33869e+06	1.57128e+07	1.91617e+07	2.23482e+07	3.96877e+07	1.12568e+07	1.63226e+07	3.51519e+07	1.33089e+07	1.92921e+07	1.13521e+07	1.73831e+07	4.02954e+07	1.54725e+08	1.64363e+08	3.19088e+08	0.577452	0.859747	0.0871751
Peptidase M49 family	5.92076e+06	2.30244e+06	1.89145e+06		2.46899e+06		2.1907e+06					1.50295e+06	3.83148e+06	2.8864e+06	1.09589e+07		1.47743e+07	1.91797e+07	3.39541e+07	too many MVs	too many MVs	too many MVs
Peptidase M56 family	713077				1.39675e+06	8.95595e+07		7.28269e+06			3.83457e+07	5.38238e+07		2.17972e+07	4.12612e+08	9.92722e+07	9.8952e+07	6.25851e+08	7.24803e+08	too many MVs	too many MVs	too many MVs
Peptidase S1 family	2.30523e+09	7.13116e+09	2.66231e+09	2.06598e+09	3.24428e+09	3.73958e+09	3.77174e+09	2.80607e+09	4.58186e+09	3.22763e+09	2.00576e+09	3.80129e+09	1.38045e+09	3.83008e+09	9.79911e+08	1.96971e+09	2.77264e+10	2.17767e+10	4.9503e+10	0.24385	0.659899	-0.348474
Peptidase S11 family		733948					2.34892e+06			3.26151e+06	2.65303e+06					2.44952e+06	3.08287e+06	8.36406e+06	1.14469e+07	too many MVs	too many MVs	too many MVs
Peptidase S14 family	9.56025e+06	1.54623e+06		2.05755e+06	1.67671e+07	1.87063e+07	9.88958e+06	6.121e+06	6.89821e+06	6.23754e+06	3.75198e+06	1.16716e+07	1.99176e+06	1.11824e+07			6.4648e+07	4.17335e+07	1.06382e+08	0.525636	0.835439	-0.631303
Peptidase S1C family	6.30734e+08	1.19286e+08	2.85173e+08	6.43437e+08	2.97902e+08	2.92988e+08	3.78885e+08	5.83197e+08	1.53037e+08	3.75718e+08	5.35419e+08	2.28764e+08	6.60298e+08	1.53013e+08	1.54635e+08	7.60165e+08	3.2316e+09	3.02105e+09	6.25265e+09	0.651991	0.89798	-0.0971988
Peptidase S26 family	1.13538e+06	1.76447e+06			7.38324e+06	5.30886e+06	6.55541e+06	1.27103e+07	1.20704e+06	8.29107e+06		4.24867e+06			1.2089e+06	2.44583e+06	3.48576e+07	1.74015e+07	5.22591e+07	0.503584	0.820719	-1.00193
Peptidase S28 family									593371				742506		3.39421e+06			4.73009e+06	4.73009e+06	too many MVs	too many MVs	too many MVs
Peptidase S46 family	1.90831e+07		1.5482e+07		9.17546e+06	1.3904e+07	1.31515e+07	2.31382e+07	8.95105e+06	14461979	1.99773e+07	5.51606e+06	1.9609e+07	5.93114e+06	1.74401e+07	2.8867e+07	9.39343e+07	1.20754e+08	2.14688e+08	0.179709	0.578785	0.362317
Peptidase S49 family	5.84593e+06		4.71097e+06		3.96528e+06	3.01772e+06	3.20047e+06	2.26319e+07	1.70225e+07	11325881	4.48656e+06	2.01954e+06	1.53754e+07	8.2923e+06	5.5271e+06	9.47128e+06	4.33723e+07	7.35205e+07	1.16893e+08	0.103021	0.536686	0.761265
Peptidase S8 family				1.40801e+07			3.2244e+06					1.04488e+06	1.11339e+06	2.29994e+06	2.90425e+06	1.66654e+06	1.73045e+07	9.02899e+06	2.63335e+07	too many MVs	too many MVs	too many MVs
Peptidase S9B family	3.34048e+07	1.17835e+06	6.02137e+06	6.47757e+06	1.47085e+07	6.05167e+06	9.90632e+06	2.47627e+07	3.3561e+06	1.73648e+07	2.37985e+07	3.17937e+07	2.00813e+07	1.38833e+07	3.45257e+06	1.7702e+07	1.02511e+08	1.31432e+08	2.33944e+08	0.42762	0.776611	0.358513
Peptidase S9C family	1.91617e+07	1.00944e+07	1.73529e+07	5.47947e+06	2.59092e+07	1.75233e+07	3.76938e+07	3.1537e+07	1.55397e+07	4.06255e+07		2.0823e+07	6.2053e+06	3.12311e+07	1.80997e+06	1.99452e+07	1.64752e+08	1.3618e+08	3.00932e+08	0.267575	0.685008	-0.274767
Peptidase T1A family	4.89592e+07	3.21182e+07	3.90671e+07	7.97794e+06	7.01213e+07	9.13466e+07	2.95566e+07	3.20586e+07	4.34343e+07	1.07079e+08	2.31571e+07	2.79375e+07	5.49713e+07	3.93666e+07	9.80647e+07	3.29469e+07	3.51206e+08	4.26958e+08	7.78163e+08	0.464664	0.800223	0.281771
Peptidase T1B family																				too many MVs	too many MVs	too many MVs
Peptide transporter carbon starvation (CstA) (TC 2.A.114) family	2.06379e+07	7.34253e+07	4.9585e+06		4.50926e+07	1.52183e+07	1.97449e+07	1.82135e+07	3.77592e+07	1.49472e+07	8.0699e+06	4.40238e+07	1.22812e+07	7.84514e+07	1.82883e+07	1.01617e+07	1.97291e+08	2.23983e+08	4.21274e+08	0.364748	0.746152	0.183055
PEP-utilizing enzyme family	5.46298e+09	6.15601e+09	5.31218e+09	3.07785e+09	7.32653e+09	9.25277e+09	5.69932e+09	5.30226e+09	1.13143e+10	6.104e+09	7.10728e+09	4.96547e+09	6.51997e+09	7.00877e+09	9.38119e+09	7.01063e+09	4.75899e+10	5.94116e+10	1.07002e+11	0.124191	0.573226	0.32009
Peroxidase family	1.3136e+08	2.2603e+07	3.2188e+07	6.70253e+07	5.14945e+07	6.26158e+07	4.44918e+07	1.00442e+08	1.44851e+07	7.1534e+07	3.41874e+07	1.88104e+07	1.67049e+08	2.11506e+07	1.00655e+08	5.32339e+07	5.12221e+08	4.81105e+08	9.93326e+08	0.510357	0.824456	-0.0904139
Peroxiredoxin family	1.51234e+08	1.80994e+08	8.11922e+07	1.26748e+08	8.74276e+07	1.37904e+08	1.17498e+08	1.30881e+08	2.487e+08	161327016	1.92122e+08	1.8508e+08	1.82426e+08	1.81454e+08	3.05545e+08	2.23811e+08	1.01388e+09	1.68046e+09	2.69434e+09	0.000735887	0.044	0.728969
PGA18 family			1.43572e+06						5.76492e+06	2538130	1.51089e+07	5.72769e+06	1.38616e+06	2.8656e+06	8.79772e+06	2.65252e+06	1.43572e+06	4.48417e+07	4.62774e+07	1.56678e-06	0	4.95723
Phenylacetyl-CoA ligase family	8.44381e+06		5.73706e+06		1.71586e+07	1.61079e+07	1.92587e+07	5.21548e+06	8.95329e+06	7.04127e+06	2.81744e+06	4.85449e+06	2.84052e+06	7.80537e+06	3.96215e+06	3.67369e+06	7.19216e+07	4.19482e+07	1.1387e+08	0.356959	0.747888	-0.777701
Phenylalanyl-tRNA synthetase beta subunit family	4.79845e+07	2.77528e+06	2.8533e+07	1.17366e+07	4.47197e+07	4.46969e+07	7.32569e+07	5.46006e+07	4.56945e+07	6.67678e+07	4.89522e+07	1.64644e+07	4.81034e+07	2.25884e+07	3.16803e+07	5.1438e+07	3.08303e+08	3.31689e+08	6.39993e+08	0.4662	0.798354	0.105478
PhoH family	7.96536e+06				5.76406e+06	2.15437e+06		1.78158e+06	2.58859e+06	2.78945e+06	3.26566e+06	3.22468e+06	4.06904e+06	3.45398e+06			1.76654e+07	1.93914e+07	3.70568e+07	0.357983	0.747752	0.134434
Phosphatase 2A regulatory subunit A family	410531	3.16245e+06		2.4699e+06					887802			2.05516e+06	3.53465e+06	1.06562e+06	9.34851e+06	1.08176e+06	6.04288e+06	1.79735e+07	2.40164e+07	0.130761	0.571879	1.5713
Phosphate acetyltransferase and butyryltransferase family	4.8971e+08	2.66282e+08	7.93946e+08	2.63218e+08	8.84442e+08	1.20486e+09	5.3449e+08	7.05326e+08	4.68317e+08	646162567	1.29142e+09	5.06265e+08	5.01266e+08	8.29321e+08	4.42069e+08	9.77622e+08	5.14227e+09	5.66245e+09	1.08047e+10	0.547502	0.838975	0.13902
Phosphatidylethanolamine-binding protein family	2.35205e+07	1.18725e+07	1.39424e+07		3.04203e+07		7.72535e+06					3.78043e+06	7.78717e+06		4.81696e+07		8.7481e+07	5.97373e+07	1.47218e+08	too many MVs	too many MVs	too many MVs
Phosphatidylserine decarboxylase family	4.94713e+08	4.0662e+07	2.99587e+08	6.11717e+08	5.27198e+08	6.80957e+08	5.16163e+08	6.5486e+08	2.31673e+08	6.05654e+08	7.15763e+08	5.86612e+08	5.88684e+08	1.52946e+08	6.55183e+07	9.66683e+08	3.82586e+09	3.91353e+09	7.73939e+09	0.939983	0.970358	0.0326883
Phosphoenolpyruvate carboxykinase (ATP) family	3.16593e+09	2.36675e+09	2.32848e+09	3.52558e+09	4.46719e+09	5.05689e+09	3.5368e+09	4.8861e+09	3.96027e+09	3.46566e+09	5.47313e+09	2.43406e+09	2.83731e+09	2.57131e+09	2.55184e+09	6.56976e+09	2.93337e+10	2.98633e+10	5.9197e+10	0.959	0.981627	0.0258155
Phosphoenolpyruvate carboxykinase [GTP] family	1.37757e+08	1.95575e+08	9.36812e+07	3.37006e+08	1.99416e+08	4.41656e+08	1.30188e+08	1.82532e+08	3.22502e+08	3.56116e+08	2.29897e+08	1.91333e+08	2.24059e+08	1.15258e+08	1.47304e+08	2.82186e+08	1.71781e+09	1.86865e+09	3.58647e+09	0.545723	0.837802	0.121428
Phosphofructokinase type A (PFKA) family	1.27538e+09	6.42561e+08	9.02378e+08	5.21392e+08	1.21447e+09	1.38969e+09	1.27232e+09	1.36774e+09	1.54835e+09	1.32082e+09	1.14179e+09	1.37058e+09	7.58648e+08	1.33061e+09	7.5659e+08	8.98063e+08	8.58594e+09	9.12544e+09	1.77114e+10	0.626173	0.88271	0.0879171
Phosphoglycerate kinase family	2.50705e+09	9.70833e+08	1.92516e+09	1.86538e+09	2.50054e+09	3.07471e+09	2.28067e+09	2.34786e+09	2.99825e+09	2.07289e+09	3.21427e+09	1.1846e+09	2.18751e+09	2.07659e+09	3.56747e+09	3.11682e+09	1.74722e+10	2.04184e+10	3.78906e+10	0.410507	0.765884	0.224807
Phosphoglycerate mutase family	2.80126e+08	1.1402e+08	1.14503e+08	1.07934e+08	1.45464e+08	1.72605e+08	1.99675e+08	2.52238e+08	3.46621e+08	4.11289e+08	2.72626e+08	2.48522e+08	2.84128e+08	2.45716e+08	2.72585e+08	1.89896e+08	1.38656e+09	2.27138e+09	3.65795e+09	0.0040445	0.140444	0.712054
Phosphohexose mutase family	5.87534e+08	2.18262e+08	5.02152e+08	3.7395e+08	5.73979e+08	6.41068e+08	6.35185e+08	6.89767e+08	5.43766e+08	5.8431e+08	8.48869e+08	4.20256e+08	5.15172e+08	5.18734e+08	6.36552e+08	9.58323e+08	4.2219e+09	5.02598e+09	9.24788e+09	0.262516	0.680656	0.251514
Phospholipase A2 family	1.40466e+08	8.83063e+08	3.98149e+08	1.7141e+08	4.26151e+08	4.62112e+08	3.12284e+08	3.54332e+08	1.72543e+09	3.43704e+08	3.53093e+08	4.42375e+08	2.51688e+08	5.36195e+08	2.91736e+08	7.58294e+08	3.14797e+09	4.70252e+09	7.85049e+09	0.279862	0.695605	0.579012
Phospholipase B-like family	1.17411e+07	1.65524e+07	1.16777e+06	1.10354e+08	3.94145e+07	1.3649e+07	1.49496e+07	7.66478e+06	8.18048e+06	2.63156e+07	1.44701e+07	2.12771e+07	2.86972e+06	1.25147e+07	4.53089e+06	1.02477e+07	2.15493e+08	1.00406e+08	3.15899e+08	0.545498	0.839305	-1.10173
Phospholipase D family			844616		2.50167e+06			3.75678e+06		4946938	1.07084e+06						7.10306e+06	6.01778e+06	1.31208e+07	too many MVs	too many MVs	too many MVs
PI3/PI4-kinase family			9.52994e+06	2.03978e+06	1.62432e+06	2.98131e+06				1.94265e+06	1.61299e+06		1.30319e+07	1.00129e+06			1.61753e+07	1.75889e+07	3.37642e+07	too many MVs	too many MVs	too many MVs
PIP family	8.35028e+06	7.53424e+07	8.10419e+06	2.19897e+06	1.06567e+07	1.11876e+07	1.16949e+07	1.22165e+07	7.85729e+06	7.92858e+06	5.95271e+06	2.11778e+07	9.94458e+06	3.08772e+07	2.05784e+06	1.82542e+07	1.39751e+08	1.0405e+08	2.43802e+08	0.84033	0.944865	-0.425556
Plakin or cytolinker family	1.05791e+07	5.68994e+06	7.01778e+06		4.10655e+06	3.16101e+06	8.80381e+06		1.57591e+06	6783444	6.30948e+06	8.31593e+06	2.03242e+07	5.80379e+06	1.2277e+08	2.21162e+06	3.93582e+07	1.74095e+08	2.13453e+08	0.124246	0.568992	2.14491
Plant dehydrin family	8.6596e+06	916663	1.63773e+07	2.45448e+07		1.40155e+06	5.7623e+06	1.00987e+06		4925419	9.64389e+06	3.47246e+06	8.85868e+06	2.79088e+06	2.69061e+06	7.42392e+06	5.8672e+07	3.98058e+07	9.84779e+07	0.92291	0.960123	-0.559599
Plant LTP family	1.9e+07	8.61824e+08	1.85532e+08	3.90409e+06	4.13523e+07	8.39516e+07	3.27514e+07	5.12972e+07	8.48394e+07	4.66155e+07	5.39137e+07	7.02132e+07	2.94098e+07	1.66261e+08	3.62856e+07	5.14698e+07	1.27961e+09	5.39008e+08	1.81862e+09	0.888015	0.949483	-1.24732
Plasmodium circumsporozoite protein family	3.35649e+08	3.76512e+08	2.94921e+08	7.26888e+08	1.65826e+08	7.73815e+07	8.94143e+07	1.7923e+08	8.91409e+08	1.57224e+08	3.60708e+08	2.71454e+08	3.79187e+08	5.22461e+08	9.3593e+08	1.74438e+08	2.24582e+09	3.69281e+09	5.93863e+09	0.147859	0.562308	0.717474
PMEI family	9.68148e+06	1.54988e+06	1.09562e+07	889738		9.1734e+06	3.8729e+06	5.7476e+06	9.83954e+06	1.09415e+07	1.14223e+07	1.25626e+07	6.98872e+06	1.84604e+07	8.72452e+06	3.30013e+06	4.18712e+07	8.22397e+07	1.24111e+08	0.11589	0.561931	0.973741
PMG family	3.01701e+07	2.83007e+09	1.15207e+08	3.4396e+08	1.99818e+08	8.64916e+07	2.87805e+07	5.61317e+07	9.65288e+07	1.28759e+08	2.67114e+07	6.21157e+07	3.48368e+07	1.16733e+08	1.55757e+07	3.18007e+07	3.69063e+09	5.13062e+08	4.20369e+09	0.12906	0.572	-2.84664
PNP/MTAP phosphorylase family	7.7302e+07	5.48309e+07	1.96166e+07	3.50913e+07	1.23796e+08	8.08248e+07	3.30929e+08	3.5213e+08	1.60882e+08	5.38852e+08	1.11314e+08	8.14882e+07	7.59122e+07	2.07201e+08	6.57479e+07	9.06251e+07	1.07452e+09	1.33202e+09	2.40654e+09	0.390696	0.742236	0.309923
PNP/UDP phosphorylase family	1.54988e+07			1.41224e+06	1.14018e+07	8.64335e+06	1.23149e+07	7.36345e+06	1.92737e+07	11447875	1.02177e+07	1.04416e+07	1.06094e+07	1.61131e+07	5.18247e+06	8.59923e+06	5.66345e+07	9.18851e+07	1.4852e+08	0.103297	0.533094	0.698073
Polyphosphate kinase 2 (PPK2) family						2.91939e+06											2.91939e+06		2.91939e+06	too many MVs	too many MVs	too many MVs
Polyribonucleotide nucleotidyltransferase family	7.18641e+08	2.79915e+08	4.63254e+08	4.54849e+08	6.5109e+08	6.62269e+08	9.73599e+08	8.00165e+08	8.81839e+08	7.07515e+08	6.2657e+08	5.10972e+08	6.48579e+08	6.39807e+08	6.58093e+08	9.12746e+08	5.00378e+09	5.58612e+09	1.05899e+10	0.328536	0.732468	0.158828
Polysaccharide lyase 1 family	2.52547e+07	2.32487e+07	2.83135e+07	2.34e+06	4.73481e+07	3.51962e+07	7.70298e+07	7.65201e+07	2.14959e+07	5.47313e+07	1.52763e+07	5.02695e+07	1.70919e+07	4.30689e+07	1.27277e+07	3.01561e+07	3.15251e+08	2.44818e+08	5.60069e+08	0.91036	0.957379	-0.364784
Polysaccharide lyase 11 family		4.57022e+06		1.31526e+07					1.03204e+06		2.26447e+06		2.49247e+06	3.03787e+06		2.43668e+06	1.77229e+07	1.12635e+07	2.89864e+07	too many MVs	too many MVs	too many MVs
Polysaccharide lyase 9 family	2.70897e+06			2.97844e+06			3.17954e+06	4.32161e+06	2.40585e+06				1.81253e+06			424622	1.31886e+07	4.643e+06	1.78316e+07	too many MVs	too many MVs	too many MVs
Polysaccharide synthase family	705306					3.01095e+06	3.98684e+06	4.0313e+06	2.22148e+06	7.78534e+06	2.43499e+06		1.14159e+06		989472		1.17344e+07	1.45729e+07	2.63073e+07	too many MVs	too many MVs	too many MVs
PPase class C family	979113		1.48847e+06	2.73083e+06				5.96711e+06	5.96345e+06	2.19772e+06	2.14876e+06		2.16288e+06	3.24806e+06	1.23047e+06		1.11655e+07	1.69513e+07	2.81169e+07	0.317936	0.719075	0.601995
PPase family																				too many MVs	too many MVs	too many MVs
PPP phosphatase family	399928	1.19659e+07	2.04944e+06		1.18145e+06				2.78914e+06	561960		294700		252267	1.44136e+06	334871	1.55967e+07	5.6743e+06	2.1271e+07	0.601232	0.868937	-1.45743
Prephenate/arogenate dehydrogenase family	5.8414e+06		1.12686e+06		4.98801e+06	3.2356e+06		4.50904e+06	1.95392e+06	2.64465e+06	4.5141e+06					3.3017e+06	1.97009e+07	1.24144e+07	3.21153e+07	too many MVs	too many MVs	too many MVs
Profilin family	2.77455e+07	3.55256e+07	1.41265e+07	1.57606e+07	2.39127e+07	3.4544e+07	3.61983e+07	2.57593e+07	3.28409e+07	2.97255e+07	4.02293e+07	3.34897e+07	2.70515e+07	1.16199e+07	8.10483e+07	5.79115e+07	2.13573e+08	3.13916e+08	5.27489e+08	0.223077	0.622872	0.555636
Prohibitin family	6.79639e+07	1.53936e+08	3.19061e+07	2.69791e+07	4.13261e+07	6.07847e+07	4.71935e+07	3.82979e+07	1.03079e+08	131465087	5.74989e+07	1.12886e+08	5.56361e+07	9.93637e+07	2.05647e+08	4.17124e+07	4.68387e+08	8.07288e+08	1.27567e+09	0.0487807	0.418109	0.785371
Prokaryotic molybdopterin-containing oxidoreductase family	1.25634e+07	9.42033e+06	1.1047e+07	803683	2.81623e+07	8.59243e+07			5.2213e+07	35300002	2.02098e+07	709929	3.13455e+06	858500	1.509e+07	5.09355e+06	1.47921e+08	1.32609e+08	2.8053e+08	0.321076	0.719421	-0.157636
Proline racemase family					1.15919e+07	2.1228e+07	1.29714e+06	7.05883e+06	6.66465e+06	14285619	2.75401e+07	7.79978e+06		1.86751e+07	5.36143e+07	2.80781e+07	4.11758e+07	1.56658e+08	1.97833e+08	0.0658705	0.471086	1.92754
Prominin family	5.2339e+07	6.67101e+06	3.48099e+07	6.38585e+07	2.16078e+07	3.47104e+07	1.50682e+07	1.72555e+07	2.74207e+07	1.71812e+07	6.05756e+07	2.23841e+07	7.37823e+07	1.56606e+07	3.16095e+08	7.11952e+07	2.4632e+08	6.04295e+08	8.50616e+08	0.204818	0.594537	1.29469
Protease inhibitor I3 (leguminous Kunitz-type inhibitor) family	2.68597e+08	3.70972e+08	2.95752e+08	2.33423e+08	3.96971e+08	3.80761e+08	4.19051e+08	4.13318e+08	4.70779e+08	3.24357e+08	3.77472e+08	3.80582e+08	3.49596e+08	3.29553e+08	2.82688e+08	3.02746e+08	2.77885e+09	2.81777e+09	5.59662e+09	0.815433	0.934978	0.0200696
Protease inhibitor I39 (alpha-2-macroglobulin) family	1.03463e+08	3.5379e+08	1.30317e+08	2.13878e+08	8.80129e+07	1.571e+08	2.31349e+08	7.42347e+08	1.60418e+08	1.31479e+08	1.28812e+08	1.38383e+08	1.03227e+08	5.43344e+07	2.0168e+08	2.13796e+08	2.02026e+09	1.13213e+09	3.15239e+09	0.179489	0.581074	-0.835494
Protein disulfide isomerase family	1.43312e+08	5.0537e+07	6.35756e+08	2.14961e+07	7.28668e+07	9.30941e+07	8.59269e+07	1.20409e+08	7.48378e+07	1.04243e+08	8.91775e+07	7.5053e+07	1.72814e+08	4.40435e+07	4.81814e+08	1.11237e+08	1.2234e+09	1.15322e+09	2.37662e+09	0.746339	0.91509	-0.0852266
Protein kinase superfamily	6.93048e+07	1.18758e+07	7.20575e+07	2.71398e+08	4.92773e+07	7.65606e+07	4.18749e+07	5.03111e+07	4.56239e+07	7.8257e+07	1.67193e+08	6.42564e+07	9.77254e+07	4.36136e+07	5.74628e+07	6.75525e+07	6.4266e+08	6.21684e+08	1.26434e+09	0.567355	0.853621	-0.0478738
Protein-tyrosine phosphatase family					4.96325e+06	4.47928e+06	1.87063e+06	3.33707e+06		2850447		8.7414e+06		3.76347e+06			1.46502e+07	1.53553e+07	3.00055e+07	too many MVs	too many MVs	too many MVs
PrsA family	1.48113e+08		1.9275e+08	8.47034e+06	2.26316e+08	2.61552e+06	9.29618e+07	5.4634e+07	5.16631e+07	8.20303e+06	7.70429e+07	2.39466e+07	2.06365e+08	4.99586e+07	1.44961e+09	6.48716e+07	7.25861e+08	1.93166e+09	2.65752e+09	0.286349	0.689426	1.41207
PsbB/PsbC family	4.34625e+06				3.64493e+06	4.94753e+06	5.56626e+06	4.98734e+06		5580838	4.41543e+06	7.32457e+06	4.06801e+06	6.17719e+06	2.02209e+06	4.1421e+06	2.34923e+07	3.37302e+07	5.72226e+07	0.285684	0.690022	0.521705
PsbE/PsbF family	1.39417e+07				3.46397e+06	4.90463e+06	4.35074e+06	3.64421e+06		4410505	3.79433e+06	4.78145e+06	4.32109e+06	2.86494e+06		3.54525e+06	3.03052e+07	2.37176e+07	5.40228e+07	0.693128	0.920867	-0.353506
Pseudouridine synthase RsuA family	6.79511e+06	4.49512e+06	5.57351e+06			5.20813e+06	7.24206e+06	8.04258e+06		8037058	1.39228e+07	3.06012e+06	9.31816e+06	3.33308e+06		2.74829e+07	3.73565e+07	6.51541e+07	1.02511e+08	0.910972	0.956598	0.802364
PspA/IM30 family	8.80558e+06			1.33739e+06	4.63417e+06	1.13719e+07	3.77161e+06	958639	3.12325e+06	3910536	1.185e+07	6.58188e+06	1.49819e+07	4.63944e+06	1.06502e+07	6.22792e+06	3.08793e+07	6.19651e+07	9.28444e+07	0.0705156	0.483351	1.00463
PstS family	9.03433e+07	6.52395e+06	8.65297e+06	3.2935e+07	1.4258e+07	1.05281e+07	3.82617e+06	1.79839e+07	6.16534e+06		1.35211e+07	7.64253e+06	5.61041e+07	4.12778e+06	1.96975e+07	2.48905e+07	1.85051e+08	1.32149e+08	3.172e+08	0.341269	0.734534	-0.485737
PurH family	1.51751e+08	1.49769e+08	6.04248e+07	8.23848e+07	1.34875e+08	2.28362e+08	1.41466e+08	2.24601e+08	1.31938e+08	1.75179e+08	1.88373e+08	9.20771e+07	1.09747e+08	1.22084e+08	2.46577e+08	2.03572e+08	1.17363e+09	1.26955e+09	2.44318e+09	0.588704	0.866684	0.113332
Purine/pyrimidine phosphoribosyltransferase family	1.409e+08	2.41078e+06	5.12857e+07	7.2701e+07	8.44374e+07	9.92485e+07	1.03433e+08	1.78738e+08	5.26393e+07	1.24923e+08	1.58385e+08	7.44076e+07	1.34655e+08	1.17696e+08	5.29494e+07	1.99078e+08	7.33154e+08	9.14733e+08	1.64789e+09	0.324438	0.725141	0.319232
PurK/PurT family	4.02922e+06				9.35408e+06	1.1894e+07	9.37922e+06	2.11036e+07	3.19111e+06	16246429	9.72216e+06	4.29984e+06	3.13008e+06	1.70032e+06		1.54679e+07	5.57601e+07	5.37578e+07	1.09518e+08	0.396176	0.749207	-0.0527512
Pyruvate kinase family	5.65603e+08	8.53603e+08	3.04141e+08	3.83482e+08	3.22784e+08	4.41645e+08	3.5731e+08	8.8384e+08	1.06596e+09	9.55035e+08	5.31615e+08	3.61685e+08	5.56206e+08	7.02895e+08	8.90446e+08	5.68193e+08	4.11241e+09	5.63203e+09	9.74444e+09	0.104631	0.537383	0.453672
Pyruvate:ferredoxin/flavodoxin oxidoreductase family	5.41952e+09	4.57935e+09	3.1073e+09	2.94472e+09	5.89317e+09	7.0314e+09	5.42422e+09	4.96282e+09	1.0548e+10	4.89928e+09	6.14592e+09	4.04655e+09	4.1401e+09	5.35347e+09	3.57764e+09	5.93927e+09	3.93625e+10	4.46503e+10	8.40128e+10	0.509681	0.825305	0.181848
QueA family	1.92118e+06	6.07158e+06			3.54699e+06			6.61198e+06		4.04328e+06	3.21912e+06	2.4127e+06			1.24318e+06	3.2952e+06	1.81517e+07	1.42135e+07	3.23652e+07	too many MVs	too many MVs	too many MVs
Queuine tRNA-ribosyltransferase family					1.57376e+06			4.81236e+06	2.39142e+06		4.93835e+06		3.89556e+06		2.03288e+06	7.41492e+06	6.38612e+06	2.06731e+07	2.70593e+07	too many MVs	too many MVs	too many MVs
Radical SAM superfamily	3.03065e+07	2.36019e+06	1.12456e+07	2.53943e+06	9.59138e+06	1.23576e+07	5.71058e+06	1.06206e+07	6.59167e+07	1.31488e+06	1.33872e+07	2.61591e+07	1.75858e+07	4.27611e+07	8.13675e+07	1.91061e+07	8.47318e+07	2.67598e+08	3.5233e+08	0.0964952	0.55366	1.659
RbsD / FucU family								2.29586e+06	934686	6.69703e+06			7.14049e+06	819143		4.23968e+06	2.29586e+06	1.9831e+07	2.21269e+07	too many MVs	too many MVs	too many MVs
Reaction center PufL/M/PsbA/D family	1.20618e+07	3.94975e+06	9.81327e+06		1.0162e+07	1.18806e+07	1.52375e+07	1.28557e+07	2.35775e+06	1.30195e+07	9.06237e+06	5.15455e+06	1.05394e+07	1.7158e+07	2.5162e+06	3.86535e+06	7.59606e+07	6.36731e+07	1.39634e+08	0.602669	0.869221	-0.254538
RecA family	5.63306e+07	1.22208e+07	373132	2.27301e+07	3.76977e+07	2.76485e+07	3.7994e+07	4.13539e+07	3.42716e+07	4.32653e+07	4.79865e+07	2.23674e+07	4.38157e+07	3.33454e+07	2.90104e+07	4.59761e+07	2.36349e+08	3.00038e+08	5.36387e+08	0.235124	0.645983	0.34422
RecF family		1.54017e+07							3.72944e+06					2.31598e+06	4.81254e+06	981957	1.54017e+07	1.18399e+07	2.72416e+07	too many MVs	too many MVs	too many MVs
RecO family	1.95759e+07	1.21857e+06	8.55864e+06		2.2209e+07	4.29796e+07	1.02494e+07	4.94918e+06		24257546	2.31237e+07	4.58508e+06	1.94555e+07	2.65946e+07	2.12945e+06	1.71499e+07	1.0974e+08	1.17296e+08	2.27036e+08	0.902839	0.955429	0.0960521
Resistance-nodulation-cell division (RND) (TC 2.A.6) family	2.05631e+08	2.0227e+07	5.36708e+07	1.79192e+07	7.72433e+07	6.06191e+07	1.14213e+08	1.93278e+08	9.93402e+07	1.88122e+08	7.93041e+07	7.69907e+07	2.04254e+08	1.2586e+08	3.33514e+06	6.60164e+07	7.428e+08	8.43222e+08	1.58602e+09	0.922639	0.961335	0.182937
Resistin/FIZZ family	1.89854e+07	9.98956e+08	2.54324e+07	9.1267e+06	2.55373e+07	5.46881e+07	1.28803e+07	1.43148e+07	3.93273e+07	16053311	3.45763e+06	5.13086e+06	1.03904e+06	1.52486e+07	6.0932e+07	1.05261e+07	1.15992e+09	1.51715e+08	1.31164e+09	0.124663	0.566476	-2.93453
RGP family	1.52905e+07	5.9822e+06	9.84873e+06		1.321e+07	1.04875e+07	2.14652e+07	2.12306e+07	6.44053e+06	7.79165e+06	1.92486e+07	2.04078e+07	1.56232e+07	9.77472e+06	1.85531e+06	1.6764e+07	9.75147e+07	9.79059e+07	1.95421e+08	0.47486	0.80576	0.00577476
Rhamnose isomerase family	7.12675e+08	1.25498e+08	4.30481e+08	4.1882e+08	6.62145e+08	6.49207e+08	7.89854e+08	8.87767e+08	5.31862e+08	617650417	6.44483e+08	4.66346e+08	4.19578e+08	3.54278e+08	3.89308e+08	6.15133e+08	4.67645e+09	4.03864e+09	8.71509e+09	0.86658	0.946479	-0.211544
Rhamnulokinase family	1.27493e+07		1.5989e+07	6.12499e+07	1.03123e+07	1.1238e+07	2.41142e+07	2.49337e+07	8.08738e+06	12705621	1.09887e+07	4.07085e+06			1.31314e+07	1.23111e+07	1.60586e+08	6.12951e+07	2.21882e+08	0.375195	0.748722	-1.38939
Rho family	1.08487e+07	1.54986e+07		2.61007e+07	1.49176e+07	1.37257e+07	2.40608e+07	1.91914e+07	1.17385e+07	2.37352e+07	1.86438e+07	3.05429e+06	1.0444e+07	5.78452e+06	1.02065e+07	1.83514e+07	1.24344e+08	1.01958e+08	2.26302e+08	0.572484	0.853773	-0.286333
RHS/WapA nuclease family	2.13652e+08	1.08815e+08	1.25137e+07	1.02047e+08	1.75234e+07	6.72614e+06	5.14548e+07	1.24337e+07	4.30638e+07	18431566	3.39369e+07	7.57316e+06	2.7201e+07	4.99398e+07	6.02748e+07	1.76333e+07	5.25166e+08	2.58054e+08	7.8322e+08	0.625062	0.883062	-1.02507
Ribonucleoside diphosphate reductase class-2 family	2.71102e+06				4.07132e+06		1.20414e+07	6.55732e+06	9.85289e+06	9429519				2.85826e+06		6.5239e+06	2.5381e+07	2.86646e+07	5.40456e+07	too many MVs	too many MVs	too many MVs
Ribose-phosphate pyrophosphokinase family	6.31253e+07	1.35722e+07	8.89173e+06	1.34168e+07	5.37151e+07	5.75757e+07	7.97024e+07	1.21389e+08	6.67378e+07	71612569	6.98481e+07	5.15143e+07	6.92424e+07	3.14321e+07	1.68015e+07	1.14612e+08	4.11389e+08	4.918e+08	9.03189e+08	0.34541	0.740026	0.257566
Ribulose-phosphate 3-epimerase family								3.0801e+06	7.43673e+06	3.10645e+06		3.7647e+06					3.0801e+06	1.43079e+07	1.7388e+07	too many MVs	too many MVs	too many MVs
Rieske iron-sulfur protein family			2.37865e+06	5.61658e+06			6.27906e+06			6.33921e+06	4.61177e+06		7.37342e+06		5.59809e+07		1.42743e+07	7.43053e+07	8.85796e+07	too many MVs	too many MVs	too many MVs
RimP family	1.78099e+06			2.81553e+06								1.42369e+06	630030	895920		1.68041e+06	4.59652e+06	4.63005e+06	9.22657e+06	too many MVs	too many MVs	too many MVs
RIX1/PELP1 family	8.78448e+07	1.16164e+08	7.85857e+06	6.53757e+07	8.28602e+07	3.49785e+06	7.23286e+07	9.98934e+07	1.15515e+08	1.43793e+08	2.36523e+08	5.49486e+07	1.34886e+06	4.2507e+07	3.83462e+07	5.90264e+07	5.35823e+08	6.92008e+08	1.22783e+09	0.874489	0.946774	0.369025
RNA polymerase alpha chain family	6.89208e+08	3.21446e+08	3.33303e+08	2.7987e+08	6.51741e+08	6.76224e+08	6.41338e+08	7.74389e+08	5.72456e+08	7.65165e+08	7.30796e+08	4.82757e+08	5.76147e+08	4.38237e+08	4.11259e+08	8.39895e+08	4.36752e+09	4.81671e+09	9.18423e+09	0.447704	0.796945	0.141235
RNA polymerase beta chain family	7.1946e+08	2.4573e+08	4.46709e+08	3.57852e+08	5.84668e+08	5.99194e+08	9.40617e+08	7.44653e+08	4.39823e+08	7.47803e+08	7.20432e+08	6.22643e+08	6.96729e+08	5.616e+08	3.65455e+08	6.47507e+08	4.63888e+09	4.80199e+09	9.44088e+09	0.642662	0.894089	0.0498556
RNA polymerase beta' chain family	6.90947e+08	3.05194e+08	2.95276e+08	3.45792e+08	5.45136e+08	5.90594e+08	6.45593e+08	6.41027e+08	3.78869e+08	6.12256e+08	5.04813e+08	4.14499e+08	5.8218e+08	4.34436e+08	4.41118e+08	6.49254e+08	4.05956e+09	4.01742e+09	8.07698e+09	0.864079	0.945193	-0.0150521
RNase Y family	3.50429e+07	2.04364e+07	2.08371e+07	2.49026e+07	3.19626e+07	3.48042e+07	3.73825e+07	3.52245e+07	2.55441e+07	37727616	3.31953e+07	2.17382e+07	2.9179e+07	2.72656e+07	3.01265e+07	2.57339e+07	2.40593e+08	2.3051e+08	4.71103e+08	0.78432	0.928299	-0.0617605
RNF12 family			1.29949e+07				2.30848e+07	7.45452e+06	1.58536e+06		409161	722989	3.32273e+06	1.06843e+07		656928	4.35342e+07	1.73815e+07	6.09157e+07	0.414309	0.768263	-1.3242
RnfG family	6.69856e+06	2.66971e+07	1.65075e+06	9.28874e+06	1.92116e+06	9.24499e+06	1.47952e+07	5.97794e+06	6.28769e+06		2.69169e+06	6.3862e+06	5.24857e+06	1.64534e+07	4.80309e+06		7.62744e+07	4.18706e+07	1.18145e+08	0.141394	0.550252	-0.865137
ROK (NagC/XylR) family	1.89159e+07	8.15945e+07	1.30767e+07	4.64089e+06	2.22822e+07	2.3667e+07	3.14187e+07	3.22996e+07	5.66987e+07	4.20318e+07	4.303e+07	2.7777e+07	2.16552e+07	2.12982e+07	2.80504e+07	3.64903e+07	2.27896e+08	2.77032e+08	5.04927e+08	0.213316	0.608851	0.281669
Rootletin family	2.27427e+07	1.37116e+06	1.08838e+07	1.09215e+07	1.80881e+07	1.47104e+07	1.58213e+07	1.42424e+07	6.11469e+06	2.20325e+07	6.13138e+06		1.90254e+07	4.18519e+06	8.18202e+06	9.64793e+06	1.08781e+08	7.53191e+07	1.84101e+08	0.282776	0.690612	-0.530297
RRF family	5.58378e+07	1.40971e+06	4.65918e+07	2.2131e+07	2.85906e+07	6.65362e+07	3.16794e+07	2.24587e+07	4.97984e+07	2.50152e+07	1.24773e+08	3.13203e+07	4.95942e+07	4.82554e+07	1.59385e+08	7.98224e+07	2.75235e+08	5.67964e+08	8.432e+08	0.0849273	0.511402	1.04511
RRM TET family	8.24858e+06	3.06417e+07	7.60235e+06		1.03666e+07	1.14248e+07	9.02276e+06	5.34858e+06	5.17524e+06	9783089	3.3606e+06	1.67025e+07	4.01973e+06	1.7129e+07	1.41761e+06	2.07167e+06	8.26554e+07	5.96595e+07	1.42315e+08	0.724553	0.929256	-0.470303
RuBisCO large chain family	4.83668e+06	3.23117e+06		7.62697e+06		3.44917e+06	6.09802e+06	3.58295e+06	560537	2.27427e+06		703278	6.81378e+06	1.89418e+06			2.8825e+07	1.2246e+07	4.1071e+07	0.382287	0.737691	-1.23446
RuBisCO small chain family	3.33348e+07	1.3842e+07	2.01557e+07	6.88574e+06	1.86815e+07	2.43954e+07	3.09324e+07	2.40097e+07	2.51093e+07	2.47966e+07	2.28903e+07	4.26099e+07	3.00965e+07	2.47569e+07	5.22233e+06	1.99328e+07	1.72237e+08	1.95415e+08	3.67652e+08	0.735986	0.923729	0.182133
Rubredoxin family																1.15689e+07		1.15689e+07	1.15689e+07	too many MVs	too many MVs	too many MVs
RutC family	9.791e+07	5.15694e+07	8.80596e+07	1.71469e+08	4.6522e+07	6.74648e+07	4.87227e+07	1.17877e+08	9.76114e+07	5.87334e+07	1.37256e+08	5.85568e+07	1.2214e+08	4.61623e+07	1.25112e+08	1.54046e+08	6.89595e+08	7.99618e+08	1.48921e+09	0.498082	0.814192	0.213559
RxLR effector family	2.17517e+08	3.89099e+07	1.76344e+08	7.33795e+08	8.85678e+07	8.19158e+07	2.32355e+07	4.98046e+07	1.09501e+08	1.20288e+08	1.90238e+08	1.65586e+08	1.36818e+08	4.96835e+07	1.72146e+08	1.47683e+08	1.41009e+09	1.09194e+09	2.50203e+09	0.547596	0.8354	-0.368887
S-100 family	2.22821e+08	6.16911e+07	5.304e+08	3.94454e+08	1.58191e+08	4.37847e+08	2.83786e+08	9.57409e+08	8.51071e+07	1.17882e+08	1.22322e+08	1.92893e+08	2.72071e+08	1.59457e+08	2.58728e+09	1.94104e+08	3.0466e+09	3.73112e+09	6.77772e+09	0.548343	0.832775	0.29241
Saccharopine dehydrogenase family	2.7973e+07	1.54696e+06	2.55154e+07	3.68806e+07	2.04248e+07	2.30878e+07	2.8724e+07	3.13324e+07	5.21357e+06	2.45103e+07	3.00284e+07	2.31865e+07	2.20822e+07	9.06802e+06	9.308e+06	2.93089e+07	1.95485e+08	1.52706e+08	3.48191e+08	0.719545	0.926724	-0.356284
SAICAR synthetase family	9.19843e+07	1.72201e+07	7.52557e+07	1.82827e+07	1.2672e+08	1.66952e+08	1.3084e+08	1.37501e+08	8.82215e+07	144476464	1.28885e+08	6.68667e+07	8.15055e+07	8.09769e+07	3.00881e+07	1.13205e+08	7.64755e+08	7.34225e+08	1.49898e+09	0.714366	0.928742	-0.0587745
Sct family		4.77052e+06			2.12279e+06	2.69472e+06		1.25179e+06				1.9486e+07	1.51142e+06	739694			1.08398e+07	2.17371e+07	3.25769e+07	too many MVs	too many MVs	too many MVs
SDS22 family					2.51087e+06					8655324	3.71586e+06	1.63548e+06	5.01359e+06	1.14589e+06		4.00068e+06	2.51087e+06	2.41668e+07	2.66777e+07	0.00842786	0.217714	3.26265
SecA family	2.36008e+08	1.39763e+08	2.08215e+08	1.25938e+08	1.9253e+08	2.07734e+08	2.62193e+08	2.30951e+08	1.20878e+08	2.27662e+08	2.14397e+08	1.16442e+08	1.57445e+08	1.67843e+08	1.39938e+08	1.89699e+08	1.60333e+09	1.33431e+09	2.93764e+09	0.169583	0.564328	-0.264982
SecD/SecF family	6.71294e+08	1.05795e+08	2.5163e+08	4.75276e+08	3.41775e+08	3.83624e+08	5.13983e+08	6.77418e+08	2.6658e+08	4.42707e+08	5.30857e+08	2.43653e+08	4.00234e+08	3.17407e+08	5.39832e+08	5.54693e+08	3.4208e+09	3.29596e+09	6.71676e+09	0.839756	0.945893	-0.0536316
Secretoglobin family	8.22909e+07	1.41624e+08	1.28104e+08	1.90165e+08	2.17457e+08	1.34144e+08	1.55594e+08	7.39895e+07	3.35693e+08	1.42668e+08	1.43029e+08	4.14653e+07	8.55838e+07	1.07898e+08	1.67214e+08	1.21249e+08	1.12337e+09	1.1448e+09	2.26817e+09	0.773119	0.926411	0.0272633
SecY/SEC61-alpha family	9.60415e+07	4.87212e+07	9.66477e+07	8.65429e+07	1.14102e+08	1.53257e+08	2.04661e+08	1.74645e+08	1.31272e+08	1.34944e+08	1.106e+08	1.34238e+08	5.57598e+07	1.75092e+08	3.39074e+07	1.1237e+08	9.74619e+08	8.88184e+08	1.8628e+09	0.656678	0.900854	-0.133978
Selenium-binding protein family	4.41308e+07	4.73143e+08	3.88972e+07	1.38587e+07	1.76788e+07	2.43996e+07	1.14828e+07	1.771e+07	4.51455e+07	2.21171e+07	3.85412e+07	1.20563e+07	2.64352e+07	2.63382e+07	4.55958e+08	3.4034e+07	6.41301e+08	6.60626e+08	1.30193e+09	0.725614	0.92539	0.0428315
SepF family									1.18008e+07				1.3172e+06					1.3118e+07	1.3118e+07	too many MVs	too many MVs	too many MVs
Serine-aspartate repeat-containing protein (SDr) family	1.20211e+09	3.57846e+08	2.75158e+09	5.11652e+09	5.59599e+08	6.16131e+08	7.37912e+08	6.74088e+08	1.44423e+09	9.26253e+08	2.22916e+09	8.65081e+08	1.89554e+09	1.58944e+09	3.73414e+09	1.65002e+09	1.20158e+10	1.43339e+10	2.63496e+10	0.201322	0.596246	0.254496
Serine-rich repeat protein (SRRP) family	1.1188e+09	6.78314e+08	1.28812e+09	3.34646e+09	1.34121e+09	1.21733e+09	1.02314e+09	7.92277e+08	1.08816e+09	1.33438e+09	2.93133e+09	8.77976e+08	1.80732e+09	1.27627e+09	3.30681e+09	2.08691e+09	1.08056e+10	1.47092e+10	2.55148e+10	0.189332	0.585095	0.444929
Serpin family	1.32819e+09	8.79959e+08	9.7939e+08	2.91362e+09	8.63419e+08	1.1234e+09	1.11566e+09	1.09311e+09	1.06629e+09	9.99418e+08	7.74838e+08	1.28473e+09	1.15137e+09	5.96634e+08	1.48465e+09	1.28418e+09	1.02967e+10	8.6421e+09	1.89388e+10	0.464375	0.80172	-0.252734
SFTPD family	5.74245e+06		2.56252e+06		3.76851e+06	2.1895e+06	2.90945e+06			7075269			2.28397e+06		7.22625e+06		1.71724e+07	1.65855e+07	3.37579e+07	too many MVs	too many MVs	too many MVs
SHMT family	7.34646e+08	6.08718e+07	3.68428e+08	1.91129e+08	5.5214e+08	4.96135e+08	7.25282e+08	6.79949e+08	3.25163e+08	7.92089e+08	6.57341e+08	4.51381e+08	5.93572e+08	4.57433e+08	5.20363e+08	8.26574e+08	3.80858e+09	4.62392e+09	8.4325e+09	0.26139	0.679823	0.279861
Short-chain dehydrogenases/reductases (SDR) family	1.00376e+09	6.91063e+08	8.54716e+08	5.32411e+08	8.98733e+08	1.00136e+09	1.16511e+09	1.15575e+09	1.12073e+09	7.99924e+08	1.12343e+09	8.89649e+08	9.15658e+08	9.65828e+08	1.19033e+09	1.07269e+09	7.3029e+09	8.07825e+09	1.53811e+10	0.272009	0.689401	0.145573
Sigma-70 factor family					6.62055e+06	8.94537e+06		1.61623e+06	2.3495e+07	9994097	7.39564e+06	9.20611e+06	5.60034e+06	4.87895e+06	5.62415e+06	8.04705e+06	1.71822e+07	7.42413e+07	9.14235e+07	0.00207263	0.066	2.1108
SIMIBI class G3E GTPase family	7.30011e+07	3.9087e+07	3.36701e+07	7.76675e+07	7.95111e+07	9.03759e+07	5.01055e+07	3.49723e+07	5.78459e+07	6.21887e+07	9.00747e+07	1.10532e+08	5.54661e+07	6.37483e+07	6.51965e+07	1.03323e+08	4.78391e+08	6.08375e+08	1.08677e+09	0.133082	0.575224	0.346766
SLC26A/SulP transporter (TC 2.A.53) family	2.80021e+08	1.28832e+07	7.09346e+07	938818	1.37356e+08	1.82584e+08	2.56149e+08	2.70306e+08	6.77712e+07	2.35373e+08	4.39557e+08	1.16959e+08	1.51441e+08	1.10834e+08	2.82069e+08	4.82538e+08	1.21117e+09	1.88654e+09	3.09772e+09	0.183836	0.576447	0.639337
Small GTPase superfamily	6.06947e+07	2.15149e+08	3.06831e+07	2.05534e+08	8.95147e+07	1.12639e+08	1.01425e+08	7.70776e+07	5.31411e+07	5.08644e+07	3.58514e+07	1.11977e+08	3.44769e+07	9.3638e+07	3.63976e+07	2.46903e+07	8.92718e+08	4.41037e+08	1.33375e+09	0.0376073	0.410341	-1.01729
Small heat shock protein (HSP20) family	7.818e+07	4.53461e+06	9.86154e+07	3.91401e+07	9.81488e+07	7.92844e+07	7.63235e+07	5.34538e+07	1.07444e+08	71557226	8.09855e+07	6.28364e+07	1.14428e+08	5.21416e+07	2.07075e+08	1.35186e+08	5.27681e+08	8.31654e+08	1.35933e+09	0.135193	0.560114	0.65631
SMC family		1.09674e+06						906585		1.12067e+06		1.18044e+06	1.16725e+06		418398		2.00332e+06	3.88676e+06	5.89008e+06	too many MVs	too many MVs	too many MVs
SnRNP core protein family	7.25404e+07	2.06456e+06		1.0691e+07	3.1956e+06	1.05281e+07	3.82617e+06		2.11782e+06		6.80635e+06				1.53945e+07	7.77269e+06	1.02846e+08	3.20914e+07	1.34937e+08	0.319128	0.719742	-1.67998
Sodium:galactoside symporter (TC 2.A.2) family	4.34326e+06	1.31879e+06	4.88737e+06	5.1846e+06	4.11683e+06	4.6264e+06	4.75268e+06	1.05554e+06	6.22e+06	4.32125e+06	6.03827e+06	1.04144e+07	3.81431e+06	3.28505e+07	1.05049e+07	1.9913e+06	3.02855e+07	7.6155e+07	1.0644e+08	0.0737991	0.477519	1.33008
Sodium:neurotransmitter symporter (SNF) (TC 2.A.22) family	8.15002e+06	5.40874e+06	2.84057e+06	2.6336e+06	1.68649e+07	1.38198e+07	1.2795e+07	1.3225e+07	6.34634e+06	15258745	5.19664e+06	9.9862e+06	2.46666e+06	1.3328e+07	1.58096e+06	4.27811e+06	7.57376e+07	5.84417e+07	1.34179e+08	0.437039	0.788128	-0.373968
Sodium:solute symporter (SSF) (TC 2.A.21) family	2.04534e+07	6.91359e+07	6.17401e+07	1.72559e+06	4.15247e+07	3.25417e+07	3.51073e+07	4.18921e+07	4.21897e+07	2.68605e+07	1.53477e+07	4.02237e+07	4.92601e+06	3.33205e+07	8.61571e+06	6.48492e+06	3.04121e+08	1.77969e+08	4.82089e+08	0.366793	0.744325	-0.772993
Spectrin family	1.6747e+07	2.62902e+06	4.17664e+06	4.89198e+06	1.23131e+07	1.24533e+08	9.07157e+06	2.54635e+07	1.19202e+08	6.55692e+07	4.92075e+07	2.46885e+07	1.22038e+07	5.34163e+07	1.87187e+08	5.08496e+07	1.99826e+08	5.62323e+08	7.62149e+08	0.0120424	0.246316	1.49262
SpoVG family	2.11847e+07	3.79729e+06	1.8189e+07	3.55299e+07	1.4535e+07	1.58743e+07	1.12093e+07	1.19544e+07	9.4164e+07	38336804	4.29508e+07	2.01326e+07	1.56601e+07	2.89007e+07	4.09812e+07	2.99115e+07	1.32274e+08	3.11038e+08	4.43312e+08	0.0109165	0.246824	1.23351
SQRD family	3.78983e+07	3.00678e+07	2.19997e+07	8.66476e+06	3.32005e+07	3.82972e+07	2.74943e+07	3.39123e+07	1.04583e+07	3.12214e+07	1.52331e+07	5.311e+07	2.53958e+07	2.346e+07	3.68038e+07	1.36635e+07	2.31535e+08	2.09346e+08	4.40881e+08	0.578449	0.859287	-0.145335
SRP1/TIP1 family	4.4276e+08	1.3855e+09	4.22882e+08	4.83973e+08	2.0437e+08	1.18567e+08	4.26403e+08	3.82533e+08	2.9825e+08	1.53729e+08	6.37686e+08	6.87191e+08	3.58053e+08	6.23757e+08	3.0888e+08	2.94761e+08	3.86699e+09	3.36231e+09	7.2293e+09	0.938563	0.970393	-0.201759
Succinate dehydrogenase/fumarate reductase iron-sulfur protein family	2.08998e+08	7.59228e+07	1.41212e+08	7.35638e+08	2.18669e+08	2.55761e+08	3.10575e+08	3.36975e+08	1.29951e+08	3.23418e+08	1.70267e+08	1.35271e+08	1.39149e+08	1.43676e+08	1.20425e+08	2.22822e+08	2.28375e+09	1.38498e+09	3.66873e+09	0.185848	0.581535	-0.721536
Succinate/malate CoA ligase alpha subunit family									5.25807e+06	6126831	7.17725e+06	7.88713e+06	6.73741e+06	5.04515e+06		1.71293e+07		5.53612e+07	5.53612e+07	6.8718e-06	0	12.7568
Succinate/malate CoA ligase beta subunit family										1.5667e+06		982218				5.68829e+06		8.23721e+06	8.23721e+06	too many MVs	too many MVs	too many MVs
Sulfatase family	1.20437e+07				8.25731e+06	7.30273e+06	1.76106e+07	5.78605e+06		23659613	1.40164e+07	4.44829e+06	9.28441e+06		2.0144e+06	2.10581e+07	5.10004e+07	7.44813e+07	1.25482e+08	0.629311	0.883689	0.546298
Sulfate adenylyltransferase family	6.02615e+06	5.49944e+07	2.76055e+07	1.86388e+07	9.20006e+06	4.8296e+06	3.15674e+06	6.07164e+06	1.39697e+07	10940803	3.23877e+06	8.48422e+06	1.02291e+07			4.39057e+06	1.30523e+08	5.12532e+07	1.81776e+08	0.111125	0.573481	-1.34845
Sulfolobales SlaB family	4.09257e+08	5.84692e+08	1.27823e+09	1.698e+09	7.95317e+08	7.99883e+08	6.62337e+08	1.25222e+09	1.26325e+09	383154084	1.07662e+09	6.88486e+08	7.4e+08	3.29276e+08	6.62214e+08	1.66541e+09	7.47993e+09	6.80841e+09	1.42883e+10	0.620789	0.880256	-0.135706
SusD family	1.31315e+08	5.1124e+06	3.58819e+07	3.08538e+07	1.16756e+08	8.56035e+07	1.68039e+08	3.10385e+08	1.47934e+08	3.28229e+08	9.41188e+07	9.44168e+07	1.23613e+08	1.12217e+08	5.51444e+07	1.59878e+08	8.83947e+08	1.11555e+09	1.9995e+09	0.231222	0.64262	0.335721
SusE family	5.16994e+07	1.71686e+07	4.03636e+06		1.34531e+07	1.5825e+08	6.63588e+06		2.02569e+06	96573336	3.93782e+06	3.69398e+07	3.45636e+07		1.7067e+07	3.58202e+06	2.51243e+08	1.94689e+08	4.45933e+08	0.690465	0.919209	-0.367899
SusF family	3.25125e+06	1.53584e+06		5.45773e+06	2.04154e+07	3.22458e+06	9.85816e+07	1.50196e+08	7.14942e+07	183416520	3.8982e+07	5.34165e+06	3.74233e+07	6.3859e+07	1.96346e+07	1.65605e+07	2.82663e+08	4.36712e+08	7.19374e+08	0.111477	0.570202	0.627586
Synaptophysin/synaptobrevin family	5.02085e+06	5.57886e+06			8.0176e+06	6.72196e+06	7.04275e+06	5.60214e+06		6035110	4.67509e+06	3.02861e+06	4.48963e+06	5.40004e+06	1.54487e+07		3.79842e+07	3.90772e+07	7.70614e+07	0.967173	0.978609	0.040922
TabA/YhcH/YiaL family			5.28858e+06			3.1689e+06	7.84003e+06	4.62875e+06	1.40338e+06		1.1316e+07	5.10764e+06			3.70402e+06	6.9125e+06	2.09263e+07	2.84435e+07	4.93698e+07	too many MVs	too many MVs	too many MVs
TACO1 family	718708		2.66862e+06		2.13909e+06		4.35024e+06	5.91163e+06		6.55142e+06	1.74268e+06	1.35358e+06				691154	1.57883e+07	1.03388e+07	2.61271e+07	too many MVs	too many MVs	too many MVs
TCP-1 chaperonin family	1.40258e+06											637558	976436		6.36574e+06		1.40258e+06	7.97974e+06	9.38232e+06	too many MVs	too many MVs	too many MVs
TCTP family	1.13382e+08	5.52244e+06	1.55631e+07		7.37418e+07	7.76157e+07	7.32717e+07	1.08092e+08	3.5084e+07	1.18432e+08	1.98444e+08	1.33936e+08	1.44873e+08	8.4668e+07	5.80842e+07	2.25189e+08	4.67188e+08	9.98709e+08	1.4659e+09	0.135968	0.560227	1.09605
TelA family	4.94317e+07	882417	4.70082e+06	3.33753e+07	2.02896e+07	3.36591e+07	1.31776e+07	1.03686e+07	3.15101e+07	2.204e+07	6.26847e+07	1.63353e+07	5.85514e+07	1.12528e+08	8.21997e+07	4.31311e+07	1.65885e+08	4.28981e+08	5.94866e+08	0.0283603	0.392516	1.37068
Tetrahydrofolate dehydrogenase/cyclohydrolase family	2.68596e+08	1.5914e+08	1.52955e+08	2.05473e+07	1.59172e+08	3.06131e+08	1.2277e+08	1.48424e+08	4.77503e+08	1.55347e+08	2.74019e+08	1.23525e+08	1.81789e+08	1.51045e+08	1.12831e+08	1.76521e+08	1.33774e+09	1.65258e+09	2.99032e+09	0.378286	0.740128	0.304923
Tetraspanin (TM4SF) family	6.27556e+07	1.50739e+08	6.89141e+07	4.63819e+07	7.84015e+07	8.58989e+07	4.75645e+07	8.24736e+07	1.01821e+08	8.11715e+07	3.96449e+07	4.76483e+07	3.79202e+07	9.09775e+07	2.41844e+08	4.11816e+07	6.23129e+08	6.82209e+08	1.30534e+09	0.852802	0.945741	0.130681
Thaumatin family	1.06204e+07	9.33705e+06	5.60271e+07		1.15503e+07	1.36256e+07	1.13743e+07	9.57014e+06	3.29795e+07	1.46525e+07	1.44362e+07	1.64056e+07	5.65479e+06	2.00329e+07	6.82384e+06	1.40522e+07	1.22105e+08	1.25037e+08	2.47142e+08	0.352519	0.743185	0.0342367
THI4 family	3.0348e+06				1.73152e+06			3.07692e+06			1.03689e+06			928648		2.37338e+06	7.84324e+06	4.33892e+06	1.21822e+07	too many MVs	too many MVs	too many MVs
Thiaminase-2 family	3.45177e+06		1.79412e+07		1.28952e+07	1.68827e+07	1.66521e+07	1.28255e+07	1.16388e+07	1.75865e+07	8.59969e+06	1.04368e+07	7.17174e+06	8.18268e+06	9.40648e+06	993988	8.06484e+07	7.40167e+07	1.54665e+08	0.263549	0.680924	-0.123783
ThiG family	2.19307e+07	5.30072e+06	7.32209e+06	939770	3.1307e+07	1.10316e+07	2.49708e+07	1.85566e+07	1.19138e+07	2.20265e+07	2.85849e+07	6.23558e+06	5.65601e+06	1.19264e+07	3.25535e+06	2.55095e+07	1.21359e+08	1.15108e+08	2.36467e+08	0.858382	0.946863	-0.076291
Thiolase-like superfamily	1.24277e+09	2.5849e+09	1.03433e+09	3.02539e+09	1.22447e+09	7.50015e+08	1.1453e+09	1.02327e+09	3.10976e+09	703748930	8.55616e+08	1.35753e+09	9.83558e+08	1.91208e+09	2.7709e+09	1.15625e+09	1.20304e+10	1.28494e+10	2.48799e+10	0.867971	0.944884	0.0950162
Thioredoxin family	2.28039e+08	1.60401e+08	1.15193e+08	1.79757e+08	2.13815e+08	2.26901e+08	2.43252e+08	2.73853e+08	2.48168e+08	2.45672e+08	2.29045e+08	1.90666e+08	1.86048e+08	1.02707e+08	1.21453e+09	3.03782e+08	1.64121e+09	2.72062e+09	4.36183e+09	0.358605	0.746687	0.72917
Threonine synthase family	7.45673e+06	2.34563e+06		3.54735e+07	7.15717e+06		4.21029e+06		2.3043e+07	1499892	2.59253e+06	3.93568e+06	7.95044e+06	1.38084e+06	1.48538e+07	3.88915e+06	5.66433e+07	5.91453e+07	1.15789e+08	0.11368	0.558281	0.062348
Thrombospondin family															5.33665e+06			5.33665e+06	5.33665e+06	too many MVs	too many MVs	too many MVs
Thymidylate kinase family					3.25584e+06	5.21762e+06					8.14605e+06		1.0554e+06	4.11812e+06		4.33002e+06	8.47346e+06	1.76496e+07	2.61231e+07	too many MVs	too many MVs	too many MVs
TolA family	5.1986e+07		4.54211e+07		4.27597e+06		2.79055e+06	2.44019e+06	4.16887e+06	3.51871e+06	890651	653926	978983	2.28144e+06			1.06914e+08	1.24926e+07	1.19406e+08	0.899712	0.956517	-3.09649
TonB family	1.30427e+08	7.71261e+07	1.01399e+08	5.53043e+07	1.80999e+08	1.18997e+08	2.49365e+08	3.93128e+08	8.6026e+07	234613464	9.0716e+07	2.53465e+07	6.22255e+07	1.50792e+08	4.96622e+07	7.21945e+07	1.30675e+09	7.71577e+08	2.07832e+09	0.120525	0.564992	-0.760091
TonB-dependent receptor family	5.23821e+09	2.27334e+09	3.06033e+09	3.12969e+09	8.30062e+09	7.41487e+09	1.1338e+10	1.63663e+10	4.02633e+09	1.26209e+10	3.13629e+09	6.3681e+09	2.87424e+09	6.70054e+09	1.82004e+09	3.61968e+09	5.71214e+10	4.11661e+10	9.82874e+10	0.389272	0.743492	-0.472575
TPP enzyme family	6.49157e+08	5.34708e+08	7.87362e+08	1.86076e+08	9.04429e+08	6.21269e+08	8.29133e+08	6.07776e+08	1.13256e+09	6.18314e+08	5.99295e+08	7.80826e+08	5.47327e+08	7.94296e+08	5.02228e+08	6.98036e+08	5.11991e+09	5.67288e+09	1.07928e+10	0.446184	0.796263	0.147962
TRAFAC class myosin-kinesin ATPase superfamily	1.96687e+08	1.2361e+08	9.75184e+07	8.15003e+07	1.52992e+08	1.30769e+08	1.08658e+08	1.13076e+08	1.22166e+08	1.19132e+08	1.32463e+08	1.58814e+08	1.73091e+08	1.90061e+08	4.69501e+08	1.15631e+08	1.00481e+09	1.48086e+09	2.48567e+09	0.128769	0.575008	0.559507
TRAFAC class OBG-HflX-like GTPase superfamily	1.30933e+07		4.08844e+06		1.6668e+07	2.37789e+07	1.3681e+07	8.16752e+06	7.58035e+06	1.65086e+07	2.25098e+07	1.34092e+07	1.19052e+07	7.64027e+06	7.39782e+06	1.56501e+07	7.94771e+07	1.02601e+08	1.82079e+08	0.149118	0.560785	0.368406
TRAFAC class translation factor GTPase superfamily	7.93203e+09	4.72331e+09	5.95598e+09	4.91618e+09	8.92297e+09	1.06096e+10	9.01445e+09	8.73479e+09	6.74039e+09	8.38211e+09	7.73414e+09	6.70088e+09	6.8766e+09	7.62674e+09	6.37823e+09	8.06726e+09	6.08093e+10	5.85063e+10	1.19316e+11	0.970392	0.980647	-0.0556993
TRAFAC class TrmE-Era-EngA-EngB-Septin-like GTPase superfamily	1.73424e+07	1.14496e+06	8.55223e+06	8.38723e+07	1.11091e+07	1.68663e+07	1.16948e+07	1.42552e+07	4.61952e+06	19379730	2.64824e+07	4.59926e+06	2.39866e+07	4.6898e+06	8.40065e+06	3.04301e+07	1.64837e+08	1.22588e+08	2.87425e+08	0.933268	0.966261	-0.427199
Transaldolase family	5.41492e+08	4.23166e+08	2.1113e+08	1.80905e+08	4.30321e+08	5.27602e+08	3.85538e+08	2.95384e+08	7.47371e+08	3.28765e+08	4.51145e+08	6.55227e+08	4.8323e+08	6.70438e+08	8.21921e+08	6.64419e+08	2.99554e+09	4.82251e+09	7.81805e+09	0.0142795	0.266667	0.686969
Transcriptional coactivator PC4 family	5.3085e+06		4.83083e+06		7.18639e+06	5.31515e+06	7.83754e+06	6.55515e+06	5.55927e+06	9078309	4.07828e+06	8.11091e+06	4.5622e+06	6.07202e+06	7.06444e+06	4.54386e+06	3.70336e+07	4.90693e+07	8.61028e+07	0.15583	0.563012	0.40591
Transferase hexapeptide repeat family	9.91411e+07	1.11246e+06	1.81107e+07	1.4295e+07	5.5879e+07	3.85342e+07	5.42668e+07	9.56965e+07	3.4469e+07	6.62894e+07	7.73685e+07	5.52904e+07	6.10011e+07	4.27407e+07	8.38278e+06	7.44778e+07	3.77036e+08	4.2002e+08	7.97055e+08	0.414469	0.766481	0.155752
Transferrin family	7.01287e+07	1.03672e+09	1.00439e+08	6.84508e+07	4.14957e+07	5.03333e+08	3.77004e+08	8.09143e+07	1.13292e+08	1.05074e+08	9.42454e+07	1.53314e+08	8.07041e+07	6.44421e+07	2.6753e+08	2.88587e+08	2.27848e+09	1.16719e+09	3.44567e+09	0.67972	0.913847	-0.965032
Transglutaminase superfamily	5.62879e+06	1.07012e+08	1.35341e+06	3.71601e+06	1.02594e+07	1.39306e+07			5.17491e+06	1589483	1.37456e+07	9.25253e+06		8.13025e+06	7.27681e+06	9.70825e+06	1.419e+08	5.48778e+07	1.96778e+08	0.652693	0.897088	-1.37045
Transketolase family	1.02149e+09	1.92886e+08	4.87548e+08	3.60366e+08	1.07856e+09	8.94276e+08	1.10993e+09	1.19018e+09	6.74948e+08	9.54771e+08	9.48845e+08	4.52667e+08	5.15707e+08	6.60208e+08	8.62228e+08	8.53225e+08	6.33523e+09	5.9226e+09	1.22578e+10	0.828278	0.938861	-0.0971661
Transposase IS21/IS408/IS1162 family	7.34416e+06				5.32836e+06		4.15911e+06	1.01736e+07	5.59283e+06	9.13224e+06			574828		6.22494e+06	181668	2.70053e+07	2.17065e+07	4.87118e+07	too many MVs	too many MVs	too many MVs
Trans-sulfuration enzymes family	4.64082e+07	6.91179e+07	4.44826e+07	1.25234e+07	1.16702e+08	8.23621e+07	6.45922e+07	7.82857e+07	3.75948e+07	4.72236e+07	3.96309e+08	4.13478e+07	2.34598e+07	3.73373e+07	2.49021e+07	4.75867e+07	5.14474e+08	6.55761e+08	1.17024e+09	0.743125	0.921355	0.350067
Transthyretin family	2.77041e+07	5.46799e+07	1.35295e+07	1.24484e+07	6.29496e+06	1.43947e+07	1.48524e+07	1.05814e+07	3.61183e+07	2.6e+07	1.62321e+07	9.47605e+06	3.36608e+07	1.06739e+07	1.75657e+08	5.85144e+07	1.54485e+08	3.66332e+08	5.20818e+08	0.149479	0.558667	1.24564
TRAP-alpha family	6.74071e+06	3.1095e+06	1.08293e+07	4.23184e+06		4.55545e+06	6.18306e+06	1.0386e+06	4.30579e+06		4.98712e+06		2.17777e+06	1.16465e+07	3.62041e+07	8.26883e+06	3.66884e+07	6.75901e+07	1.04279e+08	0.747844	0.913436	0.881344
Triosephosphate isomerase family	2.48671e+09	2.25978e+09	1.57971e+09	2.39192e+09	2.69595e+09	2.87746e+09	2.17433e+09	2.6104e+09	5.28562e+09	2.49362e+09	4.73885e+09	1.78914e+09	2.38959e+09	2.15071e+09	4.53274e+09	4.55797e+09	1.90762e+10	2.79382e+10	4.70145e+10	0.0756652	0.478914	0.550463
Tropomyosin family	1.93543e+06	1.28829e+07	1.21251e+07	1.37313e+07	8.56188e+06	5.43517e+06	1.1151e+07	9.53339e+06	1.64991e+07	8.55044e+06	2.32026e+07	8.59967e+06	2.67619e+07	1.26688e+07	1.09874e+08	5.44556e+06	7.53562e+07	2.11602e+08	2.86959e+08	0.102793	0.540077	1.48946
TrpB family	3.70385e+07	1.26912e+07	1.58338e+07	1.08346e+07	5.02723e+07	7.35364e+07	2.9149e+07	3.07318e+07	5.83388e+07	2.31119e+07	5.83814e+07	2.84883e+07	2.72532e+07	7.98027e+07	3.93318e+07	4.91957e+07	2.60088e+08	3.63904e+08	6.23991e+08	0.140417	0.549067	0.484546
Tubulin family	1.29679e+08	4.24757e+08	1.92347e+08	1.65139e+07	3.93674e+07	1.66719e+08	7.75326e+07	4.08114e+07	4.81072e+07	9.32821e+07	1.08345e+08	9.99166e+07	2.01686e+08	9.50464e+07	7.29418e+08	1.61196e+08	1.08773e+09	1.537e+09	2.62472e+09	0.377227	0.744269	0.498794
Type IA topoisomerase family	5.44942e+06															2.64669e+06	5.44942e+06	2.64669e+06	8.09611e+06	too many MVs	too many MVs	too many MVs
Type II topoisomerase GyrA/ParC subunit family	1.09972e+07			1.9041e+06	1.8965e+07	1.36407e+07	1.43876e+07	2.33808e+07	1.12057e+06	73518771	2.14471e+07	5.0266e+06	6.07023e+06	2.59535e+07	1.94999e+06	3.35474e+07	8.32754e+07	1.68634e+08	2.5191e+08	0.202421	0.597302	1.01786
Type II topoisomerase GyrB family	2.04831e+09	1.78244e+07	4.16018e+09	1.91926e+08	1.75436e+09	1.87721e+09	2.05941e+09	1.06162e+09	2.18017e+09	1610513393	2.24679e+09	1.24831e+09	2.3035e+09	2.34557e+09	3.4143e+09	1.40244e+09	1.31708e+10	1.67516e+10	2.99224e+10	0.189213	0.58758	0.346952
Type-B carboxylesterase/lipase family	1.74205e+08	1.44526e+08	6.6237e+07	1.74919e+08	1.93152e+08	2.20712e+08	1.7229e+08	2.23775e+08	1.2934e+08	2.88978e+08	1.29586e+08	3.40101e+08	1.6464e+08	1.77407e+08	3.91299e+07	1.19315e+08	1.36982e+09	1.3885e+09	2.75831e+09	0.731204	0.923168	0.0195403
Ubiquitin family	1.27095e+08	3.97943e+08	2.02006e+08	1.04436e+08	1.27895e+08	1.89735e+08	1.35442e+08	1.21151e+08	1.28296e+08	1.51363e+08	1.28925e+08	1.69652e+08	1.35638e+08	1.46526e+08	1.71442e+08	1.11407e+08	1.4057e+09	1.14325e+09	2.54895e+09	0.465112	0.798673	-0.29815
UDP-glucose/GDP-mannose dehydrogenase family	5.39315e+07	9.09115e+06	3.24125e+07	5.11271e+07	4.50678e+07	5.12488e+07	4.92353e+07	4.82439e+07	1.95616e+07	67050300	4.2218e+07	3.47279e+07	5.80938e+07	3.81484e+07	4.43493e+07	4.7004e+07	3.40358e+08	3.51153e+08	6.91511e+08	0.735067	0.92422	0.0450463
UDP-glycosyltransferase family	5.24216e+06	3.5153e+06			3.12155e+06	6.44079e+06	5.19732e+06	5.13841e+06	5.88549e+06	3347489	4.87774e+06	3.4878e+06	5.83756e+06		1.26491e+07	5.42928e+06	2.86555e+07	4.15145e+07	7.017e+07	0.505904	0.822871	0.534677
UDPGP type 1 family	2.92819e+06				3.18846e+06	5.94755e+06	5.93291e+06	6.50415e+06		3.12495e+06		5.64461e+06	3.47921e+06				2.45013e+07	1.22488e+07	3.675e+07	too many MVs	too many MVs	too many MVs
UDP-N-acetylglucosamine 2-epimerase family							3.69325e+06	5.78483e+06	6.689e+06	10816095	2.51812e+06	1.75995e+06		5.06883e+06	4.54802e+06		9.47808e+06	3.14e+07	4.08781e+07	0.0510346	0.417655	1.72725
UGHY family	1.49834e+06	621480					2.69995e+06	1.81608e+06	2.55609e+06	1.37666e+06		1.87316e+06		2.0371e+06			6.63585e+06	7.84301e+06	1.44789e+07	too many MVs	too many MVs	too many MVs
UMP kinase family	1.73729e+06	690540			1.28849e+07	1.0431e+07		1.00384e+07		8.34809e+06				4.88737e+06	6.10127e+06	1.9572e+07	3.57822e+07	3.89088e+07	7.4691e+07	too many MVs	too many MVs	too many MVs
Universal ribosomal protein uL1 family	1.46791e+09	5.78978e+08	1.17024e+09	7.88426e+08	1.15996e+09	1.44331e+09	1.61874e+09	1.67224e+09	1.01257e+09	1.41358e+09	1.54483e+09	7.99708e+08	1.06035e+09	9.86647e+08	8.28637e+08	1.79829e+09	9.89981e+09	9.44462e+09	1.93444e+10	0.853424	0.944846	-0.0679079
Universal ribosomal protein uL10 family	6.48331e+08	3.25824e+08	3.16297e+08	6.84108e+08	5.316e+08	6.83298e+08	4.03127e+08	2.74351e+08	7.07377e+08	4.34763e+08	6.48004e+08	2.9512e+08	5.92006e+08	4.45463e+08	1.15718e+09	6.9665e+08	3.86694e+09	4.97656e+09	8.8435e+09	0.243062	0.659932	0.363959
Universal ribosomal protein uL11 family	6.95924e+08	3.67397e+08	3.02267e+08	2.51688e+08	7.39902e+08	8.64844e+08	7.98509e+08	7.56336e+08	6.72594e+08	7.32238e+08	8.45505e+08	3.47185e+08	5.71576e+08	6.04169e+08	3.95351e+08	8.38069e+08	4.77687e+09	5.00669e+09	9.78356e+09	0.646476	0.893996	0.0677914
Universal ribosomal protein uL13 family	9.47201e+07	1.79406e+08	8.06528e+07	6.04952e+07	3.01629e+08	4.22286e+08	2.21367e+08	2.68365e+08	1.33882e+08	2.30813e+08	8.89086e+07	8.90708e+07	5.92378e+07	1.66758e+08	6.3507e+07	1.24017e+08	1.62892e+09	9.56195e+08	2.58512e+09	0.16383	0.576093	-0.768536
Universal ribosomal protein uL14 family	2.2417e+08	6.42479e+08	2.46958e+08	1.34883e+08	4.58176e+08	5.51316e+08	3.82746e+08	3.67113e+08	3.12888e+08	3.24433e+08	1.40271e+08	3.07577e+08	8.72989e+07	4.49571e+08	8.28469e+07	1.08746e+08	3.00784e+09	1.81363e+09	4.82147e+09	0.0714788	0.473351	-0.729843
Universal ribosomal protein uL15 family	1.87478e+08	6.50008e+08	1.44175e+08	4.89146e+08	2.66362e+08	4.01195e+08	3.03617e+08	2.09475e+08	2.21847e+08	2.39711e+08	2.35705e+08	9.14249e+07	1.2611e+08	2.28726e+08	2.73411e+08	1.66531e+08	2.65146e+09	1.58347e+09	4.23492e+09	0.0613486	0.452836	-0.743695
Universal ribosomal protein uL16 family	2.88618e+08	1.80109e+08	2.02572e+08	3.46709e+08	3.52106e+08	4.92018e+08	3.83683e+08	4.46992e+08	3.90118e+08	3.17437e+08	2.78217e+08	3.12843e+08	1.70704e+08	3.59792e+08	2.28803e+08	2.97859e+08	2.69281e+09	2.35577e+09	5.04858e+09	0.496545	0.81543	-0.19291
Universal ribosomal protein uL18 family	2.05511e+08	3.62155e+08	2.10803e+08	1.97306e+08	2.52075e+08	3.69277e+08	2.42159e+08	1.73138e+08	4.17233e+08	2.32816e+08	2.9188e+08	1.82871e+08	1.65713e+08	3.77234e+08	4.35679e+08	2.24366e+08	2.01242e+09	2.32779e+09	4.34022e+09	0.477003	0.799773	0.210028
Universal ribosomal protein uL2 family	1.17156e+09	9.85096e+08	1.45808e+09	2.62358e+08	1.0763e+09	1.23844e+09	1.27136e+09	8.99191e+08	5.76553e+08	9.03618e+08	7.31146e+08	6.64834e+08	7.5348e+08	1.28692e+09	5.81028e+08	6.14436e+08	8.3624e+09	6.11202e+09	1.44744e+10	0.254338	0.667333	-0.452268
Universal ribosomal protein uL22 family	1.46383e+08	2.3277e+08	1.42544e+08	5.04823e+07	1.59703e+08	2.1683e+08	1.82138e+08	1.75519e+08	1.49184e+08	1.32569e+08	1.57755e+08	1.32524e+08	9.19895e+07	2.13345e+08	4.91839e+07	1.09964e+08	1.30637e+09	1.03651e+09	2.34288e+09	0.336342	0.734484	-0.333819
Universal ribosomal protein uL23 family	6.4175e+07	1.27229e+08	4.11818e+07	1.69076e+07	1.44265e+08	2.88546e+08	9.24841e+07	5.16954e+07	1.50001e+08	9.92092e+07	9.69188e+07	3.1429e+07	4.84136e+07	5.99757e+07	7.01648e+07	6.3173e+07	8.26483e+08	6.19285e+08	1.44577e+09	0.81729	0.935277	-0.416377
Universal ribosomal protein uL24 family	8.16082e+06	4.92301e+07	1.5162e+06	5.49674e+06	4.77147e+07	1.12574e+08	2.3422e+07	9.46418e+06	5.40388e+07	2.45468e+07	1.41168e+07	1.83942e+07	1.12918e+07	4.07192e+07	5.32582e+06	1.52609e+07	2.57579e+08	1.83694e+08	4.41273e+08	0.797563	0.929654	-0.48769
Universal ribosomal protein uL29 family	3.14579e+08	4.019e+08	3.95078e+08	3.43469e+08	3.1822e+08	5.68648e+08	2.69071e+08	3.07424e+08	6.27082e+08	2.98809e+08	8.10561e+08	1.67881e+08	4.62169e+08	3.39748e+08	1.10412e+09	6.76629e+08	2.91839e+09	4.487e+09	7.40539e+09	0.204698	0.59706	0.620578
Universal ribosomal protein uL3 family	2.97401e+08	3.43484e+08	3.32343e+08	8.31081e+07	3.30539e+08	5.39202e+08	4.09804e+08	4.47206e+08	2.49979e+08	3.0751e+08	3.07634e+08	2.69592e+08	1.97076e+08	3.69363e+08	1.81312e+08	3.19021e+08	2.78309e+09	2.20149e+09	4.98457e+09	0.493695	0.81468	-0.338206
Universal ribosomal protein uL30 family	9.37868e+06	3.56023e+07	1.37014e+06	8.60212e+06				578868	1.05711e+07		2.85357e+07	1.00163e+07	4.25389e+06	4.1678e+06	8.19733e+06	3.34615e+07	5.55321e+07	9.92035e+07	1.54736e+08	0.174271	0.573398	0.836979
Universal ribosomal protein uL4 family	3.50859e+08	4.57419e+08	3.69629e+08	2.58479e+08	4.67647e+08	6.62709e+08	4.62539e+08	4.17762e+08	5.74625e+08	4.15119e+08	4.84684e+08	3.01609e+08	3.79152e+08	5.79045e+08	2.74516e+08	4.5912e+08	3.44704e+09	3.46787e+09	6.91491e+09	0.964572	0.977489	0.00868965
Universal ribosomal protein uL5 family	1.00241e+09	8.97354e+08	7.08561e+08	9.12048e+08	1.59702e+09	1.66797e+09	1.49699e+09	1.01438e+09	1.63267e+09	9.73287e+08	1.61179e+09	6.4829e+08	8.57401e+08	1.10754e+09	1.30766e+09	1.60095e+09	9.29673e+09	9.73959e+09	1.90363e+10	0.799186	0.92828	0.0671369
Universal ribosomal protein uL6 family	3.90264e+08	3.82301e+08	3.10208e+08	2.03149e+08	5.02818e+08	6.98071e+08	5.94858e+08	5.24559e+08	4.55181e+08	4.75856e+08	4.45738e+08	4.26501e+08	3.25694e+08	4.88607e+08	3.11649e+08	4.17586e+08	3.60623e+09	3.34681e+09	6.95304e+09	0.878995	0.947419	-0.107703
Universal ribosomal protein uS10 family	1.32108e+08	2.05706e+08	1.22287e+08	3.24995e+07	2.67691e+08	3.91474e+08	2.41585e+08	1.29076e+08	2.0677e+08	1.96044e+08	2.25235e+08	1.18228e+08	9.95897e+07	2.11119e+08	7.19814e+07	1.60813e+08	1.52243e+09	1.28978e+09	2.81221e+09	0.905468	0.956527	-0.239245
Universal ribosomal protein uS11 family	1.37398e+08	2.25013e+08	1.46471e+08	6.93587e+07	1.27931e+08	1.77413e+08	8.27951e+07	2.55404e+08	3.12773e+08	9.41562e+07	8.70308e+07	1.51122e+08	7.69006e+07	2.69693e+08	1.00889e+08	9.6211e+07	1.22178e+09	1.18877e+09	2.41056e+09	0.744596	0.919711	-0.0395138
Universal ribosomal protein uS12 family	2.40138e+08	4.54204e+08	2.58948e+08	3.31364e+08	3.37703e+08	6.85728e+08	5.25317e+08	9.76458e+08	2.29448e+08	3.1179e+08	2.45602e+08	3.52581e+08	1.33503e+08	4.8262e+08	8.07296e+07	3.64059e+08	3.80986e+09	2.20033e+09	6.01019e+09	0.0532338	0.416656	-0.792014
Universal ribosomal protein uS13 family	4.68484e+08	3.54116e+08	4.22531e+08	2.30368e+08	6.59652e+08	8.10497e+08	6.25888e+08	5.38633e+08	6.79827e+08	578207699	5.96346e+08	3.70717e+08	3.63175e+08	5.42463e+08	3.45966e+08	5.16535e+08	4.11017e+09	3.99324e+09	8.10341e+09	0.970927	0.979707	-0.0416398
Universal ribosomal protein uS14 family	4.5556e+06		6.47374e+06		5.06496e+06	4.19277e+06	4.11169e+06	1.4829e+07		2200229	3.75431e+06		4.43422e+06	1.04221e+07		2.88373e+06	3.92277e+07	2.36946e+07	6.29224e+07	0.535365	0.834243	-0.727121
Universal ribosomal protein uS15 family	7.53689e+07	8.56164e+07	6.78582e+07	6.9615e+07	1.29127e+08	1.92491e+08	1.1926e+08	1.13647e+08	1.67174e+08	8.11205e+07	2.77133e+08	7.00045e+07	4.38532e+07	1.09092e+08	1.52158e+08	1.8642e+08	8.52983e+08	1.08696e+09	1.93994e+09	0.540403	0.838706	0.349701
Universal ribosomal protein uS17 family	5.3566e+06			6.73451e+06		5.22926e+06	3.65818e+06	1.86784e+06	9.53123e+06	1.93403e+06			1.1596e+06				2.28464e+07	1.26249e+07	3.54712e+07	too many MVs	too many MVs	too many MVs
Universal ribosomal protein uS19 family	2.23846e+08	3.27267e+08	2.28681e+08	1.02632e+08	3.48577e+08	5.48538e+08	3.52944e+08	2.52468e+08	4.12521e+08	2.57612e+08	2.06663e+08	1.79569e+08	1.63266e+08	4.26865e+08	2.03503e+08	1.67741e+08	2.38495e+09	2.01774e+09	4.40269e+09	0.528597	0.832556	-0.24122
Universal ribosomal protein uS2 family	8.794e+08	5.96182e+08	5.51086e+08	5.0646e+08	1.00735e+09	1.22079e+09	9.72372e+08	9.39245e+08	9.41668e+08	9.39601e+08	8.83259e+08	6.58547e+08	6.28196e+08	8.82126e+08	5.45289e+08	1.02738e+09	6.67289e+09	6.50607e+09	1.3179e+10	0.980406	0.985601	-0.0365257
Universal ribosomal protein uS3 family	2.69525e+08	4.31903e+08	1.80585e+08	2.04676e+08	4.00527e+08	5.02257e+08	4.84703e+08	4.18685e+08	3.07419e+08	3.21032e+08	2.17593e+08	3.68926e+08	2.35956e+08	6.3719e+08	1.04202e+08	2.48933e+08	2.89286e+09	2.44125e+09	5.33411e+09	0.361975	0.751926	-0.244877
Universal ribosomal protein uS4 family	3.14467e+08	4.69659e+08	3.05712e+08	9.24149e+08	3.9792e+08	4.75602e+08	4.78431e+08	4.44466e+08	4.41857e+08	3.55934e+08	2.9094e+08	3.3101e+08	2.49594e+08	4.87626e+08	3.1171e+08	2.92483e+08	3.81041e+09	2.76115e+09	6.57156e+09	0.0665016	0.469972	-0.464673
Universal ribosomal protein uS5 family	4.44866e+08	6.40055e+08	4.85009e+08	3.35181e+08	6.37331e+08	9.25726e+08	7.77493e+08	6.7585e+08	5.39946e+08	6.58969e+08	4.94274e+08	5.01817e+08	2.64463e+08	7.74277e+08	4.41545e+08	4.30537e+08	4.92151e+09	4.10583e+09	9.02734e+09	0.287493	0.6903	-0.261427
Universal ribosomal protein uS7 family	4.80466e+08	4.41638e+08	3.43491e+08	1.73154e+08	6.88762e+08	1.00486e+09	6.7406e+08	6.30209e+08	7.01704e+08	542202550	5.84236e+08	5.96685e+08	4.20437e+08	8.81987e+08	3.73924e+08	5.98844e+08	4.43664e+09	4.70002e+09	9.13666e+09	0.532357	0.833131	0.0831987
Universal ribosomal protein uS8 family	1.01107e+09	9.46596e+08	8.03738e+08	3.82813e+08	1.18194e+09	1.52261e+09	1.22176e+09	1.18417e+09	1.31718e+09	1.0444e+09	1.05588e+09	7.57239e+08	7.37467e+08	1.20624e+09	8.55533e+08	9.30041e+08	8.2547e+09	7.90398e+09	1.61587e+10	0.990979	0.991721	-0.0626365
Universal ribosomal protein uS9 family	2.45838e+08	1.25374e+08	1.58349e+08	3.37916e+08	2.60415e+08	3.59331e+08	2.84976e+08	2.11613e+08	2.50138e+08	2.07828e+08	1.89352e+08	1.47376e+08	1.25235e+08	3.5245e+08	1.43168e+08	1.95204e+08	1.98381e+09	1.61075e+09	3.59456e+09	0.257599	0.674364	-0.300539
Universal stress protein A family	1.99897e+07		9.37518e+06	5.86758e+06	7.03786e+06	3.37609e+06	4.9359e+06	1.50052e+06	1.46178e+07	1.02745e+07	9.63874e+06	1.00851e+07	7.20453e+06	4.42384e+07	1.54599e+07	3.67407e+06	5.20829e+07	1.15193e+08	1.67276e+08	0.13491	0.562734	1.14505
UPF0045 family	1.10393e+06	9.32012e+07			1.87903e+07	3.47421e+07			1.33743e+06		1.71086e+06	1.4199e+07	1.59213e+06	1.34586e+06	3.02224e+06	8.93164e+06	1.47838e+08	3.21392e+07	1.79977e+08	0.364115	0.747024	-2.20133
UPF0051 (ycf24) family								1.1899e+07	2.88884e+06					3.16523e+06	6.79051e+06	5.72766e+06	1.1899e+07	1.85722e+07	3.04713e+07	too many MVs	too many MVs	too many MVs
UPF0053 family					2.11369e+06	2.65239e+06		4.40478e+06				2.60956e+06		2.8852e+06	2.83299e+06		9.17086e+06	8.32775e+06	1.74986e+07	too many MVs	too many MVs	too many MVs
UPF0065 (bug) family	2.9586e+06			4.28641e+06			3.6416e+06		2.95457e+06		3.29362e+06			4.61708e+06	8.59901e+06	3.10413e+06	1.08866e+07	2.25684e+07	3.3455e+07	too many MVs	too many MVs	too many MVs
UPF0134 family	1.58175e+06		1.87402e+06					3.23869e+06		2.86156e+06			2.82831e+06		1.30619e+06		6.69447e+06	6.99606e+06	1.36905e+07	too many MVs	too many MVs	too many MVs
UPF0145 family	3.65879e+06	786641	2.36338e+06	7.84801e+06	1.21288e+07	3.34518e+07	6.37299e+06		4.22495e+06	1.08806e+07	3.28374e+07	1.27701e+07	6.27742e+06	1.87484e+06	6.93486e+06	2.31514e+07	6.66104e+07	9.89516e+07	1.65562e+08	0.20639	0.594679	0.570918
UPF0173 family	1.14785e+06		2.55934e+06														3.70718e+06		3.70718e+06	too many MVs	too many MVs	too many MVs
UPF0210 family	8.13507e+07	4.71819e+07	7.46377e+07	8.12844e+08	4.61614e+07	3.07954e+07	5.43849e+07	1.05475e+08	5.20969e+07	5.79657e+07	9.0818e+07	2.54438e+07	6.94467e+07	4.80447e+07	1.47887e+07	9.8441e+07	1.25283e+09	4.57046e+08	1.70988e+09	0.253126	0.66658	-1.45477
UPF0237 family								4.87888e+06	2.3976e+06								4.87888e+06	2.3976e+06	7.27648e+06	too many MVs	too many MVs	too many MVs
UPF0291 family				1.86478e+07				1.38897e+06						5.07411e+06			2.00368e+07	5.07411e+06	2.51109e+07	too many MVs	too many MVs	too many MVs
UPF0313 family																				too many MVs	too many MVs	too many MVs
UPF0324 family	2.57627e+06			3.16002e+06			1.88538e+06	5.90148e+06		2.38173e+06		1.79229e+07		9.47811e+06	4.14986e+06	2.90292e+06	1.35232e+07	3.68355e+07	5.03587e+07	too many MVs	too many MVs	too many MVs
UPF0339 family	1.51204e+07	4.14788e+07	1.25828e+07		4.28865e+07	3.83668e+07	1.58154e+07	1.21143e+07	1.91252e+07	16996042	5.141e+06	2.7939e+07	1.38159e+07	2.51761e+07	3.65339e+06	1.78818e+07	1.78365e+08	1.29728e+08	3.08093e+08	0.588343	0.86806	-0.459313
UPF0342 family	6.63737e+07	1.50186e+07	8.84235e+07	1.65263e+08	1.66914e+07	2.33174e+07	2.3649e+07	4.16288e+07	9.16428e+07	4.37209e+07	8.32967e+07	2.4406e+07	1.01458e+08	1.19212e+08	2.5502e+08	4.79081e+07	4.40365e+08	7.66665e+08	1.20703e+09	0.112125	0.559214	0.799883
UPF0365 family	3.78622e+06										1.47402e+07		4.30574e+06	1.28457e+06		1.1821e+06	3.78622e+06	2.15126e+07	2.52988e+07	too many MVs	too many MVs	too many MVs
UPF0371 family			2.41919e+06			1.30264e+06	1.36717e+06	1.14851e+06	637866	1.98121e+06	1.48625e+06			1.80822e+06		3.03409e+06	6.23751e+06	8.94763e+06	1.51851e+07	too many MVs	too many MVs	too many MVs
UPF0394 family					9.02385e+06	1.15679e+08			6.60678e+06	44767328	1.04055e+06					6.86088e+06	1.24703e+08	5.92755e+07	1.83979e+08	too many MVs	too many MVs	too many MVs
UPF0478 family	1.63574e+06		4.96699e+06				1.96301e+06	1.13871e+07	1.12577e+07	13359099	1.28813e+06	1.02423e+06	2.89308e+06	2.3186e+06		2.16081e+06	1.99528e+07	3.43017e+07	5.42545e+07	0.145553	0.558597	0.781443
UPF0701 family	1.43684e+06			1.73596e+07	2.95289e+06	5.36495e+06	1.08648e+07	3.14266e+07		17812853	3.73682e+06		3.44416e+06	2.94141e+06	6.67685e+06	5.34264e+06	6.94056e+07	3.99547e+07	1.0936e+08	0.911166	0.953845	-0.796564
UppP family		1.3648e+06		7.25445e+06													8.61925e+06		8.61925e+06	too many MVs	too many MVs	too many MVs
UPRTase family		960906	699609		4.37637e+06	4.07009e+06					4.31421e+06	1.63688e+06			3.33483e+06	5.23369e+06	1.0107e+07	1.45196e+07	2.46266e+07	too many MVs	too many MVs	too many MVs
UQCRB/QCR7 family	1.27639e+06		3.37863e+06			1.39379e+06		2.29722e+06	2.3028e+06	1.85221e+06			1.24529e+06		2.969e+07		8.34603e+06	3.50903e+07	4.34363e+07	too many MVs	too many MVs	too many MVs
UQCRH/QCR6 family		1.21617e+06						1.26455e+06			2.30185e+06						2.48072e+06	2.30185e+06	4.78258e+06	too many MVs	too many MVs	too many MVs
Urease beta subunit family	8.01269e+07	1.29426e+07	2.46407e+07	2.62919e+06	5.9054e+07	3.02764e+07	2.94016e+07	4.29429e+07	1.50734e+08	4.81387e+08	2.19626e+08	5.81094e+08	3.84004e+08	1.82687e+07	1.24864e+07	5.52501e+07	2.82014e+08	1.90285e+09	2.18486e+09	0.0288496	0.37503	2.75429
Urease gamma subunit family	1.7367e+08	6.66595e+07	1.66728e+08	1.95437e+07	3.69167e+08	1.88833e+08	2.58243e+08	1.01117e+08	3.67085e+08	8.07976e+08	3.64824e+08	9.63761e+08	5.98308e+08	2.29778e+08	8.21889e+07	1.22371e+08	1.34396e+09	3.53629e+09	4.88025e+09	0.0516582	0.416542	1.39574
Uridine kinase family	2.65957e+07		9.1364e+06	2.85537e+07		7.37367e+06	5.22386e+06	2.20807e+07	1.12817e+07	8.58155e+06	2.07325e+07	1.60151e+06	1.9323e+07		1.11559e+06	2.65807e+07	9.89641e+07	8.92166e+07	1.88181e+08	0.736656	0.920971	-0.14958
Urocanase family	3.12985e+07	2.14828e+07	2.93601e+07	4.47091e+07	4.3528e+07	4.80751e+07	4.31734e+07	3.65348e+07	5.29663e+07	3.41244e+07	2.23246e+07	3.56376e+07	4.07075e+07	4.45246e+07	8.66195e+06	2.38019e+07	2.98162e+08	2.62749e+08	5.60911e+08	0.362779	0.746606	-0.182406
UvrB family	5.53897e+07			3.45517e+06	4.88853e+07	3.00616e+07	5.35916e+07	1.02983e+08		33289346			4.53306e+07				2.94367e+08	7.86199e+07	3.72987e+08	0.053822	0.415097	-1.90454
UvrC family	5.31948e+06							2.58577e+06	8.05369e+06			4.97409e+06	4.21484e+06			5.07373e+06	7.90525e+06	2.23164e+07	3.02216e+07	too many MVs	too many MVs	too many MVs
UxaA family	2.0085e+07		1.239e+07	4.98128e+06	1.8072e+07	1.71057e+07	2.34494e+07	1.97292e+07		1.83556e+07	1.59333e+07	7.20784e+06	8.58135e+06	1.19025e+07	4.48895e+06	1.70666e+07	1.15813e+08	8.3536e+07	1.99349e+08	0.852134	0.948211	-0.471284
V-ATPase 116 kDa subunit family	1.47373e+07	1.67731e+08	2.42966e+07	1.08083e+08	9.46867e+07	3.63885e+07	6.76768e+07	3.59336e+07	3.45599e+07	35507122	6.90781e+06	9.81334e+07	4.80676e+06	1.18766e+08		4.82537e+06	5.49534e+08	3.03507e+08	8.5304e+08	0.13387	0.570441	-0.856462
V-ATPase E subunit family	2.64637e+07	1.3415e+06	1.63846e+07	1.61477e+08	3.04849e+07	2.21287e+07	3.55372e+07	7.36881e+06	7.80767e+07	3.40492e+07	3.82654e+07	1.88741e+07	1.80799e+07	5.0181e+07	2.12091e+08	3.24538e+07	3.01186e+08	4.82071e+08	7.83258e+08	0.166216	0.56609	0.678576
V-ATPase proteolipid subunit family																				too many MVs	too many MVs	too many MVs
Villin/gelsolin family	1.16302e+08	3.36931e+08	1.28975e+08	6.88784e+07	1.20127e+08	2.01195e+08	1.08179e+08	9.92791e+07	1.75318e+08	1.07536e+08	1.26711e+08	8.98396e+07	7.5094e+07	1.35844e+08	2.73951e+08	1.48963e+08	1.17987e+09	1.13326e+09	2.31312e+09	0.99501	0.994728	-0.0581476
Vinculin/alpha-catenin family	1.4618e+07	2.23839e+07	2.98857e+07	6.03781e+07	2.81749e+06	3.99367e+06	6.22242e+06	1.30693e+07	7.71945e+07	1.41356e+07	1.07629e+07	2.60103e+07	1.2305e+07	5.13138e+07	2.51457e+08	1.93213e+07	1.53369e+08	4.625e+08	6.15869e+08	0.102287	0.542408	1.5924
Vitamin-B12 independent methionine synthase family	4.11874e+07	1.73295e+07	1.26786e+07	6.11947e+06	3.74771e+07	2.38701e+07	3.08358e+07	2.44381e+07	1.4826e+07	1.74572e+07	5.33807e+07	1.43293e+07	3.7891e+07	2.32663e+07	2.78583e+07	2.52363e+07	1.93936e+08	2.14245e+08	4.08181e+08	0.598136	0.868305	0.143674
WD repeat G protein beta family	4.68192e+06	3.97988e+07	6.70487e+06		6.10922e+06	1.54976e+07	7.72321e+06		2.17285e+06		4.66075e+06	9.73449e+06	2.42061e+06	4.8289e+06		5.31251e+06	8.05156e+07	2.91301e+07	1.09646e+08	0.745575	0.915943	-1.4665
X(+)/potassium ATPases subunit beta family	1.19973e+08	3.31418e+08	9.7494e+07	9.05222e+07	1.02823e+08	1.24785e+08	8.25126e+07	1.18283e+08	1.908e+08	9.00857e+07	9.48938e+07	8.86548e+07	7.50881e+07	1.29222e+08	7.95006e+08	8.41126e+07	1.06781e+09	1.54786e+09	2.61567e+09	0.769011	0.928439	0.53562
Xanthine dehydrogenase family	3.23379e+07	8.22197e+07	4.06243e+07	5.87088e+07	4.07545e+07	5.98457e+07	6.93227e+07	3.48877e+07	5.64139e+07	33627280	1.98319e+07	5.58444e+07	1.13169e+07	1.49769e+08	2.71576e+07	1.759e+07	4.18701e+08	3.71551e+08	7.90252e+08	0.238103	0.646451	-0.17236
XFP family	7.39879e+07	1.07068e+08	1.72062e+08	1.73894e+08	1.71038e+08	2.06974e+08	2.10512e+08	2.65853e+08	5.18406e+08	3.35405e+08	2.7217e+08	2.36306e+08	2.74138e+08	1.94295e+08	1.80944e+08	1.68145e+08	1.38139e+09	2.17981e+09	3.5612e+09	0.0345299	0.402421	0.658079
Xylose isomerase family	4.21417e+08	1.01351e+08	1.97813e+08	2.71052e+08	4.37646e+08	4.71765e+08	4.96388e+08	4.84871e+08	5.81837e+08	3.63412e+08	6.26592e+08	3.57072e+08	3.12338e+08	2.38073e+08	4.1994e+08	4.61038e+08	2.8823e+09	3.3603e+09	6.2426e+09	0.349303	0.740063	0.221369
YqgF nuclease family	1.82614e+07	6.91089e+06	1.36614e+07	8.79474e+06		8.64749e+06	1.43278e+07	2.71188e+07	7.68179e+06	1.30302e+07	9.3526e+06	3.7971e+06	1.80955e+07	1.30834e+07	1.30874e+07	9.62785e+06	9.77224e+07	8.77559e+07	1.85478e+08	0.450421	0.795813	-0.155181
Zinc metallo-hydrolase group 3 family	5.57955e+07	3.6367e+07	1.31481e+07	3.42717e+07	1.70013e+08	2.7243e+08	9.25074e+07	8.19443e+07	1.44474e+08	9.24447e+07	1.4178e+08	1.16054e+08	4.04305e+07	1.47186e+08	3.46456e+07	1.04576e+08	7.56477e+08	8.21592e+08	1.57807e+09	0.410032	0.767105	0.119123
Zinc-containing alcohol dehydrogenase family	5.37057e+07	4.92915e+07	1.43271e+08	2.87119e+07	1.4218e+08	7.429e+07	1.32563e+08	1.10481e+08	3.54105e+08	2.01113e+08	1.27419e+08	1.81975e+08	1.15005e+08	1.108e+08	1.74449e+08	1.00868e+08	7.34494e+08	1.36574e+09	2.10023e+09	0.0199665	0.32784	0.894848
ZIP transporter (TC 2.A.5) family	1.75585e+06								1.46804e+06		1.97334e+06		1.83116e+06		5.1522e+06	2.13491e+06	1.75585e+06	1.25597e+07	1.43155e+07	too many MVs	too many MVs	too many MVs

## Sheet: KOG
KOG	KOG name	AL_1	AL_2	AL_3	AL_4	AL_5	AL_6	AL_7	AL_8	TR_1	TR_2	TR_3	TR_4	TR_5	TR_6	TR_7	TR_8	AL	TR	ALL	p-value	Log ratio TR/AL	Log Ratio TR/AL
K00001	alcohol dehydrogenase	1.35745e+08	1.92173e+08	1.65152e+08	1.1709e+08	1.87763e+08	1.36623e+08	1.7335e+08	1.75347e+08	3.631e+08	2.32491e+08	1.96665e+08	1.99593e+08	1.99281e+08	2.46799e+08	1.20016e+08	1.91039e+08	1.28324e+09	1.74898e+09	3.03223e+09	0.0425882	0.409299	0.44672
K00002	alcohol dehydrogenase (NADP+)	1.34521e+07		4.0595e+06		6.87014e+06	1.39066e+06	2.43155e+06	7.21866e+06	2.73828e+07			1.63231e+06	2.31493e+06	1.25628e+07	2.32743e+07	816397	3.54226e+07	6.79836e+07	1.03406e+08	0.93153	0.964008	0.94036
K00005	glycerol dehydrogenase	1.27435e+06		1.0356e+07		2.53778e+07		1.28171e+07	7.62837e+06	5.30712e+07	37465001	1.11353e+07	2.2045e+07	1.25341e+07	4.22609e+06			5.74535e+07	1.40477e+08	1.9793e+08	0.42941	0.806653	1.28974
K00008	L-iditol 2-dehydrogenase	1.13594e+07	5.47482e+06	2.03235e+06		2.57813e+07	1.72748e+07	9.52567e+06	3.69383e+07	1.45878e+08	5.94556e+07	3.60193e+07	7.00882e+07	3.2551e+07	2.67624e+07	1.33108e+07	1.307e+07	1.08387e+08	3.97135e+08	5.05522e+08	0.0461419	0.407671	1.87336
K00009	mannitol-1-phosphate 5-dehydrogenase	6.68477e+08	1.60108e+08	4.82382e+08	1.64025e+08	5.86166e+08	4.66949e+08	6.38081e+08	1.55572e+09	3.32841e+08	5.92388e+08	1.00146e+09	6.96541e+08	3.67397e+08	3.56991e+08	1.818e+08	9.06062e+08	4.7219e+09	4.43548e+09	9.15739e+09	0.925595	0.960807	-0.0902771
K00010	myo-inositol 2-dehydrogenase / D-chiro-inositol 1-dehydrogenase	1.26784e+08	3.07003e+08	1.34215e+08	1.02412e+08	2.23343e+08	2.59972e+08	2.07382e+08	8.97661e+07	3.73476e+08	1.07563e+08	8.10509e+07	1.63506e+08	1.02189e+08	2.73357e+08	2.77671e+08	9.79046e+07	1.45088e+09	1.47672e+09	2.92759e+09	0.866388	0.945331	0.0254679
K00011	aldehyde reductase															5.60636e+06			5.60636e+06	5.60636e+06	too many MVs	too many MVs	too many MVs
K00012	UDPglucose 6-dehydrogenase	5.39315e+07	9.09115e+06	3.24125e+07	5.11271e+07	4.50678e+07	5.12488e+07	4.92353e+07	4.82439e+07	1.95616e+07	67050300	4.2218e+07	3.47279e+07	5.80938e+07	3.81484e+07	4.43493e+07	4.7004e+07	3.40358e+08	3.51153e+08	6.91511e+08	0.735067	0.923148	0.0450463
K00013	histidinol dehydrogenase													5.54856e+06					5.54856e+06	5.54856e+06	too many MVs	too many MVs	too many MVs
K00016	L-lactate dehydrogenase	4.09129e+08	4.99559e+08	3.75217e+08	8.26569e+08	3.63546e+08	4.85977e+08	3.75267e+08	5.00342e+08	8.91739e+08	6.84109e+08	3.7423e+08	2.39268e+08	5.08887e+08	5.26082e+08	8.30127e+08	2.79048e+08	3.8356e+09	4.33349e+09	8.16909e+09	0.766487	0.923115	0.176075
K00018	glycerate dehydrogenase		1.66428e+07	3.14217e+06	8.09502e+06		7.00323e+06		3.49053e+06	1.54131e+07	3.58786e+06	1.48432e+07	1.459e+07		3.47161e+06	5.77388e+06	1.56826e+07	3.83738e+07	7.33623e+07	1.11736e+08	0.220243	0.660528	0.934774
K00020	3-hydroxyisobutyrate dehydrogenase													1.33006e+06	1.56227e+06	3.51115e+07			3.80038e+07	3.80038e+07	too many MVs	too many MVs	too many MVs
K00022	3-hydroxyacyl-CoA dehydrogenase	2.11887e+06	7.79283e+06	2.10952e+06		2.39644e+06	2.15878e+06	3.23964e+06	1.82651e+06	4.01852e+06	2.26914e+06	1.34196e+06	1.59564e+06	1.0586e+06		3.49642e+07		2.16426e+07	4.52481e+07	6.68907e+07	0.630636	0.897857	1.0637
K00024	malate dehydrogenase	1.35111e+09	8.93739e+08	1.2007e+09	2.98829e+09	1.34621e+09	1.47885e+09	1.52602e+09	1.61999e+09	7.32839e+08	1.49518e+09	1.42671e+09	9.69396e+08	1.36578e+09	8.16105e+08	6.28465e+08	2.03775e+09	1.24049e+10	9.47223e+09	2.18771e+10	0.151409	0.596642	-0.389135
K00025	malate dehydrogenase	5.75827e+07	2.07613e+08	4.18635e+07	6.80734e+07	3.53557e+07	5.14634e+07	3.9459e+07	4.89836e+07	1.31903e+07	4.45756e+07	2.19035e+07	2.59464e+07	5.99136e+07	4.67898e+07	3.17149e+08	2.7961e+07	5.50394e+08	5.57429e+08	1.10782e+09	0.408458	0.791247	0.0183237
K00026	malate dehydrogenase	4.54861e+07	7.04638e+06	3.50894e+07	2.6524e+07	3.79731e+07	4.97849e+07	5.94912e+07	4.20574e+07	3.34022e+07	4.05408e+07	8.71588e+07	9.00706e+07	7.24118e+07	4.31495e+07	2.17494e+08	6.78998e+07	3.03453e+08	6.52128e+08	9.5558e+08	0.0365739	0.390294	1.10366
K00027	malate dehydrogenase (oxaloacetate-decarboxylating)	2.29081e+08	7.8422e+07	6.92485e+07	3.33392e+08	1.35576e+08	1.43326e+08	1.58482e+08	2.89867e+08	1.16981e+08	1.79992e+08	3.60118e+08	1.70958e+08	2.01213e+08	1.59034e+08	2.13168e+08	4.04214e+08	1.43739e+09	1.80568e+09	3.24307e+09	0.274299	0.718244	0.329083
K00029	malate dehydrogenase (oxaloacetate-decarboxylating)(NADP+)	1.68325e+07		5.48569e+06		1.44874e+07	2.23453e+07	1.28675e+07	2.66965e+07	1.5082e+07	1.02542e+07	1.42723e+07	7.94442e+06	7.3565e+06	8.20028e+06	1.57458e+07	1.8668e+07	9.87149e+07	9.75235e+07	1.96238e+08	0.220088	0.662012	-0.0175151
K00030	isocitrate dehydrogenase (NAD+)	1.12349e+07		1.3654e+07		2.66571e+06	6.76339e+06	2.28256e+06	1.28226e+06	1.73846e+06	2.75384e+06	9.71648e+06	7.61395e+06	2.30899e+07	8.2708e+06	7.76431e+07	1.36234e+07	3.78828e+07	1.4445e+08	1.82333e+08	0.0581577	0.425832	1.93073
K00031	isocitrate dehydrogenase	8.78019e+07	5.2109e+07	6.23163e+07	4.80237e+07	1.01569e+08	1.21525e+08	8.99636e+07	4.23455e+07	1.19285e+08	63402479	8.59457e+07	6.5285e+07	5.33347e+07	6.07944e+07	1.12185e+08	6.31944e+07	6.05655e+08	6.23426e+08	1.22908e+09	0.768961	0.923056	0.0417238
K00033	6-phosphogluconate dehydrogenase	5.84489e+08	3.06281e+07	1.76843e+07	5.40527e+06	3.69267e+08	4.71554e+08	4.91389e+08	5.91478e+08	5.2905e+08	4.91625e+08	7.0679e+08	3.63765e+08	5.4775e+08	2.1422e+08	5.84617e+08	8.94063e+08	2.56189e+09	4.33188e+09	6.89377e+09	0.071019	0.449612	0.757781
K00036	glucose-6-phosphate 1-dehydrogenase	1.79686e+06			7.04983e+06	1.72461e+06				1.14726e+07	6.06833e+06	2.18387e+06	3.23054e+06	2.6548e+06	3.30571e+07	1.28434e+06		1.05713e+07	5.99516e+07	7.05229e+07	0.0283527	0.364889	2.50275
K00040	fructuronate reductase	5.37745e+07	9.13141e+06	2.29213e+06	4.06115e+06	2.85784e+07	1.94632e+07	3.48343e+07	1.00115e+08	2.54659e+07	3.7658e+07	3.82773e+07	1.33908e+07	1.3327e+07	2.91163e+07	3.73296e+07	3.99811e+07	2.5225e+08	2.34546e+08	4.86796e+08	0.387007	0.784669	-0.104981
K00042	2-hydroxy-3-oxopropionate reductase	3.19389e+07	2.28414e+07	2.06479e+07	2.01016e+07	4.11189e+07	7.85148e+07	4.29378e+07	9.78088e+06	6.23479e+07	3.54631e+07	1.02693e+07	6.04727e+07	1.87456e+07	1.03652e+08	7.61111e+07	2.77803e+07	2.67882e+08	3.94842e+08	6.62724e+08	0.370463	0.769954	0.559664
K00048	lactaldehyde reductase	1.39683e+08	3.91411e+07	8.60261e+07	1.16714e+08	7.15858e+07	5.07115e+07	9.68213e+07	6.41043e+07	2.59238e+08	6.75497e+07	1.22466e+08	6.3729e+07	9.289e+07	9.86569e+07	1.909e+08	7.64096e+07	6.64786e+08	9.71839e+08	1.63663e+09	0.169239	0.613719	0.547821
K00052	3-isopropylmalate dehydrogenase	1.27772e+08	2.05815e+08	4.55368e+07	1.78841e+07	1.89882e+08	1.60994e+08	2.30485e+08	2.30617e+08	1.22892e+08	233531048	1.55204e+08	3.32468e+07	9.0931e+07	3.01779e+07	6.02725e+07	1.6722e+08	1.20899e+09	8.93475e+08	2.10246e+09	0.537684	0.859297	-0.436296
K00053	ketol-acid reductoisomerase	1.68028e+09	2.38109e+09	1.23681e+09	1.28863e+09	2.40296e+09	2.58762e+09	2.28946e+09	2.25493e+09	2.33719e+09	1.76177e+09	1.62562e+09	1.7921e+09	1.35129e+09	2.1503e+09	1.18902e+09	2.15384e+09	1.61218e+10	1.43611e+10	3.04829e+10	0.451132	0.817344	-0.16684
K00058	D-3-phosphoglycerate dehydrogenase / 2-oxoglutarate reductase	2.46916e+08	1.29849e+08	9.71197e+07	2.52851e+08	2.14348e+08	1.5667e+08	2.19866e+08	2.73769e+08	4.08252e+08	2.71504e+08	2.55106e+08	2.36222e+08	2.39223e+08	2.64181e+08	1.7695e+08	2.95475e+08	1.59139e+09	2.14691e+09	3.7383e+09	0.0517132	0.39996	0.431976
K00074	3-hydroxybutyryl-CoA dehydrogenase	1.16075e+09	1.07219e+09	5.52221e+08	7.56489e+08	7.30414e+08	5.44573e+08	8.83857e+08	7.97988e+08	2.14297e+09	5.05076e+08	6.69331e+08	1.07498e+09	8.25142e+08	1.41914e+09	2.44412e+09	8.57474e+08	6.49848e+09	9.93823e+09	1.64367e+10	0.163039	0.604885	0.612886
K00077	2-dehydropantoate 2-reductase					2.20121e+06	3.31109e+06	3.95734e+06		2.41475e+06	2128968			2.10885e+06		1.72217e+06		9.46964e+06	8.37474e+06	1.78444e+07	too many MVs	too many MVs	too many MVs
K00079	carbonyl reductase 1	3.25148e+06	7.56437e+06	2.77599e+06		4.97175e+06		2.05414e+06	2.18726e+06	8.73372e+06			3.72761e+06	1.7424e+06	2.46791e+06	1.20954e+08		2.2805e+07	1.37626e+08	1.60431e+08	0.888359	0.956785	2.59291
K00088	IMP dehydrogenase	3.8186e+08	3.49136e+08	3.19847e+08	2.44562e+08	3.79485e+08	3.7129e+08	3.10512e+08	2.73225e+08	4.82483e+08	3.37431e+08	3.92239e+08	3.08832e+08	4.63376e+08	2.22669e+08	2.2654e+08	4.39763e+08	2.62992e+09	2.87333e+09	5.50325e+09	0.627926	0.89752	0.127707
K00097	4-hydroxythreonine-4-phosphate dehydrogenase				4.78798e+06	3.70146e+06	4.72156e+06	5.29591e+06	7.16735e+06		7.72194e+06	3.69455e+06		4.60717e+06			4.48878e+06	2.56743e+07	2.05124e+07	4.61867e+07	too many MVs	too many MVs	too many MVs
K00099	1-deoxy-D-xylulose-5-phosphate reductoisomerase					3.95841e+06	5.65359e+06	6.90955e+06	963399	3.94768e+06	7386657		1.17881e+06					1.74849e+07	1.25131e+07	2.99981e+07	too many MVs	too many MVs	too many MVs
K00104	glycolate oxidase	2.22443e+07	3.64353e+07	7.65778e+06	7.9471e+06		1.91321e+07	1.03653e+07	4.60341e+06	4.21255e+07	7.78666e+06	1.92579e+07	4.16502e+07	2.07445e+07	1.49705e+06	2.55207e+07	2.62703e+06	1.08385e+08	1.61209e+08	2.69595e+08	0.408363	0.792424	0.572732
K00106	xanthine dehydrogenase/oxidase																				too many MVs	too many MVs	too many MVs
K00111	glycerol-3-phosphate dehydrogenase	1.70246e+07	1.43276e+07	3.75348e+06	1.29776e+07			2.65123e+06	2.50686e+06	2.56297e+07	2.4019e+06	5.99947e+07	1.76295e+07	1.18739e+07	9.95292e+06	3.57078e+07	1.10197e+06	5.32414e+07	1.64292e+08	2.17534e+08	0.088169	0.497934	1.6255
K00122	formate dehydrogenase	6.65154e+06				8.27521e+06	6.51998e+06	1.0766e+07	4.75693e+06	3.17737e+06	3.91675e+06	6.64343e+06	3.95182e+06	7.80094e+06			6.18096e+06	3.69696e+07	3.16713e+07	6.86409e+07	0.739742	0.919932	-0.223114
K00123	formate dehydrogenase major subunit	1.76444e+07	9.42033e+06	1.53677e+07	4.71089e+06	3.99643e+07	1.31358e+08	4.48814e+06	941334	7.14445e+07	5.55605e+07	2.66693e+07	5.41965e+06	5.45107e+06	1.07275e+07	1.72968e+07	8.07235e+06	2.23895e+08	2.00642e+08	4.24536e+08	0.583047	0.873479	-0.158192
K00128	aldehyde dehydrogenase (NAD+)	1.53142e+07	6.51793e+07		5.66858e+06	4.63271e+06	1.51021e+07	1.60321e+07	1.81342e+07	1.01222e+07	5951150	7.89833e+06	1.59334e+07	1.43426e+07	8.56779e+06	5.78708e+07	1.80823e+07	1.40063e+08	1.38769e+08	2.78832e+08	0.413122	0.797543	-0.0133975
K00133	aspartate-semialdehyde dehydrogenase	6.7625e+07	4.0345e+07	2.37748e+07	1.52734e+07	1.22981e+08	1.88652e+08	6.9807e+07	6.9232e+07	9.43355e+07	9.57962e+07	1.31275e+08	5.00411e+07	5.36937e+07	5.14103e+07	4.41048e+07	1.05424e+08	5.9769e+08	6.2608e+08	1.22377e+09	0.473641	0.823519	0.0669483
K00134	glyceraldehyde 3-phosphate dehydrogenase	1.53911e+10	1.43846e+10	1.17595e+10	1.53464e+10	1.53935e+10	1.7324e+10	1.75345e+10	2.00909e+10	1.91031e+10	1.82193e+10	1.38787e+10	1.2266e+10	1.13266e+10	1.62483e+10	1.25773e+10	1.46739e+10	1.27224e+11	1.18293e+11	2.45518e+11	0.387551	0.78451	-0.10501
K00145	N-acetyl-gamma-glutamyl-phosphate reductase	5.04729e+07	2.68695e+07	1.91032e+07	1.43488e+07	5.00509e+07	4.91056e+07	5.76644e+07	6.59155e+07	4.25471e+07	5.36203e+07	5.49419e+07	3.76845e+07	3.64955e+07	3.2085e+07	4.29669e+07	8.11581e+07	3.33531e+08	3.81499e+08	7.1503e+08	0.357893	0.767745	0.193856
K00149	aldehyde dehydrogenase family 9 member A1	2.17911e+07	6.27658e+07	2.12568e+07	2.04976e+06	1.58484e+07	1.21116e+07	1.00027e+07	7.76258e+06	2.40166e+07	9.14337e+06	2.27459e+07	1.22029e+07	1.92226e+07	1.6905e+07	1.59707e+08	2.06551e+07	1.53589e+08	2.84599e+08	4.38188e+08	0.263718	0.702148	0.88982
K00156	pyruvate dehydrogenase (quinone)						3.68385e+06					1.04071e+06			1.36474e+06	1.35195e+06		3.68385e+06	3.75741e+06	7.44126e+06	too many MVs	too many MVs	too many MVs
K00161	pyruvate dehydrogenase E1 component alpha subunit	8.35154e+06	1.81341e+08	7.01064e+06	4.40331e+08	1.51987e+07	1.16491e+07	5.97366e+06	4.66057e+06	2.44943e+07	8.86436e+06	4.86049e+06	1.50872e+07	3.54065e+06	2.66902e+07	3.52094e+07	4.44857e+06	6.74517e+08	1.23195e+08	7.97712e+08	0.413996	0.797768	-2.45283
K00162	pyruvate dehydrogenase E1 component beta subunit	3.17737e+07	2.10604e+07	4.13779e+07	4.09823e+06	2.60193e+07	7.57639e+06	3.54668e+07	3.72538e+07	9.32091e+07	5.72398e+07	4.02019e+07	3.24148e+07	4.45874e+07	1.25922e+08	2.81543e+07	2.69637e+07	2.04626e+08	4.48693e+08	6.5332e+08	0.0302603	0.361559	1.13271
K00169	pyruvate ferredoxin oxidoreductase alpha subunit	1.41052e+07	2.66243e+06			5.04573e+06	4.37283e+06	2.30249e+06	4.68788e+06	6.4124e+06	7.76569e+06	1.36016e+06	5.73318e+06	1.94945e+06	3.01585e+06			3.31765e+07	2.62367e+07	5.94133e+07	0.898028	0.961125	-0.338483
K00172	pyruvate ferredoxin oxidoreductase gamma subunit	4.70746e+06					9.66172e+06			7.90266e+06	2406344	1.01467e+07	1.79024e+06				6.30162e+06	1.43692e+07	2.85475e+07	4.29167e+07	too many MVs	too many MVs	too many MVs
K00174	2-oxoglutarate/2-oxoacid ferredoxin oxidoreductase subunit alpha	1.38452e+08	2.08563e+07	5.31386e+07	6.60172e+07	1.07649e+08	1.23255e+08	1.79047e+08	1.60134e+08	9.48681e+07	138157110	1.55703e+08	1.32638e+08	8.17972e+07	7.53364e+07	4.67363e+07	1.51433e+08	8.48549e+08	8.76669e+08	1.72522e+09	0.642856	0.899106	0.0470336
K00175	2-oxoglutarate/2-oxoacid ferredoxin oxidoreductase subunit beta	6.09577e+07	3.53781e+06	1.44695e+08	2.49012e+07	1.06061e+08	1.31391e+08	9.84073e+07	1.37607e+08	8.22434e+07	2.07296e+08	1.16033e+08	7.7802e+07	8.44387e+07	1.08313e+08	1.94956e+08	1.96783e+08	7.07558e+08	1.06786e+09	1.77542e+09	0.142787	0.593105	0.593804
K00193	acetyl-CoA decarbonylase/synthase, CODH/ACS complex subunit beta	3.51406e+08	4.64226e+08	3.94517e+08	1.36599e+08	6.58419e+08	5.5743e+08	3.47605e+08	2.34722e+08	1.11941e+09	405169101	4.49835e+08	3.44708e+08	4.129e+08	3.59999e+08	3.44388e+08	4.71617e+08	3.14492e+09	3.90802e+09	7.05295e+09	0.314682	0.745218	0.313413
K00194	acetyl-CoA decarbonylase/synthase, CODH/ACS complex subunit delta	6.90744e+08	8.00284e+08	6.83081e+08	3.23694e+08	7.34932e+08	8.44734e+08	6.00755e+08	3.1708e+08	1.08738e+09	5.76973e+08	1.02377e+09	3.22115e+08	7.19426e+08	5.82826e+08	1.29475e+09	1.0276e+09	4.9953e+09	6.63484e+09	1.16301e+10	0.24289	0.685424	0.409488
K00196	anaerobic carbon-monoxide dehydrogenase iron sulfur subunit			1.08725e+07		3.73236e+06	1.03399e+07	4.27849e+06	2.0116e+06	4.98129e+07	5.49308e+06	440811	1.10084e+06		3.29755e+06	8.19802e+06	2.70176e+06	3.12349e+07	7.1045e+07	1.0228e+08	0.41117	0.795041	1.18537
K00197	acetyl-CoA decarbonylase/synthase, CODH/ACS complex subunit gamma	5.42939e+08	4.99733e+08	2.61603e+08	2.8074e+08	8.38011e+08	1.2194e+09	5.74235e+08	3.48665e+08	9.40514e+08	7.58817e+08	1.00217e+09	5.02291e+08	5.95139e+08	5.54382e+08	5.01448e+08	8.61449e+08	4.56532e+09	5.71621e+09	1.02815e+10	0.159346	0.600545	0.324341
K00198	anaerobic carbon-monoxide dehydrogenase catalytic subunit	2.91558e+08	1.62296e+09	2.03386e+08	1.24858e+08	5.54643e+08	6.22908e+08	2.67656e+08	1.28186e+08	1.41039e+09	2.92663e+08	1.68108e+08	2.41729e+08	2.19381e+08	2.05763e+08	2.39114e+08	3.35717e+08	3.81615e+09	3.11287e+09	6.92902e+09	0.787744	0.930024	-0.293875
K00208	enoyl-[acyl-carrier protein] reductase I	2.92521e+07	1.0367e+07	3.20746e+07	4.93705e+07	2.22159e+07	2.19737e+07	4.85407e+07	8.54679e+07	1.61155e+07	35042374	3.71399e+07	2.05822e+07	3.90019e+07	2.16728e+07	3.0116e+07	4.86108e+07	2.99263e+08	2.48282e+08	5.47544e+08	0.780106	0.931693	-0.269426
K00212	20alpha/3alpha-hydroxysteroid dehydrogenase / dihydrodiol dehydrogenase			650782		1.63278e+06						1.15401e+06				6.15176e+06		2.28357e+06	7.30577e+06	9.58933e+06	too many MVs	too many MVs	too many MVs
K00215	4-hydroxy-tetrahydrodipicolinate reductase	2.75874e+06		3.12459e+06		1.97003e+06	2.04557e+06	2.3283e+06	4.41298e+06			3.50757e+06			1.72337e+06		6.24977e+06	1.66402e+07	1.14807e+07	2.81209e+07	0.179754	0.608986	-0.535152
K00217	maleylacetate reductase	5.74753e+07	1.31329e+08	2.67675e+07	2.21712e+07	6.69841e+07	2.13665e+08	5.35087e+07	3.58108e+07	3.48199e+08	5.97187e+07	7.01988e+07	6.40559e+07	3.72753e+07	1.19772e+08	3.00339e+08	7.90958e+07	6.07712e+08	1.07865e+09	1.68637e+09	0.182321	0.606765	0.827765
K00226	dihydroorotate dehydrogenase (fumarate)	1.0318e+07			5.07321e+07	4.07749e+06		2.74909e+06				984650			6.93706e+06	1.24282e+07	1.06671e+07	6.78767e+07	3.1017e+07	9.88937e+07	too many MVs	too many MVs	too many MVs
K00234	succinate dehydrogenase (ubiquinone) flavoprotein subunit	8.57418e+06	7.31015e+07	5.00587e+06	5.22118e+06	3.60855e+06	5.79177e+06	1.35298e+07	8.49441e+06	1.62431e+07	1.32346e+06	8.7933e+06	1.38813e+07	1.69502e+07	1.376e+07	8.17907e+07	1.41786e+07	1.23327e+08	1.66921e+08	2.90248e+08	0.497891	0.834564	0.436646
K00235	succinate dehydrogenase (ubiquinone) iron-sulfur subunit	6.15624e+06		1.55904e+07		4.25818e+06	1.33283e+07	2.21784e+06	3.32768e+06	5.50542e+06	6.02661e+06	4.3517e+06	7.18329e+06	3.8769e+06	1.16358e+07	4.97378e+07	2.12846e+06	4.48787e+07	9.04459e+07	1.35325e+08	0.140774	0.604455	1.0109
K00239	succinate dehydrogenase / fumarate reductase, flavoprotein subunit	7.34611e+08	1.87505e+08	4.4824e+08	3.20588e+08	1.16652e+09	1.09515e+09	1.35236e+09	1.6253e+09	3.98427e+08	1.20046e+09	6.59371e+08	8.03123e+08	4.96414e+08	6.21635e+08	1.97436e+08	7.88832e+08	6.93028e+09	5.16569e+09	1.2096e+10	0.578207	0.880596	-0.423952
K00240	succinate dehydrogenase / fumarate reductase, iron-sulfur subunit	3.27037e+08	8.87248e+07	2.15104e+08	7.83018e+08	3.40665e+08	3.67126e+08	5.4131e+08	6.11286e+08	2.11849e+08	6.1874e+08	2.6178e+08	2.62499e+08	2.36727e+08	2.73615e+08	1.18142e+08	3.3883e+08	3.27427e+09	2.32218e+09	5.59645e+09	0.370948	0.769449	-0.495692
K00241	succinate dehydrogenase / fumarate reductase, cytochrome b subunit	1.50548e+06	2.51037e+07	3.49588e+06		4.55141e+06	1.58748e+07	1.16219e+07	1.3142e+07	3.11048e+06	5.82076e+06	1.45783e+06	3.40482e+06	1.04232e+06	2.52271e+07	2.28205e+06	7.16004e+06	7.52951e+07	4.95054e+07	1.248e+08	0.948125	0.966435	-0.60489
K00244	fumarate reductase flavoprotein subunit	5.32134e+07	2.21827e+07	1.89957e+07	3.33572e+07	2.65001e+07	5.84601e+07	1.70388e+07	3.67745e+07	1.87327e+07	4.67762e+07	8.51282e+07	2.00007e+07	4.91373e+07	2.91632e+07	5.50786e+06	6.1437e+07	2.66522e+08	3.15883e+08	5.82406e+08	0.99898	0.998871	0.245127
K00248	butyryl-CoA dehydrogenase	1.99378e+09	2.5973e+09	1.61811e+09	6.30905e+08	1.84753e+09	1.82035e+09	2.18915e+09	2.37848e+09	3.69392e+09	1385312186	1.35037e+09	3.13205e+09	1.4943e+09	4.38116e+09	1.28969e+09	1.65118e+09	1.50756e+10	1.8378e+10	3.34536e+10	0.544166	0.861177	0.285761
K00249	acyl-CoA dehydrogenase	2.09375e+07	1.2044e+07	6.4891e+06		5.03669e+06	1.37594e+07	8.63895e+06	5.03273e+06	1.92781e+07	15167808	8.73451e+06	2.10887e+07	1.30168e+07	7.89038e+06	5.7907e+07	2.04461e+07	7.19383e+07	1.63529e+08	2.35468e+08	0.114033	0.562754	1.18463
K00255	long-chain-acyl-CoA dehydrogenase	6.78921e+06	2.60225e+07		4.21703e+06	2.64046e+06	8.48677e+06	1.44642e+06	2.42459e+07	3.8414e+06	4.21741e+06	1.6912e+07	1.75536e+06		1.74704e+06	2.72996e+07	3.59003e+06	7.38482e+07	5.93628e+07	1.33211e+08	0.83424	0.937942	-0.314966
K00259	alanine dehydrogenase	1.46063e+08	5.28936e+08	7.92676e+07	2.15991e+07	2.80768e+08	2.42669e+08	2.09267e+08	1.27655e+08	3.81598e+08	2.2754e+08	1.13069e+08	2.73891e+08	4.26324e+07	4.00052e+08	1.39376e+08	7.20295e+07	1.63622e+09	1.65019e+09	3.28641e+09	0.857826	0.947857	0.012259
K00261	glutamate dehydrogenase (NAD(P)+)	2.41645e+07	3.4092e+07	3.28949e+07	3.43333e+07	2.5768e+07	3.51922e+07	3.00008e+07	1.3636e+07	3.97841e+07	3.81206e+07	2.57831e+07	1.82593e+07	1.29368e+07	8.12543e+06	2.12045e+07	4.16383e+07	2.30082e+08	2.05852e+08	4.35934e+08	0.39536	0.786667	-0.160533
K00262	glutamate dehydrogenase (NADP+)	7.49846e+09	5.56685e+09	4.60825e+09	4.38068e+09	8.81732e+09	8.5806e+09	8.85228e+09	8.7832e+09	1.12939e+10	9.06817e+09	7.65697e+09	7.71961e+09	6.13049e+09	8.90654e+09	4.80144e+09	7.95154e+09	5.70876e+10	6.35286e+10	1.20616e+11	0.422869	0.804127	0.154228
K00265	glutamate synthase (NADPH) large chain	8.44041e+07	5.06921e+07	5.07447e+07	5.96923e+07	9.78005e+07	9.35572e+07	1.05782e+08	1.08153e+08	3.43413e+07	1.5056e+08	1.58388e+08	4.85519e+07	5.31316e+07	6.22387e+07	2.09009e+07	1.65862e+08	6.50825e+08	6.93974e+08	1.3448e+09	0.652414	0.895348	0.0926111
K00266	glutamate synthase (NADPH) small chain	1.17303e+08	2.68948e+08	1.58759e+08	4.40293e+07	2.64502e+08	2.81705e+08	1.66509e+08	1.13722e+08	3.67275e+08	1.5265e+08	1.39028e+08	1.44271e+08	1.01006e+08	2.80529e+08	2.50755e+08	1.29274e+08	1.41548e+09	1.56479e+09	2.98027e+09	0.588569	0.875673	0.144678
K00274	monoamine oxidase		7.59645e+06		2.60337e+06					7.1801e+06				1.24503e+06				1.01998e+07	8.42513e+06	1.8625e+07	too many MVs	too many MVs	too many MVs
K00278	L-aspartate oxidase	726217	1.8536e+06	493390	8.71415e+06	1.39527e+07	9.79964e+06	4.68068e+06	3.90053e+06	957819	2.82004e+06	157690	5.17916e+06					4.41209e+07	9.11471e+06	5.32357e+07	0.00655746	0.194947	-2.27419
K00282	glycine dehydrogenase subunit 1	1.47848e+07	2.57656e+07	8.07409e+06	1.79236e+07	2.37515e+07	1.04578e+07	3.05516e+07	1.02665e+07	1.13053e+07	27533840	1.21089e+07	5.29774e+06	1.05361e+07	1.31317e+06	1.59356e+07	1.65532e+07	1.41575e+08	1.00584e+08	2.42159e+08	0.191804	0.618942	-0.493139
K00283	glycine dehydrogenase subunit 2		915641									2.42837e+06		554655		2.55923e+06		915641	5.54226e+06	6.4579e+06	too many MVs	too many MVs	too many MVs
K00288	methylenetetrahydrofolate dehydrogenase (NADP+) / methenyltetrahydrofolate cyclohydrolase / formyltetrahydrofolate synthetase	7.70498e+08	5.81798e+08	4.68819e+08	8.19528e+08	6.97046e+08	5.14703e+08	6.10641e+08	3.37322e+08	1.34456e+09	4.27093e+08	5.22228e+08	6.09715e+08	3.59516e+08	6.68523e+08	7.11844e+08	4.69028e+08	4.80036e+09	5.1125e+09	9.91286e+09	0.921072	0.960753	0.0908888
K00290	saccharopine dehydrogenase (NAD+, L-lysine forming)	2.7973e+07	1.54696e+06	2.55154e+07	3.68806e+07	2.04248e+07	2.30878e+07	2.8724e+07	3.13324e+07	5.21357e+06	2.45103e+07	3.00284e+07	2.31865e+07	2.20822e+07	9.06802e+06	9.308e+06	2.93089e+07	1.95485e+08	1.52706e+08	3.48191e+08	0.719545	0.92098	-0.356284
K00297	methylenetetrahydrofolate reductase (NADH)	2.84366e+08	2.11388e+08	2.24424e+08	2.12995e+08	8.58999e+08	9.17936e+08	2.48928e+08	1.11364e+08	9.70426e+08	3.81902e+08	1.00991e+09	1.9819e+08	2.36744e+08	2.2356e+08	5.15607e+08	9.31626e+08	3.0704e+09	4.46796e+09	7.53836e+09	0.251968	0.686712	0.54119
K00302	sarcosine oxidase, subunit alpha			2.61183e+06	1.71741e+06			3.18008e+06				8.09895e+06			8.32183e+06			7.50931e+06	1.64208e+07	2.39301e+07	too many MVs	too many MVs	too many MVs
K00313	electron transfer flavoprotein-quinone oxidoreductase		3.75434e+06	600984					1.47046e+06	4.26485e+06		1.91998e+06			7.66861e+06			5.82578e+06	1.38534e+07	1.96792e+07	too many MVs	too many MVs	too many MVs
K00323	H+-translocating NAD(P) transhydrogenase	5.09516e+06		1.41692e+07		2.22592e+07	2.52564e+06	8.5095e+06		4.96942e+06			6.51762e+06	3.41686e+06	7.12546e+06	5.63918e+06	988203	5.25587e+07	2.86567e+07	8.12154e+07	0.865362	0.945308	-0.874872
K00331	NADH-quinone oxidoreductase subunit B			5.48578e+06				7.89773e+06	8.32093e+06			3.6179e+06	4.75438e+06				4.46678e+06	2.17044e+07	1.28391e+07	3.45435e+07	too many MVs	too many MVs	too many MVs
K00333	NADH-quinone oxidoreductase subunit D	3.98856e+07	1.53368e+07	2.33652e+07	5.54095e+07	7.73028e+07	9.04619e+07	6.36955e+07	7.61583e+07	4.80227e+07	7.10986e+07	1.26131e+08	2.46191e+07	2.55112e+07	2.69083e+07	6.58202e+07	9.94242e+07	4.41616e+08	4.87535e+08	9.29151e+08	0.825126	0.932868	0.142712
K00334	NADH-quinone oxidoreductase subunit E	9.17093e+06	1.69197e+07		3.96618e+07	2.45333e+07	1.11275e+08	8.01357e+06	2.30216e+07	1.11149e+08	3.77649e+07	6.35829e+07	1.20548e+07	4.34293e+07	1.7849e+07	3.27427e+07	4.04571e+07	2.32596e+08	3.5903e+08	5.91626e+08	0.179989	0.605837	0.626259
K00335	NADH-quinone oxidoreductase subunit F	6.59796e+07	8.34472e+07	1.53801e+07	4.47515e+07	6.23938e+07	2.65894e+08	1.98905e+07	2.56335e+07	2.38631e+08	1.12752e+08	8.79617e+07	4.09957e+07	9.408e+07	6.05159e+07	2.76175e+07	7.78057e+07	5.83371e+08	7.40359e+08	1.32373e+09	0.275519	0.716347	0.343809
K00336	NADH-quinone oxidoreductase subunit G	1.34186e+08	2.34237e+08	8.3964e+07	8.01669e+07	2.2394e+08	4.03898e+08	7.79123e+07	6.02084e+07	4.68076e+08	1.96283e+08	2.3065e+08	1.11127e+08	6.88637e+07	1.22272e+08	1.04792e+08	1.1764e+08	1.29851e+09	1.41971e+09	2.71822e+09	0.700218	0.914633	0.128731
K00338	NADH-quinone oxidoreductase subunit I	2.37481e+06		3.59884e+06			2.88462e+06	5.37619e+06	3.31993e+06		6345057	1.50058e+06	1.19817e+06	1.58771e+06	929664	1.05033e+06	2.23203e+06	1.75544e+07	1.48435e+07	3.23979e+07	0.540198	0.856977	-0.241876
K00344	NADPH:quinone reductase				1.92023e+06			7.34904e+06					4.41309e+06		1.31652e+06			9.26927e+06	5.72961e+06	1.49989e+07	too many MVs	too many MVs	too many MVs
K00346	Na+-transporting NADH:ubiquinone oxidoreductase subunit A	1.28051e+07	1.67441e+06	7.19826e+06	6.79548e+06	1.72515e+07	2.32683e+07	2.43574e+07	3.11228e+07	3.07983e+06	23676080	1.65734e+07	3.9069e+06	5.8655e+06	4.9481e+06		3.47518e+07	1.24473e+08	9.28016e+07	2.17275e+08	0.274441	0.716876	-0.423581
K00347	Na+-transporting NADH:ubiquinone oxidoreductase subunit B	4.69403e+07	2.32684e+06	7.53111e+07	2.52944e+07	3.25418e+07	4.59121e+07	4.99366e+07	4.47933e+07	3.11312e+07	39806282	3.8096e+07	3.10598e+07	5.12565e+07	5.82424e+07	7.54852e+07	3.7086e+07	3.23056e+08	3.62163e+08	6.8522e+08	0.383855	0.780664	0.164851
K00348	Na+-transporting NADH:ubiquinone oxidoreductase subunit C	1.90819e+07	1.02825e+07	9.13612e+06		1.90974e+07	1.25694e+07	1.24693e+07	2.57329e+07	6.10123e+06	9047058	1.32771e+07	8.88893e+06	2.78849e+07	2.76852e+06	1.6343e+07	4.02003e+07	1.08369e+08	1.24511e+08	2.3288e+08	0.504123	0.83519	0.200301
K00351	Na+-transporting NADH:ubiquinone oxidoreductase subunit F		3.64948e+07			1.92854e+06		1.64369e+06	8.27771e+06	8.31816e+06	5.04427e+06	4.13506e+06		3.6069e+06	5.60144e+06	9.33703e+06	2.22173e+06	4.83448e+07	3.82646e+07	8.66094e+07	0.14906	0.595414	-0.337288
K00362	nitrite reductase (NADH) large subunit			2.41552e+06		1.80235e+07	2.44979e+07	2.62562e+06		7.29766e+06	2.92385e+06	1.66841e+07				5.6898e+06	1.07569e+07	4.75625e+07	4.33523e+07	9.09148e+07	too many MVs	too many MVs	too many MVs
K00375	GntR family transcriptional regulator / MocR family aminotransferase																				too many MVs	too many MVs	too many MVs
K00382	dihydrolipoamide dehydrogenase	2.06521e+07	2.30836e+07	1.69921e+07	4.73334e+07	7.15897e+07	7.18917e+07	8.16512e+06	2.45662e+07	7.32151e+07	4.74317e+07	5.18472e+07	8.44335e+07	4.17249e+07	5.56746e+07	4.24877e+07	3.54952e+07	2.84274e+08	4.3231e+08	7.16584e+08	0.0497938	0.403787	0.60477
K00383	glutathione reductase (NADPH)	2.26553e+06	389150			3.53581e+06	4.92658e+06	2.65718e+06	3.34803e+06	959672		3.79371e+06		2.61883e+06		4.1548e+06	1.08975e+07	1.71223e+07	2.24245e+07	3.95467e+07	0.78243	0.93109	0.389039
K00394	adenylylsulfate reductase, subunit A		1.52446e+07	2.58791e+06									2.12231e+06		2.45242e+06			1.78325e+07	4.57473e+06	2.24072e+07	too many MVs	too many MVs	too many MVs
K00411	ubiquinol-cytochrome c reductase iron-sulfur subunit			2.37865e+06	5.61658e+06			6.27906e+06			6.33921e+06	4.61177e+06		7.37342e+06		5.59809e+07		1.42743e+07	7.43053e+07	8.85796e+07	too many MVs	too many MVs	too many MVs
K00412	ubiquinol-cytochrome c reductase cytochrome b subunit	5.3765e+06	4.68861e+06		1.15334e+06	8.35303e+06	1.21624e+07	1.05166e+07	9.45573e+06	4.25342e+06	1.19037e+07	9.98297e+06	1.39716e+07	3.62743e+06	9.21769e+06	3.88894e+06	5.26566e+06	5.17063e+07	6.21114e+07	1.13818e+08	0.302919	0.742014	0.264482
K00413	ubiquinol-cytochrome c reductase cytochrome c1 subunit	2.1889e+07	2.17187e+06			1.64303e+07	1.65801e+07	1.31529e+07	1.23173e+07	1.24827e+07	16044763	885644	2.21304e+06	2.47964e+07		1.79304e+08	4.20055e+06	8.25415e+07	2.39927e+08	3.22469e+08	0.655903	0.899074	1.53931
K00414	ubiquinol-cytochrome c reductase core subunit 1	1.70615e+08	1.22932e+08	1.81852e+08	2.55552e+07	3.04063e+08	4.01474e+08	1.42204e+08	1.61207e+08	3.94744e+08	1.79058e+08	3.8469e+08	1.80726e+08	2.31513e+08	1.71975e+08	3.5943e+08	3.26276e+08	1.5099e+09	2.22841e+09	3.73832e+09	0.102759	0.529637	0.561558
K00415	ubiquinol-cytochrome c reductase core subunit 2	5.97592e+07	1.04906e+08	6.3136e+07	4.96701e+07	1.46122e+07	4.65081e+07	1.80356e+07	5.40736e+07	3.02461e+07	41696849	4.7074e+07	5.29052e+07	6.09877e+07	4.00139e+07	5.17797e+08	8.01613e+07	4.107e+08	8.70882e+08	1.28158e+09	0.324517	0.746931	1.08438
K00416	ubiquinol-cytochrome c reductase subunit 6		1.21617e+06						1.26455e+06			2.30185e+06						2.48072e+06	2.30185e+06	4.78258e+06	too many MVs	too many MVs	too many MVs
K00417	ubiquinol-cytochrome c reductase subunit 7	1.27639e+06		3.37863e+06			1.39379e+06		2.29722e+06	2.3028e+06	1.85221e+06			1.24529e+06		2.969e+07		8.34603e+06	3.50903e+07	4.34363e+07	too many MVs	too many MVs	too many MVs
K00428	cytochrome c peroxidase	2.12664e+07		1.18782e+07		9.63374e+06	1.2283e+07	9.32139e+06	4.68697e+06	1.30669e+07	13324582	6.27369e+06	7.44634e+06	7.93856e+06	3.81155e+06	1.5298e+07	2.63067e+06	6.90696e+07	6.97903e+07	1.3886e+08	0.2594	0.696463	0.014974
K00430	peroxidase	9.35975e+06		1.99319e+07	5.40929e+07	4.13188e+06	5.01328e+06	1.16337e+07	1.83724e+07	6.94542e+06	27534358	2.15e+07	1.83871e+06	2.61527e+07	1.67353e+07	1.7408e+07	1.67191e+07	1.22536e+08	1.34834e+08	2.57369e+08	0.352663	0.768114	0.137968
K00432	glutathione peroxidase	4.83544e+07	8.60416e+06	7.47764e+06	4.02496e+06	2.79351e+07	1.87486e+07	2.9087e+07	2.37199e+07	3.52181e+07	17084264	4.68433e+07	3.43759e+07	3.51565e+07	2.0558e+07	2.61255e+07	2.65991e+07	1.67952e+08	2.41961e+08	4.09912e+08	0.0879077	0.499253	0.526706
K00437	[NiFe] hydrogenase large subunit	2.55648e+06		2.68779e+06		4.8493e+06	1.06199e+06	6.1318e+06	9.53502e+06	1.79831e+07	2.29743e+06		5.67228e+06			3.74922e+06	4.55105e+06	2.68224e+07	3.42531e+07	6.10754e+07	0.763978	0.922177	0.352703
K00441	coenzyme F420 hydrogenase subunit beta				1.40905e+07	4.29839e+06	6.63748e+06	1.2064e+07	1.35157e+06	8.09082e+06	15969197	1.22827e+07	1.00415e+07	1.71946e+07	8.95406e+06	1.22289e+07	3.92733e+07	3.8442e+07	1.24035e+08	1.62477e+08	0.0161546	0.290629	1.68979
K00454	lipoxygenase	3.78944e+07	5.93059e+07	4.33263e+07	5.30839e+06	4.15195e+07	5.49024e+07	4.02105e+07	6.23839e+07	4.55979e+07	4.39607e+07	5.99063e+07	9.74628e+07	4.22855e+07	6.2499e+07	1.53947e+07	4.46771e+07	3.44851e+08	4.11784e+08	7.56635e+08	0.477487	0.825331	0.255907
K00491	nitric-oxide synthase, bacterial	6.11095e+08	5.40743e+07	1.61909e+08	3.79125e+08	3.4677e+08	2.77824e+08	3.63469e+08	4.42775e+08	3.36472e+08	3.91189e+08	4.43408e+08	3.40347e+08	2.33641e+08	1.75513e+08	3.12839e+08	4.38569e+08	2.63704e+09	2.67198e+09	5.30902e+09	0.594381	0.875036	0.0189878
K00522	ferritin heavy chain	2.03855e+08	2.02398e+08	8.99128e+07	2.69027e+08	3.45061e+08	2.28867e+08	3.65109e+08	4.23301e+08	1.25735e+08	3.95964e+08	9.60259e+07	4.23132e+08	1.80867e+08	4.18963e+08	7.21965e+07	9.20814e+07	2.12753e+09	1.80497e+09	3.9325e+09	0.340693	0.761921	-0.237208
K00525	ribonucleoside-diphosphate reductase alpha chain	2.71102e+06				4.07132e+06		1.20414e+07	6.55732e+06	9.85289e+06	9429519				2.85826e+06		6.5239e+06	2.5381e+07	2.86646e+07	5.40456e+07	too many MVs	too many MVs	too many MVs
K00549	5-methyltetrahydropteroyltriglutamate--homocysteine methyltransferase	4.11874e+07	1.73295e+07	1.44867e+07	6.11947e+06	3.74771e+07	2.38701e+07	3.31688e+07	2.44381e+07	1.4826e+07	1.74572e+07	5.51204e+07	1.60996e+07	3.7891e+07	2.32663e+07	3.7756e+07	2.69753e+07	1.98077e+08	2.29392e+08	4.27469e+08	0.508438	0.834998	0.211743
K00558	DNA (cytosine-5)-methyltransferase 1													1.64342e+07					1.64342e+07	1.64342e+07	too many MVs	too many MVs	too many MVs
K00560	thymidylate synthase					3.25584e+06	5.21762e+06					8.14605e+06		1.0554e+06	4.11812e+06		4.33002e+06	8.47346e+06	1.76496e+07	2.61231e+07	too many MVs	too many MVs	too many MVs
K00575	chemotaxis protein methyltransferase CheR									5.68847e+06		2.43572e+06	2.05411e+06		5.03815e+06	9.40179e+06			2.46182e+07	2.46182e+07	too many MVs	too many MVs	too many MVs
K00590	site-specific DNA-methyltransferase (cytosine-N4-specific)	5.77761e+07	6.41283e+06	7.45491e+07		6.35596e+06	1.53801e+07	2.44359e+07	1.32219e+07	5.08964e+07	1.23573e+06	2.28462e+07	1.65941e+07	2.89945e+07	2.31965e+07	1.2869e+08	6.36706e+07	1.98132e+08	3.36124e+08	5.34255e+08	0.298661	0.743652	0.762509
K00600	glycine hydroxymethyltransferase	7.48143e+08	9.09025e+07	3.74082e+08	1.94275e+08	5.6981e+08	5.01262e+08	7.36216e+08	6.84795e+08	3.57359e+08	8.05474e+08	6.60849e+08	4.69781e+08	5.9954e+08	4.77477e+08	5.30399e+08	8.30834e+08	3.89948e+09	4.73171e+09	8.6312e+09	0.244685	0.674599	0.279078
K00602	phosphoribosylaminoimidazolecarboxamide formyltransferase / IMP cyclohydrolase	1.2479e+08	1.46014e+08	5.57869e+07	5.80981e+07	1.17257e+08	2.07573e+08	1.12997e+08	1.88977e+08	1.27757e+08	1.63231e+08	1.43807e+08	7.41938e+07	7.938e+07	1.20529e+08	5.69927e+07	1.46049e+08	1.01149e+09	9.1194e+08	1.92343e+09	0.758094	0.921567	-0.149476
K00603	glutamate formiminotransferase / 5-formyltetrahydrofolate cyclo-ligase	7.03711e+06		1.69241e+06		6.10087e+06	1.06305e+07		6.50811e+06	1.79037e+07	4.01687e+06	2.48212e+06	5.39143e+06	8.16975e+06	1.21114e+07	1.02218e+07	7.84154e+06	3.1969e+07	6.81387e+07	1.00108e+08	0.0428178	0.406359	1.09161
K00609	aspartate carbamoyltransferase catalytic subunit	3.04974e+07	1.95967e+06	4.58714e+06	1.41804e+06	3.58246e+07	6.28333e+07	3.76876e+07	4.23272e+07	1.73808e+07	30390710	1.96225e+07	8.8689e+06	1.38661e+07	1.15389e+07	1.31165e+07	2.08436e+07	2.17135e+08	1.35628e+08	3.52763e+08	0.815621	0.928735	-0.678907
K00611	ornithine carbamoyltransferase	1.46614e+08	4.1625e+07	5.13505e+07	2.28348e+07	1.56486e+08	1.135e+08	1.42965e+08	1.02259e+08	1.55306e+08	1.43862e+08	1.5031e+08	2.3046e+08	1.38949e+08	1.21614e+08	1.37106e+08	1.01566e+08	7.77635e+08	1.17917e+09	1.95681e+09	0.0478786	0.406382	0.600606
K00613	glycine amidinotransferase		2.36469e+06		1.28685e+06	8.42369e+06	3.34333e+06	8.71315e+06	2.94606e+06	1.59678e+06			4.25031e+06	2.67663e+06	1.64201e+06			2.70778e+07	1.01657e+07	3.72435e+07	0.25237	0.685953	-1.41269
K00615	transketolase	1.0793e+09	2.35263e+08	5.31685e+08	4.23638e+08	1.12652e+09	9.54033e+08	1.17332e+09	1.24903e+09	7.04291e+08	1.00393e+09	1.01562e+09	4.89725e+08	5.4526e+08	6.93032e+08	9.00655e+08	9.1026e+08	6.77279e+09	6.26277e+09	1.30356e+10	0.921517	0.960301	-0.112948
K00616	transaldolase	5.41278e+08	5.70217e+08	2.27448e+08	2.025e+08	4.18657e+08	5.10877e+08	3.84897e+08	3.04463e+08	7.29476e+08	3.18728e+08	4.29246e+08	6.33096e+08	4.79251e+08	6.91556e+08	8.15929e+08	6.42326e+08	3.16034e+09	4.73961e+09	7.89995e+09	0.031133	0.360721	0.584689
K00620	glutamate N-acetyltransferase / amino-acid N-acetyltransferase			2.77541e+07		4.44907e+06	2.86257e+06	3.73728e+06		1.4757e+06		1.71173e+07	1.49654e+06					3.88031e+07	2.00895e+07	5.88926e+07	too many MVs	too many MVs	too many MVs
K00625	phosphate acetyltransferase	4.81546e+08	2.66282e+08	7.8846e+08	2.63218e+08	8.72878e+08	1.18251e+09	5.25872e+08	6.83719e+08	4.74281e+08	6.35908e+08	1.28307e+09	5.0938e+08	4.98247e+08	8.21121e+08	4.40828e+08	9.67231e+08	5.06448e+09	5.63006e+09	1.06945e+10	0.51936	0.846242	0.152735
K00626	acetyl-CoA C-acetyltransferase	1.23958e+09	2.63185e+09	1.04885e+09	2.96547e+09	1.18287e+09	7.44743e+08	1.13073e+09	9.73222e+08	3.1423e+09	6.61698e+08	8.16307e+08	1.34056e+09	9.72875e+08	1.93464e+09	2.71748e+09	1.11049e+09	1.19173e+10	1.26964e+10	2.46137e+10	0.898727	0.959925	0.0913553
K00627	pyruvate dehydrogenase E2 component (dihydrolipoamide acetyltransferase)	1.68703e+08	4.94826e+07	1.07674e+08	1.0461e+08	1.1781e+08	1.26486e+08	1.55408e+08	1.69139e+08	1.53523e+08	1.37289e+08	1.60751e+08	1.21787e+08	1.20641e+08	9.16389e+07	1.15869e+08	1.95908e+08	9.99312e+08	1.09741e+09	2.09672e+09	0.442713	0.80973	0.135088
K00639	glycine C-acetyltransferase	1.61965e+08	5.03944e+07	1.02068e+08	9.53906e+07	1.51857e+08	1.54768e+08	1.90817e+08	2.50081e+08	1.33366e+08	1.47923e+08	1.71707e+08	9.96324e+07	1.44226e+08	1.1987e+08	1.59261e+08	1.96785e+08	1.15734e+09	1.17277e+09	2.33011e+09	0.64546	0.896172	0.0191068
K00645	[acyl-carrier-protein] S-malonyltransferase	1.1047e+08	9.81179e+07	3.07793e+07	1.5343e+08	8.41858e+07	1.60698e+08	1.05659e+08	1.6708e+08	2.09302e+08	1.07172e+08	2.23192e+08	1.23271e+08	9.108e+07	9.33682e+07	2.38715e+08	2.12057e+08	9.1042e+08	1.29816e+09	2.20858e+09	0.136721	0.613467	0.511857
K00648	3-oxoacyl-[acyl-carrier-protein] synthase III			1.87356e+06				4.15403e+06	1.03655e+07	1.87631e+06	4038753		6.19912e+06		6.84627e+06		2.80522e+06	1.63931e+07	2.17657e+07	3.81588e+07	too many MVs	too many MVs	too many MVs
K00656	formate C-acetyltransferase	1.7398e+09	1.27188e+09	7.92397e+08	6.29323e+08	1.06908e+09	8.23388e+08	1.41814e+09	7.89518e+08	3.00608e+09	7.66423e+08	7.01502e+08	1.21924e+09	1.13422e+09	1.78966e+09	2.45355e+09	7.11086e+08	8.53352e+09	1.17818e+10	2.03153e+10	0.340419	0.764428	0.465342
K00658	2-oxoglutarate dehydrogenase E2 component (dihydrolipoamide succinyltransferase)	7.53427e+06		7.50341e+06			6.22845e+06	3.22035e+06			2.43401e+06					3.3762e+07	2.05437e+06	2.44865e+07	3.82503e+07	6.27368e+07	too many MVs	too many MVs	too many MVs
K00677	UDP-N-acetylglucosamine acyltransferase	9.91411e+07	1.11246e+06	1.81107e+07	1.4295e+07	5.5879e+07	3.85342e+07	5.42668e+07	9.56965e+07	3.4469e+07	6.62894e+07	7.73685e+07	5.52904e+07	6.10011e+07	4.27407e+07	8.38278e+06	7.44778e+07	3.77036e+08	4.2002e+08	7.97055e+08	0.414469	0.797324	0.155752
K00688	glycogen phosphorylase	6.60206e+08	2.00373e+08	2.78512e+08	2.45191e+08	6.65761e+08	8.11391e+08	8.44477e+08	1.16956e+09	5.23041e+08	8.59452e+08	9.8811e+08	5.13923e+08	7.03554e+08	3.00535e+08	3.68459e+08	1.0749e+09	4.87547e+09	5.33197e+09	1.02074e+10	0.556265	0.871742	0.129127
K00690	sucrose phosphorylase	1.34408e+07	4.36126e+06	1.44364e+07	1.23407e+07	1.0096e+07	1.42698e+07		1.2522e+07	1.76406e+07	8891042	7.6461e+06	2.65923e+06	9.65271e+06	2.82503e+07	1.23477e+07	1.42959e+06	8.1467e+07	8.85172e+07	1.69984e+08	0.593381	0.874792	0.11973
K00691	maltose phosphorylase	6.70817e+06		7.89181e+06				6.16089e+06	866677	5.87904e+06	7768253	7.02697e+06	1.05318e+07	5.33816e+06	3.31373e+07	3.62586e+06	4.42838e+06	2.16275e+07	7.77358e+07	9.93633e+07	0.00849697	0.218087	1.84532
K00692	levansucrase	2.54985e+08	1.10391e+08	7.20852e+06	6.16246e+07	7.42974e+07	6.46551e+07	2.08971e+07	1.34426e+07	1.20681e+08	5.71334e+07	8.27526e+06	3.30916e+07	7.56093e+07	4.99471e+07	2.69089e+07	2.5801e+07	6.07502e+08	3.97448e+08	1.00495e+09	0.766552	0.922148	-0.612114
K00694	cellulose synthase (UDP-forming)	1.05755e+07	1.55131e+07	1.07727e+08	2.93675e+08	1.55829e+07	5.67104e+06	7.27548e+07	1.14351e+08	5.05758e+07	1.26812e+07	1.95927e+08	4.67018e+07	2.15578e+07	1.02432e+07	3.99875e+07	1.82942e+08	6.35851e+08	5.60616e+08	1.19647e+09	0.859246	0.943639	-0.181672
K00699	glucuronosyltransferase	5.24216e+06	3.5153e+06			3.12155e+06	6.44079e+06	5.19732e+06	5.13841e+06	5.88549e+06	3347489	4.87774e+06	3.4878e+06	5.83756e+06		1.26491e+07	5.42928e+06	2.86555e+07	4.15145e+07	7.017e+07	0.490379	0.826487	0.534677
K00700	1,4-alpha-glucan branching enzyme	2.76562e+07	3.88948e+06	1.37913e+07	7.28232e+06	4.93005e+07	5.43363e+07	2.63039e+07	1.49686e+07	3.16611e+07	1.99429e+07	3.66836e+07	1.21559e+07	2.63274e+07	1.89738e+07	1.33333e+07	3.57923e+07	1.97529e+08	1.9487e+08	3.92399e+08	0.544353	0.860278	-0.0195446
K00702	cellobiose phosphorylase	1.68952e+08	1.2764e+08	7.79946e+07	3.68471e+07	2.64202e+08	2.18345e+08	1.80296e+08	1.95298e+08	2.18911e+08	1.77824e+08	9.37812e+07	1.72032e+08	1.29482e+08	2.25242e+08	8.57326e+07	1.73503e+08	1.26958e+09	1.27651e+09	2.54608e+09	0.719092	0.921592	0.00785716
K00703	starch synthase	1.83945e+08	6.46223e+07	7.79026e+07	1.97873e+07	2.02048e+08	3.33251e+08	1.59818e+08	1.81519e+08	2.18174e+08	1.86333e+08	2.15585e+08	2.0412e+08	1.17182e+08	2.12218e+08	1.52226e+08	2.27541e+08	1.22289e+09	1.53338e+09	2.75627e+09	0.170458	0.609679	0.326411
K00705	4-alpha-glucanotransferase	8.74298e+06		1.27888e+06	1.63084e+06	8.66145e+06	1.14728e+07	1.19102e+07	2.0891e+07	4.10798e+06	1.79425e+07	1.00423e+07	8.0396e+06	1.01824e+07	3.09675e+06	971638	1.15032e+07	6.45882e+07	6.58865e+07	1.30475e+08	0.439606	0.814562	0.0287092
K00757	uridine phosphorylase	6.59449e+06		1.16201e+07		9.65468e+06	1.145e+07	1.27985e+07	1.33655e+07	6.82276e+06	13527055	1.0074e+07	1.6202e+07	4.48968e+06	1.05572e+07	8.68069e+06	1.34389e+07	6.54832e+07	8.37923e+07	1.49276e+08	0.174634	0.615957	0.355655
K00759	adenine phosphoribosyltransferase	1.63246e+06				3.65507e+06	7.06925e+06		845882	3.12326e+06	6202492	8.91993e+06				4.85416e+06	4.32252e+06	1.32027e+07	2.74224e+07	4.0625e+07	too many MVs	too many MVs	too many MVs
K00760	hypoxanthine phosphoribosyltransferase	7.58063e+06		1.54425e+07		3.85072e+06	5.80564e+06	4.06877e+06	7.98157e+06		6755612	2.94221e+07	2.91967e+07	5.93246e+06	8.03241e+06	4.30048e+06	1.66773e+07	4.47298e+07	1.00317e+08	1.45047e+08	0.377073	0.775107	1.16512
K00761	uracil phosphoribosyltransferase		960906	699609		4.37637e+06	4.07009e+06					4.31421e+06	1.63688e+06			3.33483e+06	5.23369e+06	1.0107e+07	1.45196e+07	2.46266e+07	too many MVs	too many MVs	too many MVs
K00762	orotate phosphoribosyltransferase	1.3575e+08	2.41078e+06	3.24648e+07	7.2701e+07	7.95568e+07	8.87611e+07	1.01042e+08	1.74964e+08	4.40717e+07	1.15932e+08	1.33495e+08	4.60602e+07	1.09302e+08	1.68179e+07	4.0608e+07	2.1324e+08	6.8765e+08	7.19526e+08	1.40718e+09	0.721004	0.919453	0.0653721
K00763	nicotinate phosphoribosyltransferase	1.18643e+07	1.00759e+06			8.42811e+06	8.852e+06	7.6011e+06		9.83354e+06	1.35406e+06	1.46691e+07	4.2158e+06	3.76123e+06	1.42646e+06	1.11309e+07	7.43878e+06	3.77531e+07	5.38299e+07	9.1583e+07	0.098682	0.519084	0.511722
K00764	amidophosphoribosyltransferase	1.08208e+07		3.37838e+06		7.23403e+06	1.08751e+07	1.1942e+07	1.19496e+07	8.13044e+06	1.2086e+07	5.49155e+06	7.06867e+06	2.64295e+07	9.28453e+07	6.375e+06	1.31145e+07	5.61999e+07	1.71541e+08	2.27741e+08	0.0914896	0.504205	1.60978
K00767	nicotinate-nucleotide pyrophosphorylase (carboxylating)	1.55315e+07		8.06727e+06		1.25347e+07	1.03733e+07	1.62036e+07	2.05427e+07		12899565	9.86307e+06	2.25773e+06	1.09207e+07				8.3253e+07	3.59411e+07	1.19194e+08	0.243052	0.68041	-1.21169
K00772	5'-methylthioadenosine phosphorylase	1.54988e+07			1.41224e+06	1.14018e+07	8.64335e+06	1.23149e+07	7.36345e+06	1.92737e+07	11447875	1.02177e+07	1.04416e+07	1.06094e+07	1.61131e+07	5.18247e+06	8.59923e+06	5.66345e+07	9.18851e+07	1.4852e+08	0.0942096	0.511874	0.698073
K00782	L-lactate dehydrogenase complex protein LldG			655223		3.79834e+06	2.72042e+06					1.65381e+06	2.33796e+06		1.6863e+06	4.7287e+06		7.17398e+06	1.04068e+07	1.75807e+07	too many MVs	too many MVs	too many MVs
K00789	S-adenosylmethionine synthetase	8.72646e+07	4.19089e+07	6.11775e+07	1.44172e+07	1.15025e+08	1.29512e+08	1.04506e+08	6.70154e+07	9.63143e+07	9.44544e+07	6.50475e+07	9.99264e+07	6.30499e+07	9.81817e+07	4.05127e+07	6.99726e+07	6.20826e+08	6.27459e+08	1.24829e+09	0.618715	0.894679	0.0153321
K00790	UDP-N-acetylglucosamine 1-carboxyvinyltransferase														2.1348e+06				2.1348e+06	2.1348e+06	too many MVs	too many MVs	too many MVs
K00794	6,7-dimethyl-8-ribityllumazine synthase	2.72362e+07	6.18159e+06	2.20287e+07	1.94538e+06	1.63179e+07	1.90459e+08	1.8494e+07	4.43013e+07	1.07319e+07	90986431	6.56549e+07	9.06185e+06	2.87692e+07	2.43601e+06	2.86881e+07	3.92927e+07	3.26964e+08	2.75621e+08	6.02586e+08	0.859282	0.942715	-0.246441
K00796	dihydropteroate synthase						1.08439e+07	1.75743e+06		2.34257e+06	2.28645e+06	3.22827e+06	1.37607e+06				3.83192e+06	1.26013e+07	1.30653e+07	2.56666e+07	too many MVs	too many MVs	too many MVs
K00799	glutathione S-transferase	3.84208e+07	1.10742e+08	1.9012e+07	1.88411e+07	2.08203e+07	1.10011e+07	3.55021e+07	3.13033e+07	1.15306e+07	2.65507e+07	3.20207e+07	1.25855e+07	3.74561e+07	3.39951e+07	2.43315e+08	2.4701e+07	2.85642e+08	4.22155e+08	7.07797e+08	0.790959	0.928816	0.56355
K00812	aspartate aminotransferase	9.02956e+07	2.23002e+07	5.49301e+07	4.68927e+07	8.84795e+07	8.15581e+07	9.7013e+07	1.11047e+08	8.57837e+07	118875619	9.04999e+07	3.11751e+07	4.50572e+07	2.04805e+07	3.58452e+07	1.30737e+08	5.92516e+08	5.58454e+08	1.15097e+09	0.639107	0.899105	-0.0854146
K00819	ornithine--oxo-acid transaminase	4.37602e+06	5.66903e+07	2.85561e+06	1.39965e+07	1.90697e+07	1.28921e+07	4.32863e+06	7.05389e+06		17321104		1.20412e+06		1.26111e+07		4.0318e+06	1.21263e+08	3.51681e+07	1.56431e+08	0.0117717	0.257429	-1.78556
K00820	glutamine---fructose-6-phosphate transaminase (isomerizing)	8.98782e+06		1.41075e+07	1.54344e+07	4.61745e+07	7.22659e+07	5.46466e+07	3.66404e+07	1.50404e+06	5.58581e+07	9.87186e+06	1.40441e+07	1.41132e+06	2.62676e+07	1.17529e+06	2.12678e+07	2.48257e+08	1.314e+08	3.79657e+08	0.739987	0.919175	-0.917827
K00821	acetylornithine/N-succinyldiaminopimelate aminotransferase	8.25444e+07	2.67065e+08	7.35228e+07	5.98481e+07	1.05034e+08	1.07304e+08	9.05974e+07	1.0199e+08	2.32171e+08	5.8722e+07	8.08649e+07	1.51114e+08	9.55013e+07	2.06864e+08	1.99904e+08	1.39652e+08	8.87906e+08	1.16479e+09	2.0527e+09	0.259851	0.696	0.391592
K00826	branched-chain amino acid aminotransferase	1.24016e+08	9.5834e+07	5.74444e+07	7.02508e+07	2.86117e+08	3.96496e+08	2.19304e+08	1.64097e+08	1.48889e+08	1.84092e+08	1.50958e+08	1.12325e+08	8.42078e+07	1.36626e+08	6.54965e+07	1.29613e+08	1.41356e+09	1.0122e+09	2.42577e+09	0.507403	0.838373	-0.481828
K00831	phosphoserine aminotransferase	5.62177e+08	3.90809e+08	3.61196e+08	1.36994e+08	8.00428e+08	8.07752e+08	8.80654e+08	1.33098e+09	6.05944e+08	1.01654e+09	4.86418e+08	7.10107e+08	4.2525e+08	5.27862e+08	3.35012e+08	6.8788e+08	5.27099e+09	4.79501e+09	1.0066e+10	0.898376	0.960566	-0.13654
K00836	diaminobutyrate-2-oxoglutarate transaminase	2.28972e+07		7.87767e+06	2.79335e+06	1.31374e+07	1.17879e+07	3.94892e+07	1.6497e+07	6.26437e+06	17832766	3.61197e+06		2.01634e+07	2.70156e+07	1.32248e+07	2.9624e+06	1.1448e+08	9.10753e+07	2.05555e+08	0.858186	0.947286	-0.329933
K00845	glucokinase	8.22482e+07	1.07988e+08	2.77454e+07	9.36299e+06	4.37088e+07	4.93874e+07	7.39948e+07	6.13631e+07	1.06919e+08	63465276	7.2063e+07	5.37453e+07	4.7113e+07	6.33667e+07	8.74168e+07	8.0122e+07	4.55799e+08	5.74211e+08	1.03001e+09	0.188663	0.617718	0.333178
K00847	fructokinase	4.00917e+06		858001	3.10003e+07	1.09436e+08	8.71818e+07	1.64703e+07	1.0961e+07	1.82552e+07	1.80304e+07	1.61796e+08	1.81075e+07	2.39379e+06	5.30276e+06	3.04513e+06	1.29105e+08	2.59916e+08	3.56035e+08	6.15952e+08	0.441118	0.811878	0.453961
K00848	rhamnulokinase	7.34994e+08	1.39154e+08	4.57102e+08	4.8007e+08	6.72457e+08	6.60445e+08	8.16313e+08	9.18035e+08	5.55511e+08	630356038	6.60859e+08	4.70417e+08	4.19578e+08	3.58277e+08	4.0378e+08	6.33417e+08	4.87857e+09	4.13219e+09	9.01076e+09	0.755257	0.921281	-0.23955
K00849	galactokinase	2.59618e+08	7.73325e+07	1.1902e+08	7.20994e+07	7.07283e+07	7.0833e+07	1.00253e+08	1.1141e+08	3.45689e+08	1.70357e+08	2.30524e+08	1.85352e+08	1.49335e+08	3.1074e+08	5.88403e+08	1.52374e+08	8.81295e+08	2.13277e+09	3.01407e+09	0.00201122	0.0774545	1.27503
K00850	6-phosphofructokinase 1	8.42373e+08	5.0394e+08	6.35784e+08	1.74156e+08	9.54272e+08	1.10466e+09	9.36476e+08	8.70491e+08	1.36877e+09	8.76725e+08	8.57306e+08	1.16578e+09	5.49543e+08	1.12338e+09	5.77207e+08	6.4363e+08	6.02215e+09	7.16234e+09	1.31845e+10	0.342128	0.76395	0.250153
K00854	xylulokinase	1.69436e+08	1.92111e+07	2.23553e+08	2.14627e+07	1.18234e+08	1.14767e+08	9.74834e+07	7.23156e+07	9.57991e+07	182939848	1.27596e+08	8.94614e+07	2.29378e+08	6.32814e+07	1.31731e+08	1.23192e+08	8.36462e+08	1.04338e+09	1.87984e+09	0.238399	0.682011	0.31889
K00857	thymidine kinase	9.14283e+08	1.54545e+08	3.15382e+08	5.94991e+08	8.23628e+08	5.72918e+08	1.07768e+09	1.45066e+09	6.20431e+08	1.64171e+09	5.82683e+08	4.10213e+08	6.53178e+08	7.11676e+08	3.38564e+08	6.67019e+08	5.90409e+09	5.62547e+09	1.15296e+10	0.913908	0.957132	-0.0697409
K00859	dephospho-CoA kinase		4.89697e+06	3.04822e+06		1.89613e+07	1.33897e+07	2.54643e+07		2.58078e+07	11219243	2.17902e+07	1.59774e+07	1.94633e+07	3.00393e+07	2.79478e+07	7.02311e+06	6.57604e+07	1.59268e+08	2.25029e+08	0.0263657	0.369143	1.27606
K00863	triose/dihydroxyacetone kinase / FAD-AMP lyase (cyclizing)	1.52144e+08	4.19653e+07	4.81557e+07	6.87639e+07	1.34066e+08	1.24832e+08	9.89387e+07	1.4979e+08	1.72035e+08	1.00589e+08	9.43903e+07	5.36135e+07	1.10695e+08	1.76311e+08	1.28697e+08	8.45657e+07	8.18657e+08	9.20896e+08	1.73955e+09	0.499039	0.83536	0.169778
K00864	glycerol kinase	1.31955e+08	1.22405e+07	4.31261e+07	3.07314e+07	2.14925e+08	2.05466e+08	1.87836e+08	1.39454e+08	4.0258e+08	1.99206e+08	1.52038e+08	1.59226e+08	9.35487e+07	2.66651e+08	1.21933e+08	1.34555e+08	9.65734e+08	1.52974e+09	2.49547e+09	0.101148	0.525231	0.663582
K00873	pyruvate kinase	5.65603e+08	8.53603e+08	3.04141e+08	3.83482e+08	3.22784e+08	4.41645e+08	3.5731e+08	8.8384e+08	1.06596e+09	9.55035e+08	5.31615e+08	3.61685e+08	5.56206e+08	7.02895e+08	8.90446e+08	5.68193e+08	4.11241e+09	5.63203e+09	9.74444e+09	0.104631	0.538256	0.453672
K00874	2-dehydro-3-deoxygluconokinase	1.05019e+09	4.00813e+08	5.86895e+08	3.32092e+08	8.23059e+08	7.49753e+08	9.45903e+08	9.61971e+08	9.58295e+08	814704528	9.81985e+08	7.60582e+08	6.80905e+08	6.84548e+08	5.92716e+08	9.52398e+08	5.85067e+09	6.42613e+09	1.22768e+10	0.377684	0.774842	0.135348
K00876	uridine kinase	2.65957e+07		9.1364e+06	2.85537e+07		7.37367e+06	5.22386e+06	2.20807e+07	1.12817e+07	8.58155e+06	2.07325e+07	1.60151e+06	1.9323e+07		1.11559e+06	2.65807e+07	9.89641e+07	8.92166e+07	1.88181e+08	0.799384	0.93107	-0.14958
K00882	1-phosphofructokinase						7.87587e+06			4.21235e+06	5.2443e+06	1.10978e+07	2.40813e+06			1.56977e+06		7.87587e+06	2.45324e+07	3.24082e+07	too many MVs	too many MVs	too many MVs
K00895	diphosphate-dependent phosphofructokinase	4.3301e+08	1.38621e+08	2.66594e+08	3.5101e+08	2.6175e+08	2.89254e+08	3.35848e+08	4.97252e+08	1.81908e+08	4.4409e+08	2.8747e+08	2.09794e+08	2.09105e+08	2.08714e+08	1.79382e+08	2.59002e+08	2.57334e+09	1.97946e+09	4.5528e+09	0.177711	0.615705	-0.37853
K00912	tetraacyldisaccharide 4'-kinase	2.18593e+06	1.43203e+06	1.26935e+06		5.38509e+06		5.14101e+06	4.18621e+06		5911106			1.65926e+06			1.34866e+06	1.95996e+07	8.91903e+06	2.85187e+07	0.138111	0.614623	-1.13516
K00925	acetate kinase	3.12469e+08	1.41105e+08	2.18277e+08	1.28847e+08	5.12697e+08	5.65545e+08	3.85778e+08	3.88021e+08	4.52157e+08	3.5191e+08	4.8125e+08	2.9744e+08	3.06118e+08	3.34333e+08	1.62144e+08	4.41446e+08	2.65274e+09	2.8268e+09	5.47954e+09	0.554064	0.87082	0.0916862
K00927	phosphoglycerate kinase	3.74706e+09	2.74548e+09	3.03616e+09	3.0768e+09	4.30537e+09	5.1021e+09	3.36832e+09	3.41994e+09	6.98592e+09	3.33612e+09	6.62295e+09	2.27313e+09	3.74989e+09	3.52736e+09	6.04941e+09	5.83513e+09	2.88012e+10	3.83799e+10	6.71811e+10	0.158234	0.602614	0.414221
K00928	aspartate kinase	4.05082e+07	3.48095e+06	4.2516e+07		4.52132e+07	1.23933e+07	1.57686e+07	1.86285e+07	6.29216e+07	7.87884e+07	2.46529e+07	7.5493e+07	1.94771e+07	7.63998e+07	1.74632e+07	1.66348e+07	1.78509e+08	3.71831e+08	5.50339e+08	0.13118	0.615739	1.05862
K00929	butyrate kinase	3.68131e+07	3.75283e+07	1.49844e+07	5.67072e+08	1.31645e+07		2.74183e+07	1.21632e+06	3.65434e+07	3.39301e+06	5.51643e+06	1.86788e+07	2.23992e+07	2.66729e+07	2.64438e+07	1.36078e+07	6.98196e+08	1.53255e+08	8.51452e+08	0.705788	0.915976	-2.18764
K00933	creatine kinase	1.08307e+08	7.6111e+08	1.85384e+08	7.64914e+07	1.36786e+08	1.50715e+08	1.02164e+08	8.88678e+07	1.07931e+08	9.93934e+07	7.00742e+07	1.07175e+08	1.90246e+08	8.50239e+07	1.83744e+09	1.29661e+08	1.60983e+09	2.62694e+09	4.23677e+09	0.923835	0.961611	0.706478
K00939	adenylate kinase	1.65559e+07		1.55656e+07	1.21706e+06	1.93722e+07	3.35348e+07	1.00795e+07	6.94807e+06	1.13878e+07	4851354	5.06112e+07	1.45038e+07	2.22982e+07	1.67523e+07	5.06881e+07	3.07648e+07	1.03273e+08	2.01858e+08	3.05131e+08	0.141497	0.597464	0.966817
K00940	nucleoside-diphosphate kinase	1.253e+07				1.40623e+07	1.59377e+07	1.34299e+07	2.48815e+07	7.93242e+06	2.21247e+07	9.92342e+06	1.49276e+07	2.06866e+07	6.00732e+06	6.88702e+07	1.20128e+07	8.08414e+07	1.62485e+08	2.43327e+08	0.0687033	0.437701	1.00707
K00945	CMP/dCMP kinase	2.87679e+08	7.51095e+07	1.69944e+08	3.76929e+07	4.25047e+08	4.09354e+08	3.79829e+08	3.97376e+08	3.53239e+08	2.94428e+08	2.63068e+08	3.84174e+08	2.2411e+08	3.78743e+08	1.17385e+08	2.16597e+08	2.18203e+09	2.23174e+09	4.41378e+09	0.526168	0.855189	0.0324996
K00948	ribose-phosphate pyrophosphokinase	6.31253e+07	1.35722e+07	8.89173e+06	1.34168e+07	5.37151e+07	5.75757e+07	7.97024e+07	1.21389e+08	6.67378e+07	71612569	6.98481e+07	5.15143e+07	6.92424e+07	3.14321e+07	1.68015e+07	1.14612e+08	4.11389e+08	4.918e+08	9.03189e+08	0.34541	0.762016	0.257566
K00951	GTP pyrophosphokinase		1.29342e+06		3.94321e+06		3.94144e+06						823027		5.69033e+06		3.78008e+06	9.17808e+06	1.02934e+07	1.94715e+07	too many MVs	too many MVs	too many MVs
K00958	sulfate adenylyltransferase	6.02615e+06	5.49944e+07	2.76055e+07	1.86388e+07	9.20006e+06	4.8296e+06	3.15674e+06	6.07164e+06	1.39697e+07	10940803	3.23877e+06	8.48422e+06	1.02291e+07			4.39057e+06	1.30523e+08	5.12532e+07	1.81776e+08	0.10597	0.537166	-1.34845
K00962	polyribonucleotide nucleotidyltransferase	7.3925e+08	2.79915e+08	4.85844e+08	5.18326e+08	6.67721e+08	6.91464e+08	1.00396e+09	8.24539e+08	8.90676e+08	7.24965e+08	6.71252e+08	5.24815e+08	6.66336e+08	6.51763e+08	6.76899e+08	9.73783e+08	5.21102e+09	5.78049e+09	1.09915e+10	0.355458	0.765331	0.149625
K00963	UTP--glucose-1-phosphate uridylyltransferase	2.92819e+06				3.18846e+06	5.94755e+06	5.93291e+06	6.50415e+06		3.12495e+06		5.64461e+06	3.47921e+06				2.45013e+07	1.22488e+07	3.675e+07	too many MVs	too many MVs	too many MVs
K00965	UDPglucose--hexose-1-phosphate uridylyltransferase	4.30193e+06		1.3975e+07		3.22904e+07	4.94778e+07	3.72058e+06	1.18462e+07	1.60822e+07	1.67608e+07	1.29853e+07	5.01281e+06	1.49189e+07	2.21727e+07	1.24431e+07	1.13989e+07	1.15612e+08	1.11775e+08	2.27387e+08	0.162225	0.603709	-0.0486923
K00969	nicotinate-nucleotide adenylyltransferase	2.57009e+06			1.2158e+07	3.61683e+06		2.90893e+06	3.10238e+06	8.12758e+06	2405044	5.80271e+06	746290	2.76535e+06		8.38908e+06	1.80156e+06	2.43563e+07	3.00376e+07	5.43939e+07	0.359462	0.766437	0.302389
K00973	glucose-1-phosphate thymidylyltransferase	3.54246e+07	1.92397e+07	3.22589e+07	7.00714e+06	3.49109e+07	4.5622e+07	3.47267e+07	6.46363e+07	4.32749e+07	3.96922e+07	5.84238e+07	1.43468e+07	1.88967e+07	1.38593e+07	4.21004e+07	6.528e+07	2.73826e+08	2.95874e+08	5.697e+08	0.8105	0.928063	0.111719
K00975	glucose-1-phosphate adenylyltransferase	4.10544e+08	8.41405e+07	5.0301e+08	8.46548e+07	6.5776e+08	8.4586e+08	7.23811e+08	4.51403e+08	5.14266e+08	4.33023e+08	4.54663e+08	5.00192e+08	3.55262e+08	4.78947e+08	1.84577e+08	4.43916e+08	3.76118e+09	3.36485e+09	7.12603e+09	0.732033	0.921679	-0.160646
K01006	pyruvate, orthophosphate dikinase	5.24906e+09	6.28524e+09	4.80894e+09	3.15887e+09	7.12954e+09	8.85453e+09	5.49901e+09	4.901e+09	1.13063e+10	5.76761e+09	6.7842e+09	4.65099e+09	6.29739e+09	6.41215e+09	9.40365e+09	6.89302e+09	4.58862e+10	5.75153e+10	1.03401e+11	0.136939	0.611336	0.325886
K01007	pyruvate, water dikinase	9.03642e+06		1.1141e+07		1.47395e+07	1.38963e+07	1.47824e+07	5.02584e+07	1.89276e+07	1.37068e+07	1.58058e+07	1.60274e+07	1.63463e+07	6.38678e+06	4.85306e+06	1.70627e+07	1.13854e+08	1.09116e+08	2.2297e+08	0.220074	0.663953	-0.061311
K01011	thiosulfate/3-mercaptopyruvate sulfurtransferase		6.39532e+07					756576				364288				3.46631e+06	897117	6.47098e+07	4.72771e+06	6.94375e+07	too many MVs	too many MVs	too many MVs
K01026	propionate CoA-transferase	1.31478e+08	9.92485e+07	5.46428e+07	8.90341e+07	1.05568e+08	7.12374e+07	1.09384e+08	6.47621e+07	2.15741e+08	9.98301e+07	7.45018e+07	1.42501e+08	1.23908e+08	1.77231e+08	7.06216e+07	1.45078e+08	7.25355e+08	1.04941e+09	1.77477e+09	0.0727756	0.453303	0.532817
K01027	3-oxoacid CoA-transferase	1.02008e+07				6.75091e+06	1.46539e+07	5.91686e+06	6.73294e+06	1.68589e+07	1.57642e+07	6.77687e+06	1.73541e+07	7.65413e+06	1.70354e+07	1.73965e+07	8.2565e+06	4.42554e+07	1.07097e+08	1.51352e+08	0.0324674	0.372968	1.27483
K01034	acetate CoA/acetoacetate CoA-transferase alpha subunit	3.29864e+07	9.90297e+06	1.79077e+07	2.60334e+07	2.13203e+07	8.41622e+06	1.69701e+07	2.61162e+08	4.04403e+07	9.03842e+06	1.48458e+07	3.02915e+08	2.19421e+07	1.8331e+07	4.26356e+07	1.38309e+08	3.947e+08	5.88457e+08	9.83156e+08	0.452746	0.817653	0.576172
K01039	glutaconate CoA-transferase, subunit A	2.61014e+06	834313	2.54554e+06			4.45929e+06	2.40911e+06	916524	2.0318e+07	1.75506e+06	2.08772e+06	2.24433e+06	3.00241e+06	2.78523e+06	1.27591e+07	6.96884e+06	1.37749e+07	5.19207e+07	6.56956e+07	0.0377702	0.399594	1.91365
K01040	glutaconate CoA-transferase, subunit B		4.78565e+07	1.51993e+06						1.63107e+06		7.06945e+06	4.51695e+06		2.27833e+06	4.14116e+06		4.93764e+07	1.9637e+07	6.90134e+07	too many MVs	too many MVs	too many MVs
K01047	secretory phospholipase A2	1.40466e+08	8.83063e+08	3.98149e+08	1.7141e+08	4.26151e+08	4.62112e+08	3.12284e+08	3.54332e+08	1.72543e+09	3.43704e+08	3.53093e+08	4.42375e+08	2.51688e+08	5.36195e+08	2.91736e+08	7.58294e+08	3.14797e+09	4.70252e+09	7.85049e+09	0.279862	0.719227	0.579012
K01051	pectinesterase	1.08917e+08	4.0875e+07	3.6097e+07	9.16512e+07	4.22538e+07	6.55345e+07	7.9223e+07	1.05239e+08	1.05026e+08	6.03995e+07	1.38479e+08	1.94487e+08	5.38438e+07	9.00375e+07	2.87501e+07	4.7178e+07	5.6979e+08	7.18201e+08	1.28799e+09	0.59058	0.875322	0.333955
K01053	gluconolactonase	2.0085e+07		1.239e+07	4.98128e+06	1.8072e+07	1.71057e+07	2.34494e+07	1.97292e+07		1.83556e+07	1.59333e+07	7.20784e+06	8.58135e+06	1.19025e+07	4.48895e+06	1.70666e+07	1.15813e+08	8.3536e+07	1.99349e+08	0.808475	0.93183	-0.471284
K01057	6-phosphogluconolactonase	6.4207e+07	2.5742e+07	6.32386e+07	6.20531e+07	7.79071e+07	6.3421e+07	8.82223e+07	1.12661e+08	7.32106e+07	1.14534e+08	9.01068e+07	3.00018e+07	1.20815e+08	8.03413e+07	8.28209e+07	1.09563e+08	5.57452e+08	7.01394e+08	1.25885e+09	0.311101	0.749167	0.331373
K01067	acetyl-CoA hydrolase	9.79064e+08	8.52972e+07	2.25571e+09	1.5606e+08	1.26813e+09	7.94374e+08	5.82384e+08	9.31804e+08	1.507e+09	1.14112e+09	1.03521e+09	6.50078e+08	9.92017e+08	6.27814e+08	4.19737e+08	1.29208e+09	7.05282e+09	7.66505e+09	1.47179e+10	0.355118	0.767477	0.120093
K01077	alkaline phosphatase	2.9984e+09	2.51153e+09	1.45256e+09	2.11495e+09	3.52036e+09	1.90349e+09	2.0362e+09	1.54469e+09	5.89345e+09	2.96402e+09	2.41779e+09	4.07911e+09	2.59638e+09	4.87079e+09	1.98229e+09	2.52393e+09	1.80822e+10	2.73278e+10	4.54099e+10	0.0416868	0.415405	0.595799
K01079	phosphoserine phosphatase	3.3048e+06					1.08336e+06		2.57745e+06			5.01119e+06		2.24166e+06			5.6178e+06	6.96561e+06	1.28707e+07	1.98363e+07	too many MVs	too many MVs	too many MVs
K01081	5'-nucleotidase	4.53942e+07	3.18366e+07	1.77179e+08	3.03316e+07	2.93451e+07	6.82281e+07	9.51178e+07	6.56725e+07	7.8969e+07	7.98666e+07	4.04026e+07	4.30506e+07	2.54069e+07	7.29952e+07	8.56113e+07	6.51918e+07	5.43104e+08	4.91494e+08	1.0346e+09	0.943818	0.965328	-0.144054
K01087	trehalose 6-phosphate phosphatase	2.23741e+07	6.72307e+06	2.40231e+06	3.27244e+06	3.10059e+06	3.22655e+06	3.1291e+06	7.69418e+06	2.09439e+07		4.53503e+07	1.06162e+07	1.90576e+07	1.92633e+07	1.25237e+08	1.20758e+07	5.19223e+07	2.52544e+08	3.04466e+08	0.478823	0.823626	2.28193
K01092	myo-inositol-1(or 4)-monophosphatase	562837	5.10733e+06	3.06894e+06	3.2553e+06		2.24792e+06	3.22095e+06			2.57982e+06		369875			1.00114e+07		1.74633e+07	1.29611e+07	3.04244e+07	0.151387	0.599074	-0.429903
K01104	protein-tyrosine phosphatase	7.84359e+07	1.62244e+08	3.49333e+08	6.73272e+08	5.3186e+07	6.614e+07	6.02426e+07	7.0987e+07	1.38819e+08	90208924	6.8391e+07	6.75748e+07	9.50968e+07	8.34426e+07	1.56184e+08	1.81277e+08	1.51384e+09	8.80995e+08	2.39484e+09	0.670546	0.902986	-0.781003
K01114	phospholipase C	6.66665e+06						4.07436e+06	1.1167e+07	6.97096e+06	3.96171e+06		2.54863e+06	9.60274e+06	3.60456e+07	1.53719e+07		2.1908e+07	7.45015e+07	9.64095e+07	0.134882	0.615456	1.76544
K01119	2',3'-cyclic-nucleotide 2'-phosphodiesterase / 3'-nucleotidase	2.31157e+07	3.2195e+08	1.40177e+07	3.15283e+07	2.79325e+07	1.73166e+07	3.73688e+07	1.93018e+07	3.76657e+07	1.75337e+07	1.08952e+07	1.70315e+07	1.295e+07	3.3586e+07	3.08475e+07	1.41222e+07	4.92532e+08	1.74632e+08	6.67164e+08	0.227897	0.672644	-1.49586
K01126	glycerophosphoryl diester phosphodiesterase			1.31916e+06	2.60484e+06	3.63723e+06	8.35001e+06			2.35222e+06	3.75031e+06	4.01957e+06						1.59112e+07	1.01221e+07	2.60333e+07	too many MVs	too many MVs	too many MVs
K01138	uncharacterized sulfatase	1.20437e+07				8.25731e+06	7.30273e+06	1.76106e+07	5.78605e+06		23659613	1.40164e+07	4.44829e+06	9.28441e+06		2.0144e+06	2.10581e+07	5.10004e+07	7.44813e+07	1.25482e+08	0.634384	0.897261	0.546298
K01142	exodeoxyribonuclease III	2.18436e+06		1.79374e+06	1.37192e+06		2.05889e+06	3.60582e+06	2.84721e+06	4.68907e+06	2.63516e+07	3.20527e+06	1.11414e+07	7.81021e+06		747755		1.38619e+07	5.39453e+07	6.78072e+07	0.609889	0.889728	1.95975
K01167	ribonuclease T1													8.06108e+06					8.06108e+06	8.06108e+06	too many MVs	too many MVs	too many MVs
K01173	endonuclease G, mitochondrial	6.35457e+07	665325			1.4684e+07	1.25519e+07	1.11241e+07	4.63668e+07	3.36707e+06	41036038	6.7473e+06	1.64796e+07	2.31231e+07	1.12289e+07	1.79728e+07	7.38993e+06	1.48938e+08	1.27345e+08	2.76283e+08	0.201493	0.626358	-0.225959
K01176	alpha-amylase	1.8991e+09	4.99487e+09	1.14601e+09	3.23858e+09	1.91869e+09	3.4503e+09	1.58647e+09	1.45662e+09	2.42506e+09	2.63659e+09	3.5971e+09	1.74697e+09	3.23433e+09	1.98214e+09	2.37147e+09	8.37514e+09	1.96906e+10	2.63688e+10	4.60594e+10	0.274828	0.716109	0.421321
K01179	endoglucanase	2.27539e+09	6.22016e+08	1.2224e+09	3.20537e+09	2.34564e+09	1.97499e+09	1.52641e+09	2.39376e+09	1.62473e+09	2.0308e+09	2.20651e+09	1.6738e+09	1.58636e+09	1.10124e+09	8.75063e+08	1.95307e+09	1.5566e+10	1.30516e+10	2.86176e+10	0.58775	0.875684	-0.254171
K01181	endo-1,4-beta-xylanase	1.21529e+08	7.91439e+07	8.97773e+07	2.48176e+08	9.39357e+07	8.97423e+07	9.70669e+07	1.10565e+08	1.051e+08	105280146	9.98718e+07	1.26123e+08	8.0822e+07	1.61224e+08	1.81207e+08	9.70103e+07	9.29937e+08	9.56639e+08	1.88658e+09	0.701394	0.912886	0.0408418
K01183	chitinase	3.58735e+07	3.74909e+06	933973	5.75947e+07	1.56667e+07	1.48509e+07	1.08213e+07	1.8852e+07	3.27312e+07	2.13689e+07	7.84265e+06	2.08752e+07	2.14201e+07	2.42665e+06	4.12492e+07	1.33596e+07	1.58342e+08	1.61273e+08	3.19616e+08	0.622604	0.895611	0.0264628
K01185	lysozyme	2.15895e+06	2.29149e+06	4.56e+06	9.66682e+07		1.25346e+07	6.81251e+06	2.21906e+07	2.29978e+07	3.01471e+07	1.2198e+07	7.44812e+07	1.96939e+07	1.10528e+07	1.01421e+07	9.5706e+06	1.47216e+08	1.90283e+08	3.375e+08	0.125873	0.605854	0.370194
K01186	sialidase-1	8.14293e+08	1.60995e+08	3.22852e+08	4.79845e+08	3.61987e+07	1.12323e+08	2.4841e+08	3.06094e+08	1.32877e+08	4.29221e+08	2.8014e+08	1.43348e+08	7.92951e+08	1.47736e+08	1.19233e+08	6.01217e+07	2.48101e+09	2.10563e+09	4.58664e+09	0.744249	0.917769	-0.236676
K01190	beta-galactosidase	5.80446e+07	8.18324e+07	2.87022e+07	2.50762e+08	9.05965e+07	7.5863e+07	5.84933e+07	8.63528e+07	1.3365e+08	1.26349e+08	6.48853e+07	1.98914e+08	7.11037e+07	2.28172e+08	5.48467e+07	6.04855e+07	7.30647e+08	9.38406e+08	1.66905e+09	0.343287	0.763427	0.361034
K01191	alpha-mannosidase						828825		1.64206e+06			2.08686e+06		735484			3.3622e+06	2.47088e+06	6.18455e+06	8.65543e+06	too many MVs	too many MVs	too many MVs
K01193	beta-fructofuranosidase		1.88439e+06	9.16576e+06	4.84e+06	1.77007e+07	2.02301e+07	2.16491e+06	1.59341e+06	1.42163e+06	126885	4.7406e+06		1.6335e+06	597213			5.75793e+07	8.51984e+06	6.60991e+07	0.0482318	0.405333	-2.7555
K01195	beta-glucuronidase	1.23154e+07	2.87683e+06	8.92086e+06	2.27877e+06	3.90602e+07	6.14941e+07	2.01615e+07	4.20734e+07	1.11817e+07	1.43196e+07	7.76984e+06	1.1627e+07	8.94025e+06	1.49133e+07	2.64985e+07	7.28008e+06	1.89181e+08	1.0253e+08	2.91711e+08	0.714705	0.919411	-0.883666
K01197	hyaluronoglucosaminidase	1.59438e+08	8.96637e+07	2.22872e+08	4.66524e+08	1.27217e+08	1.55777e+08	2.99759e+08	5.27681e+08	8.77921e+07	1.46935e+08	4.23812e+08	3.64662e+08	1.4016e+08	3.8591e+08	4.27718e+07	1.42262e+08	2.04893e+09	1.73431e+09	3.78324e+09	0.507585	0.836182	-0.240512
K01198	xylan 1,4-beta-xylosidase	4.97792e+07	2.83684e+06	6.31544e+06	3.09365e+07	6.77865e+07	5.38251e+07	9.23478e+07	1.2656e+08	1.58413e+07	1.04644e+08	2.26732e+07	2.85316e+07	1.93559e+07	3.2848e+07	3.46778e+06	3.07019e+07	4.30387e+08	2.58064e+08	6.8845e+08	0.557984	0.873163	-0.73789
K01200	pullulanase	1.2991e+08	1.79054e+06		7.88324e+06	1.43629e+07	5.34064e+06	1.14843e+07	1.24393e+07	1.34039e+07	13793845	1.79216e+07	1.96955e+07	9.87232e+06	2.36444e+07	8.8815e+06	6.00737e+06	1.83211e+08	1.1322e+08	2.96432e+08	0.312773	0.746915	-0.694334
K01203	sucrase-isomaltase	5.15852e+08	4.76169e+08	5.87708e+08	4.31819e+08	5.65916e+08	5.69486e+08	5.82684e+08	5.62483e+08	1.22924e+09	5.75674e+08	5.38795e+08	5.825e+08	2.60555e+08	9.8203e+08	7.46999e+08	5.12965e+08	4.29212e+09	5.42876e+09	9.72087e+09	0.393901	0.788059	0.338932
K01205	alpha-N-acetylglucosaminidase			3.40001e+06	2.49226e+07	1.30654e+07	1.08606e+07	4.78894e+06	1.0253e+07	4.54923e+06		1.82486e+07	1.03456e+07					6.72905e+07	3.31434e+07	1.00434e+08	0.157305	0.600474	-1.0215
K01206	alpha-L-fucosidase	1.08028e+08	5.27865e+07	5.63479e+06		1.21045e+07	1.13899e+07	6.04815e+07	1.28535e+07	3.11449e+07	2.36467e+07	2.26447e+06	2.25656e+07	3.45881e+07	2.94216e+07	6.60264e+07	2.43668e+06	2.63278e+08	2.12094e+08	4.75373e+08	0.592538	0.877229	-0.311872
K01207	beta-N-acetylhexosaminidase	1.55292e+06	4.67326e+06	1.07209e+06	2.07398e+07			3.79128e+06	6.10054e+06	722544		1.5843e+06		3.07436e+06	967223		1.67615e+06	3.79299e+07	8.02458e+06	4.59545e+07	0.311689	0.747441	-2.2397
K01209	alpha-L-arabinofuranosidase	1.99904e+08	6.99512e+07	1.81347e+08	6.84509e+07	2.6569e+08	1.89276e+08	3.09862e+08	2.92848e+08	2.08494e+08	2.86144e+08	2.1962e+08	1.45204e+08	1.09276e+08	1.4965e+08	1.13343e+08	2.60471e+08	1.57733e+09	1.4922e+09	3.06953e+09	0.941735	0.967597	-0.0800416
K01212	levanase	1.51624e+06		6.75665e+06	6.34779e+06	1.08309e+07	1.27647e+07	1.23823e+07	1.05469e+07	8.61545e+06	9012819		1.10486e+07		1.63889e+07			6.11454e+07	4.50657e+07	1.06211e+08	0.175619	0.617829	-0.440145
K01218	mannan endo-1,4-beta-mannosidase	1.05533e+08	3.11874e+08	8.67735e+07	9.52588e+07	1.10252e+08	1.53359e+08	2.65572e+08	3.82428e+08	2.70009e+08	4.80396e+08	7.72086e+07	6.79054e+07	6.44057e+07	1.58587e+08	3.35473e+07	6.84886e+07	1.51105e+09	1.22055e+09	2.7316e+09	0.27705	0.715322	-0.308021
K01219	beta-agarase				1.79038e+07													1.79038e+07		1.79038e+07	too many MVs	too many MVs	too many MVs
K01222	6-phospho-beta-glucosidase			2.3481e+06	3.97287e+06	1.11908e+06		2.34336e+06	2.7094e+06				581156					1.24928e+07	581156	1.3074e+07	too many MVs	too many MVs	too many MVs
K01223	6-phospho-beta-glucosidase	2.3219e+07		3.78655e+07	2.24623e+06	6.14649e+06	3.36283e+06	2.65418e+07	2.41429e+06	1.13432e+07	8.16698e+06	8.64223e+06	6.73941e+06	1.09625e+07	1.03112e+07	9.10292e+06	6.02979e+06	1.01796e+08	7.12982e+07	1.73094e+08	0.358638	0.766203	-0.513698
K01224	arabinogalactan endo-1,4-beta-galactosidase	2.72568e+08	1.30287e+08	2.16134e+08	1.98953e+08	7.27424e+07	1.17948e+08	1.21597e+08	9.08996e+07	2.93024e+08	1.03278e+08	1.08524e+08	1.2214e+08	1.69829e+08	1.74096e+08	7.04375e+08	1.01596e+08	1.22113e+09	1.77686e+09	2.99799e+09	0.451592	0.816701	0.54111
K01227	mannosyl-glycoprotein endo-beta-N-acetylglucosaminidase	4.59191e+08	3.69529e+08	2.4326e+08	3.14345e+08	4.35708e+08	1.24185e+09	8.45063e+08	4.82526e+08	9.40854e+08	6.43246e+08	5.86007e+08	6.86088e+08	4.0461e+08	7.89831e+08	3.93113e+08	9.85041e+08	4.39147e+09	5.42879e+09	9.82026e+09	0.20819	0.631581	0.305926
K01229	lactase-phlorizin hydrolase	8.31818e+07	1.91831e+08	7.05958e+07	3.76815e+07	1.20186e+08	1.57118e+08	1.37166e+08	1.79048e+08	1.87823e+08	1.64198e+08	9.01766e+07	2.20412e+08	9.25997e+07	2.03148e+08	4.45373e+07	7.15686e+07	9.76807e+08	1.07446e+09	2.05127e+09	0.786923	0.930078	0.137471
K01235	alpha-glucuronidase	3.07622e+06				3.58102e+06		1.7518e+06	3.54091e+06		2359143	1.60886e+07	1.62528e+06				2.17967e+06	1.19499e+07	2.22527e+07	3.42026e+07	too many MVs	too many MVs	too many MVs
K01239	purine nucleosidase	2.37614e+07		2.49504e+07	1.72251e+06	5.4422e+06	7.53926e+06	1.21029e+07	1.61071e+07	5.3177e+07	22992731	3.94207e+07	2.03381e+07	4.04971e+07	6.49065e+07	1.11482e+08	2.13482e+07	9.16258e+07	3.74162e+08	4.65788e+08	0.0254931	0.371319	2.02974
K01251	adenosylhomocysteinase	5.66702e+06	4.81311e+07	1.44103e+07		5.78913e+06	1.20406e+07	1.42215e+07	1.80542e+07	1.04436e+07	2.09685e+06	7.02828e+06	2.66357e+07	1.85352e+07	3.32957e+07	4.21125e+06	7.39471e+06	1.18314e+08	1.09641e+08	2.27955e+08	0.579648	0.875376	-0.109821
K01254	leukotriene-A4 hydrolase		1.63786e+07	701692					954919						2.53085e+06	3.71023e+06	3.03342e+06	1.80352e+07	9.2745e+06	2.73097e+07	too many MVs	too many MVs	too many MVs
K01256	aminopeptidase N	4.25764e+07	1.11068e+07	9.04067e+07	6.5327e+07	6.93877e+07	6.72766e+07	1.08436e+08	9.82627e+07	3.23765e+07	9.01975e+07	5.23188e+07	3.77369e+07	3.98989e+07	5.99147e+07	1.87129e+07	5.40755e+07	5.52779e+08	3.85232e+08	9.38011e+08	0.366276	0.765328	-0.520968
K01258	tripeptide aminopeptidase	2.73626e+07	2.25816e+07	2.8999e+07	1.90183e+07	2.70502e+07	2.65965e+07	3.59395e+07	4.29513e+07	2.5887e+07	33274694	2.59866e+07	2.05237e+07	2.00278e+07	2.2188e+07	3.14594e+07	2.53125e+07	2.30499e+08	2.0466e+08	4.35159e+08	0.356153	0.765488	-0.171528
K01267	aspartyl aminopeptidase	1.93839e+08	1.12687e+08	1.97791e+08	1.76872e+08	2.31492e+08	2.2359e+08	1.75155e+08	4.34849e+08	3.0948e+08	2.05892e+08	4.48685e+08	3.12697e+08	1.9395e+08	2.48981e+08	2.139e+08	2.16446e+08	1.74628e+09	2.15003e+09	3.89631e+09	0.17991	0.607659	0.300076
K01270	dipeptidase D	1.98167e+08	7.81424e+06	5.61292e+07	1.07418e+08	1.2596e+08	1.21628e+08	1.99588e+08	3.12039e+08	9.84528e+07	2.12177e+08	1.52191e+08	8.60473e+07	1.25057e+08	6.64251e+07	1.17613e+08	2.49404e+08	1.12874e+09	1.10737e+09	2.23611e+09	0.571597	0.876499	-0.0275825
K01271	Xaa-Pro dipeptidase	1.47047e+06								9.09277e+06	939990	1.47436e+06		557657		9.04933e+06		1.47047e+06	2.11141e+07	2.25846e+07	too many MVs	too many MVs	too many MVs
K01273	membrane dipeptidase	5.732e+08	1.19315e+08	2.40128e+08	1.19471e+09	2.20822e+08	2.18114e+08	2.32508e+08	1.50888e+08	4.94395e+08	440195600	6.0799e+08	3.43991e+08	6.10954e+08	3.62817e+08	6.60525e+08	6.37096e+08	2.94969e+09	4.15796e+09	7.10765e+09	0.047712	0.409409	0.495313
K01275	cathepsin C	3.66561e+06		1.32363e+06		4.44195e+06	1.07743e+07	7.36599e+06	4.91993e+06	3.35066e+07	5826524	2.24659e+06		2.86325e+06	9.49948e+06	1.44389e+07	5.78283e+06	3.24914e+07	7.41642e+07	1.06656e+08	0.389297	0.784994	1.19047
K01276	dipeptidyl-peptidase II									593371				742506		3.39421e+06			4.73009e+06	4.73009e+06	too many MVs	too many MVs	too many MVs
K01277	dipeptidyl-peptidase III	5.92076e+06	2.30244e+06	1.89145e+06		2.46899e+06		2.1907e+06					1.50295e+06	3.83148e+06	2.8864e+06	1.09589e+07		1.47743e+07	1.91797e+07	3.39541e+07	too many MVs	too many MVs	too many MVs
K01278	dipeptidyl-peptidase 4	3.34048e+07	1.17835e+06	6.02137e+06	6.47757e+06	1.47085e+07	6.05167e+06	9.90632e+06	2.47627e+07	3.3561e+06	1.73648e+07	2.37985e+07	3.17937e+07	2.00813e+07	1.38833e+07	3.45257e+06	1.7702e+07	1.02511e+08	1.31432e+08	2.33944e+08	0.42762	0.806035	0.358513
K01284	peptidyl-dipeptidase Dcp	2.57572e+07	1.92071e+06	2.40283e+07	8.33869e+06	1.57128e+07	1.91617e+07	2.23482e+07	5.36829e+07	1.12568e+07	1.63226e+07	3.51519e+07	1.33089e+07	1.92921e+07	1.13521e+07	1.73831e+07	4.02954e+07	1.7095e+08	1.64363e+08	3.35313e+08	0.682947	0.910772	-0.0566895
K01286	D-alanyl-D-alanine carboxypeptidase		733948					2.34892e+06			3.26151e+06	2.65303e+06					2.44952e+06	3.08287e+06	8.36406e+06	1.14469e+07	too many MVs	too many MVs	too many MVs
K01291	carboxypeptidase B	4.95543e+07	1.02084e+08	3.27932e+07	1.24809e+08	5.21476e+07	7.27485e+07	4.51433e+07	5.57254e+07	5.0249e+07	6.48949e+07	3.68173e+07	5.26444e+07	6.40263e+07	4.5471e+07	1.49288e+07	5.79932e+07	5.35006e+08	3.87025e+08	9.22031e+08	0.193781	0.618968	-0.46712
K01298	carboxypeptidase A2	4.18011e+07	1.03093e+07	1.65405e+07	1.63032e+07	1.29462e+07	5.01201e+07	1.03062e+07	4.92541e+07	6.15658e+07	8.05642e+07	3.59352e+07	5.48653e+07	5.45376e+07	3.35574e+07	3.88065e+07	2.30389e+07	2.07581e+08	3.82871e+08	5.90452e+08	0.018025	0.305263	0.88316
K01299	carboxypeptidase Taq				2.09689e+06					4.51635e+07						6.06247e+06		2.09689e+06	5.1226e+07	5.33229e+07	too many MVs	too many MVs	too many MVs
K01301	N-acetylated-alpha-linked acidic dipeptidase	1.81215e+07	1.2011e+06	1.28326e+07	5.10757e+06	8.79244e+06	8.72135e+06	5.97264e+06	1.64995e+07	1.74608e+08	6.2718e+06	4.78766e+07	1.82585e+07	1.70644e+07	3.99876e+07	4.73528e+07	2.60134e+07	7.72486e+07	3.77433e+08	4.54682e+08	0.00884867	0.218667	2.28852
K01302	carboxypeptidase Q	1.12843e+08	7.01215e+07	4.00134e+07	1.95807e+07	1.26963e+08	1.41329e+08	8.9328e+07	1.0764e+08	1.05942e+08	111126670	5.96326e+07	1.1078e+08	6.93689e+07	1.04085e+08	5.31327e+07	4.08413e+07	7.07819e+08	6.54909e+08	1.36273e+09	0.953856	0.968665	-0.112086
K01303	acylaminoacyl-peptidase	7.53024e+06	5.1582e+06		5.47947e+06	1.59264e+06	2.31538e+06	1.14726e+07		1.49641e+06	2.26029e+07		2.31135e+06	3.11996e+06	1.22233e+06		1.18033e+06	3.35485e+07	3.19333e+07	6.54818e+07	0.760647	0.920293	-0.071168
K01304	pyroglutamyl-peptidase	5.61134e+06			7.94062e+06		1.91886e+07	1.29423e+07	4.62333e+06	8.71925e+06	7958882	8.23772e+06	4.22651e+06	5.44619e+06	2.10363e+07	9.48857e+06	2.81608e+06	5.03062e+07	6.79295e+07	1.18236e+08	0.0878712	0.502416	0.433243
K01307	gamma-glutamyl hydrolase	4.37541e+07	9.97169e+06	2.7541e+06	4.78758e+07	3.2287e+07	2.959e+07	4.72543e+07	7.39619e+07	6.76361e+07	40533395	4.50068e+07	2.23489e+07	4.31253e+07	7.53811e+07	8.74068e+07	4.51971e+07	2.87449e+08	4.26636e+08	7.14084e+08	0.13418	0.61802	0.569686
K01310	chymotrypsin	8.97687e+07	3.8617e+08	6.29685e+07	8.60242e+07	2.20034e+08	1.11824e+08	1.15796e+08	1.5434e+08	5.66518e+08	1.69226e+08	1.94484e+08	1.45709e+08	9.1646e+07	9.68168e+07	1.51982e+08	2.28994e+08	1.22692e+09	1.64537e+09	2.8723e+09	0.331491	0.751331	0.423368
K01311	chymotrypsin C	1.36606e+09	5.1079e+09	1.74525e+09	1.56547e+09	2.11339e+09	2.24329e+09	2.64338e+09	1.53565e+09	2.34725e+09	1.81345e+09	1.05841e+09	2.56854e+09	8.11707e+08	2.66801e+09	4.19471e+08	1.02472e+09	1.83204e+10	1.27116e+10	3.10319e+10	0.133055	0.620537	-0.527308
K01312	trypsin	4.98855e+08	6.04378e+08	2.5349e+08	1.25694e+08	4.67246e+08	6.49291e+08	5.25052e+08	5.16282e+08	9.04782e+08	5.91462e+08	3.78122e+08	4.36744e+08	2.46293e+08	4.45421e+08	1.00506e+08	3.54445e+08	3.64029e+09	3.45777e+09	7.09806e+09	0.737118	0.92132	-0.0742089
K01325	tissue kallikrein		1.83501e+07	1.47189e+07	4.28738e+06							8.29047e+06	2.6163e+06			3.88257e+07	7.58147e+06	3.73564e+07	5.7314e+07	9.46704e+07	too many MVs	too many MVs	too many MVs
K01326	pancreatic elastase I	7.97519e+06	1.34216e+08	5.89253e+06	1.25251e+07	8.91085e+07	1.74464e+08	6.25807e+07	4.71434e+07	2.16102e+07	69991675	1.30332e+07	9.85227e+07	7.85199e+06	6.92077e+07	2.89587e+06	2.10839e+07	5.33905e+08	3.04197e+08	8.38102e+08	0.439335	0.816818	-0.811561
K01338	ATP-dependent Lon protease	7.90203e+06			1.50862e+06			1.53267e+06		3.4885e+06				1.8942e+07				1.09433e+07	2.24304e+07	3.33738e+07	too many MVs	too many MVs	too many MVs
K01342	subtilisin							3.2244e+06					1.04488e+06	1.11339e+06	770355			3.2244e+06	2.92862e+06	6.15302e+06	too many MVs	too many MVs	too many MVs
K01345	pancreatic endopeptidase E	7.408e+07	5.7676e+08	1.8925e+08	8.30438e+07	1.10028e+08	2.01406e+08	1.17864e+08	1.28691e+08	4.73917e+08	2.25349e+08	1.48266e+08	2.22992e+08	7.90595e+07	2.09774e+08	1.05098e+08	1.41029e+08	1.48112e+09	1.60548e+09	3.08661e+09	0.585399	0.875825	0.116317
K01346	pancreatic elastase II	2.35464e+08	2.43262e+08	3.16082e+08	1.51004e+08	2.22849e+08	3.01971e+08	2.63756e+08	3.85403e+08	2.40143e+08	301466431	1.40152e+08	2.61707e+08	1.04169e+08	2.82345e+08	1.7641e+07	1.17813e+08	2.11979e+09	1.46544e+09	3.58523e+09	0.108717	0.552409	-0.53259
K01347	IgA-specific serine endopeptidase	2.76166e+06	2.59535e+06	5.60396e+06	7.98829e+06			3.36891e+06								8.32524e+06	8.02197e+06	2.23182e+07	1.63472e+07	3.86654e+07	too many MVs	too many MVs	too many MVs
K01358	ATP-dependent Clp protease, protease subunit	1.34875e+07	1.54623e+06		6.37689e+07	1.9723e+07	2.24688e+07	1.41957e+07	1.25245e+07	6.89821e+06	1.06551e+07	3.75198e+06	1.65137e+07	5.41712e+06	1.80729e+07		8.07187e+06	1.47715e+08	6.93809e+07	2.17096e+08	0.735488	0.922644	-1.09011
K01361	lactocepin	2.41992e+08	4.7283e+08	2.37191e+08	8.94935e+07	4.36804e+08	1.35246e+08	3.7051e+08	1.75167e+08	3.13974e+08	4.31618e+08	1.10722e+08	2.93067e+08	2.52127e+08	4.16349e+08	1.7245e+08	1.50175e+08	2.15923e+09	2.14048e+09	4.29972e+09	0.909717	0.959235	-0.012585
K01363	cathepsin B	1.15352e+07	2.29693e+07	8.88473e+06	5.33335e+06	5.96087e+06	1.07854e+07	8.60356e+06	2.65769e+06	9.61052e+06	8.35961e+06	3.85524e+06	1.11698e+07	1.22012e+07	3.67003e+06	6.1064e+07	1.64815e+07	7.67301e+07	1.26412e+08	2.03142e+08	0.500083	0.834644	0.720208
K01367	calpain-1	2.07919e+06	803665				1.61121e+06		2.89223e+06	1.52312e+06	1850498		1.33118e+06	2.56463e+06		1.07432e+07	2.14625e+06	7.38629e+06	2.01589e+07	2.75452e+07	0.257818	0.695421	1.4475
K01368	cathepsin S		9.28126e+06	1.96016e+06											1.01503e+06			1.12414e+07	1.01503e+06	1.22565e+07	too many MVs	too many MVs	too many MVs
K01372	bleomycin hydrolase	3.70633e+07	1.33945e+07	1.71976e+07	5.6526e+07	1.19919e+07	1.27951e+07	1.51721e+07	2.62797e+07	5.12966e+07	3.7989e+08	2.69936e+07	4.88185e+07	8.09589e+07	1.55972e+07	1.02072e+07	2.21482e+07	1.9042e+08	6.3591e+08	8.26331e+08	0.14508	0.591554	1.7396
K01379	cathepsin D	3.29388e+06	1.05449e+07	1.91313e+06		4.43341e+06	6.24825e+06	6.17226e+06	6.0617e+06	2.57293e+06	3.36532e+06	2.02716e+06	3.52242e+06	2.95334e+06	4.41082e+06	3.78133e+06	3.10542e+06	3.86675e+07	2.57387e+07	6.44062e+07	0.724822	0.922056	-0.587029
K01389	neprilysin	8.70832e+08	8.8207e+08	5.95935e+08	1.02511e+09	6.74472e+08	6.10165e+08	6.96604e+08	6.98874e+08	1.05541e+09	8.12499e+08	8.61245e+08	7.44765e+08	8.91615e+08	5.54592e+08	8.31071e+08	8.46418e+08	6.05406e+09	6.59762e+09	1.26517e+10	0.362724	0.769373	0.124042
K01395	meprin A	2.48943e+08	3.2387e+07	2.76929e+07	7.43846e+07	1.67797e+08	3.96346e+07	1.89391e+08	2.80633e+07	3.29088e+08	3.37567e+07	8.70425e+07	2.44878e+07	1.53834e+08	4.76247e+07	4.78152e+08	1.1211e+08	8.08294e+08	1.2661e+09	2.07439e+09	0.497664	0.835438	0.64743
K01425	glutaminase	1.12161e+06		5.37925e+06	4.57751e+06		7.32177e+06	5.73108e+06	1.37173e+06		5000078	2.8562e+06	1.21913e+06	4.35008e+06		539000	2.40103e+06	2.5503e+07	1.63655e+07	4.18685e+07	0.781783	0.93133	-0.639752
K01428	urease subunit alpha	3.25046e+08	4.02467e+08	1.33018e+08	2.02378e+08	4.03812e+08	2.34601e+08	2.50265e+08	2.90014e+08	5.69835e+08	1.35605e+09	4.86082e+08	1.5052e+09	6.92149e+08	2.28678e+08	6.83554e+07	2.99323e+08	2.2416e+09	5.20568e+09	7.44728e+09	0.176117	0.617395	1.21555
K01429	urease subunit beta	8.33377e+07	1.29426e+07	2.46407e+07	4.39971e+06	6.39593e+07	3.42728e+07	3.45412e+07	4.66327e+07	1.55065e+08	4.84844e+08	2.19626e+08	5.81094e+08	3.88778e+08	1.82687e+07	1.24864e+07	5.61591e+07	3.04727e+08	1.91632e+09	2.22105e+09	0.0346881	0.372418	2.65272
K01430	urease subunit gamma	2.12319e+08	8.33762e+07	1.66728e+08	2.58646e+07	4.27594e+08	2.27468e+08	2.90981e+08	1.29164e+08	4.63783e+08	8.43057e+08	3.89876e+08	1.00636e+09	6.25233e+08	2.50311e+08	1.23877e+08	1.33395e+08	1.56349e+09	3.83589e+09	5.39939e+09	0.0467404	0.404184	1.29478
K01438	acetylornithine deacetylase	1.48208e+06	1.30868e+07						566384	840651						1.80469e+06		1.51352e+07	2.64534e+06	1.77806e+07	too many MVs	too many MVs	too many MVs
K01442	choloylglycine hydrolase	3.31496e+07	3.6136e+06	1.12931e+07	3.83258e+06	1.50556e+07	1.28072e+07	1.39361e+07	4.85977e+07	1.98065e+07	6.8238e+07	2.57297e+07	6.58578e+07	2.85026e+07	4.9826e+06	3.0682e+06	4.1531e+07	1.42285e+08	2.57716e+08	4.00002e+08	0.334948	0.754636	0.85696
K01443	N-acetylglucosamine-6-phosphate deacetylase	5.17837e+06	3.54668e+07			7.50186e+06	7.25367e+06	6.57475e+06	1.06732e+07	1.47676e+07	6.85057e+06	8.99372e+06	9.78337e+06	5.13541e+06	8.30313e+06	2.03061e+06	4.37956e+07	7.26487e+07	9.96599e+07	1.72309e+08	0.192563	0.618051	0.456034
K01444	N4-(beta-N-acetylglucosaminyl)-L-asparaginase		2.42615e+07			8.1807e+06	6.86261e+06	6.2781e+06	6.56397e+06	4.03919e+06	7011705	2.831e+06	6.01815e+06		3.90674e+06	5.27434e+06	5.43391e+06	5.21469e+07	3.4515e+07	8.66619e+07	0.465996	0.827332	-0.595243
K01447	N-acetylmuramoyl-L-alanine amidase	7.98388e+06				1.28069e+07	1.67141e+07	2.51677e+06	2.11261e+06		13013549	4.87954e+06		2.91503e+06	3.44215e+06	2.3379e+06	2.02739e+06	4.21343e+07	2.86156e+07	7.07499e+07	0.797894	0.931609	-0.558066
K01448	N-acetylmuramoyl-L-alanine amidase	5.37313e+06	5.84366e+07	4.54973e+07	9.34888e+07	1.14779e+07	4.16714e+07	9.12226e+07	1.49482e+08	6.6199e+07	5.96868e+07	5.94812e+07	1.50201e+08	5.3646e+07	7.4277e+06	4.09889e+07	2.57492e+07	4.9665e+08	4.63379e+08	9.60029e+08	0.896709	0.960607	-0.100033
K01464	dihydropyrimidinase					4.8882e+07	2.09049e+06			1.56665e+07						3.68078e+06		5.09725e+07	1.93473e+07	7.03197e+07	too many MVs	too many MVs	too many MVs
K01465	dihydroorotase		782162	1.10722e+08		1.08703e+08	1.17211e+08	8.0898e+07	9.96108e+07		75481696	8.53919e+07	1.64275e+08	3.60611e+07	9.8731e+07	3.14476e+08	9.33208e+07	5.17927e+08	8.67738e+08	1.38567e+09	0.365793	0.767197	0.7445
K01478	arginine deiminase	1.62106e+08		2.01382e+08	867764	1.1713e+08	1.7462e+08	2.04612e+08	9.26749e+07	2.17295e+07	1.09593e+08	1.22948e+08	1.30008e+08	1.34697e+08	1.34973e+08	2.68611e+07	8.20619e+07	9.53391e+08	7.62872e+08	1.71626e+09	0.3853	0.782516	-0.321625
K01487	guanine deaminase	8.46504e+06	3.73358e+07	1.82014e+07	7.34726e+06		2.24943e+07	3.89634e+06	1.41271e+07	2.64257e+07	5.51423e+06	1.46139e+07	7.75472e+06	3.01858e+07	1.73099e+07	3.56604e+08	3.53259e+07	1.11867e+08	4.93734e+08	6.05602e+08	0.155052	0.59688	2.14187
K01491	methylenetetrahydrofolate dehydrogenase (NADP+) / methenyltetrahydrofolate cyclohydrolase	2.77883e+08	1.61596e+08	1.56234e+08	2.3121e+07	1.82844e+08	3.40345e+08	1.2277e+08	1.48424e+08	4.82562e+08	171469592	2.81155e+08	1.29322e+08	1.89055e+08	1.55401e+08	1.15165e+08	1.81707e+08	1.41322e+09	1.70584e+09	3.11906e+09	0.396537	0.785791	0.271493
K01507	inorganic pyrophosphatase	2.27081e+09	8.04804e+07	3.24613e+09	4.1312e+07	8.13423e+08	7.15588e+08	6.55963e+08	1.35166e+09	7.61185e+08	1.41309e+09	2.04273e+09	1.71634e+09	2.53587e+09	1.24149e+09	9.70847e+08	2.08906e+09	9.17537e+09	1.27706e+10	2.1946e+10	0.116123	0.567441	0.47699
K01510	apyrase	7.26555e+06				2.09509e+06	4.62428e+06		3.80988e+06	1.3386e+06	4.29398e+06	3.2785e+06	4.16981e+06	5.9719e+06	3.48442e+06		3.98445e+06	1.77948e+07	2.65217e+07	4.43165e+07	0.143919	0.593287	0.575501
K01513	ectonucleotide pyrophosphatase/phosphodiesterase family member 1/3	1.43551e+08	1.16159e+08	1.37163e+08	1.29716e+08	1.36156e+08	1.55465e+08	1.2583e+08	1.05901e+08	2.26368e+08	2.29049e+08	1.16458e+08	1.33518e+08	1.86476e+08	1.17783e+08	1.76098e+08	1.59753e+08	1.04994e+09	1.3455e+09	2.39544e+09	0.0506196	0.406779	0.357833
K01539	sodium/potassium-transporting ATPase subunit alpha	4.33124e+07	2.43333e+08	4.25901e+07	4.66848e+07	4.61556e+07	6.21845e+07	4.69871e+07	6.87766e+07	1.9815e+07	54324380	4.57256e+07	4.72431e+07	6.88791e+07	4.92664e+07	1.07613e+08	3.86687e+07	6.00024e+08	4.31536e+08	1.03156e+09	0.420686	0.804233	-0.475533
K01540	sodium/potassium-transporting ATPase subunit beta	1.19973e+08	3.31418e+08	9.7494e+07	9.05222e+07	1.02823e+08	1.24785e+08	8.25126e+07	1.18283e+08	1.908e+08	9.00857e+07	9.48938e+07	8.86548e+07	7.50881e+07	1.29222e+08	7.95006e+08	8.41126e+07	1.06781e+09	1.54786e+09	2.61567e+09	0.769011	0.922084	0.53562
K01568	pyruvate decarboxylase	1.70987e+08		2.31941e+08		1.5172e+08		1.50535e+08	1.1078e+08	1.30386e+08	114458984	2.01404e+08	1.08915e+08	1.75881e+08		5.38057e+07	2.12833e+08	8.15963e+08	9.97684e+08	1.81365e+09	0.312014	0.746463	0.290076
K01571	oxaloacetate decarboxylase (Na+ extruding) subunit alpha	4.3565e+08	2.78069e+08	2.47826e+08	1.69584e+08	3.65711e+08	3.3476e+08	3.47997e+08	2.14143e+08	7.69876e+08	2.49556e+08	3.47877e+08	2.70987e+08	2.74258e+08	3.4583e+08	5.22889e+08	3.24248e+08	2.39374e+09	3.10552e+09	5.49926e+09	0.208772	0.631749	0.375568
K01572	not available	1.47565e+06			7.59945e+06	2.54361e+06	2.31049e+06	2.95761e+06	7.03157e+06				1.71734e+07		1.96335e+07			2.39184e+07	3.68069e+07	6.07252e+07	0.147336	0.596902	0.621686
K01577	oxalyl-CoA decarboxylase	2.34589e+07	1.10134e+07	4.39435e+07	3.56193e+07	6.00753e+07	1.09773e+08	7.93782e+07	8.31603e+07	2.77067e+07	7.95337e+07	5.03511e+07	9.02175e+07	5.10103e+07	4.81084e+07	2.16347e+07	7.28293e+07	4.46422e+08	4.41392e+08	8.87814e+08	0.764025	0.92124	-0.0163496
K01580	glutamate decarboxylase	5.80446e+07	4.26585e+07	5.381e+07	8.80507e+07	5.2383e+07	2.01678e+08	1.55844e+08	1.59724e+08	2.88596e+07	2.03254e+08	5.65821e+07	1.6639e+08	7.93962e+07	6.37598e+07	2.69094e+07	8.76086e+07	8.12192e+08	7.12759e+08	1.52495e+09	0.573612	0.878359	-0.188404
K01586	diaminopimelate decarboxylase					1.36812e+06	1.90332e+06					1.66284e+06	878571	880292			1.87052e+06	3.27144e+06	5.29223e+06	8.56366e+06	too many MVs	too many MVs	too many MVs
K01587	phosphoribosylaminoimidazole carboxylase / phosphoribosylaminoimidazole-succinocarboxamide synthase	2.3063e+07	9.32834e+06	1.78427e+07		5.35045e+07	6.14312e+07	3.1733e+07	4.24542e+06	2.97317e+07	3.0323e+07	2.79161e+07	1.69403e+07	2.91427e+07	1.22032e+07	4.25013e+06	2.0797e+07	2.01148e+08	1.71304e+08	3.72452e+08	0.442157	0.811254	-0.231688
K01588	5-(carboxyamino)imidazole ribonucleotide mutase	2.48175e+07	3.42561e+06	3.50793e+06	7.82773e+06	5.30726e+07	8.18404e+07	2.79179e+07	3.12673e+07	9.90918e+06	4.19676e+07	2.35454e+07		2.6101e+07	7.38751e+06	6.02754e+06	2.71689e+07	2.33677e+08	1.42107e+08	3.75784e+08	0.363441	0.767639	-0.717505
K01589	5-(carboxyamino)imidazole ribonucleotide synthase									2.99703e+06				1.905e+06		1.62442e+06			6.52645e+06	6.52645e+06	too many MVs	too many MVs	too many MVs
K01591	orotidine-5'-phosphate decarboxylase	2.08477e+07	1.30294e+07	1.03343e+07	1.94585e+06	3.2847e+07	4.76824e+07	1.88175e+07	1.09101e+07	1.619e+07	25953620	1.64784e+07	1.92208e+07	1.53148e+07	1.01533e+07	1.03327e+06	1.66974e+07	1.56414e+08	1.21042e+08	2.77456e+08	0.6937	0.911957	-0.369847
K01596	phosphoenolpyruvate carboxykinase (GTP)	1.5727e+08	2.11831e+08	1.02031e+08	3.4529e+08	2.08468e+08	4.55962e+08	1.49083e+08	1.82532e+08	3.48634e+08	3.65129e+08	2.32086e+08	1.99165e+08	2.27824e+08	1.33009e+08	1.5513e+08	2.849e+08	1.81247e+09	1.94588e+09	3.75834e+09	0.580907	0.874898	0.102465
K01598	phosphopantothenoylcysteine decarboxylase	1.17825e+08			1.9976e+06	1.86355e+06			3.33964e+06	977266	13725602		5.02302e+06		4.32136e+08	3.46216e+06	5.29113e+06	1.25026e+08	4.60615e+08	5.85641e+08	0.319192	0.741752	1.88127
K01601	ribulose-bisphosphate carboxylase large chain	4.83668e+06	3.23117e+06		7.62697e+06		3.44917e+06	6.09802e+06	3.58295e+06	560537	2.27427e+06		703278	6.81378e+06	1.89418e+06			2.8825e+07	1.2246e+07	4.1071e+07	0.311153	0.747567	-1.23446
K01602	ribulose-bisphosphate carboxylase small chain	3.33348e+07	1.3842e+07	2.01557e+07	6.88574e+06	1.86815e+07	2.43954e+07	3.09324e+07	2.40097e+07	2.51093e+07	2.47966e+07	2.28903e+07	4.26099e+07	3.00965e+07	2.47569e+07	5.22233e+06	1.99328e+07	1.72237e+08	1.95415e+08	3.67652e+08	0.735986	0.921183	0.182133
K01610	phosphoenolpyruvate carboxykinase (ATP)	6.02179e+09	4.34209e+09	3.6731e+09	5.82547e+09	6.28066e+09	6.52929e+09	6.04674e+09	6.66904e+09	7.54596e+09	4.95118e+09	6.19126e+09	3.84393e+09	5.21001e+09	4.65193e+09	5.39528e+09	7.45038e+09	4.53882e+10	4.52399e+10	9.06281e+10	0.942311	0.967286	-0.00471934
K01613	phosphatidylserine decarboxylase	5.7241e+08	5.37663e+07	4.22374e+08	8.13215e+08	5.65468e+08	7.46988e+08	5.53313e+08	6.92758e+08	2.52866e+08	6.66111e+08	7.7845e+08	6.23978e+08	7.11731e+08	1.73231e+08	9.23866e+07	1.02155e+09	4.42029e+09	4.32031e+09	8.7406e+09	0.868681	0.944643	-0.0330082
K01615	glutaconyl-CoA decarboxylase subunit alpha	2.82328e+07	3.96341e+07	1.68559e+07	1.5733e+07	1.50361e+07	4.22507e+07	2.41974e+07	1.80203e+07	5.00137e+07	1.91534e+07	1.73778e+07	3.34511e+07	1.56813e+07	5.79088e+07	2.90542e+07	2.21527e+07	1.9996e+08	2.44793e+08	4.44753e+08	0.458338	0.819888	0.291839
K01619	deoxyribose-phosphate aldolase	1.65548e+08	1.88564e+08	1.44509e+08	7.60037e+07	5.7408e+08	6.38885e+08	2.49426e+08	1.995e+08	3.43994e+08	2.75171e+08	5.99236e+07	6.66831e+07	1.66941e+08	5.36387e+07	1.94452e+08	8.56545e+07	2.23652e+09	1.24646e+09	3.48297e+09	0.123204	0.597011	-0.843417
K01621	xylulose-5-phosphate/fructose-6-phosphate phosphoketolase	7.39879e+07	1.07068e+08	1.72062e+08	1.73894e+08	1.71038e+08	2.06974e+08	2.10512e+08	2.65853e+08	5.18406e+08	3.35405e+08	2.7217e+08	2.36306e+08	2.74138e+08	1.94295e+08	1.80944e+08	1.68145e+08	1.38139e+09	2.17981e+09	3.5612e+09	0.0345299	0.376182	0.658079
K01623	fructose-bisphosphate aldolase, class I	2.45083e+07	7.56857e+06	3.68356e+07	2.44949e+07	1.78483e+07	3.78147e+07	3.62424e+07	2.90542e+07	1.28561e+07	16695718	1.25661e+07	1.99613e+07	1.80136e+07	2.51181e+07	1.41643e+07	3.14851e+07	2.14367e+08	1.5086e+08	3.65227e+08	0.198923	0.625587	-0.506847
K01624	fructose-bisphosphate aldolase, class II	5.11441e+09	3.01618e+09	3.26648e+09	4.91365e+09	3.99999e+09	4.83034e+09	4.7574e+09	3.74025e+09	6.60827e+09	4447731106	6.53086e+09	2.80376e+09	4.97922e+09	4.02811e+09	7.90271e+09	7.25734e+09	3.36387e+10	4.4558e+10	7.81967e+10	0.10562	0.537747	0.405563
K01625	2-dehydro-3-deoxyphosphogluconate aldolase / (4S)-4-hydroxy-2-oxoglutarate aldolase	2.94671e+08	2.5469e+08	6.30738e+07	1.89433e+08	2.33601e+08	2.23963e+08	2.49679e+08	1.8315e+08	4.47078e+08	2.28051e+08	1.75402e+08	2.33088e+08	1.83e+08	1.96035e+08	2.45486e+08	2.15855e+08	1.69226e+09	1.924e+09	3.61626e+09	0.427296	0.806841	0.185152
K01628	L-fuculose-phosphate aldolase	2.22284e+08	1.76058e+08	1.2438e+08	2.04176e+08	2.07177e+08	1.54707e+08	1.67352e+08	2.68384e+08	5.27405e+08	1.95463e+08	2.18178e+08	2.22113e+08	5.28412e+08	4.58731e+08	3.38759e+08	2.63692e+08	1.52452e+09	2.75275e+09	4.27727e+09	0.00632364	0.199556	0.85252
K01635	tagatose 1,6-diphosphate aldolase	8.53325e+06		5.14274e+06	1.75588e+06	3.08912e+06		3.50845e+06			6209296	1.06006e+07		5.75681e+06		8.38043e+06	1.30625e+07	2.20294e+07	4.40097e+07	6.60391e+07	too many MVs	too many MVs	too many MVs
K01639	N-acetylneuraminate lyase	8.20267e+07	5.92238e+06	3.83026e+08	1.44554e+08	5.60022e+07	6.53695e+07	2.56598e+08	4.92622e+08	1.85302e+08	1.0154e+08	5.99772e+08	2.80998e+08	1.44127e+08	1.3456e+08	5.8227e+07	5.57244e+08	1.48612e+09	2.06177e+09	3.54789e+09	0.288448	0.729237	0.472329
K01641	hydroxymethylglutaryl-CoA synthase	3.36508e+07	3.15424e+06		4.9903e+07	4.33667e+07	2.60911e+07	3.16527e+07	2.70471e+07	2.76791e+07	35759483	3.5554e+07	4.75264e+07	2.68351e+07	3.27398e+07	6.3206e+07	3.81585e+07	2.14866e+08	3.07458e+08	5.22324e+08	0.190676	0.621003	0.516939
K01647	citrate synthase	2.502e+07	2.3976e+07	2.44546e+07	4.30432e+06	4.93974e+07	6.96846e+06	3.71006e+07	7.96507e+07	2.09105e+07	1.48978e+07	2.8564e+07	5.8109e+07	2.35255e+07	2.17106e+06	1.7675e+08	2.79606e+07	2.50872e+08	3.52888e+08	6.0376e+08	0.876073	0.949387	0.492247
K01649	2-isopropylmalate synthase	5.84533e+07	9.92898e+06	3.97251e+07	3.77611e+07	6.02075e+07	5.50847e+07	8.10958e+07	8.01454e+07	4.02349e+07	9.02481e+07	5.22146e+07	6.94101e+07	3.58721e+07	3.72394e+07	2.0126e+07	4.39008e+07	4.22402e+08	3.89246e+08	8.11648e+08	0.935734	0.966635	-0.117932
K01652	acetolactate synthase I/II/III large subunit	3.22768e+06		1.73835e+06		4.566e+06	7.36363e+06	9.7404e+06	8.34379e+06	2.37118e+06	1.07208e+07	3.83112e+06					8.06172e+06	3.49798e+07	2.49848e+07	5.99646e+07	0.354163	0.769951	-0.485342
K01653	acetolactate synthase I/III small subunit	5.94908e+06	5.70121e+06	2.98435e+06		3.2396e+07	3.64686e+07	1.046e+07	9.02102e+06	3.51759e+06	8.97922e+06	3.33046e+07	7.61522e+06	1.95658e+06	3.24937e+06	1.34092e+06	2.16719e+07	1.0298e+08	8.16355e+07	1.84616e+08	0.787761	0.929054	-0.335069
K01667	tryptophanase	3.43446e+08	1.90662e+08	2.11962e+08	1.49023e+08	2.36217e+08	2.4795e+08	2.88961e+08	3.42269e+08	5.8112e+08	2.52915e+08	3.68512e+08	3.02802e+08	2.39411e+08	3.64507e+08	4.66937e+08	3.16403e+08	2.01049e+09	2.89261e+09	4.9031e+09	0.0285125	0.360436	0.524822
K01668	tyrosine phenol-lyase	4.54026e+06	8.05123e+06	5.21465e+06		2.6193e+06	1.9956e+06	9.19615e+06	3.03061e+06	1.92753e+07	7.15403e+06	5.14412e+06	1.89181e+07	9.94127e+06	3.25512e+07	1.26059e+07	5.14707e+06	3.46478e+07	1.10737e+08	1.45385e+08	0.0454957	0.405381	1.67607
K01672	carbonic anhydrase	6.97296e+07	5.40842e+07	3.8839e+07	6.44629e+06	8.66552e+07	7.10772e+07	5.61851e+07	4.5524e+07	4.55309e+07	6.82669e+07	6.56298e+07	4.28683e+07	5.16143e+07	4.17305e+07	4.34947e+08	7.24893e+07	4.28541e+08	8.23077e+08	1.25162e+09	0.265401	0.705218	0.941582
K01673	carbonic anhydrase	1.01152e+07		1.30161e+07		8.2061e+06	9.28948e+06	1.31979e+07	2.61043e+07	7.38318e+06	14001908		1.06791e+07	2.16863e+06	2.5669e+07	1.05009e+06	5.91127e+06	7.99291e+07	6.68632e+07	1.46792e+08	0.864171	0.945095	-0.25748
K01676	fumarate hydratase, class I	1.02422e+08	2.04541e+07	6.13369e+07	2.26444e+07	1.0402e+08	1.07534e+08	1.48898e+08	1.56382e+08	1.02807e+08	1.1476e+08	7.85502e+07	7.98908e+07	5.54569e+07	6.16237e+07	2.50393e+07	1.24804e+08	7.2369e+08	6.42932e+08	1.36662e+09	0.987679	0.99312	-0.170705
K01677	fumarate hydratase subunit alpha	1.60153e+07	653575	1.54487e+06	3.48264e+06	8.09244e+07	9.59998e+07	1.70192e+07		3.66409e+07	9.57876e+06	8.71619e+07	1.16361e+07	5.32515e+06		3.39462e+07	6.88313e+07	2.1564e+08	2.5312e+08	4.6876e+08	0.579037	0.876903	0.231192
K01679	fumarate hydratase, class II			6.54503e+06						1.03194e+06		2.4658e+06	6.211e+06	6.02093e+06	1.85741e+06	4.13933e+07	7.5773e+06	6.54503e+06	6.65577e+07	7.31027e+07	0.00188253	0.0792	3.34455
K01681	aconitate hydratase	2.56856e+07	5.08359e+07	1.36327e+07	8.96178e+06	2.55887e+07	3.57979e+07	3.5418e+07	2.23338e+07	4.98683e+07	3.65213e+07	5.35035e+07	2.65868e+07	3.09526e+07	3.14304e+08	7.71054e+07	4.18959e+07	2.18254e+08	6.30738e+08	8.48992e+08	0.0298942	0.362345	1.53099
K01682	aconitate hydratase 2 / 2-methylisocitrate dehydratase	7.99596e+06	505210			6.10337e+06	2.18234e+06				1.61189e+06							1.67869e+07	1.61189e+06	1.83988e+07	too many MVs	too many MVs	too many MVs
K01684	galactonate dehydratase		5.9819e+06	1.21447e+06		6.6331e+06				4.04427e+06	1.89472e+06	2.44945e+06	1.0472e+07	1.55743e+06	3.01664e+06		1.82867e+06	1.38295e+07	2.52632e+07	3.90926e+07	0.0585471	0.421284	0.868912
K01686	mannonate dehydratase	3.9372e+06	1.43769e+06	2.78052e+06	5.40479e+06	5.21402e+06	5.18481e+06	2.68403e+06	6.16945e+06	1.10056e+07	5.1508e+06	4.2515e+06		7.9651e+06	6.24631e+06		4.63734e+06	3.28125e+07	3.92567e+07	7.20692e+07	0.339941	0.76495	0.258634
K01687	dihydroxy-acid dehydratase	2.52959e+08	9.04183e+07	1.09071e+08	1.26058e+08	2.60146e+08	1.81352e+08	2.12247e+08	2.40403e+08	2.61123e+08	1.81391e+08	2.03507e+08	1.42543e+08	2.05936e+08	1.79119e+08	3.03843e+08	2.49515e+08	1.47265e+09	1.72698e+09	3.19963e+09	0.250754	0.68463	0.229829
K01689	enolase	4.51975e+09	4.83185e+09	3.9693e+09	6.37224e+09	3.03511e+09	2.97423e+09	3.84211e+09	5.2502e+09	7.28731e+09	4.46656e+09	5.23318e+09	4.13581e+09	5.42467e+09	3.69937e+09	8.27678e+09	6.07979e+09	3.47948e+10	4.46035e+10	7.93983e+10	0.0917389	0.502395	0.358285
K01692	enoyl-CoA hydratase	1.01868e+07	4.66092e+07		9.69938e+06	2.33836e+06	1.15245e+07	3.59773e+06	1.49221e+07	1.73622e+06	1.98223e+07	2.53376e+07	6.86671e+06	7.7175e+06	1.038e+07		6.98036e+06	9.88781e+07	7.88407e+07	1.77719e+08	0.943605	0.965917	-0.32668
K01696	tryptophan synthase beta chain	3.70385e+07	1.26912e+07	1.58338e+07	1.08346e+07	5.02723e+07	7.35364e+07	2.9149e+07	3.07318e+07	5.83388e+07	2.31119e+07	5.83814e+07	2.84883e+07	2.72532e+07	7.98027e+07	3.93318e+07	4.91957e+07	2.60088e+08	3.63904e+08	6.23991e+08	0.140417	0.605479	0.484546
K01699	propanediol dehydratase large subunit	5.94077e+07	3.38618e+07	1.44561e+08	4.51545e+07	1.02384e+08	3.9975e+07	6.17558e+07	4.86997e+07	1.08082e+08	45134487	9.23937e+07	9.06364e+07	5.98128e+07	1.48551e+08	3.00135e+07	1.43009e+08	5.358e+08	7.17633e+08	1.25343e+09	0.301082	0.743431	0.421547
K01703	3-isopropylmalate/(R)-2-methylmalate dehydratase large subunit	7.3133e+06			3.43434e+06	7.15553e+06	1.24921e+07	1.48019e+07	1.23587e+07			8.07095e+06	4.74773e+06	4.43619e+06	4.31646e+06		1.48183e+07	5.75559e+07	3.63897e+07	9.39456e+07	0.532901	0.860284	-0.661318
K01704	3-isopropylmalate/(R)-2-methylmalate dehydratase small subunit	6.52841e+06				9.78944e+06	1.33933e+07			2.5025e+07		1.11176e+07	4.93688e+06	2.30579e+06	1.04065e+07	1.45403e+07	8.99737e+06	2.97111e+07	7.73294e+07	1.07041e+08	0.0464636	0.405721	1.37978
K01709	CDP-glucose 4,6-dehydratase	1.4387e+07		1.7273e+06	8.25125e+06	7.79668e+06	4.81947e+06	1.45564e+07	1.25351e+07	1.00037e+07	5.89712e+06	1.68846e+07	3.45334e+06	1.20747e+07		6.93021e+06	1.30386e+07	6.40733e+07	6.82822e+07	1.32355e+08	0.91571	0.957366	0.0917771
K01710	dTDP-glucose 4,6-dehydratase	5.16292e+07	980823	1.00775e+07	9.28505e+06	3.67539e+07	3.97578e+07	4.95635e+07	8.21178e+07	1.78724e+07	5.67517e+07	5.12693e+07	1.60346e+07	3.67374e+07	1.48939e+07	1.48647e+07	6.07952e+07	2.80166e+08	2.69219e+08	5.49385e+08	0.558771	0.870585	-0.0574971
K01711	GDPmannose 4,6-dehydratase	1.80872e+07	1.91257e+07	2.27718e+07	1.18228e+07	2.19356e+07	8.84329e+06	1.74058e+07	1.67796e+07	6.84589e+06	1.14961e+07	1.87362e+07	1.54059e+07	2.07353e+07	4.6912e+06	1.33289e+07	2.01286e+07	1.36772e+08	1.11368e+08	2.4814e+08	0.237264	0.6821	-0.296415
K01712	urocanate hydratase	3.12985e+07	2.14828e+07	2.93601e+07	4.47091e+07	4.3528e+07	4.80751e+07	4.31734e+07	3.65348e+07	5.29663e+07	3.41244e+07	2.23246e+07	3.56376e+07	4.07075e+07	4.45246e+07	8.66195e+06	2.38019e+07	2.98162e+08	2.62749e+08	5.60911e+08	0.362779	0.767984	-0.182406
K01714	4-hydroxy-tetrahydrodipicolinate synthase	5.2513e+07	4.98545e+07	3.87604e+07	1.89674e+08	8.46989e+07	5.75292e+07	4.65226e+07	3.8898e+07	5.99114e+07	5.17007e+07	8.25533e+07	5.03567e+07	5.32459e+07	3.14559e+07	6.16744e+07	1.03893e+08	5.58451e+08	4.94791e+08	1.05324e+09	0.910558	0.958204	-0.174607
K01715	enoyl-CoA hydratase	1.23367e+08	3.04777e+08	1.00635e+08	7.60919e+07	1.21806e+08	6.5806e+07	1.67746e+08	1.09347e+08	4.13913e+08	79377571	8.24829e+07	1.3425e+08	6.60241e+07	2.69243e+08	1.99442e+08	7.63017e+07	1.06958e+09	1.32103e+09	2.39061e+09	0.724993	0.920107	0.304626
K01728	pectate lyase	1.08649e+08	5.4857e+07	5.29559e+07	9.33289e+07	1.11579e+08	1.07226e+08	1.31631e+08	2.45928e+08	3.51027e+07	2.05118e+08	2.17748e+08	1.53696e+08	2.40377e+08	1.41606e+08	9.47728e+07	2.46881e+08	9.06155e+08	1.3353e+09	2.24146e+09	0.243263	0.679247	0.559333
K01733	threonine synthase	9.64524e+06		6.86503e+06		2.10679e+07	1.70392e+07	2.59131e+07	1.42725e+07	1.79653e+07	1.60225e+07	964206	7.83621e+06	9.44994e+06	6.17156e+06	9.62501e+06	3.20368e+06	9.4803e+07	7.12384e+07	1.66041e+08	0.44089	0.812825	-0.412237
K01734	methylglyoxal synthase			1.72766e+06	4.96712e+06		5.30992e+06					7.19647e+06		7.6506e+06	3.66929e+07			1.20047e+07	5.154e+07	6.35447e+07	too many MVs	too many MVs	too many MVs
K01738	cysteine synthase	3.07207e+07	4.31684e+07	2.09463e+07	7.94015e+08	5.45354e+07	7.8429e+07	4.04082e+07	1.90592e+07	9.17646e+07	4.72567e+07	6.91957e+07	4.50438e+07	3.50431e+07	4.87768e+07	2.97651e+07	7.50846e+07	1.08128e+09	4.4193e+08	1.52321e+09	0.924067	0.96087	-1.29084
K01740	O-acetylhomoserine (thiol)-lyase	4.37567e+07	3.1234e+07	3.6278e+07	1.25234e+07	6.79636e+07	8.23621e+07	5.91096e+07	7.286e+07	3.15975e+07	4.72236e+07	3.96309e+08	3.65447e+07	2.34598e+07	3.73373e+07	2.34856e+07	4.1696e+07	4.06087e+08	6.37654e+08	1.04374e+09	0.946118	0.964947	0.650973
K01744	aspartate ammonia-lyase	1.86833e+07	1.44403e+07	1.48485e+07	1.2172e+08	3.74967e+06	2.04483e+07	2.32276e+07	1.26902e+08	2.02185e+07	2.88203e+07	4.37654e+07	1.7328e+07	1.34129e+08	4.11008e+07	2.0137e+07	1.512e+08	3.4402e+08	4.56699e+08	8.00719e+08	0.317322	0.740131	0.408745
K01745	histidine ammonia-lyase		3.28539e+07	3.11669e+06	2.88675e+07	3.25695e+06	2.57592e+07		4.40203e+06	1.42451e+07	2.52886e+07	1.74084e+07	2.7073e+07	1.0577e+07	3.13692e+07	9.5042e+06	9.82553e+06	9.82562e+07	1.45291e+08	2.43547e+08	0.0836031	0.486621	0.564286
K01746	formiminotetrahydrofolate cyclodeaminase	4.51747e+06			2.28457e+06		2.57221e+06		2.96033e+06	6.60039e+06		8.962e+06	7.61128e+06		1.03782e+07	1.18945e+07	9.16763e+06	1.23346e+07	5.4614e+07	6.69486e+07	0.158889	0.600875	2.14584
K01754	threonine dehydratase	7.45673e+06	2.34563e+06		3.54735e+07	5.36439e+06		4.21029e+06		1.49853e+07				6.4179e+06		1.2031e+07		5.48506e+07	3.34341e+07	8.82847e+07	too many MVs	too many MVs	too many MVs
K01756	adenylosuccinate lyase	3.32519e+07	1.55557e+07	2.88432e+07	1.54871e+07	3.81187e+07	4.37893e+07	5.9414e+07	4.60192e+07	1.50214e+07	4.59862e+07	3.07194e+07	1.05437e+07	3.14176e+07	2.07123e+07	1.8549e+07	2.90641e+07	2.80479e+08	2.02014e+08	4.82493e+08	0.200107	0.625602	-0.473424
K01758	cystathionine gamma-lyase	6.79257e+06	3.88606e+07	1.93276e+07		6.02719e+07		3.59845e+06		3.8442e+06			3.4521e+06	4.33119e+06	2.60566e+06		5.05878e+06	1.28851e+08	1.92919e+07	1.48143e+08	too many MVs	too many MVs	too many MVs
K01759	lactoylglutathione lyase	9.79775e+07	8.74858e+07	4.62125e+07	3.73888e+07	9.77797e+07	9.66571e+07	1.07291e+08	1.64826e+08	1.8405e+08	8.66255e+07	1.35227e+08	7.99895e+07	6.22404e+07	6.83323e+07	9.03373e+07	1.75336e+08	7.35618e+08	8.82137e+08	1.61776e+09	0.403697	0.794499	0.262043
K01760	cysteine-S-conjugate beta-lyase							1.8841e+06	5.42576e+06	5.99737e+06			1.35104e+06			1.41649e+06	831944	7.30986e+06	9.59685e+06	1.69067e+07	too many MVs	too many MVs	too many MVs
K01768	adenylate cyclase	3.6615e+07	1.91031e+07	2.90486e+07	7.06898e+07	3.06587e+07	6.604e+07	4.13623e+07	6.26353e+07	1.35461e+07	5.06686e+07	5.75762e+07	5.74222e+07	3.4197e+07	1.42125e+07	1.60538e+07	1.07286e+08	3.56153e+08	3.50962e+08	7.07115e+08	0.597944	0.878887	-0.0211791
K01776	glutamate racemase				860428		972554			1.93379e+06	1148095	5.65696e+06		3.47078e+07		855454	1.25603e+07	1.83298e+06	5.68625e+07	5.86954e+07	0.0204284	0.305091	4.94913
K01777	proline racemase					1.15919e+07	2.1228e+07	1.29714e+06	7.05883e+06	6.66465e+06	14285619	2.75401e+07	7.79978e+06		1.86751e+07	5.36143e+07	2.80781e+07	4.11758e+07	1.56658e+08	1.97833e+08	0.0556756	0.416077	1.92754
K01783	ribulose-phosphate 3-epimerase								3.0801e+06	7.43673e+06	3.10645e+06		3.7647e+06					3.0801e+06	1.43079e+07	1.7388e+07	too many MVs	too many MVs	too many MVs
K01784	UDP-glucose 4-epimerase	2.58746e+08	5.9594e+07	1.20113e+08	1.14825e+08	2.04746e+08	3.16318e+08	1.8605e+08	1.98372e+08	2.47649e+08	191219594	3.65619e+08	1.2627e+08	2.04778e+08	1.29472e+08	2.55708e+08	3.37886e+08	1.45876e+09	1.8586e+09	3.31737e+09	0.242963	0.681892	0.34947
K01785	aldose 1-epimerase	3.04439e+08	4.38592e+07	3.48031e+08	1.23274e+08	1.30881e+08	1.79574e+08	5.63464e+08	3.17636e+08	3.42572e+08	3.09634e+08	1.84963e+08	2.3731e+08	1.69228e+08	3.24819e+08	3.78255e+08	2.14221e+08	2.01116e+09	2.161e+09	4.17216e+09	0.389522	0.78406	0.103674
K01787	N-acylglucosamine 2-epimerase	1.82957e+06		2.16414e+06			3.98018e+06			5.55511e+06	1.87668e+06	419066	742147		3.52442e+06	1.98064e+06	1.08984e+06	7.97389e+06	1.51879e+07	2.31618e+07	0.0814142	0.482225	0.92888
K01788	N-acylglucosamine-6-phosphate 2-epimerase			2.02868e+06	1.08716e+06	7.84012e+06	7.79897e+06					1.99785e+07						1.87549e+07	1.99785e+07	3.87335e+07	too many MVs	too many MVs	too many MVs
K01790	dTDP-4-dehydrorhamnose 3,5-epimerase			7.41477e+06					1.33809e+07			4.61938e+06	2.29464e+06	2.6186e+06	4.87859e+06		4.33806e+06	2.07956e+07	1.87493e+07	3.95449e+07	too many MVs	too many MVs	too many MVs
K01791	UDP-N-acetylglucosamine 2-epimerase (non-hydrolysing)						1.14469e+07	3.69325e+06	1.25939e+07	6.689e+06	10816095	2.51812e+06	1.75995e+06		5.06883e+06	4.54802e+06		2.77341e+07	3.14e+07	5.91341e+07	0.226114	0.668357	0.179057
K01802	peptidylprolyl isomerase	8.61135e+08	6.23959e+08	7.76558e+08	6.66773e+08	4.83578e+08	4.95257e+08	6.97321e+08	9.95977e+08	5.17629e+08	8.81087e+08	8.74261e+08	4.1493e+08	8.55799e+08	6.97858e+08	6.40453e+08	8.71778e+08	5.60056e+09	5.75379e+09	1.13544e+10	0.87223	0.947181	0.0389431
K01803	triosephosphate isomerase (TIM)	1.27422e+09	5.67901e+08	4.77209e+08	1.23016e+09	9.07701e+08	8.78704e+08	1.1118e+09	1.55102e+09	1.32959e+09	1.26675e+09	1.42246e+09	7.129e+08	8.64059e+08	7.10782e+08	2.06094e+09	1.9144e+09	7.99871e+09	1.02819e+10	1.82806e+10	0.253919	0.686868	0.362264
K01804	L-arabinose isomerase	4.11521e+08	2.67022e+08	1.8978e+08	1.32673e+08	6.53698e+08	6.78325e+08	5.1435e+08	5.03665e+08	7.43306e+08	5.81785e+08	4.47921e+08	4.27671e+08	3.91308e+08	4.56999e+08	5.4214e+08	4.64076e+08	3.35103e+09	4.05521e+09	7.40624e+09	0.190784	0.61939	0.275168
K01805	xylose isomerase	4.89955e+08	1.10089e+08	2.33697e+08	3.0651e+08	5.02965e+08	5.29689e+08	5.66824e+08	5.56585e+08	6.41564e+08	4.05365e+08	7.28849e+08	4.03451e+08	3.51959e+08	2.70271e+08	4.53286e+08	5.59148e+08	3.29631e+09	3.81389e+09	7.11021e+09	0.372849	0.772015	0.21041
K01808	ribose 5-phosphate isomerase B	4.23546e+07	3.33221e+07	4.76441e+07	3.97283e+06	4.92762e+07	4.36988e+07	4.20256e+07	4.21621e+07	9.80876e+07	3.69087e+07	3.38829e+07	3.09456e+07	2.83889e+07	7.6458e+07	6.76496e+07	3.82436e+07	3.04456e+08	4.10565e+08	7.15021e+08	0.285889	0.727614	0.431364
K01810	glucose-6-phosphate isomerase	1.04113e+09	1.30646e+09	6.81671e+08	6.4084e+08	1.14624e+09	1.28712e+09	1.0687e+09	9.60139e+08	1.50381e+09	1.07901e+09	1.15981e+09	8.69411e+08	1.00367e+09	1.14551e+09	1.30168e+09	1.09017e+09	8.1323e+09	9.15307e+09	1.72854e+10	0.242003	0.686208	0.170592
K01811	alpha-D-xyloside xylohydrolase	8.53148e+08	1.69916e+07	1.28242e+08	7.17262e+06	2.40256e+08	7.82271e+07	1.3108e+08	2.55951e+08	3.70375e+07	1.00849e+08	4.47127e+07	1.0276e+08	7.70211e+07	1.20904e+08	4.00692e+08	4.86152e+07	1.71107e+09	9.3259e+08	2.64366e+09	0.840467	0.941597	-0.875577
K01812	glucuronate isomerase	9.98953e+07	3.2711e+07	1.00793e+08	2.27363e+07	1.29626e+08	2.5877e+08	1.51881e+08	1.41814e+08	4.73857e+07	2.60923e+08	5.918e+07	8.11332e+07	5.67803e+07	9.17757e+07	2.06986e+07	7.03441e+07	9.38227e+08	6.88221e+08	1.62645e+09	0.430121	0.805149	-0.447061
K01814	phosphoribosylformimino-5-aminoimidazole carboxamide ribotide isomerase	2.93332e+06		2.44655e+06	1.02733e+07		4.02504e+07	4.03788e+07		2.09841e+06	62801296		9.08898e+07	2.6238e+06				9.62824e+07	1.58413e+08	2.54696e+08	too many MVs	too many MVs	too many MVs
K01815	4-deoxy-L-threo-5-hexosulose-uronate ketol-isomerase	2.90449e+08	2.37461e+08	1.7372e+08	1.10902e+08	3.00012e+08	2.72602e+08	4.07422e+08	4.3708e+08	1.96128e+08	2.94399e+08	1.98017e+08	1.84405e+08	1.48829e+08	2.30985e+08	1.06985e+08	2.48514e+08	2.22965e+09	1.60826e+09	3.83791e+09	0.158265	0.600376	-0.471312
K01816	hydroxypyruvate isomerase	3.00808e+06		960594				2.15126e+06	1.28139e+06	1.35342e+06	2031059			4.36733e+06		5.38756e+07		7.40132e+06	6.16274e+07	6.90287e+07	too many MVs	too many MVs	too many MVs
K01818	L-fucose/D-arabinose isomerase	4.67881e+08	3.92372e+08	1.88414e+08	1.92457e+08	6.34104e+08	3.65524e+08	3.23303e+08	4.2352e+08	9.95415e+08	4.71376e+08	1.99561e+08	3.01751e+08	2.6035e+08	4.92417e+08	3.49735e+08	2.63782e+08	2.98757e+09	3.33439e+09	6.32196e+09	0.808616	0.931003	0.158446
K01829	protein disulfide-isomerase	3.43752e+06				1.23409e+07	1.45259e+07	1.04734e+07	1.73929e+07	5.17654e+06	6.22288e+06	5.8634e+06	8.14134e+06	4.55952e+06	5.15452e+06	877135	1.12825e+07	5.81706e+07	4.72778e+07	1.05448e+08	0.188442	0.620792	-0.299081
K01834	2,3-bisphosphoglycerate-dependent phosphoglycerate mutase	2.82231e+08	1.1402e+08	1.14503e+08	1.07934e+08	1.50989e+08	1.81048e+08	1.99675e+08	2.54463e+08	3.48457e+08	4.11289e+08	2.72626e+08	2.48522e+08	2.86456e+08	2.45716e+08	2.72585e+08	1.89896e+08	1.40486e+09	2.27555e+09	3.68041e+09	0.00487065	0.1736	0.695782
K01835	phosphoglucomutase	5.97413e+08	1.67866e+08	4.81822e+08	3.56316e+08	5.80679e+08	6.11329e+08	6.42418e+08	6.76967e+08	4.98629e+08	5.77563e+08	8.3775e+08	4.10929e+08	5.00178e+08	5.07913e+08	6.16192e+08	9.54775e+08	4.11481e+09	4.90393e+09	9.01874e+09	0.286477	0.727441	0.253112
K01840	phosphomannomutase	2.78444e+06		2.07316e+07			2.91812e+07		1.05668e+07	5.37208e+06		1.1573e+07		1.98042e+07		4.18387e+06	1.1644e+07	6.32639e+07	5.25772e+07	1.15841e+08	too many MVs	too many MVs	too many MVs
K01843	lysine 2,3-aminomutase	3.03065e+07	2.36019e+06	1.12456e+07	2.53943e+06	9.59138e+06	1.23576e+07	5.71058e+06	1.06206e+07	6.59167e+07	1.31488e+06	1.33872e+07	2.61591e+07	1.75858e+07	4.27611e+07	8.13675e+07	1.91061e+07	8.47318e+07	2.67598e+08	3.5233e+08	0.0964952	0.514012	1.659
K01845	glutamate-1-semialdehyde 2,1-aminomutase						2.49018e+06				3.11176e+06	2.09572e+06	1.41021e+07					2.49018e+06	1.93095e+07	2.17997e+07	too many MVs	too many MVs	too many MVs
K01847	methylmalonyl-CoA mutase	1.88529e+09	5.05052e+08	8.10761e+08	1.15299e+09	1.4249e+09	1.33369e+09	1.69856e+09	2.37906e+09	1.39069e+09	1.6596e+09	1.70368e+09	1.42611e+09	1.23861e+09	1.11692e+09	2.18127e+09	2.18606e+09	1.11903e+10	1.29029e+10	2.40932e+10	0.297947	0.7435	0.205451
K01848	methylmalonyl-CoA mutase, N-terminal domain	3.39766e+07	2.45103e+08	2.39007e+08	2.75189e+08	3.03351e+08	5.99399e+08	2.72623e+08	7.71916e+08	1.56599e+08	388466882	3.95187e+08	3.68001e+08	5.38086e+08	4.70154e+07	7.5752e+07	2.14769e+08	2.74056e+09	2.18388e+09	4.92444e+09	0.635355	0.897445	-0.327581
K01849	methylmalonyl-CoA mutase, C-terminal domain	1.22196e+07	4.90756e+07	1.43212e+08	2.79686e+08	9.88432e+07	3.2318e+08	1.04891e+08	4.05549e+08	7.8785e+07	2.1088e+08	3.44725e+08	1.42084e+08	5.02316e+08	4.36112e+07	1.22996e+08	7.16867e+07	1.41666e+09	1.51708e+09	2.93374e+09	0.700701	0.913068	0.0988109
K01858	myo-inositol-1-phosphate synthase	3.24074e+08	5.77472e+07	3.106e+08	1.03562e+08	3.75293e+08	4.4457e+08	5.48304e+08	5.31698e+08	4.03658e+08	3.74228e+08	2.94781e+08	3.36131e+08	3.05897e+08	3.34824e+08	4.69955e+08	3.07924e+08	2.69585e+09	2.8274e+09	5.52325e+09	0.40407	0.793869	0.0687357
K01866	tyrosyl-tRNA synthetase	6.59823e+06	6.04057e+06	4.65351e+06		2.73574e+06	6.48573e+06	3.74266e+06	2.71087e+06	3.57489e+06	3.26876e+06	1.04072e+07	3.38736e+06	6.62782e+06	8.83074e+06	1.19208e+06	1.0442e+07	3.29673e+07	4.77308e+07	8.06981e+07	0.316905	0.742365	0.533777
K01867	tryptophanyl-tRNA synthetase	1.51204e+07	5.81918e+07	1.25828e+07		4.28865e+07	4.04562e+07	1.58154e+07	1.21143e+07	1.98045e+07	16996042	1.02845e+07	2.7939e+07	1.58047e+07	2.51761e+07	3.65339e+06	2.26822e+07	1.97167e+08	1.4234e+08	3.39508e+08	0.614107	0.891294	-0.470054
K01868	threonyl-tRNA synthetase	3.63519e+08	1.11325e+08	1.43288e+08	1.11395e+08	3.06127e+08	3.02518e+08	4.39152e+08	4.87288e+08	2.19554e+08	3.71641e+08	3.38369e+08	2.148e+08	2.40909e+08	2.37047e+08	2.18325e+08	3.971e+08	2.26461e+09	2.23774e+09	4.50236e+09	0.6642	0.898863	-0.0172192
K01869	leucyl-tRNA synthetase	3.02627e+07	800623	1.28421e+07		2.84227e+07	1.80111e+07	1.85677e+07	3.80635e+07	6.98181e+06	1.37204e+07	9.88787e+06	9.64463e+06	8.13401e+06	1.20101e+07	6.38668e+06	1.90036e+07	1.4697e+08	8.57691e+07	2.3274e+08	0.603252	0.882037	-0.77694
K01870	isoleucyl-tRNA synthetase	4.89208e+07	1.33403e+07	7.23477e+07	8.52085e+07	3.79864e+07	4.26603e+07	4.21732e+07	7.59943e+07	4.0663e+07	6.7266e+07	5.3724e+07	1.99573e+07	3.02714e+07	5.30228e+07	1.5049e+07	9.01798e+07	4.18631e+08	3.70133e+08	7.88765e+08	0.629032	0.896792	-0.177632
K01872	alanyl-tRNA synthetase	1.49411e+08	2.21247e+07	3.22547e+07	7.86057e+06	8.91127e+07	1.07619e+08	1.19531e+08	1.11808e+08	4.75262e+07	76439117	7.63168e+07	1.10055e+08	8.47567e+07	4.78963e+07	6.32025e+07	1.06735e+08	6.39722e+08	6.12928e+08	1.25265e+09	0.51869	0.846473	-0.0617263
K01874	methionyl-tRNA synthetase	2.99705e+07	2.04314e+07	1.43902e+07	5.59932e+07	1.98051e+07	2.3937e+07	2.24824e+07	3.87954e+07	2.32342e+07	2.76079e+07	3.86894e+07	1.81477e+07	3.14274e+07	4.1622e+07	1.87973e+07	4.49309e+07	2.25805e+08	2.44457e+08	4.70262e+08	0.578537	0.877409	0.114496
K01875	seryl-tRNA synthetase	7.53303e+07	3.44952e+07	4.36674e+07	6.35774e+07	7.70325e+07	7.65063e+07	6.85981e+07	9.85519e+07	7.84136e+07	7.28917e+07	9.21623e+07	4.60097e+07	5.1694e+07	5.1958e+07	6.23509e+07	1.09205e+08	5.37759e+08	5.64685e+08	1.10244e+09	0.742495	0.916856	0.0704848
K01876	aspartyl-tRNA synthetase	3.73999e+07	2.73925e+06	4.67466e+06	1.31855e+07	6.06107e+07	3.84385e+07	5.08271e+07	8.10488e+07	6.89372e+07	5.05364e+07	5.23875e+07	6.92322e+07	4.6954e+07	3.73233e+07	1.89949e+07	5.10997e+07	2.88924e+08	3.95465e+08	6.8439e+08	0.138422	0.613164	0.452848
K01878	glycyl-tRNA synthetase alpha chain		1.37638e+06					2.85453e+06	3.14593e+06	4.07726e+06	4.84635e+06							7.37684e+06	8.9236e+06	1.63004e+07	too many MVs	too many MVs	too many MVs
K01879	glycyl-tRNA synthetase beta chain		7.369e+06		8.44998e+06		2.30863e+06			2.7601e+06		4.30437e+06						1.81276e+07	7.06448e+06	2.51921e+07	too many MVs	too many MVs	too many MVs
K01880	glycyl-tRNA synthetase	1.26015e+08	7.58545e+07	5.91553e+07	5.69094e+07	2.33462e+08	2.36642e+08	2.00241e+08	1.73742e+08	1.1969e+08	1.84329e+08	1.42782e+08	1.01308e+08	9.07781e+07	1.08056e+08	1.07316e+08	2.1488e+08	1.16202e+09	1.06914e+09	2.23116e+09	0.936808	0.966812	-0.120188
K01881	prolyl-tRNA synthetase	5.65315e+07	2.96627e+07	7.34442e+06	2.71887e+07	4.60953e+07	5.63205e+07	6.00931e+07	6.65403e+07	3.05445e+07	6.5441e+07	3.26506e+07	1.89682e+07	2.65588e+07	2.5479e+07	2.13673e+07	5.63693e+07	3.49776e+08	2.77379e+08	6.27155e+08	0.616389	0.893648	-0.334567
K01883	cysteinyl-tRNA synthetase	3.35632e+06		4.55368e+06	1.48214e+07	9.52706e+06	3.37615e+07	2.82301e+07	3.14517e+07	1.50371e+07	2.54938e+06	5.52647e+06	2.93164e+06	3.45309e+06	7.89253e+06	1.90037e+07	2.03673e+07	1.25702e+08	7.67612e+07	2.02463e+08	0.812082	0.925929	-0.711498
K01885	glutamyl-tRNA synthetase	1.28873e+07	2.29257e+07	2.0425e+07	1.36575e+06	5.36771e+07	4.13205e+07	3.16146e+07	4.18454e+07	1.94581e+07	35790203	7.4938e+06	2.02333e+07	2.0296e+07	2.15163e+07	1.41088e+07	1.56745e+07	2.26061e+08	1.54571e+08	3.80632e+08	0.811587	0.927263	-0.54842
K01886	glutaminyl-tRNA synthetase	2.96073e+07		1.52999e+07		1.6372e+07	1.28039e+07	4.19066e+06		5.69274e+06	1.04819e+06	1.38195e+07	7.52024e+06	2.28397e+06	1.00372e+07	2.24663e+07	2.15392e+07	7.82739e+07	8.44074e+07	1.62681e+08	0.165189	0.607517	0.108828
K01887	arginyl-tRNA synthetase	2.69034e+07	7.96801e+06	5.85752e+06		1.29037e+07	1.96242e+07	2.25894e+07	3.02118e+07	8.84579e+06	2.13526e+07	1.39256e+07	6.13753e+06	2.6947e+07	3.53221e+06	2.83095e+07	2.81548e+07	1.26058e+08	1.37205e+08	2.63263e+08	0.442682	0.811059	0.122238
K01889	phenylalanyl-tRNA synthetase alpha chain	3.45001e+07	3.85277e+06	8.31429e+06	1.16495e+07	1.154e+07	1.71039e+07	2.50716e+07	2.27639e+07	1.40822e+07	22802281	9.24869e+06	2.34789e+06	2.50763e+07	1.30615e+07	2.35275e+07	1.81538e+07	1.34796e+08	1.283e+08	2.63096e+08	0.895506	0.960286	-0.0712522
K01890	phenylalanyl-tRNA synthetase beta chain	4.79845e+07	2.77528e+06	2.8533e+07	1.17366e+07	4.47197e+07	4.46969e+07	7.32569e+07	5.46006e+07	4.56945e+07	6.67678e+07	4.89522e+07	1.64644e+07	4.81034e+07	2.25884e+07	3.16803e+07	5.1438e+07	3.08303e+08	3.31689e+08	6.39993e+08	0.4662	0.826275	0.105478
K01892	histidyl-tRNA synthetase	4.46244e+06				3.72789e+06	3.32917e+06	4.68074e+06	3.17642e+06	3.04601e+06	4135401	2.75087e+06	5.20463e+06	2.32694e+06	5.76573e+06	1.76122e+06		1.93767e+07	2.49908e+07	4.43675e+07	0.324385	0.748294	0.366943
K01893	asparaginyl-tRNA synthetase	4.06108e+07	1.10907e+07	1.64927e+07	2.10222e+06	3.52391e+07	3.44667e+07	4.33316e+07	5.17374e+07	2.1091e+07	3.83984e+07	5.98821e+07	2.29274e+07	4.12464e+07	3.06066e+07	1.8064e+07	5.77954e+07	2.35071e+08	2.90011e+08	5.25082e+08	0.300619	0.745546	0.303002
K01897	long-chain acyl-CoA synthetase	3.75371e+06				4.20376e+06	4.86686e+06	6.13767e+06	1.03114e+07	5.18277e+06	5.4451e+06	2.94291e+06	1.46342e+06		7.03612e+06	3.74775e+06	6.13246e+06	2.92734e+07	3.19505e+07	6.12239e+07	0.365018	0.766961	0.126217
K01902	succinyl-CoA synthetase alpha subunit	2.48507e+06		1.4906e+06		2.46248e+06		2.79797e+06	1.55728e+06	1.06077e+07	7.32917e+06	7.17725e+06	9.57067e+06	8.37793e+06	1.99898e+07	1.01412e+07	1.86023e+07	1.07934e+07	9.1796e+07	1.02589e+08	0.00184782	0.0871111	3.08734
K01903	succinyl-CoA synthetase beta subunit										1.5667e+06		982218				5.68829e+06		8.23721e+06	8.23721e+06	too many MVs	too many MVs	too many MVs
K01912	phenylacetate-CoA ligase	8.44381e+06		5.73706e+06		1.71586e+07	1.61079e+07	1.92587e+07	5.21548e+06	8.95329e+06	7.04127e+06	2.81744e+06	4.85449e+06	2.84052e+06	7.80537e+06	3.96215e+06	3.67369e+06	7.19216e+07	4.19482e+07	1.1387e+08	0.456069	0.819987	-0.777701
K01914	aspartate--ammonia ligase	2.86527e+07	4.28586e+06		1.0483e+06	2.13662e+07	1.38399e+07	2.3111e+07	1.14358e+07	1.41526e+07	1.69751e+07	1.58075e+07	2.96988e+07	1.50314e+07	3.50518e+07	2.95672e+06	3.14374e+07	1.0374e+08	1.61111e+08	2.64851e+08	0.184018	0.609187	0.635048
K01915	glutamine synthetase	4.56812e+08	1.60064e+08	2.94739e+08	1.78328e+08	6.28149e+08	8.41204e+08	6.71042e+08	7.35008e+08	3.5253e+08	7.55569e+08	8.28683e+08	3.42623e+08	4.21994e+08	4.42277e+08	2.96582e+08	1.00443e+09	3.96535e+09	4.44469e+09	8.41003e+09	0.535718	0.858802	0.164635
K01921	D-alanine-D-alanine ligase	8.55606e+06	3.41983e+06	9.25796e+06	1.52863e+06				3.33509e+06	4.03003e+07	1.1073e+07	1.68542e+07	1.10752e+07	1.56055e+07	3.06444e+07	7.41225e+07	3.29466e+06	2.60976e+07	2.0297e+08	2.29067e+08	0.0061193	0.2145	2.95889
K01923	phosphoribosylaminoimidazole-succinocarboxamide synthase	6.58328e+07	6.78855e+06	4.46836e+07	1.72232e+07	7.12369e+07	9.39238e+07	9.31989e+07	1.25437e+08	5.65063e+07	1.0864e+08	9.74003e+07	4.43683e+07	5.07149e+07	6.66385e+07	2.16642e+07	8.91077e+07	5.18325e+08	5.3504e+08	1.05337e+09	0.567983	0.875583	0.0457912
K01933	phosphoribosylformylglycinamidine cyclo-ligase	3.67997e+07	1.53495e+06	4.3949e+07	2.5578e+06	5.68918e+07	1.08531e+08	6.22192e+07	3.97083e+07	5.14387e+07	7.24325e+07	1.02972e+08	6.34743e+07	6.55719e+07	9.97012e+06	3.08256e+07	1.78722e+08	3.52192e+08	5.75407e+08	9.27599e+08	0.200445	0.624892	0.708208
K01938	formate--tetrahydrofolate ligase	8.39134e+08	1.87294e+09	7.77349e+08	9.24247e+08	2.30091e+09	3.91895e+09	8.04386e+08	1.00146e+09	2.99589e+09	1.91562e+09	3.11189e+09	1.00375e+09	1.57324e+09	1.2087e+09	9.55063e+08	2.80551e+09	1.24394e+10	1.55697e+10	2.8009e+10	0.29112	0.731238	0.323823
K01939	adenylosuccinate synthase	7.34286e+07	3.63711e+07	4.99203e+07	1.8009e+07	1.04462e+08	1.84929e+08	5.8636e+07	5.25562e+07	1.42227e+08	1.10863e+08	1.40098e+08	6.76462e+07	5.23534e+07	7.99898e+07	1.23386e+08	1.68203e+08	5.78312e+08	8.84768e+08	1.46308e+09	0.0677155	0.43632	0.613444
K01940	argininosuccinate synthase	1.89709e+08	7.07353e+07	1.04328e+08	2.03326e+08	2.10688e+08	1.65687e+08	2.00262e+08	2.59503e+08	1.94546e+08	1.91957e+08	3.80911e+08	2.31786e+08	1.92518e+08	1.44718e+08	1.24269e+08	2.69115e+08	1.40424e+09	1.72982e+09	3.13406e+09	0.274199	0.71978	0.300832
K01945	phosphoribosylamine---glycine ligase	2.05719e+07	1.11761e+07	3.65296e+06	1.2176e+07	2.80389e+07	4.05496e+07	2.51938e+07	1.41173e+07	1.00078e+07	1.73647e+07	1.3542e+07	4.47321e+06	1.23605e+07	5.27035e+06	1.0881e+07	1.55487e+07	1.55477e+08	8.94483e+07	2.44925e+08	0.177706	0.617859	-0.797517
K01951	GMP synthase (glutamine-hydrolysing)	6.11896e+07	7.28329e+06	3.00457e+07	1.12834e+07	7.88362e+07	1.06563e+08	4.8835e+07	9.46165e+07	6.69187e+07	8.10384e+07	1.09679e+08	6.35003e+07	5.99553e+07	4.31433e+07	4.55426e+07	1.28469e+08	4.38653e+08	5.98246e+08	1.0369e+09	0.15242	0.594488	0.447652
K01952	phosphoribosylformylglycinamidine synthase	2.46699e+08	8.47503e+07	1.25621e+08	1.47477e+08	3.15853e+08	2.50145e+08	3.15044e+08	3.66697e+08	1.6179e+08	2.70849e+08	2.32862e+08	1.24213e+08	2.23244e+08	1.57389e+08	1.13675e+08	2.83121e+08	1.85229e+09	1.56714e+09	3.41943e+09	0.619394	0.894612	-0.241169
K01953	asparagine synthase (glutamine-hydrolysing)	1.29441e+07	2.12034e+07	7.28618e+06	8.72107e+06	1.06955e+07	2.14264e+07	1.10284e+07	4.86758e+06	6.98642e+07	5.49404e+06	3.15014e+07	3.89054e+06	6.70442e+06	7.89479e+06	1.17929e+07	2.61903e+07	9.81726e+07	1.63333e+08	2.61505e+08	0.693127	0.912356	0.734374
K01955	carbamoyl-phosphate synthase large subunit	1.80101e+08	5.37928e+07	1.35825e+08	2.56368e+07	2.51578e+08	3.85477e+08	2.52058e+08	2.86168e+08	1.49911e+08	2.1037e+08	3.13468e+08	1.56247e+08	2.3756e+08	1.20124e+08	1.09582e+08	2.62137e+08	1.57064e+09	1.5594e+09	3.13004e+09	0.563958	0.873844	-0.0103606
K01958	pyruvate carboxylase	6.28122e+06		1.25361e+07	4.11535e+06		3.15977e+06			2.39601e+07		1.44379e+07	2.5234e+06	5.17298e+06	2.97527e+07	8.43168e+07	1.89029e+06	2.60924e+07	1.62054e+08	1.88147e+08	0.075943	0.465926	2.6344
K01961	acetyl-CoA carboxylase, biotin carboxylase subunit		1.00629e+08															1.00629e+08		1.00629e+08	too many MVs	too many MVs	too many MVs
K01965	propionyl-CoA carboxylase alpha chain	7.4922e+07	8.02308e+07	7.88753e+07	9.0831e+07	4.77323e+07	6.13325e+07	7.60556e+07	7.03077e+07	7.48481e+07	6.4404e+07	5.91667e+07	4.48306e+07	8.63777e+07	1.04663e+08	1.65007e+08	6.60537e+07	5.80287e+08	6.6535e+08	1.24564e+09	0.626232	0.897209	0.197344
K01966	propionyl-CoA carboxylase beta chain	3.62378e+08	2.9194e+08	2.21084e+08	2.76314e+08	3.76168e+08	4.74816e+08	5.04419e+08	9.56577e+08	3.54197e+08	5.31713e+08	3.83914e+08	1.01699e+09	4.98477e+08	4.71769e+08	1.31568e+08	3.62409e+08	3.4637e+09	3.75104e+09	7.21473e+09	0.851938	0.947228	0.114977
K01969	3-methylcrotonyl-CoA carboxylase beta subunit										3.10766e+06					3.92578e+06			7.03344e+06	7.03344e+06	too many MVs	too many MVs	too many MVs
K01989	putative tryptophan/tyrosine transport system substrate-binding protein	4.46563e+07	2.8572e+07	9.23421e+06	8.98659e+06	2.14502e+07	3.97997e+07	1.53147e+07	9.85354e+06	5.75423e+07	9.86832e+06	4.15573e+07	7.98767e+06	2.85446e+07	4.77965e+07	1.12373e+08	4.62533e+07	1.77867e+08	3.51923e+08	5.2979e+08	0.166074	0.606906	0.984428
K01990	ABC-2 type transport system ATP-binding protein	6.52874e+07	1.9589e+07	1.05449e+07	1.38914e+08	5.10811e+07	2.73996e+07	2.78274e+07	2.25967e+07	3.71649e+07	5.92764e+07	9.55931e+07	2.67848e+07	6.06421e+07	3.96232e+07	6.15517e+07	1.15641e+08	3.6324e+08	4.96278e+08	8.59518e+08	0.147454	0.594915	0.450214
K01991	polysaccharide biosynthesis/export protein	1.93669e+07	1.32695e+06	8.72991e+06	1.41749e+07	9.40259e+06	3.53523e+06	6.30491e+06	2.56264e+07	1.01347e+07	12147771	2.03678e+07	1.32767e+07	1.72905e+07	5.62727e+06	1.01526e+07	1.93866e+07	8.84678e+07	1.08384e+08	1.96852e+08	0.242926	0.683642	0.292904
K01992	ABC-2 type transport system permease protein	6.20657e+07	4.36034e+06	4.57794e+07	2.82371e+06	1.26791e+07	1.73068e+07	1.31632e+07	7.75727e+06	1.30499e+07		722296	5.16622e+06	2.04795e+06	9.79358e+06	4.17338e+06	1.01629e+07	1.65935e+08	4.51162e+07	2.11052e+08	0.063625	0.421433	-1.87872
K01993	HlyD family secretion protein	1.0032e+07	1.25599e+06	1.45607e+07	2.28153e+07	1.79635e+07	1.2625e+07	1.99188e+07	2.08265e+07	2.16586e+07	1.15299e+07	2.22548e+07	3.14344e+07	1.86915e+07	1.34865e+07	2.63652e+07	1.15337e+07	1.19998e+08	1.56955e+08	2.76952e+08	0.2427	0.686594	0.387318
K01999	branched-chain amino acid transport system substrate-binding protein	6.71264e+08	3.8374e+08	3.93514e+08	8.70088e+08	8.59777e+08	9.65348e+08	4.83485e+08	4.63363e+08	1.32123e+09	6.23182e+08	1.46794e+09	4.86591e+08	7.34004e+08	6.83429e+08	1.68086e+09	1.11244e+09	5.09058e+09	8.10968e+09	1.32003e+10	0.0538919	0.411644	0.671815
K02003	putative ABC transport system ATP-binding protein				1.93799e+06	1.20226e+07	2.14986e+07	3.02077e+06		7.85134e+06	2.01608e+06	2.81475e+07	6.16694e+06	1.96138e+06	7.05059e+06	1.07768e+07		3.848e+07	6.39706e+07	1.02451e+08	0.133255	0.615783	0.733181
K02005	HlyD family secretion protein	6.24604e+07	1.50152e+06	3.76847e+07	4.54264e+07	4.45498e+07	4.90214e+07	5.58206e+07	8.87244e+07	3.14324e+07	6.5726e+07	9.64195e+07	3.19776e+07	7.24593e+07	1.60948e+07	6.36339e+07	7.20589e+07	3.85189e+08	4.49802e+08	8.34992e+08	0.470743	0.823794	0.223719
K02010	iron(III) transport system ATP-binding protein		1.1884e+08	2.39398e+06		1.76211e+06		1.58348e+06	1.03413e+06		5224411	1.42812e+06	7.62046e+06	1.15533e+06		1.14361e+06		1.25614e+08	1.65719e+07	1.42186e+08	too many MVs	too many MVs	too many MVs
K02012	iron(III) transport system substrate-binding protein	4.85316e+08	2.39502e+08	5.55684e+08	3.74636e+08	4.08946e+08	4.05956e+08	4.11854e+08	3.02411e+08	8.84188e+08	3.99853e+08	5.05536e+08	3.84104e+08	6.43308e+08	6.03247e+08	9.17181e+08	4.52039e+08	3.18431e+09	4.78946e+09	7.97376e+09	0.0222982	0.332	0.588882
K02014	iron complex outermembrane recepter protein	2.77036e+08	6.53605e+07	2.48552e+08	1.20964e+08	5.42572e+08	3.66538e+08	6.28307e+08	1.00635e+09	2.37605e+08	7.92345e+08	1.95668e+08	2.58757e+08	1.75453e+08	3.0012e+08	1.99339e+08	3.18515e+08	3.25568e+09	2.4778e+09	5.73348e+09	0.793517	0.929522	-0.393897
K02016	iron complex transport system substrate-binding protein	2.06803e+08	2.40622e+07	1.01103e+08	1.29648e+08	3.76825e+08	2.41648e+08	1.89918e+08	5.40539e+08	1.42722e+08	2.4281e+08	1.20352e+08	1.54829e+08	1.71995e+08	1.08938e+08	1.09732e+08	1.85935e+08	1.81055e+09	1.23731e+09	3.04786e+09	0.751497	0.920094	-0.549213
K02021	putative ABC transport system ATP-binding protein	3.32137e+07	7.37282e+06	4.81658e+06	6.47905e+06	3.98105e+06	1.13904e+07	2.10452e+07	2.50948e+07		39695236		4.24314e+06	1.11724e+07				1.13394e+08	5.51108e+07	1.68504e+08	0.00678634	0.1932	-1.04083
K02025	multiple sugar transport system permease protein	1.47522e+07	1.05759e+08	1.04345e+07	6.25051e+06	5.58133e+07	5.29366e+07	1.83484e+07	1.63899e+07	6.34718e+06	33358709	4.94016e+06	2.58024e+07	4.66609e+06	3.9733e+07	1.72353e+06		2.80685e+08	1.16571e+08	3.97256e+08	0.101419	0.524165	-1.26768
K02026	multiple sugar transport system permease protein	4.54181e+07	2.72886e+07	5.5497e+06	1.62997e+07	1.32787e+08	2.01116e+08	5.47112e+07	3.84715e+07	4.0363e+07	49819282	6.7688e+07	6.44663e+08	4.22352e+07	6.14862e+07	6.2824e+06	4.12846e+07	5.21642e+08	9.53822e+08	1.47546e+09	0.647508	0.896683	0.870651
K02027	multiple sugar transport system substrate-binding protein	3.59784e+09	2.38079e+09	2.18336e+09	3.71358e+09	2.37134e+09	2.56335e+09	2.40642e+09	1.86093e+09	4.57517e+09	1.64254e+09	4.33044e+09	2.20939e+09	5.5929e+09	3.37476e+09	6.86999e+09	3.34286e+09	2.10776e+10	3.19381e+10	5.30157e+10	0.0823114	0.484476	0.599565
K02029	polar amino acid transport system permease protein	8.48374e+08	1.66365e+08	2.21436e+09	1.89297e+08	1.27026e+09	7.32711e+08	4.61604e+08	6.30297e+08	1.47344e+09	9.87668e+08	9.71584e+08	6.09606e+08	9.80101e+08	5.75752e+08	5.3429e+08	1.18782e+09	6.51326e+09	7.32026e+09	1.38335e+10	0.293404	0.734152	0.168515
K02030	polar amino acid transport system substrate-binding protein	6.02679e+07	5.82308e+07	3.68575e+07	1.31809e+07	3.92388e+07	5.21496e+07	3.91732e+07	1.57615e+07	7.31124e+07	2.37957e+07	5.52636e+07	2.55676e+07	3.02194e+07	2.60232e+07	1.48246e+08	4.38554e+07	3.1486e+08	4.26084e+08	7.40944e+08	0.481487	0.822151	0.436416
K02031	peptide/nickel transport system ATP-binding protein	4.38496e+06		4.62485e+06	2.41907e+06	4.62135e+06		5.35489e+06	2.50026e+06	1.80402e+07	13776363	4.33257e+06	3.29952e+06	8.5203e+06	5.95607e+06	4.42768e+06	4.09699e+06	2.39054e+07	6.24497e+07	8.63551e+07	0.0587543	0.419127	1.38506
K02032	peptide/nickel transport system ATP-binding protein	4.52356e+06		845864	1.02102e+06	7.46588e+06	8.70487e+06		5.05793e+06	6.77782e+06	4945277				5.52307e+06	3.43455e+06		2.76191e+07	2.06807e+07	4.82998e+07	0.445525	0.813828	-0.41724
K02035	peptide/nickel transport system substrate-binding protein	2.16746e+09	2.17926e+09	1.32433e+09	3.00823e+09	3.21258e+09	3.63805e+09	1.87699e+09	1.8586e+09	2.41691e+09	2.09372e+09	2.80042e+09	1.91928e+09	2.66375e+09	2.24872e+09	2.5254e+09	3.42718e+09	1.92655e+10	2.00954e+10	3.93609e+10	0.582126	0.875631	0.0608439
K02040	phosphate transport system substrate-binding protein	1.32644e+09	1.76913e+09	1.60875e+09	3.02623e+09	2.18787e+09	1.83e+09	4.53603e+09	7.18343e+09	3.93595e+09	7.78373e+09	2.78718e+09	1.55037e+09	1.82036e+09	3.44131e+09	2.22344e+09	2.96913e+09	2.34679e+10	2.65115e+10	4.99793e+10	0.55808	0.872052	0.175929
K02051	NitT/TauT family transport system substrate-binding protein	2.90867e+07	9.47241e+07	4.24212e+07	5.8337e+08	8.28199e+06	2.80731e+07	4.97285e+07	7.28287e+07	1.1936e+08	5.60692e+07	6.8416e+07	1.30942e+08	9.34991e+07	2.98635e+07	9.73338e+07	4.61799e+07	9.08515e+08	6.41663e+08	1.55018e+09	0.503099	0.834671	-0.501688
K02055	putative spermidine/putrescine transport system substrate-binding protein						2.4265e+06			1.22385e+06	2412344	5.53059e+06			1.56952e+06			2.4265e+06	1.07363e+07	1.31628e+07	too many MVs	too many MVs	too many MVs
K02056	simple sugar transport system ATP-binding protein	2.74925e+08	9.99568e+07	3.04073e+08	3.74648e+07	1.88734e+08	3.01255e+08	2.91991e+08	2.023e+08	2.6169e+08	339171436	2.86975e+08	1.02552e+08	1.71921e+08	1.88131e+08	4.39534e+08	3.06254e+08	1.7007e+09	2.09623e+09	3.79693e+09	0.347812	0.761567	0.301666
K02057	simple sugar transport system permease protein		9.59214e+06			2.07853e+06	1.66e+06		2.13811e+06	2.78594e+06					1.10659e+07		4.40375e+06	1.54688e+07	1.82556e+07	3.37243e+07	too many MVs	too many MVs	too many MVs
K02058	simple sugar transport system substrate-binding protein	3.43034e+09	5.01985e+09	5.17118e+09	3.92632e+09	3.29712e+09	2.79096e+09	2.56564e+09	2.08125e+09	9.45539e+09	3.12122e+09	2.65687e+09	3.4714e+09	7.83868e+09	5.84692e+09	1.49595e+10	4.30396e+09	2.82827e+10	5.16539e+10	7.99366e+10	0.0660454	0.429593	0.86896
K02067	phospholipid/cholesterol/gamma-HCH transport system substrate-binding protein	1.22758e+07		1.56409e+07	1.03493e+06	7.33234e+06	5.46886e+06	5.02297e+06	1.37468e+07	3.44793e+06	7.51034e+06	1.91014e+07	1.2122e+07	1.92785e+07	3.35287e+06	1.52388e+07	2.4107e+07	6.05227e+07	1.04159e+08	1.64682e+08	0.179468	0.611972	0.783157
K02072	D-methionine transport system permease protein	1.45081e+07	3.73646e+06	2.20018e+07	2.90118e+07	6.98449e+06	1.26993e+07	4.31645e+06	4.29992e+06	1.99421e+07	1.23296e+07	2.79935e+07	1.07719e+07	2.93965e+07	8.55873e+06	2.95737e+07		9.75583e+07	1.38566e+08	2.36124e+08	0.808856	0.930275	0.506203
K02073	D-methionine transport system substrate-binding protein	1.14903e+08	1.11646e+08	1.02895e+08	2.45092e+08	3.99238e+07	6.18802e+07	9.5326e+07	5.91298e+07	2.08029e+08	9.63728e+07	9.92749e+07	4.64386e+07	1.28469e+08	9.59107e+07	3.12706e+08	1.07859e+08	8.30795e+08	1.09506e+09	1.92585e+09	0.354272	0.768703	0.39844
K02078	acyl carrier protein	4.09485e+08	9.46567e+07	6.51951e+08	8.59556e+08	1.92513e+08	2.5514e+08	2.64791e+08	4.58357e+08	2.53315e+08	2.68999e+08	5.02761e+08	2.60827e+08	2.69031e+08	4.09621e+08	5.39175e+08	4.23345e+08	3.18645e+09	2.92707e+09	6.11352e+09	0.805068	0.932252	-0.12249
K02081	DeoR family transcriptional regulator, aga operon transcriptional repressor	2.18795e+06												1.70958e+06			1.21837e+07	2.18795e+06	1.38932e+07	1.60812e+07	too many MVs	too many MVs	too many MVs
K02083	allantoate deiminase									3.98264e+06						8.45178e+06			1.24344e+07	1.24344e+07	too many MVs	too many MVs	too many MVs
K02108	F-type H+-transporting ATPase subunit a	8.54419e+06		2.35457e+07		2.14621e+07	3.18956e+07	1.87604e+07	4.89202e+07	1.38724e+07	1.88903e+07	9.73555e+06	3.92848e+07	6.39383e+06	2.92191e+07		1.17877e+07	1.53128e+08	1.29184e+08	2.82312e+08	0.700159	0.915632	-0.245303
K02109	F-type H+-transporting ATPase subunit b	1.24555e+07				1.17823e+07	9.64894e+06	1.27041e+07	2.02477e+07		14090680	2.18346e+07	9.0603e+06	2.75192e+07	3.12083e+07	2.38521e+07	4.16835e+07	6.68385e+07	1.69249e+08	2.36087e+08	0.185694	0.611881	1.34029
K02110	F-type H+-transporting ATPase subunit c	1.10492e+08	1.54574e+08	1.79892e+08	1.68726e+08	2.22973e+08	2.82834e+08	2.13476e+08	2.35955e+08	1.83246e+08	3.08273e+08	5.54921e+07	2.52838e+08	1.2826e+08	2.41814e+08	2.36959e+08	1.18113e+08	1.56892e+09	1.525e+09	3.09392e+09	0.634082	0.897977	-0.0409697
K02111	F-type H+/Na+-transporting ATPase subunit alpha	5.08306e+08	5.03896e+08	3.02799e+08	2.18551e+08	4.2097e+08	5.51259e+08	4.35585e+08	5.12414e+08	4.79445e+08	4.21457e+08	4.05616e+08	4.766e+08	3.6278e+08	4.76051e+08	3.33567e+08	5.11862e+08	3.45378e+09	3.46738e+09	6.92116e+09	0.790223	0.930004	0.00566851
K02112	F-type H+/Na+-transporting ATPase subunit beta	1.0101e+09	6.4004e+08	7.77681e+08	7.07058e+08	6.72319e+08	7.61449e+08	6.66983e+08	7.17825e+08	8.60392e+08	658532739	1.11439e+09	6.88185e+08	8.99075e+08	6.26206e+08	1.4851e+09	1.06676e+09	5.95345e+09	7.39863e+09	1.33521e+10	0.134218	0.615356	0.313531
K02113	F-type H+-transporting ATPase subunit delta	1.99612e+07		9.76316e+06	873879	1.16467e+07	1.46536e+07	1.70483e+07	1.80766e+07		14193803	2.08283e+07	5.2701e+06	1.08163e+07	6.18077e+06	1.43575e+06	2.94766e+07	9.20235e+07	8.82016e+07	1.80225e+08	0.943298	0.966499	-0.0611925
K02115	F-type H+-transporting ATPase subunit gamma	1.20038e+07	1.34576e+06	1.0677e+07		2.06997e+07	1.56046e+07	3.06803e+07	2.54301e+07		2.1139e+06	1.03688e+07	1.38296e+06	5.36316e+06	9.10583e+06	3.19883e+06	5.65566e+06	1.16441e+08	3.71892e+07	1.5363e+08	0.439343	0.815431	-1.64644
K02117	V/A-type H+/Na+-transporting ATPase subunit A	1.74436e+08	2.58876e+08	8.53539e+07	1.2021e+08	1.89459e+08	1.16827e+08	2.10709e+08	1.73137e+08	3.27331e+08	9.14877e+07	1.15043e+08	2.57291e+08	1.16904e+08	3.15376e+08	1.23591e+08	8.51935e+07	1.32901e+09	1.43222e+09	2.76122e+09	0.965167	0.976337	0.107901
K02118	V/A-type H+/Na+-transporting ATPase subunit B	1.6288e+08	5.3153e+08	1.40405e+08	5.54957e+07	1.2983e+08	8.76131e+07	1.61145e+08	1.4242e+08	2.46837e+08	8.33714e+07	9.76293e+07	1.33011e+08	1.44574e+08	2.32671e+08	2.60041e+08	1.88461e+08	1.41132e+09	1.38659e+09	2.79791e+09	0.682084	0.910844	-0.025497
K02121	V/A-type H+/Na+-transporting ATPase subunit E	2.64637e+07	1.3415e+06	1.63846e+07	1.61477e+08	3.04849e+07	2.21287e+07	3.55372e+07	7.36881e+06	7.80767e+07	3.40492e+07	3.82654e+07	1.88741e+07	1.80799e+07	5.0181e+07	2.12091e+08	3.24538e+07	3.01186e+08	4.82071e+08	7.83258e+08	0.166216	0.605493	0.678576
K02123	V/A-type H+/Na+-transporting ATPase subunit I	1.47373e+07	1.67731e+08	2.42966e+07	1.08083e+08	9.46867e+07	3.63885e+07	6.76768e+07	3.59336e+07	3.45599e+07	35507122	6.90781e+06	9.81334e+07	4.80676e+06	1.18766e+08		4.82537e+06	5.49534e+08	3.03507e+08	8.5304e+08	0.112683	0.564467	-0.856462
K02127	F-type H+-transporting ATPase subunit b	2.87391e+06			9.57356e+06		2.62956e+06		823269		1.46426e+06		1.02542e+06	5.60034e+06	2.46148e+06	1.51726e+07		1.59003e+07	2.57242e+07	4.16244e+07	too many MVs	too many MVs	too many MVs
K02129	F-type H+-transporting ATPase subunit e		1.2245e+06	6.02888e+06							2419706	3.22123e+06	3.30782e+06	2.77749e+06		9.15892e+06		7.25337e+06	2.08852e+07	2.81385e+07	too many MVs	too many MVs	too many MVs
K02130	F-type H+-transporting ATPase subunit f	2.02605e+06	1.49482e+07	3.04018e+06		3.80847e+06	6.47262e+06	5.82393e+06	3.33527e+06	676664	2530576	1.28721e+06	6.2285e+06	3.49762e+06	5.24667e+06	1.1506e+07	2.74281e+06	3.94547e+07	3.37161e+07	7.31708e+07	0.714099	0.919854	-0.226712
K02131	F-type H+-transporting ATPase subunit 6	2.12535e+06												893274		2.30754e+07	1.27923e+06	2.12535e+06	2.52479e+07	2.73732e+07	too many MVs	too many MVs	too many MVs
K02132	F-type H+-transporting ATPase subunit alpha	2.25656e+08	1.78956e+08	1.97038e+08	4.69684e+07	2.11692e+08	3.62832e+08	2.56643e+08	2.26729e+08	1.03795e+08	2.47803e+08	2.48322e+08	2.59931e+08	2.31769e+08	2.27808e+08	4.75787e+08	2.14881e+08	1.70651e+09	2.0101e+09	3.71661e+09	0.429443	0.805303	0.236211
K02133	F-type H+-transporting ATPase subunit beta	8.86836e+08	2.56233e+08	3.35466e+08	2.18331e+08	6.56247e+08	9.02347e+08	8.00055e+08	1.12054e+09	1.06121e+09	6.91179e+08	1.08982e+09	1.34959e+09	1.10915e+09	1.55778e+08	2.02464e+09	1.24636e+09	5.17606e+09	8.72772e+09	1.39038e+10	0.182106	0.607798	0.75375
K02134	F-type H+-transporting ATPase subunit delta	4.01142e+07	2.71482e+07	6.96097e+07	1.02761e+07	1.21997e+07	1.48862e+07	1.34017e+07	2.71199e+07	1.04154e+07	9210973	9.87126e+06	8.78212e+06	3.06113e+07	1.19623e+07	1.55976e+08	1.5402e+07	2.14756e+08	2.52231e+08	4.66987e+08	0.570165	0.875461	0.232043
K02136	F-type H+-transporting ATPase subunit gamma	4.41811e+06					4.93194e+06		2.88824e+06		4.63987e+06		3.9922e+06	5.95876e+06		1.51603e+07	5.81195e+06	1.22383e+07	3.55631e+07	4.78014e+07	too many MVs	too many MVs	too many MVs
K02137	F-type H+-transporting ATPase subunit O	4.63436e+06	1.49952e+06	3.25927e+06	1.23518e+07		3.9666e+06	5.11484e+06	1.20704e+07	3.22102e+06	2.33333e+06	1.24626e+07	1.32622e+07	1.18948e+07	1.25881e+06	1.11408e+08	1.47563e+07	4.28968e+07	1.70597e+08	2.13494e+08	0.178026	0.614727	1.99145
K02138	F-type H+-transporting ATPase subunit d	3.97251e+06	1.75891e+07	6.74803e+06	8.44538e+06	3.30491e+06	5.3592e+06	3.05572e+06	1.83018e+06		5.073e+06	6.75371e+06	3.39299e+06	1.58138e+07		3.11154e+08	1.34627e+07	5.0305e+07	3.5565e+08	4.05955e+08	0.602665	0.882319	2.82149
K02140	F-type H+-transporting ATPase subunit g		1.03531e+07				9.13126e+06	2.82489e+06	6.55787e+06		1.54723e+07	1.81828e+06	1.03201e+07		5.25762e+06	4.76059e+06		2.88671e+07	3.76288e+07	6.64959e+07	too many MVs	too many MVs	too many MVs
K02145	V-type H+-transporting ATPase subunit A	3.12422e+06	1.33736e+07	4.04965e+06		2.57384e+06	5.12275e+06	4.13385e+06				4.166e+06		1.28922e+07			5.40926e+06	3.23779e+07	2.24674e+07	5.48453e+07	0.194484	0.619365	-0.527016
K02172	bla regulator protein blaR1	8.3519e+07	3.81367e+06	1.99527e+08	8.44683e+07	2.31377e+07	6.04106e+06	8.28302e+07	2.09286e+07	1.24087e+07	1.39667e+07	1.1715e+07	4.82377e+07	3.34091e+07	4.35257e+07	2.18511e+06	5.9708e+06	5.04266e+08	1.71419e+08	6.75685e+08	0.207411	0.632614	-1.55662
K02183	calmodulin	8.04529e+07	1.42478e+08	2.40211e+08	1.90409e+08	5.187e+07	5.59545e+07	3.73993e+07	2.9068e+07	8.90839e+07	54690617	1.28477e+08	4.67197e+07	1.33502e+08	2.44662e+07	1.39147e+09	1.01698e+08	8.27843e+08	1.97011e+09	2.79795e+09	0.610448	0.888234	1.25084
K02217	ferritin	2.09139e+08	1.07151e+08	1.24451e+08	5.5284e+07	2.56648e+08	2.42462e+08	2.61243e+08	4.15395e+08	3.1648e+08	2.24774e+08	1.95193e+08	2.07613e+08	1.47413e+08	1.77986e+08	9.63891e+07	2.17194e+08	1.67177e+09	1.58304e+09	3.25481e+09	0.84173	0.941938	-0.078678
K02237	competence protein ComEA	5.64148e+06	8.65959e+07		1.58538e+07	2.68403e+07	1.62445e+07	1.51823e+07	2.08804e+07	1.13028e+07	1.0845e+07	7.44418e+06	2.7655e+07	4.7336e+06	4.75955e+07	1.63393e+06		1.87239e+08	1.1121e+08	2.98449e+08	0.649074	0.893251	-0.751552
K02261	cytochrome c oxidase subunit 2	1.33972e+07			1.41862e+07	1.16182e+07	1.69726e+07		1.76181e+07	1.13655e+07	18041242	1.47572e+07	1.30205e+07	2.29e+07	9.46608e+06	6.77294e+07	2.15443e+07	7.37922e+07	1.78824e+08	2.52616e+08	0.0453919	0.409349	1.27691
K02263	cytochrome c oxidase subunit 4	4.42145e+07	4.97896e+07	4.7577e+07	1.05051e+08	4.6253e+07	6.04053e+07	6.12468e+07	4.61338e+07	2.43721e+07	3.79237e+07	4.49104e+07	4.40043e+07	3.52189e+07	4.11414e+07	1.04667e+08	2.96228e+07	4.60671e+08	3.6186e+08	8.22531e+08	0.12935	0.60804	-0.348297
K02264	cytochrome c oxidase subunit 5a	1.77107e+07		4.88988e+07		1.27036e+07	3.53386e+07	1.03954e+07	1.5612e+07		8701126	2.79909e+07	1.968e+07	2.81855e+07	5.80704e+08	2.95297e+08	4.01872e+07	1.40659e+08	1.00075e+09	1.1414e+09	0.309688	0.748764	2.83073
K02267	cytochrome c oxidase subunit 6b		8.31062e+06			2.12288e+06			429913	904132					2.35952e+06	2.5025e+07	1.5172e+06	1.08634e+07	2.98059e+07	4.06693e+07	too many MVs	too many MVs	too many MVs
K02268	cytochrome c oxidase subunit 6c	3.86263e+06	6.46153e+06	1.3621e+06				9.82075e+06	5.31267e+06	770780	12655767	5.4864e+06		3.37604e+06	7.67735e+06		7.653e+06	2.68197e+07	3.76193e+07	6.4439e+07	0.613306	0.891336	0.488059
K02270	cytochrome c oxidase subunit 7a	2.46338e+07	2.88579e+07	2.57873e+07	1.91984e+07	2.55882e+07	2.20005e+07	2.28465e+07	2.14618e+07	1.75298e+07	28423230	1.68969e+07	3.84566e+07	1.37115e+07	4.14835e+07	1.68111e+07	5.90316e+06	1.90374e+08	1.79216e+08	3.6959e+08	0.373589	0.772246	-0.0871376
K02272	cytochrome c oxidase subunit 7c	1.16989e+06		2.55753e+06		2.24305e+06	3.38143e+06	2.81228e+06	1.2707e+06	1.07525e+06	2628397					5.63514e+06		1.34349e+07	9.33879e+06	2.27737e+07	0.17856	0.612653	-0.5243
K02279	pilus assembly protein CpaB	6.80703e+06	4.15491e+07	4.24573e+07	3.36547e+07	3.0519e+07	5.46027e+07	2.93663e+07	1.55571e+07	5.90126e+07	61906004	2.99035e+07	5.02989e+07	4.71653e+07	4.05823e+07	8.26696e+06	3.12443e+07	2.54513e+08	3.2838e+08	5.82893e+08	0.423796	0.802984	0.367615
K02280	pilus assembly protein CpaC	8.33588e+08	4.4242e+08	7.11121e+08	8.472e+08	1.57075e+09	1.22961e+09	6.44097e+08	3.83235e+08	5.58264e+08	1.16073e+09	4.45523e+08	5.90046e+08	6.75746e+08	2.46101e+08	1.96524e+08	3.96311e+08	6.66202e+09	4.26925e+09	1.09313e+10	0.0848255	0.487837	-0.641976
K02313	chromosomal replication initiator protein		7.02804e+06				9.1733e+06	1.85787e+07	3.78795e+06		7.64993e+06	4.96945e+07	7.80015e+06	2.39626e+06	8.98605e+06			3.8568e+07	7.65269e+07	1.15095e+08	too many MVs	too many MVs	too many MVs
K02338	DNA polymerase III subunit beta	1.36804e+07			3.59522e+06	8.85492e+06	1.15904e+07	7.67395e+06	1.56842e+07		8868617			8.62531e+06	4.81559e+06	7.16288e+06	1.40556e+07	6.10791e+07	4.3528e+07	1.04607e+08	0.586325	0.875967	-0.488658
K02342	DNA polymerase III subunit epsilon	4.68846e+06		2.52434e+06		4.63186e+06	3.26291e+06	5.43744e+06	7.62959e+06	2.47239e+06	5.42294e+06	6.94808e+06	4.38885e+06	2.97983e+06		3.25212e+06	5.37228e+06	2.81746e+07	3.08365e+07	5.90111e+07	0.586681	0.875345	0.130208
K02343	DNA polymerase III subunit gamma/tau	1.00067e+06						2.85365e+07	1.05301e+07	724409	12831149	1.00261e+06		1.79693e+06		513615	967119	4.00672e+07	1.78358e+07	5.79031e+07	0.448879	0.814486	-1.16729
K02355	elongation factor G	2.58691e+09	1.40901e+09	1.74446e+09	1.41515e+09	2.44626e+09	3.11639e+09	2.72329e+09	2.25397e+09	2.54543e+09	2.56204e+09	2.52182e+09	1.53468e+09	2.17731e+09	2.09635e+09	2.29865e+09	2.64807e+09	1.76954e+10	1.83844e+10	3.60798e+10	0.616396	0.892471	0.0551017
K02356	elongation factor P	1.98603e+07		1.83565e+06	1.62397e+06	2.45699e+07	3.01137e+07	1.03348e+07	7.40498e+06	2.12501e+07	7.83688e+06	2.8497e+07	3.09812e+07	1.92934e+07	1.88015e+07	2.17037e+07	4.31597e+07	9.57433e+07	1.91523e+08	2.87267e+08	0.0752337	0.464597	1.00022
K02357	elongation factor Ts	4.51366e+08	2.42144e+08	2.28926e+08	4.43402e+08	4.34033e+08	5.27751e+08	4.40882e+08	3.35109e+08	6.88048e+08	3.69143e+08	5.72166e+08	1.76664e+08	3.08867e+08	4.0969e+08	1.03511e+09	4.96978e+08	3.10361e+09	4.05667e+09	7.16028e+09	0.407889	0.79587	0.386345
K02358	elongation factor Tu	5.02075e+09	2.94697e+09	3.79686e+09	3.3336e+09	5.99734e+09	7.19995e+09	5.90671e+09	6.29038e+09	4.12232e+09	5.62708e+09	4.96353e+09	4.95256e+09	4.36113e+09	5.25844e+09	2.5906e+09	5.23444e+09	4.04926e+10	3.71101e+10	7.76027e+10	0.657605	0.898856	-0.125845
K02371	enoyl-[acyl-carrier protein] reductase II				1.04531e+07													1.04531e+07		1.04531e+07	too many MVs	too many MVs	too many MVs
K02372	3-hydroxyacyl-[acyl-carrier-protein] dehydratase	1.66891e+07		4.87818e+06		1.30772e+07	1.36176e+07	1.61716e+07	1.6347e+07	3.54104e+06	1.99594e+07	6.79809e+06	9.12315e+06	3.65437e+06	1.02536e+07	1.61175e+06	1.11281e+07	8.07808e+07	6.60694e+07	1.4685e+08	0.394161	0.787246	-0.289997
K02388	flagellar basal-body rod protein FlgC		6.13409e+06	3.56853e+06			1.53397e+07								6.09611e+06	3.08591e+06		2.50424e+07	9.18202e+06	3.42244e+07	too many MVs	too many MVs	too many MVs
K02390	flagellar hook protein FlgE	1.03693e+08	3.94723e+07	2.67945e+07	1.41983e+07	4.95159e+07	1.52742e+07	7.87022e+07	3.73089e+07	8.13076e+07	2.01155e+07	2.36744e+07	7.68671e+07	1.2833e+08	6.56525e+07	5.15512e+07	3.35955e+07	3.64959e+08	4.81093e+08	8.46053e+08	0.367298	0.766178	0.398574
K02396	flagellar hook-associated protein 1	1.10895e+07	7.78363e+06	8.04087e+06	2.37751e+07	1.58202e+07	2.90978e+07	9.86954e+06	1.02362e+07	1.23012e+07	2.66436e+07	3.45769e+07	9.16239e+06	2.24838e+07	1.33115e+07	7.76672e+06	2.295e+07	1.15713e+08	1.49196e+08	2.64909e+08	0.354734	0.768137	0.366641
K02406	flagellin	8.62836e+10	4.42945e+10	9.8344e+10	1.12417e+11	5.89904e+10	4.02434e+10	6.28001e+10	4.32687e+10	7.90634e+10	4.37551e+10	5.73444e+10	6.45913e+10	9.91973e+10	6.80964e+10	1.28204e+11	5.22497e+10	5.46641e+11	5.92501e+11	1.13914e+12	0.621677	0.896669	0.116224
K02407	flagellar hook-associated protein 2	7.82173e+07	2.47357e+06	6.86825e+06		6.33734e+07		5.39539e+07	5.92632e+07		161877664		1.03345e+08	1.72342e+08	1.1887e+08	2.69382e+07	2.00013e+08	2.6415e+08	7.83386e+08	1.04754e+09	0.578342	0.879522	1.56834
K02410	flagellar motor switch protein FliG	6.13165e+08		6.56817e+08		4.58061e+08	2.66176e+08	5.18433e+08	3.02716e+08	5.37295e+08	340113056	5.3622e+08	4.89128e+08	6.69043e+08	3.83974e+08	6.94727e+08	2.95173e+08	2.81537e+09	3.94567e+09	6.76104e+09	0.141407	0.599713	0.486947
K02416	flagellar motor switch protein FliM	3.09079e+06								5.11628e+06	5.11588e+06			1.19849e+06		1.24213e+07		3.09079e+06	2.3852e+07	2.69428e+07	too many MVs	too many MVs	too many MVs
K02429	MFS transporter, FHS family, L-fucose permease		1.70295e+07	4.43457e+06	4.06993e+07	8.14434e+06		5.89475e+06	1.64426e+07	3.56988e+06	5398490		7.69157e+06		4.50157e+06		2.71522e+06	9.2645e+07	2.38767e+07	1.16522e+08	0.364834	0.768078	-1.95575
K02431	L-fucose mutarotase								2.29586e+06	934686	6.69703e+06			7.14049e+06	819143		4.23968e+06	2.29586e+06	1.9831e+07	2.21269e+07	too many MVs	too many MVs	too many MVs
K02433	aspartyl-tRNA(Asn)/glutamyl-tRNA(Gln) amidotransferase subunit A					2.64108e+06	1.48026e+06		2.95593e+06		4702345		4.50605e+06				4.73333e+06	7.07727e+06	1.39417e+07	2.1019e+07	too many MVs	too many MVs	too many MVs
K02437	glycine cleavage system H protein	5.63761e+07	2.35332e+06	1.9642e+07	2.81021e+07	3.21541e+07	1.54745e+07	3.66477e+07	3.56484e+07	3.85968e+07	3.31229e+07	1.54279e+07	2.8776e+07	2.81685e+07	1.444e+07	6.55315e+07	9.64777e+06	2.26398e+08	2.33711e+08	4.6011e+08	0.73734	0.920526	0.0458644
K02440	glycerol uptake facilitator protein	2.12067e+06	1.57318e+07			2.18152e+07		3.72006e+06		7.7272e+06				1.14545e+06				4.33877e+07	8.87265e+06	5.22604e+07	too many MVs	too many MVs	too many MVs
K02451	general secretion pathway protein B	2.4551e+07	9.32908e+06	3.13189e+07	4.31464e+07	1.34797e+07	6.94215e+06	1.25012e+07	2.35693e+07	4.58917e+07	3.61899e+07	2.97341e+07	5.16322e+07	4.3462e+07	1.27645e+07	2.83787e+06	1.0905e+07	1.64838e+08	2.33417e+08	3.98255e+08	0.633317	0.898083	0.501845
K02453	general secretion pathway protein D	3.2268e+06		1.22313e+06	3.24764e+07		3.7324e+06	2.0918e+06		4.45442e+06	1.73859e+07	1.41283e+07	2.2307e+07	3.29738e+07	7.56503e+06	1.2185e+07	7.80322e+07	4.27505e+07	1.89032e+08	2.31782e+08	0.00696167	0.189143	2.14441
K02456	general secretion pathway protein G	3.58925e+09	1.03547e+08	2.35349e+09	9.76051e+07	2.14275e+09	3.00764e+09	3.12616e+09	2.27927e+09	2.93781e+09	3.07524e+09	2.91445e+09	2.27054e+09	4.19315e+09	3.35412e+09	1.40933e+09	1.95429e+09	1.66997e+10	2.21089e+10	3.88086e+10	0.173017	0.616116	0.404807
K02469	DNA gyrase subunit A	1.09972e+07			1.9041e+06	1.8965e+07	1.36407e+07	1.43876e+07	2.33808e+07	1.12057e+06	73518771	2.14471e+07	5.0266e+06	6.07023e+06	2.59535e+07	1.94999e+06	3.35474e+07	8.32754e+07	1.68634e+08	2.5191e+08	0.232606	0.676	1.01786
K02470	DNA gyrase subunit B	2.04831e+09	1.78244e+07	4.16018e+09	1.91926e+08	1.75436e+09	1.87721e+09	2.05941e+09	1.06162e+09	2.18017e+09	1610513393	2.24679e+09	1.24831e+09	2.3035e+09	2.34557e+09	3.4143e+09	1.40244e+09	1.31708e+10	1.67516e+10	2.99224e+10	0.189213	0.617412	0.346952
K02476	two-component system, CitB family, sensor kinase	680968		1.46824e+06	1.53142e+07	1.24982e+06			5.59119e+06		2747190							2.43044e+07	2747190	2.70516e+07	too many MVs	too many MVs	too many MVs
K02484	two-component system, OmpR family, sensor kinase	1.22836e+07						3.02684e+06				1.28304e+07		7.2494e+06	1.95923e+06	1.02124e+07	8.44731e+06	1.53105e+07	4.06987e+07	5.60092e+07	too many MVs	too many MVs	too many MVs
K02487	not available	2.5603e+06		1.30512e+06		1.61398e+07	1.92613e+07		3.10983e+06	5.93682e+06		2.55293e+06		1.24707e+06	1.19231e+07	8.23596e+06	4.08031e+06	4.23763e+07	3.39762e+07	7.63525e+07	0.675049	0.907892	-0.318668
K02518	translation initiation factor IF-1	5.2079e+06	7.866e+06		1.05345e+06		3.69579e+06	7.61717e+06			2.70062e+06		8.37628e+06		6.40651e+06		7.07353e+06	2.54403e+07	2.45569e+07	4.99972e+07	too many MVs	too many MVs	too many MVs
K02519	translation initiation factor IF-2	6.97831e+07	3.99483e+07	6.70233e+07	1.28754e+08	8.17922e+07	9.37315e+07	8.38792e+07	3.76726e+07	3.50717e+07	8.01381e+07	9.52364e+07	5.05301e+07	5.42026e+07	4.5796e+07	4.68017e+07	9.98695e+07	6.02584e+08	5.07646e+08	1.11023e+09	0.42523	0.804476	-0.247336
K02520	translation initiation factor IF-3	5.15602e+06	8.39099e+06	9.83913e+06		1.68447e+07	2.30351e+07	2.31095e+07	1.70853e+07	4.74214e+06	11749850	5.21058e+06	1.00138e+07	9.19815e+06	2.04988e+07	1.64916e+07	7.84352e+06	1.03461e+08	8.57484e+07	1.89209e+08	0.558275	0.871103	-0.270878
K02557	chemotaxis protein MotB	1.87473e+09	1.53361e+08	9.1356e+08	1.53001e+09	9.13661e+08	7.95642e+08	1.18918e+09	1.78239e+09	6.31664e+08	1.30911e+09	1.63226e+09	8.57523e+08	1.79068e+09	6.75166e+08	8.43437e+08	1.74219e+09	9.15254e+09	9.48203e+09	1.86346e+10	0.648505	0.89354	0.0510235
K02567	nitrate reductase (cytochrome)	1.34463e+07		1.23948e+06	3.52917e+06	4.48501e+06	5.24632e+06	3.09149e+06	4.39565e+06	3.60664e+06	4.56975e+06	9.01826e+06	2.81564e+06	4.17208e+06	767304			3.54334e+07	2.49497e+07	6.03831e+07	0.478641	0.82466	-0.505951
K02597	nitrogen fixation protein NifZ	1.48113e+08		1.9275e+08	8.47034e+06	2.26316e+08	2.61552e+06	9.29618e+07	5.4634e+07	5.16631e+07	8.20303e+06	7.70429e+07	2.39466e+07	2.06365e+08	4.99586e+07	1.44961e+09	6.48716e+07	7.25861e+08	1.93166e+09	2.65752e+09	0.29392	0.733891	1.41207
K02600	transcription termination/antitermination protein NusA	1.63622e+07	2.32546e+06	1.95932e+06	6.43198e+06	1.4443e+07	1.44891e+07	7.3962e+06	1.24196e+07	1.21783e+07	1.67836e+07	1.88834e+07	1.62246e+07	1.81027e+07	4.5582e+06	1.86746e+07	3.17177e+07	7.58268e+07	1.37123e+08	2.1295e+08	0.0608456	0.423681	0.854622
K02601	transcription termination/antitermination protein NusG																				too many MVs	too many MVs	too many MVs
K02647	carbohydrate diacid regulator	2.54087e+07	3.5779e+07	1.2337e+07	1.34825e+07	4.0887e+07	3.66591e+07	1.9028e+07	3.98183e+07	3.64383e+07	2.64943e+07	3.03991e+07	5.33588e+07	2.21217e+07	6.85725e+07	1.11624e+07	1.08938e+07	2.23399e+08	2.59441e+08	4.8284e+08	0.826913	0.93385	0.215773
K02652	type IV pilus assembly protein PilB	7.10433e+06	1.2304e+06	1.87512e+06	2.21577e+07	1.55406e+07	9.47317e+06	5.13479e+06	1.65696e+07	3.57195e+06	1.62896e+07	1.22651e+07	7.32863e+06	1.21829e+07	2.11557e+06	4.43175e+06	2.47119e+07	7.90857e+07	8.28974e+07	1.61983e+08	0.76056	0.921188	0.067903
K02656	type IV pilus assembly protein PilF	1.08883e+09	3.16446e+08	8.83942e+08	8.23789e+08	1.30959e+09	8.7447e+08	1.27362e+09	2.10019e+09	1.16016e+09	1635775680	1.41421e+09	4.7902e+08	1.08385e+09	1.08199e+09	1.79141e+09	1.23481e+09	8.67087e+09	9.88123e+09	1.85521e+10	0.456705	0.819795	0.188513
K02657	twitching motility two-component system response regulator PilG												2.025e+06		5.99738e+07	2.93978e+06			6.49385e+07	6.49385e+07	too many MVs	too many MVs	too many MVs
K02660	twitching motility protein PilJ	6.16625e+06																6.16625e+06		6.16625e+06	too many MVs	too many MVs	too many MVs
K02662	type IV pilus assembly protein PilM	7.22567e+06	2.58301e+06	1.116e+07	2.16666e+06	3.36847e+07	2.38885e+07	2.82322e+06	5.57527e+06	2.33809e+07	1.04217e+07		1.24252e+07	1.69695e+06	2.31819e+07	5.75646e+06	1.06951e+06	8.9107e+07	7.79326e+07	1.6704e+08	0.420679	0.80565	-0.193293
K02669	twitching motility protein PilT	2.08877e+07	1.9655e+07	1.5663e+07	7.38008e+06	5.53122e+07	4.02272e+07	1.99356e+07	9.4216e+06	1.60925e+07	2.75669e+07	3.46858e+07	3.27556e+07	2.44352e+07	1.79128e+07	2.79027e+06	2.2377e+07	1.88482e+08	1.78616e+08	3.67098e+08	0.90413	0.957953	-0.077565
K02677	classical protein kinase C alpha type	5.41814e+06				6.46599e+06	8.35786e+06	4.9577e+06	6.73522e+06	7.71113e+06	9584897	7.52648e+06	1.3691e+07	5.61312e+06	3.55226e+06		7.74166e+06	3.19349e+07	5.54206e+07	8.73555e+07	0.244172	0.678684	0.795134
K02703	photosystem II P680 reaction center D1 protein	1.20618e+07	3.94975e+06	9.81327e+06		1.0162e+07	1.18806e+07	1.52375e+07	1.28557e+07	2.35775e+06	1.30195e+07	9.06237e+06	5.15455e+06	1.05394e+07	1.7158e+07	2.5162e+06	3.86535e+06	7.59606e+07	6.36731e+07	1.39634e+08	0.707381	0.915777	-0.254538
K02705	photosystem II CP43 chlorophyll apoprotein	4.34625e+06				3.64493e+06	4.94753e+06	5.56626e+06	4.98734e+06		5580838	4.41543e+06	7.32457e+06	4.06801e+06	6.17719e+06	2.02209e+06	4.1421e+06	2.34923e+07	3.37302e+07	5.72226e+07	0.289268	0.729713	0.521705
K02707	photosystem II cytochrome b559 subunit alpha	1.39417e+07				3.46397e+06	4.90463e+06	4.35074e+06	3.64421e+06		4410505	3.79433e+06	4.78145e+06	4.32109e+06	2.86494e+06		3.54525e+06	3.03052e+07	2.37176e+07	5.40228e+07	0.721937	0.919594	-0.353506
K02725	20S proteasome subunit alpha 6	1.68607e+07		8.30872e+06		1.02189e+07	5.07479e+06	3.29929e+06	1.27413e+07	1.2229e+06	16017447	1.05336e+06		2.09223e+07	7.36437e+06	2.07717e+07		5.65036e+07	6.73521e+07	1.23856e+08	0.898955	0.95832	0.253347
K02726	20S proteasome subunit alpha 2	2.6989e+06				1.76557e+06		1.54147e+06	3.30174e+06	2.41219e+06	3.1089e+06	2.02206e+06	1.65076e+06	1.426e+06	1.69218e+06	4.81011e+06	2.14022e+06	9.30768e+06	1.92624e+07	2.85701e+07	0.020422	0.312093	1.04866
K02727	20S proteasome subunit alpha 7	9.49911e+06	1.10819e+07	6.14166e+06			8.09752e+06	4.83501e+06	6.7053e+06	5.56776e+06	7703313			7.59061e+06		7.81682e+06	3.62189e+06	4.63605e+07	3.23004e+07	7.86609e+07	0.563213	0.873847	-0.521236
K02728	20S proteasome subunit alpha 3	6.71523e+06	2.10363e+07	1.75965e+06	7.97794e+06	4.66512e+06	1.56758e+07	5.00029e+06	1.70614e+06	5.63099e+06	7.93097e+06	2.19203e+06		4.83782e+06		8.28812e+06	1.82811e+06	6.45365e+07	3.0708e+07	9.52446e+07	0.112983	0.563094	-1.0713
K02729	20S proteasome subunit alpha 5			3.3672e+06					1.96806e+06	5.48098e+06			4.58055e+06			4.48684e+07	6.03635e+06	5.33526e+06	6.09663e+07	6.63015e+07	too many MVs	too many MVs	too many MVs
K02730	20S proteasome subunit alpha 1	1.31853e+07		1.362e+07		1.15857e+07	1.60564e+07	1.48806e+07	5.63608e+06	1.11483e+07	11736721	4.08833e+06	1.729e+07	1.43798e+07	1.19263e+07	3.25626e+06	1.0626e+07	7.49641e+07	8.44517e+07	1.59416e+08	0.225685	0.668902	0.17191
K02731	20S proteasome subunit alpha 4			5.86985e+06			7.41734e+06			1.19712e+07		1.38013e+07	4.41621e+06	5.8148e+06		8.25329e+06	8.69428e+06	1.32872e+07	5.29511e+07	6.62382e+07	0.0428348	0.401418	1.99397
K02733	20S proteasome subunit beta 10																				too many MVs	too many MVs	too many MVs
K02745	N-acetylgalactosamine PTS system EIIB component																				too many MVs	too many MVs	too many MVs
K02747	N-acetylgalactosamine PTS system EIID component	3.46545e+06	1.46094e+07			4.42497e+06	2.70108e+06	2.90459e+06	2.02894e+06	6.296e+06	3.88486e+06	2.07382e+06	4.35571e+06	2.86933e+06	6.51977e+06			3.01344e+07	2.59995e+07	5.61339e+07	0.988825	0.993305	-0.212867
K02755	beta-glucoside PTS system EIIA component						5.2934e+06		914964			2.98267e+06		5.52804e+06		5.22212e+06	1.35777e+07	6.20836e+06	2.73106e+07	3.35189e+07	too many MVs	too many MVs	too many MVs
K02759	cellobiose PTS system EIIA component	5.67564e+07	3.51786e+08	3.89204e+07	7.02174e+07	3.09731e+07	2.99803e+07	4.37546e+07	3.19943e+07	2.21982e+07	4.05653e+07	1.12795e+08	1.42783e+07	6.53725e+07	3.24257e+07	2.71163e+07	8.66808e+07	6.54383e+08	4.01432e+08	1.05581e+09	0.46742	0.82439	-0.70497
K02761	cellobiose PTS system EIIC component					9.642e+06				2.63691e+07	8501371	3.79728e+06			1.4445e+07		3.98047e+06	9.642e+06	5.70932e+07	6.67352e+07	too many MVs	too many MVs	too many MVs
K02768	fructose PTS system EIIA component									5.84495e+06						5.95167e+06			1.17966e+07	1.17966e+07	too many MVs	too many MVs	too many MVs
K02777	sugar PTS system EIIA component	2.67985e+07	1.22123e+06	1.07045e+07	2.62902e+06	1.40025e+07	1.49434e+07	2.25969e+07	1.36108e+07	2.13902e+07	8916413	2.61315e+07	1.82944e+07	4.02144e+07	7.59226e+07	5.3092e+07	1.11121e+07	1.06507e+08	2.55074e+08	3.61581e+08	0.0508465	0.400495	1.25991
K02781	glucitol/sorbitol PTS system EIIA component	3.58255e+06		2.94028e+06					1.50828e+06	8.60166e+06		9.93372e+06	4.3194e+06	1.02758e+07	1.25216e+07	1.6582e+07	5.80032e+06	8.03111e+06	6.80344e+07	7.60655e+07	0.0102793	0.24976	3.08133
K02793	mannose PTS system EIIA component	1.10075e+07	2.83564e+06	2.75668e+06		1.21468e+06	1.67205e+07	9.23398e+06	4.26805e+07	1.98848e+07	2.04052e+07	6.19475e+07	2.09478e+07	9.64667e+06	1.64862e+07	6.2561e+07	1.96201e+07	8.64494e+07	2.31499e+08	3.17949e+08	0.0399122	0.408222	1.421
K02794	mannose PTS system EIIAB component	1.16486e+06					1.29018e+07		2.44681e+06	2.23049e+06		1.33367e+07				958825		1.65135e+07	1.6526e+07	3.30395e+07	too many MVs	too many MVs	too many MVs
K02795	mannose PTS system EIIC component									1.54293e+06	3.04945e+06	1.85603e+06	7.12336e+06	1.65222e+06		1.31238e+06	1.73222e+06		1.82686e+07	1.82686e+07	1.04245e-05	0	11.1577
K02796	mannose PTS system EIID component	4.1747e+07	1.30207e+07	9.68202e+06	2.34346e+06	1.78928e+07	4.04112e+07	3.47409e+07	6.0596e+07	8.52136e+07	1.28423e+08	5.34318e+07	1.44994e+08	4.95794e+07	2.03079e+08	4.5296e+07	3.60931e+07	2.20434e+08	7.4611e+08	9.66544e+08	0.00627316	0.210353	1.759
K02802	not available	1.41139e+07	4.03068e+06	1.22031e+07	1.47477e+07	2.01688e+08	2.03012e+08	8.63997e+07	2.93778e+07	2.32534e+07	8882589	9.93363e+07	5.21136e+07	8.68973e+06	3.65452e+07	8.74629e+06	2.09388e+07	5.65573e+08	2.58506e+08	8.24079e+08	0.562993	0.874765	-1.12949
K02823	dihydroorotate dehydrogenase electron transfer subunit	6.91743e+06	821480	1.30236e+06	6.18387e+06	1.78019e+08	1.86155e+08	4.87342e+07	1.17685e+07	3.10902e+07	36542468	7.38261e+07	1.35078e+07	2.59965e+07	2.15658e+07	3.27741e+06	5.24063e+07	4.39902e+08	2.58213e+08	6.98115e+08	0.463685	0.825964	-0.768604
K02838	ribosome recycling factor	5.58378e+07	1.40971e+06	4.65918e+07	2.2131e+07	2.85906e+07	6.65362e+07	3.16794e+07	2.24587e+07	4.97984e+07	2.50152e+07	1.24773e+08	3.13203e+07	4.95942e+07	4.82554e+07	1.59385e+08	7.98224e+07	2.75235e+08	5.67964e+08	8.432e+08	0.0849273	0.485135	1.04511
K02863	large subunit ribosomal protein L1	1.49865e+09	5.83093e+08	1.20439e+09	8.51578e+08	1.18838e+09	1.47472e+09	1.661e+09	1.70569e+09	1.02047e+09	1.43864e+09	1.59243e+09	8.21062e+08	1.07371e+09	9.98558e+08	8.42351e+08	1.86358e+09	1.01675e+10	9.6508e+09	1.98183e+10	0.816111	0.928285	-0.0752453
K02864	large subunit ribosomal protein L10	3.47774e+09	8.58826e+08	3.32117e+09	3.60381e+09	2.08055e+09	2.2279e+09	2.4189e+09	2.62702e+09	1.6721e+09	2.50093e+09	3.00558e+09	1.3049e+09	2.39794e+09	1.64263e+09	3.29584e+09	3.2972e+09	2.06159e+10	1.91171e+10	3.9733e+10	0.809114	0.929545	-0.108894
K02866	large subunit ribosomal protein L10e	1.54841e+06	2.86399e+06			1.87999e+06	3.80123e+06	6.73168e+06	2.26295e+06	1.62635e+06	2110886		2.73612e+06	1.43212e+06			1.09323e+06	1.90883e+07	8.99871e+06	2.8087e+07	0.445593	0.812559	-1.08422
K02867	large subunit ribosomal protein L11	6.96068e+08	3.67397e+08	2.91142e+08	2.51688e+08	7.3065e+08	8.63905e+08	7.8462e+08	7.49588e+08	6.676e+08	7.27778e+08	8.54743e+08	3.3811e+08	5.57091e+08	5.95547e+08	3.93626e+08	8.41996e+08	4.73506e+09	4.97649e+09	9.71155e+09	0.646811	0.896977	0.0717467
K02870	large subunit ribosomal protein L12e	1.03109e+07		1.63778e+07		9.25215e+06	9.08817e+06	1.38887e+07	1.06152e+07	4.99394e+06	4459666		1.08897e+07	1.44851e+07	1.37351e+07	3.8375e+06	8.3948e+06	6.95329e+07	6.07959e+07	1.30329e+08	0.725669	0.918835	-0.193698
K02871	large subunit ribosomal protein L13	9.47201e+07	1.79406e+08	8.06528e+07	6.04952e+07	3.01629e+08	4.22286e+08	2.21367e+08	2.68365e+08	1.33882e+08	2.30813e+08	8.89086e+07	8.90708e+07	5.92378e+07	1.66758e+08	6.3507e+07	1.24017e+08	1.62892e+09	9.56195e+08	2.58512e+09	0.16383	0.605764	-0.768536
K02874	large subunit ribosomal protein L14	2.2417e+08	6.42479e+08	2.46958e+08	1.34883e+08	4.58176e+08	5.51316e+08	3.82746e+08	3.67113e+08	3.12888e+08	3.24433e+08	1.40271e+08	3.07577e+08	8.72989e+07	4.49571e+08	8.28469e+07	1.08746e+08	3.00784e+09	1.81363e+09	4.82147e+09	0.0714788	0.450123	-0.729843
K02876	large subunit ribosomal protein L15	1.87478e+08	6.50008e+08	1.44175e+08	4.89146e+08	2.66362e+08	4.01195e+08	3.03617e+08	2.09475e+08	2.21847e+08	2.39711e+08	2.35705e+08	9.14249e+07	1.2611e+08	2.28726e+08	2.73411e+08	1.66531e+08	2.65146e+09	1.58347e+09	4.23492e+09	0.0613486	0.42393	-0.743695
K02877	large subunit ribosomal protein L15e							2.23313e+06		3.68743e+06			5.8841e+06		5.11364e+06		1.41614e+06	2.23313e+06	1.61013e+07	1.83344e+07	too many MVs	too many MVs	too many MVs
K02878	large subunit ribosomal protein L16	2.8707e+08	1.77245e+08	2.02572e+08	3.46709e+08	3.50226e+08	4.88217e+08	3.76951e+08	4.44729e+08	3.88492e+08	3.15326e+08	2.78217e+08	3.10107e+08	1.69272e+08	3.59792e+08	2.28803e+08	2.96766e+08	2.67372e+09	2.34677e+09	5.02049e+09	0.50974	0.836199	-0.188169
K02879	large subunit ribosomal protein L17	1.48155e+08	2.02987e+08	1.61101e+08	1.13601e+08	2.41967e+08	3.59631e+08	2.06831e+08	2.03114e+08	1.53478e+08	1.66117e+08	1.6785e+08	1.5398e+08	1.11613e+08	2.70936e+08	1.51306e+08	1.70087e+08	1.63739e+09	1.34537e+09	2.98275e+09	0.271667	0.716261	-0.283394
K02880	large subunit ribosomal protein L17e	979812			2.25523e+06	1.19102e+06	2.02899e+06	2.1875e+06	338197	1.23812e+06	1.36385e+06				579608		1.47847e+06	8.98075e+06	4.66005e+06	1.36408e+07	0.308923	0.750155	-0.9453
K02881	large subunit ribosomal protein L18	2.05511e+08	3.62155e+08	2.10803e+08	1.97306e+08	2.52075e+08	3.69277e+08	2.42159e+08	1.73138e+08	4.17233e+08	2.32816e+08	2.9188e+08	1.82871e+08	1.65713e+08	3.77234e+08	4.35679e+08	2.24366e+08	2.01242e+09	2.32779e+09	4.34022e+09	0.477003	0.825729	0.210028
K02882	large subunit ribosomal protein L18Ae																				too many MVs	too many MVs	too many MVs
K02884	large subunit ribosomal protein L19	1.89218e+08	3.14149e+08	1.59601e+08	1.00745e+08	2.86626e+08	5.67029e+08	3.82749e+08	3.69922e+08	1.58905e+08	2.54484e+08	1.43553e+08	2.35517e+08	9.6128e+07	4.10503e+08	8.60595e+07	1.52961e+08	2.37004e+09	1.53811e+09	3.90815e+09	0.132603	0.62106	-0.623749
K02886	large subunit ribosomal protein L2	1.17288e+09	1.00003e+09	1.45808e+09	2.62358e+08	1.1012e+09	1.33915e+09	1.27136e+09	8.99735e+08	6.14642e+08	9.34813e+08	7.66709e+08	6.71271e+08	7.5348e+08	1.28817e+09	5.89429e+08	6.24046e+08	8.50479e+09	6.24256e+09	1.47474e+10	0.27204	0.715549	-0.446139
K02887	large subunit ribosomal protein L20	1.06671e+08	1.61095e+08	4.22767e+07	6.24789e+07	7.83386e+07	1.26938e+08	9.81874e+07	1.16211e+08	1.13342e+08	1.01336e+08	8.65373e+07	1.24618e+08	3.60239e+07	1.31897e+08	6.85641e+07	7.04087e+07	7.92196e+08	7.32728e+08	1.52492e+09	0.732695	0.921429	-0.112579
K02888	large subunit ribosomal protein L21	2.90868e+08	2.88035e+08	1.1632e+08	1.01564e+08	2.12838e+08	2.08852e+08	2.63939e+08	1.77709e+08	1.73657e+08	1.78072e+08	5.75293e+07	8.23724e+07	9.58065e+07	3.4461e+08	5.23343e+07	5.3777e+07	1.66012e+09	1.03816e+09	2.69828e+09	0.0423671	0.411789	-0.677259
K02890	large subunit ribosomal protein L22	1.45404e+08	2.3277e+08	1.42544e+08	4.82271e+07	1.58512e+08	2.14801e+08	1.79951e+08	1.7518e+08	1.47946e+08	1.31205e+08	1.57755e+08	1.32524e+08	9.19895e+07	2.12766e+08	4.91839e+07	1.08486e+08	1.29739e+09	1.03185e+09	2.32924e+09	0.355455	0.766867	-0.330368
K02892	large subunit ribosomal protein L23	6.4175e+07	1.27229e+08	4.11818e+07	1.69076e+07	1.44265e+08	2.88546e+08	9.24841e+07	5.16954e+07	1.50001e+08	9.92092e+07	9.69188e+07	3.1429e+07	4.84136e+07	5.99757e+07	7.01648e+07	6.3173e+07	8.26483e+08	6.19285e+08	1.44577e+09	0.81729	0.927582	-0.416377
K02895	large subunit ribosomal protein L24	8.16082e+06	4.92301e+07	1.5162e+06	5.49674e+06	4.77147e+07	1.12574e+08	2.3422e+07	9.46418e+06	5.40388e+07	2.45468e+07	1.41168e+07	1.83942e+07	1.12918e+07	4.07192e+07	5.32582e+06	1.52609e+07	2.57579e+08	1.83694e+08	4.41273e+08	0.797563	0.932194	-0.48769
K02897	large subunit ribosomal protein L25	5.83437e+07	1.41948e+07	4.84309e+07	1.63547e+07	7.62371e+07	9.63513e+07	1.05681e+08	1.11916e+08	9.74789e+07	6.96107e+07	7.49768e+07	4.32833e+07	3.71245e+07	4.87926e+07	3.0566e+07	8.85642e+07	5.27509e+08	4.90397e+08	1.01791e+09	0.809612	0.929142	-0.105245
K02899	large subunit ribosomal protein L27	663263	2.43052e+07	9.05708e+06	2.01429e+06	6.11463e+06	1.42273e+07	1.84732e+06	6.49575e+06	2.03397e+07	2.49221e+06	1.11666e+07	5.5069e+06	1.52782e+06	1.19872e+07	6.70373e+06	8.96033e+06	6.47248e+07	6.86845e+07	1.33409e+08	0.570061	0.876506	0.0856549
K02902	large subunit ribosomal protein L28	6.95439e+06	522214	5.08138e+06		1.27326e+07	1.75945e+07	1.86858e+07	2.16003e+07	2.56924e+06	13780315	5.65422e+06	1.05694e+07	4.42364e+06	1.53678e+07		6.42348e+06	8.31712e+07	5.8788e+07	1.41959e+08	0.951024	0.967605	-0.500505
K02904	large subunit ribosomal protein L29	3.30919e+08	4.019e+08	3.95078e+08	3.43469e+08	3.34875e+08	5.86169e+08	2.82352e+08	3.23503e+08	6.31995e+08	3.09117e+08	8.35311e+08	1.6902e+08	4.6802e+08	3.42966e+08	1.11953e+09	7.00937e+08	2.99827e+09	4.5769e+09	7.57517e+09	0.218904	0.666071	0.610241
K02906	large subunit ribosomal protein L3	3.62776e+08	3.94401e+08	3.48186e+08	2.05906e+08	4.28323e+08	6.68508e+08	5.14739e+08	5.87402e+08	2.957e+08	3.71414e+08	3.56285e+08	3.09136e+08	2.28469e+08	4.12188e+08	2.00665e+08	3.82815e+08	3.51024e+09	2.55667e+09	6.06691e+09	0.0883288	0.495684	-0.457301
[truncated: 781 more rows]

## Sheet: Pathway
Metabolic pathway	AL_1	AL_2	AL_3	AL_4	AL_5	AL_6	AL_7	AL_8	TR_1	TR_2	TR_3	TR_4	TR_5	TR_6	TR_7	TR_8	AL	TR	ALL	p-value	FDR	Log Ratio TR/AL
[truncated: 174 more rows]

## Sheet: CAZy
CAZy	AL_1	AL_2	AL_3	AL_4	AL_5	AL_6	AL_7	AL_8	TR_1	TR_2	TR_3	TR_4	TR_5	TR_6	TR_7	TR_8	AL	TR	ALL	p-value	FDR	Log Ratio TR/AL
[truncated: 50 more rows]

[truncated: 5 more sheets: 32_originale, 33_originale, 34_originale, 35_originale, 36_originale]
