# Supplementary material for: Time-restricted feeding induces Lactobacillus- and Akkermansia-specific functional changes in the rat fecal microbiota
Source: NPJ Biofilms Microbiomes. 2021 Dec 3;7:85. doi: 10.1038/s41522-021-00256-x (PMC8642412; doi:10.1038/s41522-021-00256-x)
Supplement: Supplementary file 10 — Supplementary Data 9 [file 41522_2021_256_MOESM10_ESM.xlsx]

## Sheet: 6_originale
species	AL_1	AL_2	AL_3	AL_4	AL_5	AL_6	AL_7	AL_8	TR_1	TR_2	TR_3	TR_4	TR_5	TR_6	TR_7	TR_8	AL_MV	TR_MV	Log Ratio
Glycine max	4.65605e+10	4.1502e+10	6.37431e+10	8.01198e+10	5.75567e+10	5.8836e+10	6.82897e+10	6.21974e+10	4.25538e+10	5.21467e+10	4.88342e+10	5.91189e+10	4.68866e+10	5.6239e+10	2.53096e+10	4.21132e+10	0	0	0.359482	5.32505e+10
Prevotella sp. P2-180	4.60592e+09	1.19057e+09	9.04955e+09	1.87143e+10	8.72301e+09	3.03443e+09	4.44384e+09	5.15568e+09	2.14112e+09	3781747843	7.20437e+09	2.32072e+09	2.90948e+09	2.2523e+09	5.58825e+09	7.05406e+09	0	0	0.723818	5.51059e+09
bacterium 1xD42-87	6.62031e+09	3.29639e+09	7.0167e+09	6.04626e+09	2.28015e+09	1.81319e+09	7.87072e+09	2.53032e+09	4.81383e+09	2.78008e+09	2.35402e+09	3.5064e+09	4.86324e+09	3.03816e+09	1.16007e+10	2.10793e+09	0	0	0.0958853	4.53365e+09
Rattus norvegicus	3.49988e+09	5.70858e+09	4.30573e+09	5.04977e+09	3.23046e+09	4.00826e+09	3.20211e+09	3.07041e+09	4.01201e+09	2.82825e+09	2.76993e+09	2.96012e+09	2.46229e+09	2.49348e+09	1.12663e+10	5.8714e+09	0	0	-0.11197	4.17118e+09
Pseudoflavonifractor sp. 524-17	4.63196e+09	3.00488e+09	5.16113e+09	5.80917e+09	3.5898e+09	1.90425e+09	3.49665e+09	2.36495e+09	3.98994e+09	2.9936e+09	3.55364e+09	3.63223e+09	4.8439e+09	3.93105e+09	5.61323e+09	2.69092e+09	0	0	-0.0606145	3.82571e+09
Lachnospiraceae bacterium	5.96665e+09	1.91097e+09	7.42667e+09	4.65919e+09	2.68551e+09	1.77585e+09	2.60181e+09	2.92973e+09	3.43176e+09	2.64014e+09	3.32599e+09	4.3914e+09	5.3038e+09	2.94136e+09	4.883e+09	3.43496e+09	0	0	-0.0189481	3.7693e+09
Lactobacillus murinus	2.96355e+09	1.16702e+09	4.99572e+09	6.43639e+09	1.53641e+09	2.14423e+09	2.00338e+09	2.12873e+09	2.68036e+09	2.61708e+09	5.89169e+09	2.15321e+09	4.45943e+09	3.96457e+09	8.07798e+09	4.19271e+09	0	0	-0.542112	3.58828e+09
Firmicutes bacterium CAG:110	3.18876e+09	2.88116e+08	4.6123e+09	1.18464e+09	3.35901e+09	3.30888e+09	3.2082e+09	1.76828e+09	3.13456e+09	2.81326e+09	3.32346e+09	1.6876e+09	3.70309e+09	2.8605e+09	3.84721e+09	2.72621e+09	0	0	-0.204031	2.81338e+09
Butyricicoccus sp. 1XD8-22	2.49442e+09	2.3179e+09	2.50843e+09	3.75773e+09	2.91294e+09	1.49405e+09	2.2891e+09	1.33425e+09	3.94366e+09	2.07377e+09	1.72986e+09	2.14584e+09	2.35359e+09	3.03191e+09	6.15795e+09	2.03921e+09	0	0	-0.296935	2.66154e+09
Oscillibacter sp. 1-3	1.68938e+09	1.43275e+09	1.54455e+09	1.77485e+09	2.33701e+09	3.63477e+09	2.47715e+09	2.23753e+09	3.68802e+09	2.48512e+09	2.38742e+09	2.29856e+09	3.09318e+09	4.1144e+09	3.95114e+09	3.27422e+09	0	0	-0.56233	2.65125e+09
Prevotella sp. PCHR	3.82262e+09	8.82675e+08	9.86231e+08	6.27066e+09	1.83571e+09	1.36394e+09	2.16752e+09	2.58719e+09	1.55551e+09	1.69223e+09	3.73594e+09	2.43104e+09	2.77268e+09	1.71112e+09	2.26319e+09	2.91196e+09	0	0	0.062385	2.43689e+09
Ruminococcus flavefaciens	2.84307e+09	1.02358e+09	1.50642e+09	2.69916e+09	3.19805e+09	2.78042e+09	1.33904e+09	1.114e+09	1.72714e+09	2.79604e+09	1.5334e+09	1.43675e+09	1.89347e+09	9.96652e+08	9.0609e+08	1.31247e+09	0	0	0.38914	1.81911e+09
bacterium 0.1xD8-71	1.28407e+09	2.0153e+09	3.47156e+09	1.33296e+09	4.04704e+08	6.92744e+08	9.70928e+08	3.96545e+08	2.67658e+09	7.51232e+08	1.03722e+09	1.31505e+09	8.33445e+08	1.819e+09	5.40371e+09	9.06312e+08	0	0	-0.480172	1.58196e+09
Oscillibacter ruminantium	1.84929e+09	8.76637e+08	9.12589e+08	8.67598e+08	1.95092e+09	8.9153e+08	6.00883e+08	6.24032e+08	3.23239e+09	1.48649e+09	1.11908e+09	3.31581e+09	1.32849e+09	3.74091e+09	5.80398e+08	1.17032e+09	0	0	-0.897763	1.53421e+09
Lachnospiraceae bacterium MD308	2.18003e+09	1.81352e+09	1.62644e+09	2.90908e+09	1.12191e+09	8.69213e+08	9.045e+08	7.0133e+08	1.52706e+09	1.07556e+09	1.07317e+09	1.14398e+09	1.87783e+09	1.07776e+09	2.94091e+09	1.32117e+09	0	0	0.010578	1.51022e+09
Muribaculaceae bacterium	1.22498e+09	1.23139e+09	8.16419e+08	2.77409e+09	9.18824e+08	1.09956e+09	1.59419e+09	1.50969e+09	8.74474e+08	1.16027e+09	1.0855e+09	1.29013e+09	1.0561e+09	7.02135e+08	4.99088e+08	1.3965e+09	0	0	0.469913	1.20208e+09
bacterium 1xD42-67	8.8825e+08	1.04742e+09	1.02669e+09	1.71914e+09	1.99875e+09	5.97776e+08	1.40486e+09	1.53243e+09	9.92841e+08	4.44443e+08	9.48572e+08	1.80116e+09	1.13174e+09	1.18075e+09	1.18853e+09	6.73807e+08	0	0	0.288837	1.16107e+09
Bacteroides xylanolyticus	9.70975e+08	6.61565e+08	1.63225e+09	1.72151e+09	1.78886e+09	9.0949e+08	1.1056e+09	7.09235e+08	1.04709e+09	7.5245e+08	9.56333e+08	1.46955e+09	1.23666e+09	1.05745e+09	1.3809e+09	1.16317e+09	0	0	0.0677622	1.16019e+09
Lachnospiraceae bacterium MD335	8.75859e+08	3.17948e+08	1.93554e+09	7.5847e+08	9.44528e+08	1.03875e+09	8.06778e+08	6.85321e+08	1.82207e+09	2.9498e+08	6.27265e+08	6.78603e+08	1.51926e+09	7.60994e+08	4.01062e+09	6.90474e+08	0	0	-0.498771	1.11047e+09
Ruminococcus sp. CAG:254	3.04169e+08	6.99892e+08	1.18006e+09	2.37093e+09	7.12207e+08	9.89775e+08	1.13626e+09	1.71105e+09	6.93695e+08	9.114e+08	1.72093e+09	1.14691e+09	8.9056e+08	8.957e+08	5.77283e+08	1.50989e+09	0	0	0.125407	1.09067e+09
Eubacterium sp. CAG:786	7.89385e+08	2.99774e+08	9.72678e+08	1.63578e+09	4.39453e+08	1.07074e+09	3.40123e+08	3.73512e+08	9.55855e+08	7.76007e+08	1.07274e+09	9.48677e+08	2.88521e+09	1.14617e+09	2.86454e+09	6.20331e+08	0	0	-0.928405	1.07444e+09
bacterium D16-50	1.23931e+09	2.07887e+08	1.71223e+09	2.98242e+09	6.21701e+08	3.39172e+08	5.74896e+08	3.48283e+08	1.24625e+09	5.03347e+08	6.77496e+08	1.02577e+09	9.75787e+08	4.99644e+08	2.56934e+09	4.98304e+08	0	0	0.00539486	1.00136e+09
Prevotella sp. CAG:873	2.23155e+08	1.02495e+08	2.75582e+08	2.74171e+08	3.76539e+08	3.98716e+08	4.48198e+08	3.74682e+08	4.72944e+08	5.31499e+08	4.21226e+09	2.95048e+09	5.97435e+08	6.30062e+08	3.23062e+08	3.74223e+09	0	0	-2.44402	9.95845e+08
uncultured bacterium	5.18968e+08	1.0395e+09	3.30851e+08	1.39315e+09	2.01347e+09	2.11204e+09	5.9891e+08	5.24867e+08	9.91105e+08	9.29751e+08	6.28308e+08	1.28789e+09	4.09458e+08	2.00765e+08	1.00699e+09	1.14316e+09	0	0	0.37094	9.45574e+08
Bacteroidales bacterium	7.29146e+08	1.00619e+08	7.69386e+08	3.50652e+08	1.0428e+09	9.24986e+08	9.58645e+08	1.36273e+09	9.25797e+08	1.10273e+09	7.36909e+08	1.33288e+09	5.74316e+08	1.07559e+09	9.73641e+08	1.11944e+09	0	0	-0.329784	8.80016e+08
Dorea sp. 5-2	7.91631e+08	5.23439e+08	8.99952e+08	1.64375e+09	4.79349e+08	2.64368e+08	8.19937e+08	4.04665e+08	7.63724e+08	4.61665e+08	4.64848e+08	5.42277e+08	2.18778e+09	7.58119e+08	1.48834e+09	4.21636e+08	0	0	-0.28268	8.07218e+08
Lactobacillus reuteri	3.81217e+08	4.23078e+08	4.61606e+08	1.86177e+08	7.11894e+08	6.22576e+08	3.58696e+08	4.05114e+08	1.26508e+09	1300159136	7.0497e+08	1.43941e+09	1.11129e+09	4.79312e+08	6.98336e+08	2.80658e+08	0	0	-1.03582	6.76849e+08
Treponema succinifaciens	1.16304e+08	1.20713e+08	4.21528e+08	3.84165e+07	2.34891e+08	1.07143e+09	3.55535e+08	3.85798e+08	7.5605e+08	4.15844e+08	2.02445e+08	2.31974e+09	2.9106e+08	1.91575e+09	1.47367e+09	5.09247e+08	0	0	-1.52228	6.64276e+08
Roseburia sp. CAG:100	1.5531e+08	1.26272e+09	2.2184e+09	4.94809e+08	1.48549e+09	2.23959e+08	1.5577e+08	9.33006e+07	1.56778e+09	1.26705e+08	4.75413e+08	1.24745e+08	2.21188e+08	1.3219e+08	7.6053e+08	3.3678e+08	0	0	0.701289	6.14693e+08
Pseudoflavonifractor sp. 60	6.17685e+08	7.10599e+08	6.07679e+08	7.19934e+08	3.73931e+08	2.06119e+08	4.29395e+08	3.98083e+08	1.07225e+09	1.78273e+08	4.54402e+08	5.18507e+08	6.95077e+08	8.7927e+08	1.44532e+09	4.34025e+08	0	0	-0.482462	6.08784e+08
uncultured Oscillibacter sp.	6.85442e+08	1.21461e+09	5.39276e+08	3.70881e+08	4.27073e+08	1.44153e+08	9.4061e+08	5.32529e+08	4.16359e+08	2.89683e+08	5.36723e+08	9.48642e+08	6.78347e+08	7.6854e+08	6.98023e+08	1.72374e+08	0	0	0.106637	5.85204e+08
Eubacterium plexicaudatum	1.33614e+09	4.86467e+08	1.15034e+09	5.02984e+08	3.0499e+08	2.34756e+08	2.60971e+09	3.34906e+08	2.82305e+08	2.14447e+08	2.48983e+08	3.73075e+08	2.21801e+08	1.99765e+08	4.51353e+08	1.74451e+08	0	0	1.68399	5.70404e+08
Bacteroides sp. CAG:927	3.88252e+08	4.14607e+07	4.32473e+08	7.11129e+08	5.08912e+08	6.20761e+08	6.13617e+08	7.61398e+08	2.87031e+08	6.12529e+08	8.21223e+08	5.05291e+08	5.753e+08	1.95224e+08	1.27413e+08	8.69616e+08	0	0	0.0301631	5.04477e+08
Eubacterium sp. CAG:115	3.58513e+08	7.8026e+07	8.53428e+08	4.51705e+08	3.31283e+08	4.34608e+08	3.59519e+08	5.75034e+08	4.17422e+08	5.49315e+08	8.39911e+08	4.10525e+08	5.26136e+08	5.16726e+08	5.20883e+08	2.50573e+08	0	0	-0.228017	4.671e+08
Neglecta sp. 524-5	5.50532e+08	2.31833e+08	4.60936e+08	9.03752e+08	3.02724e+08	2.00376e+08	3.51121e+08	2.7966e+08	6.51878e+08	2.11235e+08	5.22516e+08	3.80383e+08	3.67649e+08	3.12111e+08	9.64809e+08	6.39529e+08	0	0	-0.303855	4.5819e+08
Prevotella sp. PMUR	8.06406e+08	1.94686e+08	7.30249e+08	3.80697e+08	3.24705e+08	3.28308e+08	4.82899e+08	5.70202e+08	4.19356e+08	3.56912e+08	3.69513e+08	2.51603e+08	4.02169e+08	4.37047e+08	6.85735e+08	3.53213e+08	0	0	0.221138	4.43356e+08
Lachnospiraceae bacterium A4	4.71631e+08	1.08045e+08	4.00288e+08	2.43417e+08	2.47278e+08	1.44709e+08	2.73458e+08	2.15617e+09	3.52667e+08	1.21577e+08	2.31321e+08	1.64997e+08	8.6114e+08	5.65042e+08	4.02232e+08	2.15261e+08	0	0	0.473018	4.34952e+08
Romboutsia ilealis	1.18664e+08	4.89562e+08	3.71688e+08	1.11651e+09	1.18716e+08	2.84776e+08	3.17414e+08	1.04304e+09	3.66652e+08	3.51429e+08	3.06996e+08	7.96965e+08	4.54956e+08	1.65985e+08	2.25212e+08	3.89076e+08	0	0	0.336494	4.32353e+08
Muribaculaceae bacterium Isolate-104 (HZI)	2.53436e+08	2.95996e+07	2.5714e+08	6.24054e+08	4.3966e+08	5.84752e+08	5.46548e+08	7.41576e+08	2.39322e+08	2.76329e+08	4.13255e+08	3.95235e+08	3.65559e+08	2.74787e+08	7.97085e+07	5.90539e+08	0	0	0.400087	3.81969e+08
Turicibacter sp. TS3	4.45257e+07	2.51436e+08	1.62347e+08	1.80071e+09	2.31173e+07	3.08265e+08	5.2894e+08	8.5241e+08	7.13114e+07	1.56162e+08	2.1316e+08	5.97262e+08	1.83317e+08	4.30995e+07	9.72638e+07	7.78509e+07	0	0	1.46427	3.38199e+08
Clostridium sp. CAG:1024	4.40752e+08	2.67514e+08	2.89692e+08	1.74703e+08	3.14615e+08	1.56605e+08	2.99462e+08	2.36456e+08	7.62048e+08	2.10719e+08	2.77623e+08	4.03216e+08	2.09073e+08	3.45581e+08	6.08432e+08	2.67682e+08	0	0	-0.500782	3.29011e+08
Firmicutes bacterium CAG:534	2.96835e+08	9.95839e+07	2.27383e+08	2.07865e+08	1.69425e+08	3.62048e+08	3.61306e+08	1.00628e+08	7.95732e+08	3.35581e+08	2.12965e+08	5.79279e+08	3.51379e+08	3.27719e+08	4.03221e+08	3.94398e+08	0	0	-0.897694	3.26584e+08
uncultured Muribaculaceae bacterium	1.60231e+08	2.94743e+07	3.00087e+08	2.77113e+08	4.74731e+08	3.57808e+08	5.38888e+08	9.44254e+08	2.22356e+08	1.7096e+08	2.73814e+08	4.55127e+08	1.46778e+08	2.62242e+08	1.5975e+08	3.8513e+08	0	0	0.570224	3.22422e+08
Prevotella sp. CAG:891	6.35948e+08	1.19216e+08	3.03408e+08	3.042e+08	1.57861e+08	1.97498e+08	3.70457e+08	4.94694e+08	2.01963e+08	6.23681e+08	2.4392e+08	1.64779e+08	5.21607e+08	2.62843e+08	1.47588e+08	1.70571e+08	0	0	0.144576	3.07515e+08
bacterium 1XD8-76	1.52858e+08	3.85134e+08	2.67942e+08	2.0244e+08	1.189e+08	2.12043e+08	2.25821e+08	1.46774e+08	4.3684e+08	5.96446e+07	1.59422e+08	2.51406e+08	1.52926e+08	2.00126e+08	1.63512e+09	2.03962e+08	0	0	-0.8564	3.0071e+08
Colidextribacter sp. OB.20	3.25399e+08	2.64408e+08	2.00728e+08	1.05841e+08	8.50114e+07	1.94263e+08	2.40878e+08	2.43811e+08	2.15888e+08	2.07371e+08	4.05515e+08	1.85324e+08	2.98809e+08	2.07012e+08	9.81876e+08	3.91809e+08	0	0	-0.801385	2.84622e+08
Ruminococcaceae bacterium D16	2.25908e+08	2.07055e+08	2.30051e+08	2.69925e+08	3.92773e+08	1.00011e+08	2.63485e+08	2.53262e+08	2.96362e+08	3.24904e+08	2.16915e+08	3.48701e+08	2.56683e+08	3.95898e+08	4.27141e+08	2.3778e+08	0	0	-0.366563	2.77928e+08
Prevotella sp. CAG:485	2.91604e+08	6.41988e+07	2.36301e+08	2.39034e+08	2.53108e+08	3.4342e+08	3.48979e+08	4.45659e+08	2.18321e+08	2.80126e+08	3.61739e+08	2.82003e+08	2.64797e+08	1.81273e+08	1.78246e+08	4.11094e+08	0	0	0.0293185	2.74994e+08
Phascolarctobacterium succinatutens	7.12137e+07	1.21183e+08	1.23194e+08	2.58298e+08	2.48403e+08	6.24925e+08	1.69289e+08	4.27321e+08	2.94049e+08	3.1522e+08	4.77544e+08	2.89882e+08	3.95146e+08	1.5572e+08	1.49316e+08	2.62177e+08	0	0	-0.194652	2.7393e+08
Prevotella sp. P5-92	5.35893e+08	1.04432e+08	2.39856e+08	9.10034e+07	3.67463e+08	3.26229e+08	3.93567e+08	3.6733e+08	1.29254e+08	3.47287e+08	3.8081e+08	2.31358e+08	2.11653e+08	1.76485e+08	1.19531e+08	3.32171e+08	0	0	0.330928	2.72145e+08
Prevotella sp. CAG:1031	1.55398e+08	1.90854e+08	4.03967e+08	1.06783e+09	1.06382e+08	1.23185e+08	1.65479e+08	2.30139e+08	1.57121e+08	1.75661e+08	2.00249e+08	1.34247e+08	1.83736e+08	1.32676e+08	2.73023e+08	2.96946e+08	0	0	0.653118	2.49806e+08
Prevotella sp. MGM2	4.422e+08	8.54368e+07	2.38515e+08	1.00605e+08	2.38275e+08	2.39729e+08	3.09539e+08	3.79509e+08	2.46622e+08	357005071	2.09358e+08	2.80883e+08	3.17012e+08	2.34522e+08	8.55004e+07	1.38132e+08	0	0	0.121891	2.43928e+08
Muribaculaceae bacterium Isolate-036 (Harlan)	2.39417e+08	6.19932e+07	1.66067e+08	1.75843e+08	3.38983e+08	3.57575e+08	2.61286e+08	4.07343e+08	2.23044e+08	2.13536e+08	2.81561e+08	2.41748e+08	1.6811e+08	1.53878e+08	1.65432e+08	4.40426e+08	0	0	0.0894676	2.43515e+08
Butyricicoccus porcorum	1.10144e+08	1.30252e+08	1.09576e+08	9.27645e+07	1.17628e+08	1.14965e+09	9.92017e+07	1.60399e+08	2.46259e+08	2.42721e+08	4.48444e+08	1.17082e+08	5.11203e+07	1.0695e+08	2.22269e+08	3.24325e+08	0	0	0.163019	2.33049e+08
Bacteroidales bacterium 52_46	9.63741e+07	3.04645e+07	2.3098e+08	1.39638e+08	7.68129e+07	3.20935e+08	3.66144e+08	2.85255e+08	2.9115e+08	2.81305e+08	4.15913e+08	1.99804e+08	2.03779e+08	1.26468e+08	1.40411e+08	2.58008e+08	0	0	-0.309622	2.16465e+08
Barnesiella sp. WM24	1.98234e+08	6.14808e+07	1.67734e+08	2.10846e+08	2.86231e+08	2.53894e+08	2.76937e+08	3.17231e+08	3.33593e+08	2.39033e+08	2.21674e+08	1.81523e+08	1.36091e+08	1.28928e+08	1.54146e+08	2.9586e+08	0	0	0.0681091	2.16465e+08
Prevotella sp. PROD	1.75252e+08	6.46399e+06	1.23893e+08	1.2228e+08	1.47606e+08	1.27094e+08	3.79866e+08	5.43224e+08	1.53144e+08	5.11378e+08	2.0985e+08	1.41068e+08	1.28904e+08	2.08065e+08	9.73864e+07	1.15166e+08	0	0	0.0549159	1.99415e+08
Clostridiales bacterium	2.14123e+08	5.06181e+07	8.73458e+07	1.78784e+08	1.98134e+08	2.06644e+08	6.83882e+07	8.46174e+07	1.52377e+08	1.57011e+08	3.1027e+08	1.25146e+08	2.75595e+08	1.28446e+08	3.24854e+08	2.24602e+08	0	0	-0.641543	1.74185e+08
Firmicutes bacterium ASF500	9.93055e+07	1.69551e+08	8.64125e+07	2.49286e+08	1.14016e+08	5.51762e+08	6.39384e+07	3.92513e+07	1.32568e+08	7.08635e+07	1.07562e+08	1.14923e+08	1.09469e+08	2.18537e+08	2.71085e+08	2.8341e+08	0	0	0.0700553	1.67621e+08
Bacteroides sartorii	7.98703e+07	1.10567e+08	5.03557e+07	1.08478e+08	4.12734e+08	2.78873e+08	1.44646e+08	1.52059e+08	1.0924e+08	1.56789e+08	3.12035e+08	1.21092e+08	8.34801e+07	9.14158e+07	7.18801e+07	2.58339e+08	0	0	0.151466	1.58866e+08
Ruminococcus albus	2.98067e+08	2.87086e+07	1.03331e+08	4.88593e+07	1.1519e+08	1.42979e+08	1.85019e+08	2.60721e+08	1.52295e+08	2.04169e+08	1.69954e+08	1.43818e+08	1.45242e+08	1.62482e+08	1.3738e+08	1.77455e+08	0	0	-0.128193	1.54729e+08
Prevotella copri	1.94459e+08	3.56997e+07	5.22753e+07	1.48756e+08	1.90215e+08	1.6984e+08	1.11712e+08	1.6023e+08	7.01809e+07	1.93687e+08	1.87708e+08	1.22649e+08	5.31706e+07	1.26196e+08	9.59696e+07	1.92327e+08	0	0	0.029196	1.31567e+08
Bacteroides massiliensis	5.82779e+07	2.7754e+07	1.47735e+08	4.59813e+08	4.15551e+07	1.09286e+08	1.30872e+08	3.59342e+08	4.93411e+07	4.90324e+07	3.47915e+08	1.49439e+08	3.58629e+07	6.74886e+06	3.01489e+07	8.18166e+07	0	0	0.830889	1.30309e+08
Acetatifactor muris	2.01777e+08	4.39294e+07	6.9629e+07	7.30847e+07	3.63334e+07	3.77776e+07	4.81559e+07	6.42735e+07	2.8116e+08	1.75912e+08	1.1365e+08	6.22868e+07	2.1109e+08	1.82083e+08	3.68762e+08	7.13231e+07	0	0	-1.3506	1.27577e+08
bacterium 0.1xD8-82	6.94103e+07	8.74749e+06	3.23815e+08	4.64168e+07	1.2348e+08	1.20226e+07	1.29053e+08	1.16685e+08	1.86415e+08	8.95497e+07	1.58747e+08	5.39465e+07	6.30181e+07	2.97249e+07	1.75206e+08	1.13832e+08	0	0	-0.0692729	1.06254e+08
uncultured Spirochaetaceae bacterium	1.62535e+08	7.12697e+07	4.94661e+07	7.52754e+07	6.84274e+07	1.16448e+08	1.23328e+08	7.24901e+07	2.67683e+08	7.12429e+07	5.2886e+07	1.09446e+08	5.32178e+07	1.52045e+08	1.75736e+08	5.22724e+07	0	0	-0.338193	1.04611e+08
[Eubacterium] siraeum	#REF!	#REF!	#REF!	#REF!	#REF!	#REF!	#REF!	#REF!	#REF!	#REF!	#REF!	#REF!	#REF!	#REF!	#REF!	#REF!	0	0	0	#REF!
Roseburia sp. 1XD42-69	1.00757e+08	1.8913e+07	2.04877e+07	1.4038e+06	1.11629e+08	3.03591e+07	7.23394e+07	6.55562e+07	5.17637e+07	1.79801e+08	3.97312e+07	1.52128e+08	1.71706e+08	1.32511e+08	8.7586e+07	2.38512e+08	0	0	-1.32208	9.2199e+07
bacterium 1XD8-92	7.10677e+07	1.67032e+07	2.26794e+07	2.4072e+07	3.62735e+07	2.57033e+07	1.2135e+08	6.82123e+07	2.14751e+08	8.58078e+07	5.2823e+07	8.69793e+07	6.65388e+07	6.68585e+07	3.5919e+08	8.12222e+07	0	0	-1.39338	8.75145e+07
Clostridia bacterium	1.19383e+08	3.53974e+07	4.75699e+07	7.76545e+07	1.37699e+08	2.17302e+08	8.96669e+07	6.59354e+07	1.06486e+08	7.90771e+07	6.78382e+07	7.64594e+07	5.61294e+07	5.6202e+07	5.4989e+07	5.76313e+07	0	0	0.510954	8.40888e+07
Eubacterium sp. CAG:180	1.01073e+08	1.00545e+08	8.01386e+07	8.18395e+06	6.82266e+07	5.90075e+07	9.73922e+07	7.39907e+07	1.25353e+08	68859179	3.00434e+07	8.26761e+07	1.4805e+08	3.79276e+07	1.97542e+08	4.44241e+07	0	0	-0.320312	8.27146e+07
Firmicutes bacterium	9.77451e+07	6.4585e+07	2.81907e+07	3.30016e+07	1.17601e+08	1.62767e+08	6.16116e+07	4.84591e+07	1.02145e+08	8.72517e+07	8.71628e+07	8.12119e+07	8.17014e+07	4.19031e+07	7.37298e+07	1.00518e+08	0	0	-0.0947207	7.9349e+07
Marvinbryantia formatexigens	1.37602e+07	2.34173e+07	3.46764e+07	5.12426e+07	1.83259e+08	2.2579e+08	7.00666e+07	4.37592e+06	5.37895e+07	30618697	1.73092e+08	1.31444e+07	2.87991e+07	2.46837e+07	3.79238e+07	1.23638e+08	0	0	0.320675	6.82673e+07
Akkermansia muciniphila	1.91585e+07	1.33201e+07	4.29038e+07	8.23733e+07	2.94841e+07	1.54777e+07	1.1753e+07	1.78546e+07	3.49663e+07	6.66531e+07	3.87187e+07	5.43617e+07	7.8169e+07	2.8426e+07	4.28831e+07	1.69589e+08	0	0	-1.14494	4.66308e+07
Faecalibaculum rodentium	5.43946e+06	3.78875e+07	0	5.85461e+07	4.08961e+06	4.81957e+06	1.43063e+06	9.26966e+06	4.99137e+07	2.11854e+07	8.80924e+07	1.9195e+07	3.98429e+07	1.72493e+07	5.93968e+07	1.58165e+08	1	0	-1.89882	3.59077e+07
Lactobacillus johnsonii	0	6.59965e+06	3.11372e+07	1.22411e+07	0	2.17112e+06	1.01914e+07	2.59794e+07	1.47886e+07	1.12232e+08	1.93095e+07	3.87276e+07	1.49888e+07	6.54299e+06	4.97741e+06	1.2916e+07	2	0	-1.34572	1.95502e+07
uncultured Flavonifractor sp.	9.49209e+06	3.84012e+07	9.41454e+06	1.05731e+07	2.80027e+06	0	1.31392e+07	2.49787e+07	1.6912e+07	3.16395e+06	1.38731e+07	1.40502e+07	1.83062e+07	2.01502e+07	2.00423e+07	6.75469e+06	1	0	-0.0578728	1.38782e+07

## Sheet: Order+COG
Order+COG	AL_1	AL_2	AL_3	AL_4	AL_5	AL_6	AL_7	AL_8	TR_1	TR_2	TR_3	TR_4	TR_5	TR_6	TR_7	TR_8	AL	TR	ALL	p-value	FDR	Log Ratio TR/AL
Acidaminococcales+C	6.36917e+06	8.19997e+06	6.95147e+06	8.77417e+06	1.36067e+07	3.60453e+07	1.56759e+07	6.96962e+07	1.30732e+07	2.33187e+07	2.07276e+07	2.91478e+07	2.03842e+07	1.31788e+07	2.80336e+06	1.68985e+07	1.65319e+08	1.39532e+08	3.04851e+08	0.92174	0.97833	-0.244642
Acidaminococcales+E	1.62416e+07	1.43231e+07	2.88582e+07	1.34865e+08	6.83808e+07	1.42946e+08	2.88356e+07	1.45473e+08	4.56723e+07	88648030	1.02761e+08	6.54423e+07	1.65994e+08	8.66721e+07	3.17966e+07	7.50286e+07	5.79924e+08	6.62015e+08	1.24194e+09	0.319275	0.603709	0.190999
Acidaminococcales+F					2.895e+06	6.15441e+06	2.4061e+06	8.44518e+06	960662	4.57807e+06	5.11326e+06		6.73616e+06			4.38254e+06	1.99007e+07	2.17707e+07	4.16714e+07	too many MVs	too many MVs	too many MVs
Acidaminococcales+H	4.25944e+07	7.40041e+07	5.53755e+06	2.64504e+07	7.74017e+07	2.98617e+08	3.44613e+07	2.35172e+07	1.95147e+08	1.0421e+08	2.20223e+08	3.43197e+07	2.68311e+07	4.72342e+07	7.15508e+07	1.03953e+08	5.82583e+08	8.03469e+08	1.38605e+09	0.211593	0.519073	0.463772
Acidaminococcales+I	6.90168e+06	3.20601e+07	8.21638e+07	9.69823e+07	9.24945e+07	1.84904e+08	9.69627e+07	2.48554e+08	4.62374e+07	122016472	1.38682e+08	1.84021e+08	1.93267e+08	1.25592e+07	4.39537e+07	7.20852e+07	8.41023e+08	8.12823e+08	1.65385e+09	0.920074	0.981522	-0.0492045
Acidaminococcales+M	1.43762e+07	2.24412e+07	1.93599e+08	3.55493e+07	9.29564e+07	2.33001e+08	7.60754e+07	3.49305e+08	5.01325e+07	1.44434e+08	9.8922e+07	1.51623e+08	2.26887e+08	7.19685e+06	1.58554e+07	5.77251e+07	1.0173e+09	7.52776e+08	1.77008e+09	0.666973	0.862587	-0.434455
Acidaminococcales+S			3.83275e+06		4.55351e+06	7.727e+06	3.45196e+06	1.16347e+07		4.46717e+06	5.05544e+06	4.95556e+06	8.30632e+06			2.35828e+06	3.11999e+07	2.51428e+07	5.63427e+07	too many MVs	too many MVs	too many MVs
Bacillales+E	1.12727e+06				4.90657e+06		3.21402e+06	1.89946e+06	1.0919e+07		1.50125e+06	6.27894e+06	1.62963e+06	7.61476e+06			1.11473e+07	2.79436e+07	3.90909e+07	too many MVs	too many MVs	too many MVs
Bacillales+G	1.22988e+08	2.77914e+08	7.06554e+07	2.67307e+07	2.00689e+08	2.97487e+08	2.48889e+08	2.50437e+08	4.03532e+08	4.42309e+08	3.88375e+08	4.0073e+08	1.41309e+08	1.48671e+08	1.59159e+08	2.82263e+08	1.49579e+09	2.36635e+09	3.86214e+09	0.114054	0.377091	0.661751
Bacillales+H	1.8689e+07	1.70267e+08	2.25466e+07	9.71082e+07	1.34486e+07	1.09416e+07	1.0314e+07	1.04292e+08	5.19558e+07	1.50435e+07	4.69317e+07	8.82014e+07	3.75161e+07	6.08859e+07	7.39088e+07	3.15201e+07	4.47607e+08	4.05963e+08	8.5357e+08	0.455048	0.698043	-0.140881
Bacillales+J	6.97636e+06	3.55677e+07	8.34696e+06	4.51055e+07	2.31219e+07	4.00838e+07	4.01193e+07	2.63606e+07	2.93276e+07	2.03846e+07	3.47437e+07	1.41338e+07	3.58284e+07	1.05986e+07	6.19316e+06	2.35455e+07	2.25682e+08	1.74755e+08	4.00438e+08	0.533616	0.779347	-0.368941
Bacillales+M				4.61981e+06		2.63131e+06	1.69964e+06	1.33093e+06	6.88316e+06		6.17727e+06	1.81365e+07		2.60087e+06	5.42533e+06		1.02817e+07	3.92231e+07	4.95048e+07	too many MVs	too many MVs	too many MVs
Bacillales+O	4.56083e+06						3.23747e+06	2.7079e+06	3.25138e+06	3707233	1.36332e+06			7.92876e+06	9.85728e+06		1.05062e+07	2.6108e+07	3.66142e+07	too many MVs	too many MVs	too many MVs
Bacillales+S	7.4054e+07	3.15201e+08	4.55856e+07	3.71575e+06	1.78562e+08	8.47011e+07	2.41976e+07	4.29655e+07	1.59307e+08	71861928	2.8348e+07	1.08768e+08	3.01352e+07	8.76487e+07	1.98718e+07	3.7949e+07	7.68983e+08	5.43889e+08	1.31287e+09	0.977855	0.991519	-0.499631
Bacillales+T				1.45915e+06	8.36323e+06	1.22471e+07	7.17673e+06		1.58279e+06	1.44724e+07				1.05853e+06		1.31158e+06	2.92462e+07	1.84253e+07	4.76715e+07	too many MVs	too many MVs	too many MVs
Bacteroidales+A	2.89948e+06	1.68205e+06		3.63264e+06		4.10111e+06		1.70421e+06	6.75862e+06	1925232		880263	5.85946e+06		3.47179e+06	1.49649e+07	1.40195e+07	3.38603e+07	4.78798e+07	0.439109	0.69797	1.27168
Bacteroidales+C	1.89443e+10	7.44125e+09	1.63045e+10	1.81573e+10	1.66654e+10	1.7039e+10	1.90159e+10	2.47674e+10	1.3772e+10	2.05035e+10	1.88519e+10	1.45478e+10	1.7013e+10	1.234e+10	9.09625e+09	2.39853e+10	1.38335e+11	1.3011e+11	2.68445e+11	0.735861	0.862616	-0.08844
Bacteroidales+CE	1.12142e+08	1.95442e+08	3.94232e+07	1.57625e+07	1.74733e+08	1.35484e+08	2.13274e+08	2.22051e+08	9.39777e+07	2.20973e+08	1.17e+08	1.63126e+07	8.4996e+07	2.17334e+07	2.27466e+07	1.27756e+08	1.10831e+09	7.05495e+08	1.81381e+09	0.286855	0.585703	-0.651649
Bacteroidales+CH	6.94563e+07	1.37092e+07	2.56184e+07	2.71027e+07	5.81362e+07	4.09986e+07	9.93568e+07	1.61245e+08	7.95808e+07	1.30021e+08	7.41873e+07	3.23597e+07	5.14298e+07	5.16633e+07	4.81031e+07	8.91419e+07	4.95624e+08	5.56487e+08	1.05211e+09	0.364076	0.643193	0.1671
Bacteroidales+CO	2.87124e+08	6.84011e+07	2.70526e+08	2.71581e+08	3.14482e+08	3.41863e+08	3.62515e+08	4.96757e+08	3.40788e+08	3.55353e+08	3.43957e+08	3.12908e+08	3.87366e+08	1.90535e+08	2.49639e+08	6.3707e+08	2.41325e+09	2.81762e+09	5.23086e+09	0.394235	0.67171	0.223498
Bacteroidales+CP	6.1431e+07	4.36034e+06	4.57794e+07	2.82371e+06	5.86449e+06	1.73068e+07	3.85274e+06	5.87814e+06	3.76343e+06			2.36186e+06	1.1429e+06	7.00013e+06	3.60084e+06	1.62209e+06	1.47297e+08	1.94912e+07	1.66788e+08	0.00957183	0.091	-2.91731
Bacteroidales+D	8.27009e+08	3.55686e+08	1.59281e+09	2.85687e+09	1.86941e+09	1.37555e+09	1.60927e+09	2.50628e+09	1.37367e+09	9.63035e+08	2.12622e+09	1.19882e+09	1.00209e+09	9.61896e+08	1.16388e+09	2.42284e+09	1.29929e+10	1.12124e+10	2.42053e+10	0.849191	0.93803	-0.21262
Bacteroidales+DM	6.74919e+06		9.53394e+06		1.08784e+07	6.17381e+06	9.88418e+06	8.2885e+06	2.49364e+06	5140407	1.04171e+06	3.99673e+06	1.18459e+06	1.24223e+07	3.24919e+07	7.11713e+06	5.1508e+07	6.58884e+07	1.17396e+08	0.603152	0.836795	0.355179
Bacteroidales+DN	992374	3.75308e+07	5.59073e+06	1.26971e+08	3.62543e+07	1.59869e+07	1.71725e+08	1.23972e+07	2.04902e+07	2.57188e+06	1.2221e+08	7.68865e+07	2.75684e+07	1.49902e+07	3.07467e+07	5.24763e+07	4.07449e+08	3.4794e+08	7.55389e+08	0.696117	0.87593	-0.227774
Bacteroidales+DZ	9.55114e+07	9.12299e+07	1.1322e+08	1.06916e+08	1.74844e+08	1.3771e+08	1.35128e+08	2.43885e+08	1.65689e+08	1.23531e+08	9.98417e+07	9.64912e+07	9.32579e+07	1.17777e+08	8.95168e+07	2.24997e+08	1.09844e+09	1.0111e+09	2.10955e+09	0.626122	0.852755	-0.119532
Bacteroidales+E	5.90991e+09	1.22342e+09	3.57639e+09	4.56078e+09	5.43338e+09	5.15826e+09	7.30272e+09	9.52146e+09	4.06417e+09	7.80346e+09	6.60394e+09	4.10971e+09	4.63344e+09	3.79699e+09	2.5435e+09	7.09787e+09	4.26863e+10	4.06531e+10	8.33394e+10	0.933609	0.981788	-0.0704094
Bacteroidales+EF	1.55784e+08	2.77178e+07	1.29264e+08	2.56368e+07	1.45606e+08	1.07128e+08	2.23838e+08	2.53143e+08	5.30254e+07	124960438	1.67992e+08	1.36055e+08	2.21264e+08	1.07188e+08	8.6543e+07	1.91687e+08	1.06812e+09	1.08872e+09	2.15683e+09	0.589951	0.823484	0.0275567
Bacteroidales+EG	2.11873e+08	5.15889e+07	9.08075e+07	1.22626e+08	1.40497e+08	1.2721e+08	1.46915e+08	2.01012e+08	1.3848e+08	1.63301e+08	1.52947e+08	1.01949e+08	1.82445e+08	9.8476e+07	2.35925e+08	2.1966e+08	1.09253e+09	1.29318e+09	2.38571e+09	0.315733	0.607593	0.243251
Bacteroidales+EH	2.45515e+07	9.00079e+06	2.11447e+07	6.32083e+06	7.6515e+07	6.46334e+07	7.7415e+07	1.08275e+08	9.62703e+06	65378876	3.94471e+06	1.40596e+07	1.03929e+07	3.45488e+07	2.72299e+06	1.42555e+07	3.87856e+08	1.5493e+08	5.42786e+08	0.0844154	0.373538	-1.32386
Bacteroidales+EM	7.78155e+06			1.09889e+07	4.33337e+06	2.24683e+06	5.74682e+06	1.09079e+07	4.9777e+06	4422607	9.39285e+06	6.0309e+06	4.2234e+06	1.9032e+06	1.5127e+07	1.01117e+07	4.20054e+07	5.61893e+07	9.81947e+07	0.200804	0.496049	0.419654
Bacteroidales+EU	2.64425e+07	1.12728e+07	2.33743e+07	1.12982e+07	3.58132e+07	1.96043e+07	4.76001e+07	5.00515e+07	1.88958e+07	5.23202e+07	4.29484e+06	3.12209e+07	7.84e+06	3.85656e+07	5.26254e+06	2.43573e+07	2.25457e+08	1.82757e+08	4.08214e+08	0.319856	0.599676	-0.302911
Bacteroidales+F	3.26019e+09	8.4093e+08	1.85381e+09	1.51795e+09	2.56801e+09	2.49203e+09	3.49569e+09	4.2517e+09	2.42782e+09	4.11699e+09	2.5777e+09	1.40636e+09	2.30647e+09	2.06187e+09	1.95237e+09	3.0613e+09	2.02803e+10	1.99109e+10	4.01912e+10	0.847838	0.941327	-0.0265236
Bacteroidales+FG	2.85812e+06	5.17224e+06			4.32585e+06	6.81086e+06	6.82177e+06	9.58402e+06		5795243	2.3368e+06	7.76986e+06	1.90232e+06	3.26441e+06	988681		3.55729e+07	2.20573e+07	5.76302e+07	0.580816	0.815636	-0.689322
Bacteroidales+FJ	2.65957e+07		9.1364e+06	2.85537e+07		7.37367e+06	5.22386e+06	2.20807e+07	1.12817e+07	8.58155e+06	2.07325e+07	1.60151e+06	1.9323e+07		1.11559e+06	2.65807e+07	9.89641e+07	8.92166e+07	1.88181e+08	0.917499	0.983412	-0.14958
Bacteroidales+G	2.20157e+10	8.45836e+09	1.44297e+10	1.87902e+10	1.80288e+10	1.76795e+10	2.3318e+10	2.87541e+10	1.61925e+10	2.11184e+10	1.87536e+10	1.35283e+10	1.66041e+10	1.31468e+10	1.39171e+10	2.26644e+10	1.51474e+11	1.35925e+11	2.874e+11	0.627908	0.85025	-0.156261
Bacteroidales+GK	1.81393e+06	4.64528e+06	8.20855e+06	4.64089e+06	1.26351e+07	4.80261e+06	2.55721e+07	1.88789e+07	2.85918e+07	21363029	1.71492e+07	8.52368e+06	6.97376e+06		8.64564e+06	1.94288e+07	8.11973e+07	1.10676e+08	1.91873e+08	0.946049	0.986	0.4468
Bacteroidales+GKT	9.03642e+06		1.1141e+07		1.47395e+07	1.38963e+07	1.47824e+07	5.02584e+07	1.14556e+07	1.37068e+07	1.58058e+07	1.60274e+07	1.63463e+07	6.38678e+06	4.85306e+06	1.70627e+07	1.13854e+08	1.01644e+08	2.15498e+08	0.293518	0.595176	-0.163641
Bacteroidales+GM	6.35265e+08	5.40743e+07	1.70431e+08	3.62054e+08	3.71898e+08	2.87256e+08	3.68152e+08	4.92441e+08	3.6049e+08	4.0649e+08	4.50708e+08	3.57361e+08	2.56979e+08	1.84272e+08	3.28581e+08	4.54866e+08	2.74157e+09	2.79975e+09	5.54132e+09	0.559347	0.804453	0.0302935
Bacteroidales+H	2.8604e+09	9.23742e+08	1.5878e+09	2.54538e+09	2.47172e+09	2.78776e+09	3.07673e+09	4.88414e+09	1.63531e+09	3.45639e+09	2.79659e+09	1.77396e+09	2.13303e+09	1.82412e+09	1.35113e+09	3.52974e+09	2.11377e+10	1.85003e+10	3.96379e+10	0.668517	0.859643	-0.192273
Bacteroidales+I	2.35479e+09	5.95545e+08	1.53025e+09	1.9678e+09	2.27243e+09	2.61378e+09	2.91169e+09	3.96347e+09	1.86497e+09	2.78408e+09	2.68095e+09	2.99972e+09	2.08847e+09	1.64465e+09	2.46539e+09	3.23178e+09	1.82098e+10	1.976e+10	3.79698e+10	0.444079	0.700622	0.117873
Bacteroidales+IM	1.66891e+07		4.87818e+06		1.30772e+07	1.36176e+07	1.61716e+07	1.6347e+07	3.54104e+06	1.99594e+07	6.79809e+06	9.12315e+06	3.65437e+06	1.02536e+07	1.61175e+06	1.11281e+07	8.07808e+07	6.60694e+07	1.4685e+08	0.567165	0.811391	-0.289997
Bacteroidales+IQ	7.51909e+08	1.65945e+08	8.67213e+08	1.04545e+09	5.07647e+08	5.17565e+08	6.39719e+08	9.96819e+08	5.2134e+08	5.52597e+08	1.07622e+09	4.65086e+08	5.94977e+08	6.15416e+08	8.1244e+08	1.07695e+09	5.49227e+09	5.71502e+09	1.12073e+10	0.648277	0.86	0.0573563
Bacteroidales+J	1.60257e+10	4.35619e+09	1.3489e+10	1.36813e+10	1.3092e+10	1.52954e+10	1.82678e+10	2.01871e+10	8.14716e+09	1.52001e+10	1.42299e+10	8.95649e+09	1.07551e+10	9.78203e+09	9.16668e+09	1.66163e+10	1.14394e+11	9.28537e+10	2.07248e+11	0.406146	0.681556	-0.300986
Bacteroidales+JM	1.1444e+07	4.22606e+06	6.30614e+06	4.45468e+06	4.0789e+06	1.10323e+07	1.04841e+07	1.09345e+07	4.71875e+06	3764695	1.88701e+07	5.20354e+06	7.3775e+06	1.45935e+06	6.15413e+06	1.5398e+07	6.29608e+07	6.29461e+07	1.25907e+08	0.611922	0.838608	-0.000335256
Bacteroidales+K	1.6775e+09	8.52671e+08	8.71227e+08	9.42818e+08	1.49692e+09	1.39583e+09	2.25554e+09	2.46522e+09	8.53205e+08	1.95394e+09	1.63659e+09	1.16356e+09	1.36759e+09	1.03335e+09	6.74889e+08	1.70592e+09	1.19577e+10	1.0389e+10	2.23468e+10	0.545488	0.78706	-0.202879
Bacteroidales+KT	2.90842e+07	1.93792e+06	1.41244e+08	3.21635e+07	2.69615e+07	3.48893e+07	2.29566e+07	7.93282e+07	2.54127e+07	3.34162e+07	1.77512e+07	1.61134e+07	4.00744e+06	1.20339e+07	9.59849e+06	3.03109e+07	3.68565e+08	1.48644e+08	5.1721e+08	0.250566	0.559297	-1.31001
Bacteroidales+L	3.44354e+08	5.10995e+08	1.99517e+08	9.8056e+08	2.76998e+08	3.32183e+08	3.97863e+08	4.26598e+08	1.13233e+08	4.04972e+08	3.75026e+08	1.42717e+08	3.48496e+08	2.61379e+08	1.93459e+08	4.03512e+08	3.46907e+09	2.24279e+09	5.71186e+09	0.0985489	0.356735	-0.62925
Bacteroidales+M	1.34218e+10	2.79319e+09	7.94056e+09	1.17849e+10	8.7589e+09	8.48518e+09	1.10241e+10	1.68539e+10	6.37649e+09	1.15969e+10	1.2759e+10	7.03374e+09	1.26606e+10	6.10865e+09	6.72488e+09	1.51784e+10	8.10625e+10	7.84386e+10	1.59501e+11	0.967097	0.999528	-0.0474714
Bacteroidales+MU	6.31074e+07	3.62626e+07	7.18054e+07	3.75844e+07	6.1726e+07	6.1718e+07	7.63308e+07	1.22324e+08	1.27445e+07	9.62933e+07	5.34593e+07	9.11411e+07	6.485e+07	4.03331e+07	2.42667e+07	7.4861e+07	5.30858e+08	4.57949e+08	9.88807e+08	0.383102	0.655967	-0.213137
Bacteroidales+N	1.64491e+09	7.31811e+08	1.83591e+09	2.09815e+09	2.06989e+09	1.08937e+09	1.35208e+09	1.03762e+09	1.33611e+09	1.01807e+09	1.55071e+09	1.76829e+09	1.8243e+09	1.26348e+09	1.60923e+09	1.69951e+09	1.18597e+10	1.20697e+10	2.39295e+10	0.701192	0.866994	0.0253191
Bacteroidales+NU	1.02913e+09	2.99603e+08	8.0621e+08	7.41801e+08	1.27692e+09	8.25563e+08	1.21322e+09	2.0245e+09	1.14404e+09	1.58726e+09	1.33513e+09	4.50689e+08	1.06244e+09	1.04872e+09	1.76419e+09	1.15864e+09	8.21694e+09	9.5511e+09	1.7768e+10	0.412871	0.682844	0.217065
Bacteroidales+O	7.40123e+09	1.9834e+09	7.13092e+09	1.22916e+10	4.99854e+09	5.58797e+09	6.54825e+09	6.91661e+09	4.039e+09	5.89333e+09	7.93603e+09	4.00712e+09	8.30322e+09	3.55228e+09	6.50217e+09	1.02274e+10	5.28585e+10	5.04605e+10	1.03319e+11	0.960747	0.997573	-0.0669809
Bacteroidales+OU	5.84593e+06		4.71097e+06		3.96528e+06	3.01772e+06	3.20047e+06	2.26319e+07	1.70225e+07	11325881	4.48656e+06	2.01954e+06	1.53754e+07	8.2923e+06	5.5271e+06	9.47128e+06	4.33723e+07	7.35205e+07	1.16893e+08	0.0858677	0.354095	0.761265
Bacteroidales+P	6.4708e+09	2.51058e+09	3.95175e+09	4.16876e+09	9.66061e+09	8.81114e+09	1.30244e+10	1.86614e+10	4.55385e+09	1.39065e+10	4.36849e+09	8.0997e+09	3.80808e+09	7.9222e+09	2.62785e+09	5.04404e+09	6.72595e+10	5.03308e+10	1.1759e+11	0.462118	0.705229	-0.418297
Bacteroidales+Q	1.5967e+07		2.11798e+07	1.03493e+06	1.13093e+07	5.46886e+06	1.20357e+07	1.58697e+07	9.95298e+06	1.28421e+07	2.14283e+07	1.68124e+07	2.30167e+07	9.37378e+06	1.89016e+07	2.66556e+07	8.28652e+07	1.38983e+08	2.21849e+08	0.0966483	0.36383	0.746018
Bacteroidales+S	1.0717e+10	3.03599e+09	7.44719e+09	8.41509e+09	9.96464e+09	9.96407e+09	1.07891e+10	1.63862e+10	8.56885e+09	1.0465e+10	1.14698e+10	1.02501e+10	9.64514e+09	8.08658e+09	5.90615e+09	1.28214e+10	7.67193e+10	7.7213e+10	1.53932e+11	0.723771	0.851391	0.00925433
Bacteroidales+T	4.87828e+08	1.25975e+08	3.1842e+08	3.05012e+08	3.73372e+08	3.83924e+08	4.49952e+08	6.08166e+08	2.74276e+08	4.85645e+08	4.40351e+08	3.2686e+08	3.8121e+08	1.92031e+08	1.70035e+08	5.1314e+08	3.05265e+09	2.78355e+09	5.8362e+09	0.721406	0.853377	-0.133137
Bacteroidales+U	2.50374e+09	6.52062e+08	1.50829e+09	1.57974e+09	2.25559e+09	2.31271e+09	2.94616e+09	4.49945e+09	1.73782e+09	3.13089e+09	2.32078e+09	1.69134e+09	1.78086e+09	2.00156e+09	1.9572e+09	2.43426e+09	1.82577e+10	1.70547e+10	3.53125e+10	0.864652	0.94609	-0.0983383
Bacteroidales+V	2.54892e+08	4.45156e+07	1.37103e+08	9.71655e+07	1.54868e+08	1.22157e+08	1.93912e+08	2.97214e+08	1.34625e+08	246697952	1.18241e+08	1.4024e+08	2.08207e+08	1.32096e+08	3.803e+07	1.19615e+08	1.30183e+09	1.13775e+09	2.43958e+09	0.711417	0.865213	-0.194352
Burkholderiales+C																				too many MVs	too many MVs	too many MVs
Burkholderiales+H	5.12301e+07	2.49559e+07	4.14337e+07	4.38367e+07	5.02604e+07	7.35967e+07	7.38172e+07	9.31534e+07	2.74405e+07	5.99381e+07	2.08143e+07	2.59617e+07	2.86078e+07	1.70326e+07	7.33063e+06	7.38355e+07	4.52284e+08	2.60961e+08	7.13245e+08	0.033768	0.207667	-0.793376
Burkholderiales+J	4.0782e+06		1.67157e+06	4.60923e+07	1.7376e+07	5.62973e+06	2.39457e+07	1.76501e+06	4.69992e+06	51134390	2.45566e+06	3.85442e+06		2.22752e+06		9.53519e+06	1.00558e+08	7.39071e+07	1.74466e+08	0.506272	0.747366	-0.444209
Burkholderiales+L				2.23604e+06			7.38975e+06						2.41747e+06				9.62579e+06	2.41747e+06	1.20433e+07	too many MVs	too many MVs	too many MVs
Burkholderiales+O			967899	5.10517e+07	4.44363e+06				8.22706e+06	9877663	1.05983e+07	1.13459e+07	2.0758e+07	8.54982e+06	1.13329e+07	7.04841e+07	5.64633e+07	1.51174e+08	2.07637e+08	0.00172179	0.06	1.4207
Burkholderiales+S	1.85732e+07					3.25389e+06	1.09663e+07	1.60463e+07		7.70555e+06	2.04724e+07	5.77943e+06	2.72787e+07	2.82442e+06	3.32502e+06	2.06266e+07	4.88397e+07	8.80122e+07	1.36852e+08	0.164126	0.436438	0.849544
Campylobacterales+C	9.80447e+07	5.89073e+07	2.75952e+07	3.52917e+06	5.17759e+07	5.3116e+07	3.39448e+07	3.25295e+07	4.99471e+07	5.43945e+07	2.6294e+07	4.28043e+07	2.44524e+07	2.88331e+07	2.05159e+07	8.37204e+06	3.59443e+08	2.55613e+08	6.15056e+08	0.649964	0.85661	-0.491785
Campylobacterales+E	2.66945e+07	2.33718e+07	2.43841e+07	3.14626e+07	1.76869e+07	2.22807e+07	2.41431e+07	9.45085e+06	2.63734e+07	3.10113e+07	2.57831e+07	1.75335e+07	8.27197e+06		1.05367e+07	3.20256e+07	1.79475e+08	1.51536e+08	3.3101e+08	0.294981	0.59266	-0.244111
Campylobacterales+F	1.8481e+07	1.01377e+06			5.67124e+06	3.5413e+06	4.66229e+06	7.48997e+06	7.88778e+06	6.16532e+06	4.48908e+06	2.77101e+06	5.72564e+06		6.62602e+06		4.08595e+07	3.36648e+07	7.45244e+07	0.939391	0.983694	-0.279369
Campylobacterales+KLT	1.42173e+07	7.70634e+07	2.59797e+07	4.25133e+06	5.76734e+07	4.1876e+07	5.00722e+07	3.52512e+07	7.92142e+06	1.09882e+07	1.33648e+07	6.3343e+07	5.02554e+06	7.57713e+07	1.18016e+07		3.06384e+08	1.88216e+08	4.946e+08	0.148613	0.42406	-0.702931
Campylobacterales+L	6.14302e+06										1.62422e+06	1.04481e+07	3.77022e+06				6.14302e+06	1.58425e+07	2.19856e+07	too many MVs	too many MVs	too many MVs
Campylobacterales+N	7.2444e+08	3.70941e+08	5.99217e+08	8.41687e+08	4.13517e+08	2.9549e+08	3.29587e+08	2.5216e+08	4.331e+08	3.78996e+08	3.04589e+08	2.78092e+08	5.86709e+08	2.11689e+08	4.31716e+08	8.04496e+07	3.82704e+09	2.70534e+09	6.53238e+09	0.163922	0.4415	-0.500418
Campylobacterales+P	3.29613e+08	4.83032e+08	1.64464e+08	1.73773e+08	2.02696e+08	2.12705e+08	2.2282e+08	1.92008e+08	3.0394e+08	228621557	2.33219e+08	2.8979e+08	2.75119e+08	2.34885e+08	7.35994e+07	4.84955e+07	1.98111e+09	1.68767e+09	3.66878e+09	0.372523	0.64177	-0.231278
Campylobacterales+S	6.74764e+07	5.58596e+08	9.76076e+07	1.19676e+07	1.63479e+08	1.09242e+08	2.07903e+08	1.87535e+08	9.27312e+07	5.71657e+07	3.43369e+07	1.91919e+08	3.81104e+07	1.51965e+08	4.27663e+07	1.29887e+07	1.40381e+09	6.21983e+08	2.02579e+09	0.182735	0.464974	-1.17439
Clostridiales+C	9.11648e+09	9.12292e+09	5.76249e+09	5.39552e+09	1.09242e+10	1.2086e+10	7.99704e+09	5.9464e+09	1.91185e+10	7.74924e+09	1.05154e+10	8.11092e+09	8.16258e+09	9.86215e+09	1.23126e+10	1.11341e+10	6.63511e+10	8.69655e+10	1.53317e+11	0.0954661	0.373422	0.390323
Clostridiales+CE	1.56306e+07	1.0373e+07	6.11358e+06	2.12165e+06	1.51493e+07	2.55098e+07	1.72109e+07	8.56614e+06	2.89139e+07	1.25584e+07	3.82039e+07	1.69342e+07	5.935e+06	8.44443e+06	3.75259e+07	3.94639e+07	1.00675e+08	1.8798e+08	2.88654e+08	0.123264	0.386847	0.900819
Clostridiales+CH		1.66428e+07	2.1845e+07	1.01998e+07	2.17102e+06	9.12077e+06		3.49053e+06	2.83166e+07	3.58786e+06	1.48432e+07	1.459e+07	1.16369e+06	3.47161e+06	1.47048e+07	1.56826e+07	6.347e+07	9.63604e+07	1.5983e+08	0.218129	0.516659	0.602303
Clostridiales+CQ	1.05869e+08	3.55195e+07	5.09424e+07	3.80363e+07	9.3266e+07	9.40301e+07	1.39202e+08	1.28219e+08	1.08093e+08	201664940	7.01642e+07	5.37615e+07	2.95919e+08	5.96734e+08	4.02304e+07	1.32213e+08	6.85084e+08	1.49878e+09	2.18386e+09	0.18025	0.470158	1.12943
Clostridiales+D	8.3298e+07	3.43344e+07	5.69475e+07	1.09904e+08	1.13488e+08	1.26939e+08	6.55082e+07	4.92013e+07	6.51868e+07	1.06339e+08	1.4702e+08	6.8613e+07	1.04715e+08	8.01002e+07	4.79714e+07	1.46521e+08	6.3962e+08	7.66467e+08	1.40609e+09	0.368581	0.640099	0.261005
Clostridiales+DZ		4.82121e+06	1.29949e+07	1.30136e+07			2.30848e+07	7.45452e+06	1.58536e+06		409161	722989	3.32273e+06	1.06843e+07		656928	6.1369e+07	1.73815e+07	7.87505e+07	0.360571	0.641322	-1.81949
Clostridiales+E	3.55285e+09	4.00894e+09	2.28482e+09	3.58761e+09	4.88739e+09	5.50989e+09	2.96258e+09	3.0825e+09	5.49198e+09	3.21826e+09	4.91301e+09	3.77029e+09	4.43202e+09	4.28302e+09	5.31694e+09	5.70551e+09	2.98766e+10	3.7131e+10	6.70076e+10	0.0740287	0.347444	0.31361
Clostridiales+EF	6.10758e+06				4.82998e+06	3.19717e+06	5.6258e+06	2.62778e+06	3.66564e+06		3.94651e+06	4.34196e+06	2.90188e+06	3.40662e+06	1.50126e+06	2.96348e+06	2.23883e+07	2.27274e+07	4.51157e+07	0.450609	0.706912	0.0216766
Clostridiales+EG	5.14382e+07	4.06213e+07	2.38104e+07	1.73695e+07	9.25799e+07	7.19074e+07	8.30066e+07	5.34513e+07	1.18201e+08	2.96772e+07	6.05689e+07	5.12296e+07	3.3271e+07	8.26017e+07	6.64468e+07	4.90908e+07	4.34185e+08	4.91087e+08	9.25271e+08	0.535896	0.777432	0.177666
Clostridiales+EH	1.92118e+07	5.14626e+07	2.85026e+07	2.04608e+07	6.57846e+07	8.43161e+07	2.78328e+07	2.53113e+07	6.87817e+07	1.96288e+07	5.31237e+07	3.4568e+07	1.54737e+07	4.58728e+07	7.12316e+06	3.20835e+07	3.22883e+08	2.76655e+08	5.99538e+08	0.522666	0.768712	-0.222915
Clostridiales+EJ	8.43054e+07	4.93775e+07	5.31657e+07	6.06985e+07	6.44053e+07	6.78227e+07	4.33526e+07	3.46047e+07	1.84821e+08	95142298	1.36365e+08	9.47034e+07	7.33342e+07	8.27131e+07	1.33796e+08	1.32143e+08	4.57732e+08	9.33018e+08	1.39075e+09	0.000302834	0.032	1.02739
Clostridiales+EK	2.06582e+06	2.80584e+07			1.1321e+07	1.63835e+07	4.68311e+06		1.65893e+07	1.34191e+06	2.55489e+06	1.58391e+07		5.97279e+06	5.86185e+06	2.75668e+07	6.25118e+07	7.57267e+07	1.38238e+08	0.411356	0.685386	0.276642
Clostridiales+EM					1.63501e+06								2.19128e+06			2.32824e+06	1.63501e+06	4.51952e+06	6.15453e+06	too many MVs	too many MVs	too many MVs
Clostridiales+EP											1.03486e+07	1.04905e+06			1.11892e+06			1.25166e+07	1.25166e+07	too many MVs	too many MVs	too many MVs
Clostridiales+ET	6.20192e+07	1.30127e+08	4.08662e+07	1.54224e+08	1.09256e+08	4.76544e+07	4.37552e+07	3.71586e+07	1.2315e+08	3.73271e+07	1.12119e+08	7.89163e+07	7.51898e+07	7.17688e+07	1.27761e+08	8.4054e+07	6.2506e+08	7.10286e+08	1.33535e+09	0.40123	0.678624	0.184403
Clostridiales+F	3.90678e+09	6.98965e+09	3.08803e+09	3.4121e+09	3.8587e+09	3.30156e+09	4.45244e+09	3.33623e+09	4.34839e+09	2.61885e+09	4.41682e+09	5.64904e+09	3.99006e+09	6.07197e+09	2.67441e+09	2.83245e+09	3.23455e+10	3.2602e+10	6.49475e+10	0.97163	0.989749	0.0113953
Clostridiales+G	1.91015e+10	1.66988e+10	1.57776e+10	2.27658e+10	1.86594e+10	2.04666e+10	1.64314e+10	1.63191e+10	3.10711e+10	1.62876e+10	2.51364e+10	1.75888e+10	2.44899e+10	2.04798e+10	3.51964e+10	2.55771e+10	1.4622e+11	1.95827e+11	3.42047e+11	0.0216821	0.158	0.421438
Clostridiales+GK	4.35135e+06	7.63285e+07			4.22708e+06	1.12703e+07	2.05686e+06		3.73459e+06		9.95018e+06	696517			5.81685e+06	6.45314e+06	9.82341e+07	2.66513e+07	1.24885e+08	too many MVs	too many MVs	too many MVs
Clostridiales+GM	5.36021e+08	1.75238e+08	2.70062e+08	6.83192e+08	5.31873e+08	4.81188e+08	2.02493e+08	1.90075e+08	2.34406e+08	4.8671e+08	2.22977e+08	2.47899e+08	2.69659e+08	1.64849e+08	7.58569e+07	1.16817e+08	3.07014e+09	1.81917e+09	4.88932e+09	0.0784262	0.352105	-0.755018
Clostridiales+GN		695489		4.73493e+07	1.56194e+06				3.02351e+06			1.00788e+06		2.3047e+06	2.90425e+06	1.66654e+06	4.96068e+07	1.09069e+07	6.05136e+07	too many MVs	too many MVs	too many MVs
Clostridiales+H	2.12138e+09	2.8036e+09	1.76346e+09	1.46532e+09	3.08598e+09	4.28029e+09	2.37351e+09	2.04681e+09	4.12171e+09	2.4983e+09	3.65032e+09	2.29864e+09	2.17721e+09	3.49468e+09	2.51969e+09	3.71064e+09	1.99403e+10	2.44712e+10	4.44115e+10	0.14727	0.425636	0.295393
Clostridiales+I	4.15501e+09	5.42156e+09	2.85382e+09	4.71431e+09	4.32992e+09	2.52831e+09	3.01252e+09	3.39986e+09	8.96619e+09	3.11605e+09	2.81837e+09	6.67974e+09	3.49609e+09	8.86179e+09	5.06466e+09	3.48891e+09	3.04153e+10	4.24918e+10	7.29071e+10	0.184957	0.463494	0.482387
Clostridiales+IJM	1.99228e+08	3.41362e+07	1.37467e+08	1.82622e+07	3.30467e+08	2.74965e+08	3.44045e+08	3.7195e+08	2.54083e+08	2.01924e+08	1.26275e+08	3.02704e+08	1.13108e+08	3.00142e+08	4.90752e+07	1.27475e+08	1.71052e+09	1.47479e+09	3.18531e+09	0.843691	0.940636	-0.213929
Clostridiales+IQ	5.66039e+07	3.04795e+07	2.9815e+07	1.0492e+07	1.71179e+07	3.7117e+07	4.61611e+07	3.28937e+07	8.28719e+07	5.87625e+07	4.06601e+07	7.81327e+07	5.5082e+07	2.74742e+07	5.30587e+07	3.85104e+07	2.6068e+08	4.34552e+08	6.95233e+08	0.028796	0.189524	0.737232
Clostridiales+J	5.84137e+09	6.7228e+09	5.27528e+09	5.67012e+09	8.46232e+09	1.05067e+10	7.26855e+09	6.03699e+09	9.07309e+09	5.41025e+09	7.46825e+09	5.85903e+09	5.46802e+09	8.13732e+09	7.58116e+09	6.82115e+09	5.57841e+10	5.58183e+10	1.11602e+11	0.930556	0.982686	0.000882153
Clostridiales+K	3.11555e+08	2.13521e+08	1.28017e+08	1.62969e+08	2.52987e+08	3.50956e+08	2.43221e+08	2.09624e+08	3.18918e+08	2.43295e+08	2.61961e+08	2.82888e+08	2.72764e+08	2.86933e+08	3.94375e+08	3.18e+08	1.87285e+09	2.37913e+09	4.25198e+09	0.0491402	0.24529	0.345198
Clostridiales+KPT							2.13134e+06				925085					1.84803e+06	2.13134e+06	2.77311e+06	4.90446e+06	too many MVs	too many MVs	too many MVs
Clostridiales+KT	1.00954e+08	2.42646e+07	2.07254e+08	9.09972e+07	4.48312e+07	1.24684e+08	9.66633e+07	5.05985e+07	2.77837e+07	3.0147e+07	6.60457e+07	1.34668e+08	4.62046e+07	8.49484e+07	4.28468e+08	1.14918e+08	7.40247e+08	9.33183e+08	1.67343e+09	0.967641	0.995174	0.33415
Clostridiales+L	3.12863e+08	1.23927e+08	1.85705e+08	1.52593e+08	2.75172e+08	2.91732e+08	2.427e+08	2.22589e+08	2.93563e+08	3.83067e+08	3.82865e+08	3.10495e+08	3.11453e+08	3.18323e+08	5.98699e+08	4.58923e+08	1.80728e+09	3.05739e+09	4.86467e+09	0.00215177	0.06	0.758476
Clostridiales+LU					1.33223e+07	5.70698e+07			6.07736e+07	1.67719e+07	4.61249e+06		1.17078e+06		5.72199e+06	5.59878e+06	7.03921e+07	9.46496e+07	1.65042e+08	0.170914	0.45227	0.42714
Clostridiales+M	3.11077e+09	1.42234e+09	1.37132e+09	1.87075e+09	1.65752e+09	1.5302e+09	2.43255e+09	1.08779e+09	1.1108e+09	1.76273e+09	9.74357e+08	1.18688e+09	1.59163e+09	1.19138e+09	1.28288e+09	1.29704e+09	1.44832e+10	1.03977e+10	2.48809e+10	0.0481968	0.247467	-0.478119
Clostridiales+MPT	3.87542e+07	1.5895e+07	2.73647e+07	1.03648e+08			3.15598e+07	3.17278e+07	1.08e+07		1.6884e+07	2.08344e+07	2.6543e+07	2.14102e+07	1.46564e+07	5.06833e+06	2.48949e+08	1.16196e+08	3.65145e+08	0.968685	0.991402	-1.09923
Clostridiales+MU	1.76563e+08	3.00825e+08	1.1242e+08	4.01893e+08	2.84646e+08	2.44535e+08	1.16339e+08	9.05099e+07	2.37463e+07	2.89868e+08	1.03624e+08	6.09678e+07	1.88383e+08	4.27841e+07	5.20782e+07	8.79165e+07	1.72773e+09	8.49368e+08	2.5771e+09	0.0237233	0.163158	-1.02441
Clostridiales+N	4.58612e+10	2.56798e+10	5.06607e+10	5.56466e+10	3.07636e+10	2.26241e+10	3.01107e+10	2.39145e+10	4.23593e+10	2.34561e+10	3.18256e+10	3.41414e+10	5.15148e+10	3.7457e+10	6.4858e+10	3.1764e+10	2.85261e+11	3.17376e+11	6.02638e+11	0.492599	0.742338	0.153911
Clostridiales+NT	1.42655e+09	5.61851e+08	8.14979e+08	1.16747e+09	1.08371e+09	8.40571e+08	1.05919e+09	4.8315e+08	1.93153e+09	6.46681e+08	7.93779e+08	8.55136e+08	1.21236e+09	1.02797e+09	3.40781e+09	9.49079e+08	7.43748e+09	1.08244e+10	1.82618e+10	0.242993	0.554337	0.541395
Clostridiales+NU	3.58723e+09	9.45358e+07	2.297e+09	9.80596e+07	2.14103e+09	3.02269e+09	2.95395e+09	2.27993e+09	2.88054e+09	3063897215	2.89861e+09	2.25609e+09	4.18008e+09	3.29839e+09	1.31653e+09	1.91573e+09	1.64744e+10	2.18099e+10	3.82843e+10	0.176104	0.463573	0.404753
Clostridiales+O	2.65751e+09	2.59146e+09	2.01086e+09	3.10061e+09	2.76375e+09	2.85798e+09	2.51745e+09	1.54805e+09	3.6252e+09	1.83077e+09	3.01126e+09	1.96617e+09	2.94587e+09	2.62493e+09	5.15616e+09	2.79867e+09	2.00477e+10	2.3959e+10	4.40067e+10	0.304666	0.595962	0.257135
Clostridiales+P	1.125e+09	1.70151e+09	6.96123e+08	1.17232e+09	2.536e+09	2.4778e+09	1.51058e+09	1.03255e+09	2.00431e+09	1.45742e+09	1.17986e+09	1.70299e+09	1.61246e+09	2.5072e+09	1.04526e+09	1.03193e+09	1.22519e+10	1.25414e+10	2.47933e+10	0.743918	0.862246	0.0336985
Clostridiales+Q	3.08338e+08	4.25579e+08	1.54675e+08	2.49714e+08	2.66249e+08	1.38473e+08	2.09753e+08	8.56232e+07	4.40338e+08	1.18054e+08	1.64572e+08	2.12379e+08	2.41569e+08	2.81425e+08	2.81416e+08	1.90101e+08	1.8384e+09	1.92985e+09	3.76826e+09	0.715541	0.8606	0.0700385
Clostridiales+S	5.35634e+09	4.20834e+09	6.75192e+09	5.38835e+09	5.15712e+09	6.03612e+09	5.27613e+09	4.21209e+09	7.12708e+09	5.74095e+09	6.45051e+09	7.17504e+09	7.25149e+09	5.42223e+09	6.98213e+09	6.65822e+09	4.23864e+10	5.28077e+10	9.51941e+10	0.00540755	0.0675556	0.317145
Clostridiales+T	8.83981e+08	4.88845e+08	5.6962e+08	7.36168e+08	8.58671e+08	1.67776e+09	1.12911e+09	7.01082e+08	1.18502e+09	9.77097e+08	8.21642e+08	1.06175e+09	6.13013e+08	1.5867e+09	5.93869e+08	1.19168e+09	7.04524e+09	8.03076e+09	1.5076e+10	0.420366	0.692186	0.188887
Clostridiales+U	1.2009e+09	7.48245e+08	9.80042e+08	1.36945e+09	1.8714e+09	1.49917e+09	9.22192e+08	7.3659e+08	9.37276e+08	1.47675e+09	9.44919e+08	9.98239e+08	1.27133e+09	5.57973e+08	4.47914e+08	9.27651e+08	9.32799e+09	7.56205e+09	1.689e+10	0.243036	0.548178	-0.30279
Clostridiales+V	9.56458e+07	4.33635e+07	4.81658e+06	2.17386e+08	4.56484e+07	4.07743e+07	5.36946e+07	5.08022e+07	1.78471e+07	6.89038e+07	4.48061e+06	4.24314e+06	3.219e+07	4.44351e+07	3.49798e+07	2.86062e+06	5.52132e+08	2.0994e+08	7.62072e+08	0.0780514	0.358703	-1.395
Desulfovibrionales+C	4.36614e+07	4.92793e+07	1.86413e+07	4.22631e+06	4.18774e+07	7.55215e+07	5.31949e+07	4.50648e+07	2.45776e+08	2.01285e+07	3.16458e+07	4.05131e+07	1.56561e+07	4.01412e+07	5.14161e+07	1.59868e+07	3.31467e+08	4.61263e+08	7.9273e+08	0.799214	0.912274	0.476716
Desulfovibrionales+E									1.02441e+07						6.00274e+06	1.39846e+06		1.76453e+07	1.76453e+07	too many MVs	too many MVs	too many MVs
Desulfovibrionales+G	1.42197e+07		4.03873e+06	1.70066e+07	3.2467e+07	1.99917e+07	2.56938e+07	1.06163e+07	1.77418e+08	3694906	1.52642e+07	1.62812e+07	1.01714e+07	2.2028e+07	8.01732e+07	2.083e+07	1.24034e+08	3.45861e+08	4.69895e+08	0.216247	0.518	1.4794
Desulfovibrionales+H	2.77263e+07	5.41616e+07	1.29765e+07	2.33052e+07	3.15231e+07	2.19833e+07	2.73367e+07	1.59079e+07	6.36723e+07	1.46099e+07	1.23014e+07	3.32993e+07	1.23262e+07	4.75946e+07	2.98904e+07	2.75942e+07	2.1492e+08	2.41288e+08	4.56209e+08	0.89143	0.968159	0.166949
Desulfovibrionales+J	1.89481e+07	3.07639e+07	1.028e+07	2.08729e+07	2.51576e+07	9.31191e+07	6.05973e+06	3.6362e+07	4.47225e+07	3.20203e+07	5.82898e+07	2.77664e+07	2.17466e+07	3.85482e+07	3.74312e+07	3.39597e+07	2.41563e+08	2.94485e+08	5.36048e+08	0.162661	0.443887	0.285782
Desulfovibrionales+M	1.2112e+08	1.83887e+08	1.03694e+08	1.26444e+08	1.70984e+08	7.72445e+07	1.18059e+08	5.29583e+07	2.59041e+08	6.9034e+07	8.73873e+07	1.53039e+08	8.78635e+07	1.77617e+08	3.42121e+08	1.4156e+08	9.5439e+08	1.31766e+09	2.27205e+09	0.319243	0.609211	0.465326
Desulfovibrionales+N			1.18236e+07	1.15016e+07			2.88704e+06		3.47192e+06	1.76987e+06	1.82874e+06	7.18656e+06	3.33322e+06	1.07662e+07	3.87045e+06	2.2544e+06	2.62123e+07	3.44814e+07	6.06937e+07	0.0387294	0.224	0.39547
Desulfovibrionales+O	1.19475e+07	4.11355e+06	2.60524e+06		6.85297e+06		1.04292e+07	9.25377e+06	2.67772e+07	2.08425e+06			7.38361e+06		2.73525e+07		4.52022e+07	6.35975e+07	1.088e+08	0.499999	0.748559	0.492504
Desulfovibrionales+P	2.83587e+08	5.49944e+07	9.87797e+07	1.86388e+07	1.44919e+08	1.74334e+08	2.5451e+08	2.67391e+08	8.47126e+07	237966980	4.45057e+08	1.16644e+08	1.57899e+08	1.03713e+08	2.90533e+08	4.84652e+08	1.29715e+09	1.92118e+09	3.21833e+09	0.253725	0.554538	0.566639
Desulfovibrionales+S	2.15535e+08	2.23471e+08	2.14967e+08	4.50247e+07	3.53818e+08	3.05525e+08	3.46779e+08	2.88473e+08	3.15226e+08	3.63948e+08	1.98693e+08	5.95623e+08	4.4468e+08	5.0456e+08	1.9067e+08	2.93784e+08	1.99359e+09	2.90719e+09	4.90078e+09	0.135611	0.412065	0.544251
Desulfovibrionales+T	8.483e+06	4.87964e+06	4.38828e+06	5.88888e+06	3.75699e+06	2.55995e+06	4.3497e+06	3.6276e+06	2.47886e+07	4077758	2.37333e+06	3.82865e+06	2.89922e+06	7.09993e+06	3.34646e+07	4.5092e+06	3.7934e+07	8.30413e+07	1.20975e+08	0.349123	0.635478	1.13017
Desulfovibrionales+U	6.42061e+07		1.19879e+08		5.13497e+07	4.65874e+07	7.30264e+07	2.22423e+07	4.79307e+07	77800648	6.09597e+07	3.72684e+07	3.26336e+07	8.13079e+07	4.75425e+07	1.96751e+07	3.77291e+08	4.05119e+08	7.82409e+08	0.213423	0.51706	0.102665
Enterobacterales+CQ			2.15497e+07		1.38273e+07		1.44085e+07	1.97266e+07					5.22147e+06	2.43233e+07	1.33703e+07		6.95121e+07	4.2915e+07	1.12427e+08	too many MVs	too many MVs	too many MVs
Enterobacterales+F	9.18913e+07	6.06754e+07	9.87943e+07	5.08342e+07	8.3392e+07	7.28392e+07	1.00639e+08	9.45304e+07	7.46243e+07	7.88975e+07	7.25272e+07	7.6763e+07	6.96295e+07	6.97033e+07	1.5134e+08	7.48298e+07	6.53596e+08	6.68315e+08	1.32191e+09	0.917189	0.98798	0.032129
Enterobacterales+G	2.58857e+06				1.68285e+06	7.37733e+06	3.38138e+06	1.85608e+06	8.54479e+06		4.49903e+06	6.38169e+06	1.4233e+06	6.99017e+06	2.43047e+07	4.52574e+06	1.68862e+07	5.66694e+07	7.35556e+07	0.102977	0.36816	1.74624
Enterobacterales+H	2.61094e+07	2.49711e+07	1.27548e+07	2.66481e+07	1.14406e+07	1.77307e+07	2.55253e+07	1.31043e+07	2.11032e+07	1.28717e+07	2.41494e+07	1.26372e+07	1.43943e+07	2.32268e+07	1.45957e+07	2.22918e+07	1.58284e+08	1.4527e+08	3.03555e+08	0.700461	0.870989	-0.123775
Enterobacterales+J			9.9899e+06	7.6647e+07		2.78606e+06			1.35105e+07	3730229	9.93335e+06	4.95608e+06	1.83112e+06		1.2869e+07	1.37406e+07	8.9423e+07	6.05709e+07	1.49994e+08	0.118584	0.3885	-0.56196
Enterobacterales+S					9.02385e+06	1.15679e+08			6.60678e+06	44767328	1.04055e+06					6.86088e+06	1.24703e+08	5.92755e+07	1.83979e+08	too many MVs	too many MVs	too many MVs
Erysipelotrichales+C	6.86086e+07	4.44848e+07	2.37485e+07	5.07013e+07	3.28251e+07	9.45128e+06	2.22173e+07	1.44593e+07	2.5414e+07	7.04891e+06	2.33791e+07	2.64487e+07	5.40683e+07	1.29862e+07	2.69888e+07	2.26093e+07	2.66496e+08	1.98943e+08	4.65439e+08	0.431633	0.701038	-0.421742
Erysipelotrichales+E	1.65921e+06	3.24714e+07	1.25189e+06	6.98522e+07		2.15947e+06	1.07657e+07	1.98328e+07	1.96312e+07		1.01757e+06	7.58489e+06	1.93192e+06		5.76601e+07	7.00633e+06	1.37993e+08	9.4832e+07	2.32825e+08	0.574449	0.811425	-0.541107
Erysipelotrichales+G	4.72083e+07	8.50226e+07	7.1009e+06	8.11745e+07	3.58733e+07	6.19944e+07	3.77903e+07	2.50833e+07	5.60497e+07	3.94694e+07	9.67892e+07	3.58275e+07	5.85428e+07	3.90975e+07	5.28635e+07	7.48978e+07	3.81248e+08	4.53537e+08	8.34785e+08	0.299686	0.597385	0.250488
Erysipelotrichales+H	7.34064e+06	4.22792e+06	5.14514e+06	3.14346e+06	5.00198e+06	1.02877e+07	6.05605e+06	6.14745e+06	1.26846e+08	3.4752e+07	4.31962e+06	9.80083e+06	1.12826e+07	1.53612e+07	2.66184e+07	3.55717e+07	4.73503e+07	2.64552e+08	3.11902e+08	0.00455742	0.0742857	2.4819
Erysipelotrichales+J	3.42531e+07	6.18371e+07	4.88825e+07	7.58353e+07	1.64516e+07	2.05629e+07	1.91753e+07	1.71806e+07	3.48952e+07	1.97256e+07	1.74066e+07	1.07319e+07	2.65205e+07	2.71604e+07	2.92636e+07	1.24786e+07	2.94178e+08	1.78182e+08	4.72361e+08	0.145207	0.4315	-0.72331
Erysipelotrichales+K	8.47132e+06			6.67348e+07		7.97877e+06	6.12217e+06		5.70597e+06	9268745							8.9307e+07	1.49747e+07	1.04282e+08	too many MVs	too many MVs	too many MVs
Erysipelotrichales+L	5.53897e+07			3.45517e+06	4.88853e+07	3.00616e+07	5.35916e+07	1.02983e+08		33289346			4.53306e+07				2.94367e+08	7.86199e+07	3.72987e+08	0.0612892	0.301455	-1.90454
Erysipelotrichales+M	5.4907e+06	1.99921e+07		8.50211e+07	2.31791e+06	3.26419e+07	6.27296e+07	1.23031e+08	4.63683e+06	2.54459e+07	2.85843e+07	9.24506e+07	9.81587e+06	550318	4.69791e+06	2.44948e+06	3.31225e+08	1.68631e+08	4.99856e+08	0.656319	0.859564	-0.973905
Erysipelotrichales+O						3.67247e+06			997907	1.85479e+06	1.18225e+06	784487	2.08555e+06	712711		8.68352e+06	3.67247e+06	1.63012e+07	1.99737e+07	0.0102736	0.0910769	2.14772
Erysipelotrichales+P				4.60687e+07		6.05346e+06	1.30194e+07	1.47816e+07	624942	1.84478e+06	8.55773e+06	1.25874e+07	5.80385e+06		4.56925e+06	1.11408e+06	7.99232e+07	3.5102e+07	1.15025e+08	0.695195	0.880023	-1.18688
Erysipelotrichales+S	2.40459e+07	2.65578e+08	1.9109e+08	1.85599e+09	6.88444e+06	2.5744e+08	5.03781e+08	8.68372e+08	8.42187e+07	1.24676e+08	2.45716e+08	5.7267e+08	2.11862e+08	5.71907e+07	1.02564e+08	9.41244e+07	3.97318e+09	1.49302e+09	5.4662e+09	0.686714	0.873435	-1.41205
Fabales+A	1.91371e+07	4.28095e+07	3.67055e+07	6.12113e+07	2.20145e+07	2.72618e+07	2.65386e+07	2.74293e+07	1.68594e+07	4.72554e+06	2.5541e+07	2.6574e+07	3.11045e+07	2.56742e+07	2.92471e+07	2.57903e+07	2.63108e+08	1.85516e+08	4.48624e+08	0.14181	0.427683	-0.504091
Fabales+B	5.46785e+07	2.00554e+07	7.81812e+07	2.58691e+07	5.66392e+07	9.45459e+07	9.17221e+07	7.65388e+07	4.25866e+07	83200810	6.65662e+07	7.81951e+07	7.35111e+07	1.02486e+08	2.28299e+07	4.26261e+07	4.9823e+08	5.12001e+08	1.01023e+09	0.825506	0.9335	0.0393341
Fabales+C	7.0781e+07	2.3657e+07	4.82826e+07	2.11567e+07	6.24035e+07	9.24452e+07	1.07246e+08	8.80134e+07	5.20775e+07	7.58742e+07	8.72553e+07	1.004e+08	2.03061e+08	8.48248e+07	1.03475e+08	6.47344e+07	5.13985e+08	7.71703e+08	1.28569e+09	0.0925028	0.367818	0.586311
Fabales+E	8.60134e+07	7.89886e+07	7.19352e+07	3.38738e+07	8.28795e+07	8.39891e+07	7.92238e+07	9.78226e+07	6.3516e+07	6.85485e+07	1.1927e+08	1.17727e+08	8.49949e+07	9.03417e+07	4.93552e+07	7.42643e+07	6.14726e+08	6.68018e+08	1.28274e+09	0.611358	0.843057	0.119941
Fabales+G	3.35339e+08	1.1859e+08	4.15027e+08	3.72116e+08	2.59987e+08	2.89247e+08	3.37788e+08	2.34471e+08	1.99229e+08	2.81404e+08	5.11037e+08	3.18723e+08	4.18147e+08	3.00334e+08	1.5277e+08	3.76443e+08	2.36256e+09	2.55809e+09	4.92065e+09	0.712905	0.861922	0.114712
Fabales+H	2.82345e+06				4.03649e+06	4.21047e+06	5.11253e+06	6.04164e+06	1.24927e+07	8.4689e+06	5.41956e+06	4.79636e+06	1.15981e+07		9.21283e+06	9.7141e+06	2.22246e+07	6.17026e+07	8.39272e+07	0.103905	0.36549	1.47284
Fabales+J	1.14322e+09	3.17062e+08	8.84151e+08	6.51545e+08	7.07276e+08	9.9572e+08	1.19098e+09	1.28147e+09	6.45626e+08	1.05644e+09	1.16435e+09	4.85532e+08	8.6307e+08	6.26598e+08	6.75465e+08	1.30552e+09	7.17142e+09	6.8226e+09	1.3994e+10	0.904255	0.978099	-0.071936
Fabales+K	1.41923e+07	2.36403e+06	3.13321e+07	2.57894e+07	2.56111e+07	2.98738e+07	3.39522e+07	2.17102e+07	1.95948e+07	2.51418e+07	1.30705e+07	1.19397e+07	2.43574e+07	1.58469e+07	1.21407e+07	1.4327e+07	1.84825e+08	1.36419e+08	3.21244e+08	0.685945	0.877325	-0.438096
Fabales+L	5.10112e+06	1.467e+06	1.88146e+07		1.14576e+07	1.74306e+07	2.87649e+06			1.06738e+07	3.22213e+07	1.2668e+07	1.17962e+07	2.60879e+07	3.13685e+06	1.19651e+07	5.71474e+07	1.08549e+08	1.65696e+08	0.281514	0.585414	0.925493
Fabales+M	1.02139e+08	1.62993e+07	3.329e+08	1.00112e+08	5.76052e+07	8.56766e+07	7.80071e+07	3.26913e+07	3.45115e+07	1.31575e+08	2.95531e+08	1.06426e+08	1.54839e+08	1.22052e+08	6.39389e+07	7.36279e+07	8.0543e+08	9.82501e+08	1.78793e+09	0.364813	0.638867	0.286696
Fabales+O	1.04483e+11	7.03552e+10	1.39598e+11	9.86039e+10	8.24894e+10	8.06427e+10	6.48774e+10	8.23064e+10	5.53287e+10	1.31382e+11	1.25383e+11	1.0368e+11	1.3623e+11	7.36787e+10	4.72146e+10	1.28279e+11	7.23356e+11	8.01177e+11	1.52453e+12	0.739131	0.861806	0.147415
Fabales+Q	1.67272e+08	1.78178e+08	2.9942e+08	5.91779e+07	2.4494e+08	3.55003e+08	3.18717e+08	2.7494e+08	8.29541e+07	1.75172e+08	1.89865e+08	2.59255e+08	1.59542e+08	2.85539e+08	2.77104e+07	1.41551e+08	1.89765e+09	1.32159e+09	3.21924e+09	0.219373	0.513721	-0.521935
Fabales+S	1.845e+11	1.70465e+11	2.06433e+11	1.91023e+11	2.33512e+11	2.42836e+11	2.54991e+11	2.40886e+11	1.85021e+11	2.09129e+11	2.00294e+11	2.41301e+11	1.71405e+11	2.47435e+11	7.74478e+10	1.66961e+11	1.72465e+12	1.49899e+12	3.22364e+12	0.219845	0.50869	-0.202306
Fabales+T	399928	1.19659e+07	2.04944e+06		1.18145e+06				2.78914e+06	561960		294700		252267	1.44136e+06	334871	1.55967e+07	5.6743e+06	2.1271e+07	0.827531	0.930736	-1.45743
Flavobacteriales+EH	7.44599e+06			3.21223e+06	6.50741e+06	8.66068e+06	6.34932e+06	4.29391e+06	1.30941e+07	5995362		9.24001e+06	3.84483e+06	8.63532e+06	4.5874e+06	4.76425e+06	3.64695e+07	5.01613e+07	8.66308e+07	0.48089	0.72922	0.459795
Flavobacteriales+G	1.96135e+07		7.75467e+07	1.73398e+07	2.50968e+07	3.37584e+07	3.29618e+07	3.44134e+07	1.07526e+07	25888299	3.3294e+07	1.29812e+07	3.00503e+07	1.24618e+07	1.82967e+07	3.97571e+07	2.40731e+08	1.83482e+08	4.24213e+08	0.698115	0.872948	-0.391765
Flavobacteriales+I			2.04915e+06		1.18403e+07				9.55248e+06	18166554	1.42387e+07	1.72473e+07	6.76289e+06		2.73285e+07		1.38894e+07	9.32964e+07	1.07186e+08	0.020257	0.16625	2.74713
Flavobacteriales+J	6.09182e+07	1.77997e+07	2.73965e+07	1.09538e+08	2.78743e+07	4.22132e+07	3.78943e+07	3.06313e+07	1.69979e+07	24247639	6.32658e+07	1.41743e+07	3.49094e+07	2.34024e+07	4.96775e+07	4.97807e+07	3.54266e+08	2.76456e+08	6.30721e+08	0.432369	0.697152	-0.357774
Flavobacteriales+K	4.18363e+07	1.26596e+06	6.27488e+06	2.12314e+07	4.60228e+07	4.91147e+07	4.33875e+07	6.86669e+07	8.45561e+06	5.39762e+07	5.57717e+07	7.76078e+07	3.30811e+07	4.40869e+07	1.74085e+07	8.25971e+07	2.778e+08	3.72985e+08	6.50785e+08	0.333053	0.61515	0.425058
Lactobacillales+C	6.20495e+08	7.35021e+08	6.73697e+08	5.04577e+08	3.83714e+08	5.71628e+08	4.92931e+08	7.32582e+08	1.73678e+09	9.66583e+08	8.3087e+08	6.69902e+08	7.86437e+08	1.64014e+09	1.63661e+09	4.46118e+08	4.71465e+09	8.71345e+09	1.34281e+10	0.0144272	0.1184	0.886093
Lactobacillales+D	1.02199e+08	8.16711e+07	9.29305e+07	7.20524e+07	1.18849e+07	1.41948e+07	1.54703e+07	2.5763e+07	6.19702e+07	19808659	5.29589e+08	9.16663e+07	8.15146e+07	6.70607e+07	2.18758e+08	4.95534e+07	4.16166e+08	1.11992e+09	1.53609e+09	0.0958082	0.366783	1.42815
Lactobacillales+DZ	1.37976e+06	1.28914e+07	3.49516e+06	6.41981e+06	4.34276e+06	6.99067e+06		1.4023e+06	1.30514e+06	12913675	1.62435e+06	3.79458e+06	7.05337e+06	7.81606e+06	1.85775e+06	881513	3.69218e+07	3.72464e+07	7.41683e+07	0.773627	0.887979	0.012626
Lactobacillales+E	1.08175e+09	5.4625e+08	4.85351e+08	3.57311e+08	9.89615e+08	6.17842e+08	6.96764e+08	6.8343e+08	1.925e+09	3.76905e+09	1.56585e+09	3.78597e+09	2.21177e+09	1.31522e+09	6.54364e+08	7.05176e+08	5.45831e+09	1.59324e+10	2.13907e+10	0.00336279	0.0606667	1.54544
Lactobacillales+EH						3.68385e+06					1.04071e+06			1.36474e+06	1.35195e+06		3.68385e+06	3.75741e+06	7.44126e+06	too many MVs	too many MVs	too many MVs
Lactobacillales+EM	1.17358e+07		3.23679e+08	1.01779e+07	7.01514e+06	9.8276e+06	2.18067e+08	4.49804e+08	1.33906e+08	1.63247e+07	5.44116e+08	2.20063e+08	6.14076e+07	5.689e+07	2.44812e+07	4.55274e+08	1.03031e+09	1.51246e+09	2.54277e+09	0.15796	0.448176	0.553824
Lactobacillales+F	5.97522e+08	5.15283e+08	3.54491e+08	3.07796e+08	7.08978e+08	8.02616e+08	4.05574e+08	5.66994e+08	1.18389e+09	6.55799e+08	6.72339e+08	5.01176e+08	5.05993e+08	8.64271e+08	1.1229e+09	4.32976e+08	4.25925e+09	5.93934e+09	1.01986e+10	0.0975241	0.359833	0.479701
Lactobacillales+G	4.83779e+09	6.08238e+09	3.9892e+09	3.52752e+09	2.78287e+09	3.38647e+09	3.77486e+09	5.68286e+09	1.09478e+10	7.68581e+09	5.66565e+09	4.61862e+09	6.00941e+09	8.29743e+09	1.06474e+10	3.57112e+09	3.40639e+10	5.74432e+10	9.15072e+10	0.0118626	0.101429	0.753891
Lactobacillales+GK	6.89256e+06		2.52027e+06		2.10576e+06	4.57196e+06	3.78975e+06	3.08297e+06	9.70139e+06	1.02196e+07	3.79226e+06	6.40302e+06	6.86891e+06	9.23724e+06	5.74346e+06	2.91833e+06	2.29633e+07	5.48843e+07	7.78475e+07	0.0288116	0.181273	1.25677
Lactobacillales+GM																				too many MVs	too many MVs	too many MVs
Lactobacillales+H	5.84489e+08	3.06281e+07	1.83875e+07	5.40527e+06	3.69267e+08	4.71554e+08	4.91389e+08	5.91478e+08	5.2905e+08	4.91625e+08	7.0679e+08	3.63765e+08	5.48917e+08	2.1422e+08	5.97139e+08	8.94063e+08	2.5626e+09	4.34557e+09	6.90817e+09	0.0706854	0.346824	0.761937
Lactobacillales+I	2.09917e+07		1.6759e+07		1.30381e+07	2.68526e+07				24703556			1.99516e+07	1.06726e+06	1.50318e+06		7.76415e+07	4.72256e+07	1.24867e+08	too many MVs	too many MVs	too many MVs
Lactobacillales+IQ	1.14374e+08	6.03459e+07	8.63503e+07	5.28791e+06	4.73882e+07	2.05032e+06	7.17696e+07	2.85147e+07	1.66627e+08	6.27532e+07	5.90346e+07	1.47254e+08	8.33952e+07	1.346e+08	4.7842e+08	3.52434e+07	4.16081e+08	1.16733e+09	1.58341e+09	0.0462148	0.246483	1.48826
Lactobacillales+J	1.75061e+09	1.98027e+09	1.38372e+09	9.84709e+08	1.06237e+09	1.33669e+09	1.31142e+09	1.62924e+09	2.5702e+09	1.80974e+09	1.59467e+09	1.25105e+09	1.36258e+09	2.89783e+09	2.45363e+09	8.68046e+08	1.1439e+10	1.48077e+10	2.62468e+10	0.229353	0.526	0.372387
Lactobacillales+K	1.594e+08	2.95767e+07	6.77603e+07	1.25441e+08	1.0053e+08	1.3266e+08	1.12381e+08	1.22323e+08	1.60314e+08	1.79627e+08	2.75971e+08	1.17354e+08	1.89195e+08	2.50884e+08	3.09202e+08	1.94146e+08	8.50071e+08	1.67669e+09	2.52676e+09	0.00484713	0.07	0.979956
Lactobacillales+L	8.72669e+07	9.50563e+07	7.14663e+07	4.21586e+07	2.67842e+07	5.25402e+07	5.08483e+07	3.74861e+07	9.14127e+07	1.11176e+08	1.68006e+08	6.33332e+07	8.81865e+07	9.88622e+07	1.07679e+08	1.61868e+08	4.63607e+08	8.90524e+08	1.35413e+09	0.00287078	0.0656	0.94174
Lactobacillales+M	3.5917e+09	5.24202e+08	5.71033e+09	8.74966e+09	2.06899e+09	2.47458e+09	2.47166e+09	2.5607e+09	3.76865e+09	3303333085	7.39457e+09	2.86487e+09	5.60624e+09	4.80062e+09	1.20807e+10	5.14291e+09	2.81518e+10	4.49618e+10	7.31137e+10	0.0851012	0.3671	0.675473
Lactobacillales+N		4.77052e+06			2.12279e+06	2.69472e+06		1.25179e+06				1.9486e+07	1.51142e+06	739694			1.08398e+07	2.17371e+07	3.25769e+07	too many MVs	too many MVs	too many MVs
Lactobacillales+NU								1.81679e+06	1.98962e+06						6.33366e+06	3.04306e+06	1.81679e+06	1.13663e+07	1.31831e+07	too many MVs	too many MVs	too many MVs
Lactobacillales+O	2.33519e+08	3.4582e+08	2.06809e+08	2.13892e+08	1.24271e+08	1.68577e+08	1.60866e+08	1.9541e+08	5.27049e+08	4.13792e+08	2.3717e+08	1.61432e+08	3.15688e+08	3.13328e+08	7.39031e+08	1.69879e+08	1.64916e+09	2.87737e+09	4.52653e+09	0.0456631	0.251571	0.803013
Lactobacillales+P	6.38949e+07	1.48808e+09	2.19346e+07	2.62398e+07	3.80627e+07	1.27659e+07	2.78494e+07	2.67874e+07	1.28696e+08	1.1892e+08	1.01763e+08	2.54924e+08	1.23388e+08	2.00835e+08	1.30672e+08	9.9116e+07	1.70561e+09	1.15831e+09	2.86393e+09	0.0598455	0.30175	-0.558261
Lactobacillales+S	6.06265e+08	4.64427e+08	5.25862e+08	2.1785e+08	4.40336e+08	6.23995e+08	2.89793e+08	6.91287e+08	3.82517e+08	1.9781e+08	2.08453e+08	1.64922e+08	1.37107e+09	2.79503e+08	4.42721e+08	1.495e+08	3.85982e+09	3.19649e+09	7.05631e+09	0.181555	0.467377	-0.272041
Lactobacillales+T	1.99897e+07		9.37518e+06	5.86758e+06	7.03786e+06	3.37609e+06	4.9359e+06	1.50052e+06	1.46178e+07	1.02745e+07	9.63874e+06	1.00851e+07	7.20453e+06	4.42384e+07	1.54599e+07	3.67407e+06	5.20829e+07	1.15193e+08	1.67276e+08	0.0729686	0.3512	1.14505
Lactobacillales+UW	5.81755e+06		1.07591e+07			2.97937e+06		3.99047e+06		4.16765e+06					6.07849e+06	8.75813e+06	2.35465e+07	1.90043e+07	4.25507e+07	too many MVs	too many MVs	too many MVs
Rodentia+C	5.56471e+08	4.18075e+08	3.90657e+08	2.79838e+08	2.97889e+08	3.51795e+08	2.9326e+08	2.78661e+08	6.39365e+08	3.68685e+08	4.18965e+08	4.69877e+08	4.57456e+08	1.9087e+08	2.93462e+09	6.48598e+08	2.86664e+09	6.12844e+09	8.99508e+09	0.145421	0.425662	1.09615
Rodentia+CG	2.17501e+06	3.5153e+06				1.96665e+06	1.91681e+06	2.21759e+06	2.94081e+06		2.19382e+06	959172	1.62389e+06		7.10864e+06	1.84482e+06	1.17914e+07	1.66711e+07	2.84625e+07	0.645336	0.861531	0.499338
Rodentia+E	1.05598e+09	4.07636e+08	4.38337e+08	8.75598e+08	8.87095e+08	8.4921e+08	7.99811e+08	6.38366e+08	1.25799e+09	1.17579e+09	7.10663e+08	7.12418e+08	6.96615e+08	5.82601e+08	4.75518e+08	7.25218e+08	5.95203e+09	6.33682e+09	1.22889e+10	0.717054	0.857878	0.0903754
Rodentia+EO	1.53055e+09	1.04719e+09	1.14481e+09	1.58e+09	1.32146e+09	1.42322e+09	1.10977e+09	1.07889e+09	2.44594e+09	1.18233e+09	2.02722e+09	9.05918e+08	1.15313e+09	1.32692e+09	1.36136e+09	2.17744e+09	1.02359e+10	1.25802e+10	2.28161e+10	0.255802	0.553191	0.297522
Rodentia+F	5.33579e+07	3.99283e+07	1.8332e+07	4.11162e+07	2.09704e+07	2.15553e+07	3.17568e+07	2.51259e+07	3.1331e+07	27749452	3.1674e+07	1.43309e+07	3.54157e+07	3.15288e+07	2.29237e+07	4.37695e+07	2.52143e+08	2.38723e+08	4.90866e+08	0.8537	0.938364	-0.0789007
Rodentia+G	2.42543e+09	5.85618e+09	1.85156e+09	3.81999e+09	2.81309e+09	4.43364e+09	2.46299e+09	2.32479e+09	4.04772e+09	3498930974	4.26232e+09	2.63389e+09	3.74903e+09	3.35007e+09	5.0445e+09	9.09061e+09	2.59877e+10	3.56771e+10	6.16647e+10	0.113393	0.388	0.45717
Rodentia+GI	1.69475e+08	2.89754e+08	4.28763e+08	7.2336e+08	2.24919e+08	1.65048e+08	1.62109e+08	1.20955e+08	4.22737e+08	182892645	2.29904e+08	1.1883e+08	2.60841e+08	1.1465e+08	1.14716e+09	2.63092e+08	2.28438e+09	2.74011e+09	5.02449e+09	0.843271	0.945155	0.262428
Rodentia+H	4.37541e+07	9.97169e+06	2.7541e+06	4.78758e+07	3.2287e+07	2.959e+07	4.72543e+07	7.39619e+07	6.76361e+07	40533395	4.50068e+07	2.23489e+07	4.31253e+07	7.53811e+07	8.74068e+07	4.51971e+07	2.87449e+08	4.26636e+08	7.14084e+08	0.13418	0.4196	0.569686
Rodentia+I	4.51095e+08	1.10857e+09	5.10971e+08	4.44131e+08	7.3025e+08	8.01171e+08	5.91077e+08	6.40341e+08	2.0663e+09	7.4445e+08	5.85987e+08	8.74152e+08	5.21885e+08	7.69237e+08	7.92896e+08	1.05227e+09	5.27761e+09	7.40718e+09	1.26848e+10	0.135167	0.41718	0.489039
Rodentia+K	1.04877e+07	1.33009e+07	5.49557e+06	2.731e+07	6.61594e+06	4.22942e+07	7.88477e+06	9.95459e+06	2.29949e+07	30899090	1.83235e+07	1.32793e+07	1.38937e+07	1.18794e+07	6.11482e+07	6.48848e+06	1.23344e+08	1.78907e+08	3.0225e+08	0.265941	0.560165	0.536493
Rodentia+O	3.70468e+09	7.37483e+09	4.03115e+09	3.97514e+09	4.00911e+09	4.49911e+09	4.61875e+09	3.79356e+09	5.88954e+09	4.22648e+09	3.4006e+09	4.65354e+09	2.82141e+09	4.68857e+09	3.30108e+09	3.28896e+09	3.60063e+10	3.22702e+10	6.82765e+10	0.356356	0.639521	-0.158049
Rodentia+OP	1.81215e+07	1.2011e+06	1.28326e+07	5.10757e+06	8.79244e+06	8.72135e+06	5.97264e+06	1.64995e+07	1.74608e+08	6.2718e+06	4.78766e+07	1.82585e+07	1.70644e+07	3.99876e+07	4.73528e+07	2.60134e+07	7.72486e+07	3.77433e+08	4.54682e+08	0.00884867	0.0909091	2.28852
Rodentia+OT	1.95606e+07	7.07336e+06	1.12999e+07	2.93011e+07	2.20156e+07	2.39813e+07	2.86804e+07	2.01102e+07	3.15945e+07	29594900	2.33174e+07	1.30978e+07	2.66179e+07	1.496e+07	6.99655e+07	1.95587e+07	1.62023e+08	2.28707e+08	3.90729e+08	0.252399	0.557304	0.497284
Rodentia+OW	1.67415e+06	5.36778e+07		6.90783e+06	1.19553e+07	4.10487e+07	4.06259e+07	2.11834e+06		1.45229e+07	5.04893e+07	4.92692e+07	1.83279e+07	1.41949e+06	8.14855e+06	2.37548e+07	1.58008e+08	1.65932e+08	3.2394e+08	0.816502	0.927497	0.0705906
Rodentia+P	1.50133e+09	1.34406e+09	4.69849e+08	8.87123e+08	1.29736e+09	1.07954e+09	1.18816e+09	8.05782e+08	2.408e+09	1.43247e+09	1.36637e+09	1.03674e+09	1.30852e+09	1.34051e+09	2.01539e+09	1.31833e+09	8.5732e+09	1.22263e+10	2.07995e+10	0.0371565	0.22224	0.512086
Rodentia+Q	2.04428e+07	5.88472e+07	3.81376e+07	2.35828e+07	5.54645e+07	2.52079e+07	4.15744e+07	1.48245e+07	3.01478e+07	2.28072e+07	2.56351e+07	3.80296e+07	2.51037e+07	1.46558e+07	2.3683e+08	5.98538e+07	2.78082e+08	4.53063e+08	7.31144e+08	0.642973	0.864621	0.704186
Rodentia+S	1.17055e+10	8.3638e+10	1.69275e+10	1.28614e+10	3.12627e+10	2.82553e+10	1.94434e+10	1.77188e+10	1.03539e+10	2.34912e+10	7.55751e+09	3.12441e+10	8.69619e+09	2.89861e+10	2.23409e+10	1.1813e+10	2.21813e+11	1.44483e+11	3.66296e+11	0.258447	0.5536	-0.618445
Rodentia+T	8.47915e+09	2.77006e+10	8.95628e+09	8.11108e+09	7.8909e+09	1.27491e+10	9.30076e+09	9.83872e+09	1.13887e+10	7.75018e+09	6.75418e+09	8.98615e+09	7.53961e+09	7.49773e+09	2.42069e+10	1.14157e+10	9.30266e+10	8.55392e+10	1.78566e+11	0.710739	0.869243	-0.121057
Rodentia+TU	3.94975e+06	3.85467e+06	1.2856e+06	8.66502e+06	4.37995e+06	2.81982e+06								1.47044e+06	2.92419e+06		2.49548e+07	4.39463e+06	2.93495e+07	0.0283492	0.1958	-2.50334
Rodentia+TV	7.82392e+06	3.16046e+07			4.22527e+06	2.35377e+06	3.60298e+06	9.18139e+06	950094	4.00018e+06	2.28075e+06	2.29706e+06	4.31107e+06	1.21937e+06	1.25569e+07	1.24509e+06	5.87919e+07	2.88605e+07	8.76524e+07	0.979651	0.989051	-1.02632
Rodentia+U	2.11927e+08	1.20713e+09	2.14581e+08	1.76456e+08	2.05607e+08	6.48953e+08	5.34468e+08	1.95625e+08	2.52357e+08	3.26035e+08	1.91189e+08	3.4834e+08	2.01221e+08	1.59409e+08	3.39577e+08	3.98518e+08	3.39475e+09	2.21665e+09	5.6114e+09	0.452965	0.7	-0.614924
Rodentia+V	1.32986e+09	9.47684e+08	9.7939e+08	2.91362e+09	8.63419e+08	1.1234e+09	1.11641e+09	1.09311e+09	1.06825e+09	9.99418e+08	7.75202e+08	1.28814e+09	1.15473e+09	6.00217e+08	1.4988e+09	1.28508e+09	1.03669e+10	8.66984e+09	1.90367e+10	0.437818	0.700962	-0.257908
Rodentia+W	1.05518e+10	6.74931e+10	1.31498e+10	8.08101e+09	9.40658e+09	1.18015e+10	6.88122e+09	6.16277e+09	7.47105e+09	8.16151e+09	5.89414e+09	1.05655e+10	6.82714e+09	5.46954e+09	1.89729e+10	9.98788e+09	1.33528e+11	7.33496e+10	2.06877e+11	0.301794	0.595657	-0.864278
Rodentia+Z	4.60187e+09	4.18175e+09	5.18719e+09	4.18184e+09	4.5516e+09	5.2515e+09	3.61664e+09	2.64276e+09	1.11114e+09	4.60758e+09	3.77414e+09	4.00244e+09	7.82697e+09	3.65601e+09	2.38268e+10	4.72538e+09	3.42151e+10	5.35305e+10	8.77457e+10	0.706374	0.868159	0.645726
Spirochaetales+C	4.37061e+08	1.90679e+08	2.23345e+08	1.99995e+08	2.05361e+08	2.93189e+08	3.2511e+08	1.74823e+08	6.08245e+08	3.16109e+08	2.30615e+08	3.24079e+08	2.71016e+08	2.68886e+08	6.17858e+08	2.19673e+08	2.04956e+09	2.85648e+09	4.90604e+09	0.119286	0.38414	0.478921
Spirochaetales+E	4.88156e+07	2.88297e+07	2.30032e+07	9.92936e+06	1.99356e+07	1.98216e+07	4.00854e+07	1.81379e+07	8.79698e+07	22353603	2.04891e+07	3.03883e+07	3.16478e+07	3.97166e+07	1.76196e+08	2.36416e+07	2.08558e+08	4.32403e+08	6.40961e+08	0.120055	0.380483	1.0519
Spirochaetales+ET	1.42856e+07				4.26682e+06	7.57367e+06	9.66058e+06		1.58415e+07		916569	2.81823e+06	6.6806e+06	3.68524e+06	2.56413e+07		3.57866e+07	5.55834e+07	9.13701e+07	0.504232	0.750028	0.63512
Spirochaetales+F	3.60726e+07	3.32507e+06	6.10434e+06	1.53045e+07	8.26319e+06	2.67514e+07	1.63433e+07	8.63177e+06	5.69559e+07	8.62205e+06	7.78937e+06	2.69168e+06	1.03625e+07	1.33253e+07	5.83833e+07	4.18178e+06	1.20796e+08	1.62312e+08	2.83108e+08	0.998638	1	0.42617
Spirochaetales+G	7.40584e+08	4.65349e+08	3.86347e+08	2.6642e+08	4.38921e+08	3.93878e+08	4.41034e+08	3.22064e+08	1.61694e+09	3.708e+08	2.91745e+08	4.70208e+08	4.33665e+08	6.95664e+08	1.89958e+09	3.76245e+08	3.4546e+09	6.15486e+09	9.60945e+09	0.185123	0.45805	0.833206
Spirochaetales+H	3.67916e+07	4.09021e+07	2.37243e+07	7.25804e+06	1.90393e+07	5.96431e+07	3.53068e+07	2.87785e+07	1.27932e+08	4.42578e+07	3.25455e+07	7.04562e+07	9.78533e+06	1.32773e+07	7.13049e+07	4.71074e+07	2.51444e+08	4.16666e+08	6.6811e+08	0.350535	0.633	0.728637
Spirochaetales+I	2.75854e+07	6.9338e+06	2.25858e+06	1.76484e+07	1.41525e+07	3.91231e+07	3.84128e+06	2.59147e+07	3.02083e+07	2.05269e+07	8.67505e+06	1.35824e+07	1.73531e+07	1.7741e+07	4.37132e+07	1.04702e+07	1.37458e+08	1.6227e+08	2.99728e+08	0.341301	0.626526	0.239396
Spirochaetales+J	1.60492e+08	1.41018e+08	5.22516e+07	9.02069e+07	7.19129e+07	1.2453e+08	1.48985e+08	5.70178e+07	3.11675e+08	6.05517e+07	7.46984e+07	6.82118e+07	7.06347e+07	1.6529e+08	4.36707e+08	7.26108e+07	8.46415e+08	1.26038e+09	2.1068e+09	0.568966	0.808711	0.574418
Spirochaetales+K	4.77719e+06		3.1559e+06		3.32087e+06	5.03095e+06	6.38125e+06	6.01003e+06	2.04778e+06	5.59389e+06	4.532e+06	4.03345e+06	4.30897e+06	3.64408e+06		5.5286e+06	2.86762e+07	2.96888e+07	5.8365e+07	0.658547	0.857422	0.0500509
Spirochaetales+M									1.04986e+06		6.11562e+06	6.74075e+06			7.6296e+06			2.15358e+07	2.15358e+07	too many MVs	too many MVs	too many MVs
Spirochaetales+MU			6.58397e+06					1.3824e+06	6.07371e+06		533575		5.27443e+06		1.12703e+06	817698	7.96637e+06	1.38264e+07	2.17928e+07	too many MVs	too many MVs	too many MVs
Spirochaetales+N	3.03669e+09	1.71167e+09	2.68838e+09	2.97553e+09	1.53031e+09	1.82268e+09	1.71341e+09	9.35833e+08	4.25692e+09	2.2636e+09	2.06756e+09	2.16932e+09	3.66086e+09	2.91464e+09	6.7487e+09	1.51453e+09	1.64145e+10	2.55961e+10	4.20106e+10	0.0874908	0.353395	0.640955
Spirochaetales+NT	4.38305e+07	2.56668e+09	2.27461e+07	3.09785e+07	3.05004e+06	1.79702e+07	2.65992e+07	1.6777e+07	9.40102e+07	2.26386e+07	9.28564e+06	1.80746e+07	3.57113e+07	4.49301e+07	1.66673e+08	2.04838e+07	2.72863e+09	4.11807e+08	3.14044e+09	0.998813	0.998831	-2.72811
Spirochaetales+O	2.71417e+08	7.60346e+07	8.14716e+07	7.19225e+07	7.71101e+07	1.18903e+08	1.57019e+08	5.79132e+07	4.22042e+08	8.3234e+07	6.89346e+07	1.15763e+08	1.12804e+08	2.1639e+08	6.37845e+08	1.22248e+08	9.11791e+08	1.77926e+09	2.69105e+09	0.158032	0.442029	0.964496
Spirochaetales+P	1.28363e+08	2.35679e+07	1.41373e+07	2.01806e+06	5.74657e+07	8.94645e+07	1.07156e+08	5.34612e+07	2.70415e+08	8.78085e+07	4.85939e+07	1.07951e+08	5.91058e+07	1.43289e+08	1.20123e+08	3.2968e+07	4.75634e+08	8.70254e+08	1.34589e+09	0.109978	0.381923	0.871574
Spirochaetales+S	1.34868e+09	1.88596e+09	1.03583e+09	1.69996e+08	1.5374e+09	2.06179e+09	1.21698e+09	8.92731e+08	1.45186e+09	2.13856e+09	2.90438e+08	2.64066e+09	5.9671e+08	2.6557e+09	1.62125e+09	8.05004e+08	1.01494e+10	1.22002e+10	2.23496e+10	0.71888	0.854879	0.265512
Spirochaetales+T	1.13065e+07	480382	784169		2.25038e+06	4.34713e+06	5.47885e+06	5.72431e+06	1.8555e+07		1.61586e+06	4.25303e+06	3.62404e+06	3.74488e+06	1.70258e+07	5.11374e+06	3.03718e+07	5.39323e+07	8.4304e+07	0.451755	0.703328	0.828251
Spirochaetales+U	3.82876e+06	1.10481e+06	5.61555e+06			2.63841e+06	2.2169e+06	2.79985e+06	1.67927e+07			2.88643e+06	3.32212e+06	4.06135e+06	1.50299e+07		1.82043e+07	4.20925e+07	6.02968e+07	0.871527	0.94974	1.20893
Spirochaetales+V	3.15235e+07			1.99544e+06	2.3577e+07	1.76497e+07	5.50085e+07	6.84805e+07		68278904		344290	3.43786e+07	4.51117e+07		2.87362e+06	1.98235e+08	1.50987e+08	3.49222e+08	0.42652	0.696954	-0.392766
Veillonellales+C	1.67297e+06				1.91827e+06	1.97503e+07		5.79307e+06	5.38233e+06	3.63128e+06	6.82287e+06	2.02786e+06				6.02395e+06	2.91346e+07	2.38883e+07	5.30229e+07	too many MVs	too many MVs	too many MVs
Veillonellales+I	6.14182e+07	1.23423e+06	2.95294e+06	7.18396e+06	2.35924e+07		9.2021e+06		1.19974e+07			4.38917e+06	2.97683e+06	6.79606e+06			1.05584e+08	2.61594e+07	1.31743e+08	0.273219	0.572653	-2.01265
Veillonellales+J	1.91409e+06	7.43592e+06		939546		2.1605e+06			7.50674e+06		3.38594e+06	2.71751e+06		9.56502e+06	3.01984e+06	5.44863e+06	1.24501e+07	3.16437e+07	4.40937e+07	0.158109	0.436057	1.3452
Veillonellales+M	4.68703e+06		7.05376e+06	3.73145e+06		3.07305e+06	3.08224e+06	1.34416e+07	2.60935e+06	2.73931e+06	6.7563e+06	5.01247e+06	4.4388e+06		6.17132e+06	1.91556e+06	3.50691e+07	2.96431e+07	6.47122e+07	0.771169	0.88966	-0.242444
Verrucomicrobiales+C	1.75151e+07	2.21603e+07	2.41433e+07	1.0234e+08	2.60199e+07	2.24259e+07	3.7976e+07	3.53837e+07	2.1491e+07	6.93242e+07	4.07651e+07	5.80586e+07	7.16085e+07	6.29889e+07	2.48603e+07	2.15546e+08	2.87964e+08	5.64643e+08	8.52607e+08	0.0858313	0.362049	0.97143
Verrucomicrobiales+E	6.98819e+07	6.20247e+06	2.17055e+07	3.83386e+07	8.96147e+07	7.16283e+07	9.07444e+07	7.70657e+07	6.57517e+07	6.81268e+07	6.96953e+07	1.07733e+08	7.36837e+07	6.85369e+07	2.13518e+07	1.36553e+08	4.65182e+08	6.11431e+08	1.07661e+09	0.282567	0.5816	0.39439
Verrucomicrobiales+EM	4.29689e+07	5.92238e+06	3.8331e+07		2.77817e+07	2.9825e+07	1.82235e+07	2.22227e+07	1.63893e+07	6.36205e+07	3.9124e+07	3.46386e+07	6.63579e+07	4.69029e+07	1.42059e+06	7.4799e+07	1.85275e+08	3.43253e+08	5.28528e+08	0.306202	0.593607	0.889573
Verrucomicrobiales+F				4.80343e+06										2.00734e+06		5.48016e+06	4.80343e+06	7.4875e+06	1.22909e+07	too many MVs	too many MVs	too many MVs
Verrucomicrobiales+G	2.50436e+08	7.54576e+07	3.22935e+08	8.44168e+07	4.60705e+07	1.37384e+08	3.47807e+08	1.08223e+08	4.35945e+08	1.99531e+08	1.80412e+08	2.44941e+08	1.91763e+08	2.20164e+08	3.50973e+08	3.41507e+08	1.37273e+09	2.16524e+09	3.53797e+09	0.0434987	0.248593	0.657474
Verrucomicrobiales+GK				1.03312e+06				770446		3.05421e+06	845986	504633	3.03473e+06			1.07871e+07	1.80357e+06	1.82266e+07	2.00302e+07	too many MVs	too many MVs	too many MVs
Verrucomicrobiales+I	6.51789e+06		1.53293e+06		5.09452e+06	1.31796e+06		1.4374e+07	3.5959e+06	8.77375e+06	8.51427e+06	6.96575e+06	6.37352e+06	9.06274e+06	2.54935e+06	3.05566e+07	2.88373e+07	7.63919e+07	1.05229e+08	0.0206799	0.159529	1.40523
Verrucomicrobiales+J	833694	1.92281e+07	9.03359e+07	1.0708e+08	2.72078e+07	3.65123e+07	5.57083e+06	1.32367e+07	5.12787e+07	4.33485e+07	2.40579e+07	2.55075e+07	5.14938e+07	3.96381e+07	7.79722e+07	1.74309e+08	3.00005e+08	4.87605e+08	7.8761e+08	0.113417	0.380889	0.700712
Verrucomicrobiales+K	2.18795e+06												1.70958e+06			1.21837e+07	2.18795e+06	1.38932e+07	1.60812e+07	too many MVs	too many MVs	too many MVs
Verrucomicrobiales+L	1.67995e+06	2.01539e+06	925644		2.06967e+06	5.47125e+06			7.77629e+06	1.0798e+07	6.94615e+06	5.41162e+06	1.04147e+07	1.82475e+06	8.15993e+06	4.07898e+07	1.21619e+07	9.21212e+07	1.04283e+08	0.00144433	0.076	2.92034
Verrucomicrobiales+M				1.26873e+06				2.12663e+06			2.50815e+06	1.94773e+06	1.94039e+06		1.53664e+06	1.07039e+07	3.39536e+06	1.86368e+07	2.20322e+07	too many MVs	too many MVs	too many MVs
Verrucomicrobiales+NU	4.15625e+06		2.44675e+06	3.24764e+07	5.0391e+06	3.7324e+06	2.0918e+06	1.46018e+06	4.45442e+06	1.73859e+07	2.13234e+07	3.35872e+07	4.9447e+07	1.28663e+07	1.30016e+07	1.24927e+08	5.14029e+07	2.76993e+08	3.28396e+08	0.0055655	0.062	2.42975
Verrucomicrobiales+O	2.90127e+07	5.24652e+07	1.33634e+07	1.27482e+08	4.97102e+07	2.48424e+07	3.40438e+07	3.08669e+07	2.07118e+07	5.72981e+07	3.29737e+07	5.33226e+07	9.94556e+07	4.25785e+07	2.80115e+07	2.73012e+08	3.61787e+08	6.07363e+08	9.6915e+08	0.328618	0.611679	0.747408
Verrucomicrobiales+P	6.51876e+06			3.56e+06	1.87885e+07	5.89308e+06	7.27938e+06			1.14741e+07	5.86212e+06	7.75548e+06	4.48593e+06	1.38738e+07	2.59875e+06	2.42837e+07	4.20397e+07	7.03339e+07	1.12374e+08	0.26399	0.561167	0.742356
Verrucomicrobiales+S		7.93626e+06		1.27626e+07				720198		5.25989e+06	1.63435e+06	5.6598e+06	1.50928e+07	2.28186e+07	1.88508e+06	3.93553e+07	2.1419e+07	9.17058e+07	1.13125e+08	0.0336373	0.216174	2.09771
Verrucomicrobiales+T				6.69748e+06													6.69748e+06		6.69748e+06	too many MVs	too many MVs	too many MVs

## Sheet: Order+Protein families
Order+ProtFam	AL_1	AL_2	AL_3	AL_4	AL_5	AL_6	AL_7	AL_8	TR_1	TR_2	TR_3	TR_4	TR_5	TR_6	TR_7	TR_8	AL	TR	ALL	p-value	FDR	Log Ratio TR/AL
Acidaminococcales+Acetyl-CoA hydrolase/transferase family	893172	7.40439e+06						2.90212e+06			1.11974e+06					933187	1.11997e+07	2.05293e+06	1.32526e+07	too many MVs	too many MVs	too many MVs
Acidaminococcales+Formate--tetrahydrofolate ligase family	4.25944e+07	7.40041e+07	5.53755e+06	2.64504e+07	7.74017e+07	2.98617e+08	3.44613e+07	2.35172e+07	1.95147e+08	1.0421e+08	2.20223e+08	3.43197e+07	2.68311e+07	4.72342e+07	7.15508e+07	1.03953e+08	5.82583e+08	8.03469e+08	1.38605e+09	0.211593	0.601736	0.463772
Acidaminococcales+Methylmalonyl-CoA epimerase family	8.7964e+06	4.52397e+06	7.37211e+06	7.77939e+07	3.33577e+07	7.39512e+07	5.36367e+06	7.46362e+07	2.45715e+07	4.97889e+07	3.44555e+07	3.11503e+07	9.7817e+07	7.52205e+07	5.30333e+06	3.74674e+07	2.85795e+08	3.55774e+08	6.41569e+08	0.325216	0.727271	0.315973
Acidaminococcales+NDK family					2.895e+06	6.15441e+06	2.4061e+06	8.44518e+06	960662	4.57807e+06	5.11326e+06		6.73616e+06			4.38254e+06	1.99007e+07	2.17707e+07	4.16714e+07	too many MVs	too many MVs	too many MVs
Bacillales+ABC transporter superfamily	1.12727e+06				4.90657e+06		3.21402e+06	1.89946e+06	1.0919e+07		1.50125e+06	6.27894e+06	1.62963e+06	7.61476e+06			1.11473e+07	2.79436e+07	3.90909e+07	too many MVs	too many MVs	too many MVs
Bacillales+Bacterial solute-binding protein 7 family	1.27946e+07	1.01548e+07	1.00618e+07	4.34977e+06	6.78477e+06	6.10589e+06	9.77931e+06	2.19567e+06	5.76956e+07	2.79455e+07	1.89406e+07	1.33647e+07	2.62857e+07	1.35362e+07	3.54959e+07	1.91898e+07	6.22266e+07	2.12454e+08	2.74681e+08	0.000424069	0.0164444	1.77142
Bacillales+Class-III pyridoxal-phosphate-dependent aminotransferase family	8.15583e+06			6.57834e+06	7.90195e+06	7.85045e+06		1.00677e+07	1.05422e+07	3317242	1.13609e+07	5.12054e+06	3.08834e+06	5.97939e+06	6.52306e+06	1.41771e+07	4.05543e+07	6.01088e+07	1.00663e+08	0.0783127	0.435625	0.567629
Bacillales+Enolase family	1.05332e+07	1.70267e+08	2.25466e+07	9.05298e+07	5.54665e+06	3.09118e+06	1.0314e+07	9.42244e+07	4.14136e+07	1.17262e+07	3.55708e+07	8.30808e+07	3.44277e+07	5.49065e+07	6.73857e+07	1.7343e+07	4.07053e+08	3.45854e+08	7.52907e+08	0.401602	0.765706	-0.235046
Bacillales+Glyceraldehyde-3-phosphate dehydrogenase family	5.41019e+07	2.5691e+08	5.72003e+07	1.95e+07	5.62125e+07	1.08031e+08	1.63275e+08	2.09294e+08	2.02093e+08	325789088	1.56672e+07	4.01183e+07	2.49964e+07	8.11313e+07		2.15384e+07	9.24525e+08	7.11334e+08	1.63586e+09	0.232031	0.624371	-0.378182
Bacillales+Glycosyl hydrolase 53 family	1.70988e+07	1.08498e+07	3.39321e+06	2.88096e+06	3.1396e+06	2.89189e+06	1.25886e+07	1.68886e+06	3.84348e+07	6.78767e+06	5.63833e+06	9.4124e+06	1.08638e+07	1.50478e+07	4.30933e+07	5.19862e+06	5.45318e+07	1.34477e+08	1.89008e+08	0.0474063	0.356094	1.30206
Bacillales+Heat shock protein 70 family	4.56083e+06						3.23747e+06	2.7079e+06	3.25138e+06	3707233	1.36332e+06			7.92876e+06	9.85728e+06		1.05062e+07	2.6108e+07	3.66142e+07	too many MVs	too many MVs	too many MVs
Bacillales+TRAFAC class translation factor GTPase superfamily	2.05348e+06	2.82383e+07	8.34696e+06	4.65646e+07	2.52493e+07	3.06576e+07	3.04926e+07	6.08502e+06	9.7047e+06	29021381	3.47437e+07	1.07487e+07	2.83576e+07	3.09636e+06	4.99178e+06	2.02071e+07	1.77688e+08	1.40871e+08	3.18559e+08	0.756556	0.928622	-0.334948
Bacillales+Triosephosphate isomerase family	3.89923e+07				1.34553e+08	1.80458e+08	4.71139e+07	1.86418e+07	9.35641e+07	5.41552e+07	3.15493e+08	1.58598e+07	7.62732e+07	2.67612e+07	7.23544e+07	2.36336e+08	4.19758e+08	8.90797e+08	1.31056e+09	0.0545447	0.357149	1.08552
Bacillales+Universal ribosomal protein uL16 family	4.92288e+06	7.32946e+06			6.23585e+06	2.16734e+07	1.68035e+07	2.02756e+07	2.12057e+07	5835606		3.38512e+06	7.47075e+06	8.5608e+06	1.20138e+06	4.64998e+06	7.72407e+07	5.23093e+07	1.2955e+08	0.791028	0.934238	-0.562222
Bacteroidales+4Fe4S bacterial-type ferredoxin family				6.83258e+06				3.12535e+06									9.95793e+06		9.95793e+06	too many MVs	too many MVs	too many MVs
Bacteroidales+AAA ATPase family; Peptidase M41 family	9.03642e+06		1.1141e+07		1.47395e+07	1.38963e+07	1.47824e+07	5.02584e+07	1.14556e+07	1.37068e+07	1.58058e+07	1.60274e+07	1.63463e+07	6.38678e+06	4.85306e+06	1.70627e+07	1.13854e+08	1.01644e+08	2.15498e+08	too many MVs	too many MVs	too many MVs
Bacteroidales+AB hydrolase superfamily					2.20121e+06	3.31109e+06	3.95734e+06		2.41475e+06	2128968			2.10885e+06		1.72217e+06		9.46964e+06	8.37474e+06	1.78444e+07	too many MVs	too many MVs	too many MVs
Bacteroidales+ABC transporter superfamily	1.16088e+08	1.40786e+07	1.01157e+08	4.24512e+07	5.69447e+07	7.05008e+07	4.51858e+07	6.62872e+07	4.17426e+07	5.58674e+07	6.49837e+07	5.05908e+07	5.02997e+07	4.35016e+07	4.37103e+07	7.63234e+07	5.12694e+08	4.27019e+08	9.39713e+08	0.835625	0.940228	-0.263792
Bacteroidales+AccD/PCCB family	2.49245e+08	1.84828e+08	1.39057e+08	1.17339e+08	2.62073e+08	2.82226e+08	3.86901e+08	6.75741e+08	2.51417e+08	3.89931e+08	2.2139e+08	8.8349e+08	2.23063e+08	3.49376e+08	1.0734e+08	2.56392e+08	2.29741e+09	2.6824e+09	4.97981e+09	0.661378	0.898228	0.223515
Bacteroidales+Acetokinase family	1.31725e+08	3.2505e+07	9.8689e+07	6.18603e+07	1.68278e+08	1.43801e+08	1.66415e+08	2.25411e+08	1.20582e+08	1.02426e+08	1.16285e+08	7.23853e+07	7.51737e+07	8.36812e+07	3.01001e+07	1.12084e+08	1.02869e+09	7.12717e+08	1.7414e+09	0.299033	0.692875	-0.529395
Bacteroidales+Acetyl-CoA hydrolase/transferase family	9.46782e+08	4.95235e+07	2.25236e+09	1.47286e+08	1.24023e+09	7.65272e+08	5.54368e+08	8.65593e+08	1.47709e+09	1.11612e+09	1.02138e+09	6.11987e+08	9.78064e+08	5.85791e+08	4.1794e+08	1.27498e+09	6.82141e+09	7.48336e+09	1.43048e+10	0.3256	0.726387	0.133616
Bacteroidales+Aconitase/IPM isomerase family	3.88437e+07	7.40316e+06	3.0362e+07	3.24692e+07	5.28299e+07	5.54949e+07	7.8183e+07	6.32482e+07	4.05631e+07	5.73309e+07	4.72785e+07	2.15641e+07	3.92733e+07	1.92178e+07	2.00471e+07	4.28493e+07	3.58834e+08	2.88124e+08	6.46958e+08	0.689292	0.912489	-0.316619
Bacteroidales+Acyl carrier protein (ACP) family	2.84178e+08	4.92699e+07	5.64975e+08	6.93278e+08	1.81149e+08	2.19576e+08	2.16564e+08	3.65976e+08	2.16077e+08	2.21993e+08	4.63335e+08	2.27104e+08	2.36769e+08	3.48485e+08	4.88681e+08	4.0482e+08	2.57497e+09	2.60726e+09	5.18223e+09	0.543755	0.832212	0.0179826
Bacteroidales+Acyl-CoA dehydrogenase family	7.19016e+07	1.17948e+07	3.3444e+07	7.61087e+07	4.97784e+07	5.22512e+07	1.12018e+08	1.02959e+08	4.8926e+07	5.67932e+07	8.14595e+07	6.99915e+07	5.90058e+07	9.73335e+07	2.69723e+07	7.00585e+07	5.10255e+08	5.1054e+08	1.0208e+09	0.681752	0.910084	0.000805796
Bacteroidales+Adenosylhomocysteinase family		9.8871e+06															9.8871e+06		9.8871e+06	too many MVs	too many MVs	too many MVs
Bacteroidales+Adenylosuccinate synthetase family	3.36143e+07	1.13461e+07	1.91252e+07	3.00485e+06	4.09239e+07	5.45423e+07	3.1807e+07	3.20574e+07	2.98552e+07	4.0513e+07	3.61934e+07	2.9819e+07	1.35233e+07	3.22632e+07	9.81597e+06	3.93006e+07	2.26421e+08	2.31284e+08	4.57705e+08	0.632004	0.884459	0.0306551
Bacteroidales+AdoMet synthase family	1.75567e+07	1.75927e+06	8.65215e+06	7.05977e+06	3.30413e+07	3.0795e+07	2.757e+07	2.93655e+07	1.38801e+07	29183653	1.16769e+07	1.26232e+07	1.51255e+07		1.75213e+06	1.10635e+07	1.558e+08	9.5305e+07	2.51105e+08	0.271874	0.683133	-0.709021
Bacteroidales+AIR carboxylase family	2.48175e+07	1.66983e+06	1.27811e+06	7.82773e+06	2.04036e+07	1.73137e+07	2.79179e+07	3.12673e+07	4.17959e+06	4.19676e+07			2.6101e+07	7.38751e+06	3.3054e+06	7.18602e+06	1.32496e+08	9.01271e+07	2.22623e+08	0.164619	0.544941	-0.555871
Bacteroidales+AIR synthase family	1.83326e+07		1.94173e+07		1.66978e+07	1.46191e+07	1.61411e+07	1.44637e+07	2.09274e+07	2.02824e+07	1.55644e+07	2.55198e+06	1.08841e+07	8.40964e+06	2.41561e+07	2.39808e+07	9.96716e+07	1.26757e+08	2.26428e+08	0.198492	0.592395	0.346783
Bacteroidales+Alanine or glycine:cation symporter (AGCS) (TC 2.A.25) family	2.78444e+06												3.93318e+06			3.5272e+06	2.78444e+06	7.46039e+06	1.02448e+07	too many MVs	too many MVs	too many MVs
Bacteroidales+Aldehyde dehydrogenase family	6.01658e+07	1.48685e+07	4.38468e+07	1.41771e+07	3.98474e+07	4.1993e+07	6.71357e+07	1.23767e+08	3.86076e+07	3.90379e+07	4.12744e+07	3.22127e+07	5.85685e+07	7.76417e+07	1.8016e+07	3.32785e+07	4.05801e+08	3.38637e+08	7.44438e+08	0.887382	0.953156	-0.261026
Bacteroidales+Aldolase class II family	2.6662e+07		5.11514e+06	1.74484e+07	2.77134e+07	2.67203e+07	3.7493e+07	5.80625e+07	3.03674e+07	27816906	4.51213e+07	1.93935e+07	2.08652e+07	1.80273e+07	1.28637e+07	4.31549e+07	1.99215e+08	2.1761e+08	4.16825e+08	0.322312	0.723484	0.127417
Bacteroidales+Aldose epimerase family	8.8693e+07	4.38592e+07	7.66941e+07	1.23274e+08	1.21188e+08	1.09708e+08	1.8276e+08	2.87609e+08	5.64055e+07	1.81998e+08	7.82895e+07	8.5433e+07	6.63537e+07	1.35316e+08	7.15691e+07	8.41554e+07	1.03379e+09	7.5952e+08	1.79331e+09	0.334019	0.725484	-0.444773
Bacteroidales+Alpha-IPM synthase/homocitrate synthase family				1.36693e+06	4.95839e+06	2.83441e+06	8.6447e+06	5.2467e+06	3.5813e+06				1.4188e+06				2.30511e+07	5.0001e+06	2.80512e+07	too many MVs	too many MVs	too many MVs
Bacteroidales+Ammonia transporter channel (TC 1.A.11.2) family	2.38371e+06			2.55593e+06	3.47587e+06	4.0409e+06		3.70055e+06	2.10091e+06	2776652				1.4919e+06			1.6157e+07	6.36946e+06	2.25264e+07	too many MVs	too many MVs	too many MVs
Bacteroidales+AP endonuclease 2 family	4.94623e+07	1.3281e+06	3.61319e+07	4.81902e+07	3.92329e+07	2.22499e+07	3.86009e+07	4.87599e+07	2.28158e+07	3.94259e+07	6.77126e+07	6.00217e+07	4.39787e+07	3.49506e+07	2.17953e+07	5.1815e+07	2.83956e+08	3.42515e+08	6.26472e+08	0.352394	0.744105	0.270494
Bacteroidales+Arabinose isomerase family	2.19544e+08	2.16058e+07	4.86689e+07	2.29675e+07	2.09843e+08	2.22712e+08	2.94821e+08	3.90048e+08	2.60943e+08	2.91157e+08	1.05575e+08	1.34349e+08	1.14407e+08	1.81193e+08	2.46669e+08	1.42541e+08	1.43021e+09	1.47683e+09	2.90705e+09	0.361347	0.750386	0.0462789
Bacteroidales+Argininosuccinate synthase family	6.16847e+07	4.15294e+06	3.25511e+07	2.78368e+07	1.05012e+08	7.6189e+07	1.10766e+08	1.44826e+08	2.45198e+07	7.66178e+07	4.98012e+07	3.38355e+07	3.03414e+07	3.98363e+07	1.88954e+07	5.78277e+07	5.63019e+08	3.31675e+08	8.94694e+08	0.583861	0.855412	-0.763398
Bacteroidales+Aspartate/ornithine carbamoyltransferase superfamily	4.52857e+07	6.6504e+06	1.5872e+07	2.08469e+07	3.58246e+07	4.11633e+07	5.7245e+07	6.57473e+07	3.30567e+07	46489201	3.7851e+07	2.16851e+07	2.47105e+07	2.17651e+07	2.22329e+07	3.72439e+07	2.88635e+08	2.45034e+08	5.3367e+08	0.994779	0.996536	-0.236255
Bacteroidales+Aspartate-semialdehyde dehydrogenase family	1.67307e+07				9.74406e+06	1.51242e+07	1.50441e+07	3.16959e+07	5.57293e+06	18429536	1.48021e+07	1.19004e+07	1.06061e+07	6.39027e+06		1.79141e+07	8.83389e+07	8.56154e+07	1.73954e+08	0.348861	0.739262	-0.0451743
Bacteroidales+Aspartokinase family	3.83007e+07	3.48095e+06	4.2516e+07		4.52132e+07	1.23933e+07	1.57686e+07	1.86285e+07	6.29216e+07	7.87884e+07	2.3258e+07	7.45989e+07	1.94771e+07	7.63998e+07	1.74632e+07	1.58326e+07	1.76301e+08	3.6874e+08	5.45041e+08	0.157945	0.532887	1.06453
Bacteroidales+ATPase A chain family	8.54419e+06		2.35457e+07		2.14621e+07	3.18956e+07	1.87604e+07	4.89202e+07	1.38724e+07	1.88903e+07	9.73555e+06	3.92848e+07	6.39383e+06	2.92191e+07		1.17877e+07	1.53128e+08	1.29184e+08	2.82312e+08	0.665029	0.901538	-0.245303
Bacteroidales+ATPase alpha/beta chains family	8.75394e+08	5.11041e+08	7.29967e+08	7.02325e+08	6.12658e+08	6.63343e+08	6.99701e+08	8.86772e+08	5.83398e+08	6.82628e+08	1.01538e+09	6.05586e+08	8.01444e+08	5.249e+08	9.88103e+08	1.07683e+09	5.6812e+09	6.27827e+09	1.19595e+10	0.507826	0.822139	0.144171
Bacteroidales+ATPase C chain family	9.07833e+06	1.03812e+07	6.09374e+06	791999	1.59381e+07	1.72617e+07	1.84839e+07	1.78954e+07	1.44151e+07	2.47082e+07	6.91186e+06	1.56107e+07	4.21232e+06	1.65144e+07	6.80957e+06	4.16045e+06	9.59245e+07	9.33426e+07	1.89267e+08	0.867208	0.95002	-0.0393599
Bacteroidales+ATPase gamma chain family	1.20038e+07	1.34576e+06	1.0677e+07		1.77488e+07	9.7636e+06	2.66922e+07	1.93098e+07			7.45813e+06	1.01461e+06	5.36316e+06	5.41528e+06	2.50598e+06	5.65566e+06	9.75409e+07	2.74128e+07	1.24954e+08	0.292041	0.68584	-1.83085
Bacteroidales+ATP-dependent AMP-binding enzyme family	3.75371e+06				4.20376e+06	4.86686e+06	6.13767e+06	1.03114e+07	1.70341e+06	3.5628e+06				2.86769e+06		6.13246e+06	2.92734e+07	1.42664e+07	4.35397e+07	too many MVs	too many MVs	too many MVs
Bacteroidales+Bacterial flagellin family	9.70975e+08	6.61565e+08	1.63225e+09	1.72151e+09	1.78886e+09	9.0949e+08	1.1056e+09	7.09235e+08	1.04709e+09	7.5245e+08	9.56333e+08	1.46955e+09	1.23666e+09	1.05745e+09	1.3809e+09	1.16317e+09	9.49948e+09	9.06361e+09	1.85631e+10	0.993844	0.996524	-0.0677622
Bacteroidales+Bacterial histone-like protein family	1.40829e+08	4.4307e+08	1.16607e+08	6.39155e+08	1.3162e+08	1.38643e+08	1.9866e+08	2.021e+08	4.0063e+07	1.78506e+08	1.80481e+08	6.90846e+07	1.8793e+08	1.36395e+08	8.2178e+07	1.69712e+08	2.01068e+09	1.04435e+09	3.05503e+09	0.0708953	0.416706	-0.945076
Bacteroidales+Bacterial ribosomal protein bL12 family	4.48237e+09	9.9436e+08	5.01235e+09	7.08725e+09	2.60764e+09	2.87832e+09	3.66786e+09	4.28612e+09	1.94451e+09	3.37292e+09	4.18524e+09	1.96814e+09	3.16459e+09	2.04417e+09	3.72633e+09	4.82583e+09	3.10163e+10	2.52317e+10	5.6248e+10	0.586366	0.85797	-0.297786
Bacteroidales+Bacterial ribosomal protein bL17 family	8.2551e+07	6.61552e+07	1.02235e+08	4.89391e+07	1.01921e+08	1.27226e+08	1.30743e+08	1.65779e+08	4.53302e+07	119080924	7.57336e+07	9.39272e+07	5.84105e+07	1.41148e+08	1.98542e+07	8.36677e+07	8.25549e+08	6.37152e+08	1.4627e+09	0.219244	0.608825	-0.373712
Bacteroidales+Bacterial ribosomal protein bL19 family	1.17725e+08	8.99423e+07	8.78853e+07	8.10907e+07	1.62462e+08	2.85988e+08	2.3378e+08	2.77034e+08	6.84337e+07	1.88547e+08	7.24936e+07	1.14434e+08	6.27047e+07	1.55243e+08	3.59857e+07	1.02809e+08	1.33591e+09	8.00652e+08	2.13656e+09	0.0769968	0.43419	-0.738566
Bacteroidales+Bacterial ribosomal protein bL20 family	1.7099e+07	3.03682e+07	1.03549e+07	1.57377e+07	2.31299e+07	4.08775e+07	2.40863e+07	4.56626e+07	1.81801e+07	2.80385e+07	2.43461e+07	2.81944e+07	1.05596e+07	2.99197e+07	3.93592e+06	2.33494e+07	2.07316e+08	1.66524e+08	3.7384e+08	0.388888	0.758092	-0.316091
Bacteroidales+Bacterial ribosomal protein bL21 family	4.86572e+07	6.8441e+07	6.67406e+07	8.47935e+06	8.81988e+07	1.01795e+08	1.29597e+08	1.51868e+08	6.56113e+07	131007246	2.20149e+07	4.19245e+07	3.21077e+07	1.15302e+08	2.06648e+07	3.95707e+07	6.63776e+08	4.68203e+08	1.13198e+09	0.429308	0.77971	-0.503556
Bacteroidales+Bacterial ribosomal protein bL25 family	4.90835e+07	1.18606e+07	4.84309e+07	1.53799e+07	6.79288e+07	8.55752e+07	1.01121e+08	9.38143e+07	9.07347e+07	5.75539e+07	6.86722e+07	3.7084e+07	3.19371e+07	4.59098e+07	3.0566e+07	7.96308e+07	4.73194e+08	4.42088e+08	9.15282e+08	0.796195	0.934113	-0.0980946
Bacteroidales+Bacterial ribosomal protein bL31 family	9.34215e+07	1.49846e+07	3.52405e+07	6.25006e+07	8.25905e+07	1.01643e+08	1.31888e+08	1.11205e+08	4.25062e+07	4.80023e+07	7.74104e+07	3.20687e+07	4.43996e+07	6.9229e+07	2.68162e+07	7.58611e+07	6.33473e+08	4.16293e+08	1.04977e+09	0.30671	0.704252	-0.605673
Bacteroidales+Bacterial ribosomal protein bL9 family	2.56608e+08	3.12562e+07	1.5436e+08	3.69402e+07	1.92944e+08	2.731e+08	2.24688e+08	2.16999e+08	6.86829e+07	3.51428e+08	2.4813e+08	2.4052e+08	1.93197e+08	1.47405e+08	4.15591e+07	3.46353e+08	1.3869e+09	1.63728e+09	3.02417e+09	0.63164	0.88505	0.239437
Bacteroidales+Bacterial ribosomal protein bS1 family	2.92088e+08	6.29835e+07	2.91681e+08	9.41829e+07	3.22017e+08	3.51405e+08	4.73914e+08	5.79889e+08	1.12412e+08	336147795	2.0855e+08	2.02402e+08	1.85122e+08	2.31557e+08	9.38415e+07	2.82655e+08	2.46816e+09	1.65269e+09	4.12085e+09	0.403858	0.76882	-0.578621
Bacteroidales+Bacterial ribosomal protein bS16 family	2.67503e+08	9.33858e+07	1.3821e+08	1.21153e+08	8.83581e+07	1.37456e+08	1.68411e+08	2.35931e+08	9.90144e+07	137180210	3.16697e+08	9.97159e+07	1.38413e+08	1.64538e+08	1.48856e+08	2.59763e+08	1.25041e+09	1.36418e+09	2.61458e+09	0.705805	0.918209	0.125629
Bacteroidales+Bacterial ribosomal protein bS20 family					8.76994e+06	1.96233e+07	1.47313e+07			8465323	5.82494e+06	3.30096e+06				6.03454e+06	4.31246e+07	2.36258e+07	6.67503e+07	too many MVs	too many MVs	too many MVs
Bacteroidales+Bacterial ribosomal protein bS6 family	3.45422e+07		2.12222e+06		3.05448e+07	2.33607e+07	2.40014e+07	3.2799e+07	2.23387e+06	18290367	2.30947e+07	7.8609e+06	2.02506e+07	6.61207e+06	3.79906e+07	1.85004e+07	1.4737e+08	1.34834e+08	2.82204e+08	0.242681	0.649882	-0.128259
Bacteroidales+Band 7/mec-2 family	8.84582e+07	2.6414e+07	4.57643e+07	5.35491e+07	5.28629e+07	4.30399e+07	6.38529e+07	1.14906e+08	4.16804e+07	64346356	1.0497e+08	3.73511e+07	6.99345e+07	4.35048e+07	4.74667e+07	8.22655e+07	4.88847e+08	4.9152e+08	9.80367e+08	0.873064	0.952794	0.00786511
Bacteroidales+Beta-eliminating lyase family	1.72349e+08	4.87671e+07	1.06764e+08	9.31575e+07	1.10757e+08	1.45603e+08	1.46453e+08	1.9272e+08	1.23153e+08	1.47569e+08	1.83218e+08	1.374e+08	1.21049e+08	1.0032e+08	1.03106e+08	1.76218e+08	1.01657e+09	1.09203e+09	2.10861e+09	0.492683	0.812477	0.103305
Bacteroidales+BPG-independent phosphoglycerate mutase family	2.45956e+08	7.43061e+07	1.3124e+08	1.07295e+08	2.1349e+08	2.24525e+08	2.73203e+08	4.0759e+08	2.11237e+08	2.68666e+08	2.94843e+08	2.17344e+08	2.7076e+08	3.15986e+08	3.41688e+08	3.92049e+08	1.6776e+09	2.31257e+09	3.99018e+09	0.0620108	0.379748	0.463095
Bacteroidales+Carbohydrate esterase 6 family	1.75618e+07	2.5643e+07	1.04077e+07	3.05283e+07	2.14837e+07	2.8694e+07	3.3995e+07	8.09602e+07		57380833	1.38098e+07	1.07197e+07	2.16748e+07	2.97149e+07	1.30476e+07	2.03303e+07	2.49274e+08	1.66678e+08	4.15952e+08	0.252374	0.658811	-0.580645
Bacteroidales+Carbohydrate kinase PfkB family	7.69093e+08	2.2371e+08	4.36562e+08	2.8569e+08	5.48944e+08	4.1842e+08	6.84595e+08	7.89448e+08	3.8988e+08	5.52153e+08	7.48294e+08	5.18414e+08	4.64683e+08	4.18884e+08	2.67379e+08	6.13468e+08	4.15646e+09	3.97315e+09	8.12962e+09	0.999533	0.999536	-0.0650707
Bacteroidales+Catalase family	9.48938e+06		8.95958e+06	1.87122e+06	3.61003e+06	1.33353e+06		1.41454e+07	1.23262e+06				6.66869e+06		3.74846e+06		3.94092e+07	1.16498e+07	5.10589e+07	0.125518	0.512371	-1.75753
Bacteroidales+Chaperonin (HSP60) family	8.7484e+08	3.00977e+08	8.24908e+08	2.56056e+09	5.78554e+08	7.92468e+08	7.70855e+08	1.02719e+09	6.44862e+08	7.91132e+08	1.20581e+09	5.61591e+08	1.11387e+09	4.28002e+08	1.26247e+09	1.59452e+09	7.73035e+09	7.60226e+09	1.53326e+10	0.818794	0.942364	-0.0241067
Bacteroidales+CinA family	1.24801e+07	2.57799e+06			2.60992e+06		2.57975e+06	1.78428e+06	321348		3.20525e+06					3.81774e+06	2.2032e+07	7.34434e+06	2.93764e+07	too many MVs	too many MVs	too many MVs
Bacteroidales+Class A bacterial acid phosphatase family			2.08366e+06		3.92161e+06	5.84936e+06				4.13379e+06	1.52144e+06					7.53655e+06	1.18546e+07	1.31918e+07	2.50464e+07	too many MVs	too many MVs	too many MVs
Bacteroidales+Class II fructose-bisphosphate aldolase family	1.96385e+09	3.6203e+08	1.81741e+09	2.96793e+09	1.46109e+09	1.85526e+09	2.26006e+09	1.88483e+09	1.32918e+09	2.0944e+09	2.72407e+09	9.1499e+08	2.22705e+09	1.03372e+09	1.84488e+09	3.58144e+09	1.45724e+10	1.57497e+10	3.03222e+10	0.704197	0.917614	0.112084
Bacteroidales+Class I-like SAM-binding methyltransferase superfamily		2.52096e+06	1.69189e+07		2.75264e+07	2.90689e+07	2.27047e+07	4.34083e+07		25019043	3.94471e+06	9.98074e+06		1.41908e+07		4.92837e+06	1.42148e+08	5.80637e+07	2.00212e+08	0.487633	0.808115	-1.29157
Bacteroidales+Class-I aminoacyl-tRNA synthetase family	1.88966e+08	3.75537e+07	1.27813e+08	1.97386e+08	1.34897e+08	1.63998e+08	1.64399e+08	2.31077e+08	1.44886e+08	1.63817e+08	2.92609e+08	1.12342e+08	1.24609e+08	1.0027e+08	1.17641e+08	3.94871e+08	1.24609e+09	1.45105e+09	2.69714e+09	0.611792	0.872208	0.219683
Bacteroidales+Class-I DAHP synthase family							4.5993e+06	1.09565e+07	3.14606e+06	3.68088e+06		4.63092e+06	734460	2.88611e+06			1.55558e+07	1.50784e+07	3.06342e+07	too many MVs	too many MVs	too many MVs
Bacteroidales+Class-I fumarase family	9.39288e+07	2.04541e+07	6.13369e+07	8.14405e+06	1.0402e+08	1.07534e+08	1.43481e+08	1.56382e+08	9.93897e+07	1.13625e+08	7.34455e+07	7.98908e+07	4.81378e+07	6.16237e+07	2.50393e+07	1.24804e+08	6.9528e+08	6.25956e+08	1.32124e+09	0.781335	0.936723	-0.151531
Bacteroidales+Class-I pyridoxal-phosphate-dependent aminotransferase family	1.16247e+08	5.82686e+06	7.97866e+07	5.33705e+07	7.9287e+07	1.29382e+08	1.17232e+08	1.33983e+08	3.75442e+07	1.27164e+08	1.13387e+08	4.07844e+07	4.91514e+07	2.95739e+07	4.10192e+07	2.0752e+08	7.15115e+08	6.46144e+08	1.36126e+09	0.883722	0.956634	-0.146317
Bacteroidales+Class-II aminoacyl-tRNA synthetase family	8.5638e+08	1.41405e+08	2.2967e+08	2.37777e+08	5.3135e+08	5.39799e+08	7.8473e+08	9.70338e+08	2.34329e+08	6.81042e+08	4.86485e+08	2.81838e+08	3.95995e+08	3.69367e+08	2.63787e+08	7.20751e+08	4.29145e+09	3.43359e+09	7.72504e+09	0.718352	0.921199	-0.321744
Bacteroidales+Class-II fumarase/aspartase family	6.602e+06	1.19743e+06	9.1985e+06	1.12e+08	3.74967e+06	6.73955e+06	9.41634e+06	7.18155e+06	4.06091e+06	5.95012e+06	1.04194e+07	3.63662e+06	5.96422e+06	2.24183e+06	1.11506e+07	1.30555e+07	1.56085e+08	5.64792e+07	2.12564e+08	0.614503	0.875124	-1.46641
Bacteroidales+Class-II pyridoxal-phosphate-dependent aminotransferase family	1.2695e+08	2.13852e+07	8.43259e+07	3.62692e+07	1.24994e+08	1.14363e+08	1.57722e+08	2.2926e+08	9.78984e+07	1.16377e+08	1.2814e+08	7.87534e+07	9.27738e+07	7.12601e+07	1.37228e+08	1.34593e+08	8.95269e+08	8.57023e+08	1.75229e+09	0.6209	0.87676	-0.0629863
Bacteroidales+Class-III pyridine nucleotide-disulfide oxidoreductase family							1.04432e+07	3.44983e+06		8.09017e+06		1.80219e+06	1.4825e+06		1.93982e+06	7.01579e+06	1.3893e+07	2.03305e+07	3.42235e+07	too many MVs	too many MVs	too many MVs
Bacteroidales+Class-III pyridoxal-phosphate-dependent aminotransferase family					2.8321e+06	4.14422e+06	8.21222e+06	6.37402e+06	1.43267e+06					2.37945e+06			2.15626e+07	3.81212e+06	2.53747e+07	too many MVs	too many MVs	too many MVs
Bacteroidales+Class-IV pyridoxal-phosphate-dependent aminotransferase family	2.45515e+07	6.47983e+06	4.22579e+06	6.32083e+06	4.89886e+07	3.55645e+07	5.47102e+07	6.48666e+07	9.62703e+06	40359833		4.07881e+06	1.03929e+07	2.0358e+07	2.72299e+06	9.32714e+06	2.45708e+08	9.68667e+07	3.42575e+08	0.149985	0.532378	-1.3428
Bacteroidales+Class-V pyridoxal-phosphate-dependent aminotransferase family	2.65117e+08	1.72949e+08	1.82379e+08	8.4203e+07	3.95463e+08	4.44003e+08	5.63857e+08	1.01825e+09	2.45434e+08	6.67404e+08	2.22242e+08	4.04095e+08	2.13859e+08	3.14392e+08	5.73153e+07	3.67144e+08	3.12622e+09	2.49189e+09	5.61811e+09	0.689077	0.913403	-0.327182
Bacteroidales+ClpA/ClpB family	1.83859e+08	1.95186e+08	3.93062e+08	4.64044e+08	2.09021e+08	3.03678e+08	2.57125e+08	2.44303e+08	1.61944e+08	2.41577e+08	2.68521e+08	1.21761e+08	2.85394e+08	5.92477e+07	9.46062e+07	3.95651e+08	2.25028e+09	1.6287e+09	3.87898e+09	0.111493	0.493919	-0.466379
Bacteroidales+ClpX chaperone family	2.48885e+07	1.13269e+08	1.31593e+07	1.67361e+08	2.24875e+07	1.7992e+07	3.11905e+07	3.41813e+07	9.90306e+06	30641786	2.84501e+07	1.67589e+07	3.04575e+07	7.32465e+06	7.08138e+06	4.03022e+07	4.24529e+08	1.7092e+08	5.95449e+08	0.0988111	0.466456	-1.31251
Bacteroidales+CoaE family	8.64523e+06									3.4537e+06			4.51263e+06				8.64523e+06	7.96633e+06	1.66116e+07	too many MVs	too many MVs	too many MVs
Bacteroidales+CoA-transferase III family	5.95215e+08	8.45646e+07	3.94249e+08	1.72369e+09	5.58669e+08	7.41759e+08	6.20285e+08	6.61376e+08	3.4338e+08	8.13902e+08	1.10387e+09	7.35366e+08	1.22463e+09	2.69734e+08	2.07953e+08	1.78851e+09	5.37981e+09	6.48734e+09	1.18672e+10	0.63813	0.885433	0.270071
Bacteroidales+Complex I 23 kDa subunit family	2.37481e+06		3.59884e+06			2.88462e+06	5.37619e+06	3.31993e+06		6345057	1.50058e+06	1.19817e+06	1.58771e+06	929664	1.05033e+06	2.23203e+06	1.75544e+07	1.48435e+07	3.23979e+07	0.451934	0.791048	-0.241876
Bacteroidales+Complex I 30 kDa subunit family; Complex I 49 kDa subunit family	3.98856e+07	1.53368e+07	2.33652e+07	5.54095e+07	7.73028e+07	9.04619e+07	6.36955e+07	7.61583e+07	4.80227e+07	7.10986e+07	1.26131e+08	2.46191e+07	2.55112e+07	2.69083e+07	6.58202e+07	9.94242e+07	4.41616e+08	4.87535e+08	9.29151e+08	too many MVs	too many MVs	too many MVs
Bacteroidales+CRWN family	3.37151e+08	5.22258e+06	5.26318e+06	1.71412e+07	5.66124e+06	8.80871e+06	3.56027e+07	4.59166e+06	1.0962e+08	1.42907e+06	2.35461e+07	4.86825e+06	1.00389e+07	3.99411e+06	1.31392e+07	2.57769e+07	4.19442e+08	1.92413e+08	6.11855e+08	0.771101	0.933945	-1.12424
Bacteroidales+Cysteine synthase/cystathionine beta-synthase family	1.04601e+06	1.13095e+06		7.76923e+08	1.18798e+06	1.95364e+06		2.2983e+06		1.53655e+06	2.4097e+06	1.6593e+06				3.94852e+06	7.8454e+08	9.55407e+06	7.94094e+08	0.281746	0.689382	-6.3584
Bacteroidales+D-alanine--D-alanine ligase family	2.38733e+06				3.28201e+06	3.4448e+06	4.45055e+06	4.99183e+06		4006304	1.37018e+06					2.20652e+06	1.85565e+07	7.583e+06	2.61395e+07	too many MVs	too many MVs	too many MVs
Bacteroidales+DapA family	1.24348e+07		2.15317e+06	1.09889e+07	7.52523e+06	6.25678e+06	1.04902e+07	1.09079e+07	8.46322e+06	7.71057e+06	1.32543e+07	6.0309e+06	7.34953e+06	4.86643e+06	1.5127e+07	1.62744e+07	6.0757e+07	7.90764e+07	1.39833e+08	0.278551	0.68764	0.380153
Bacteroidales+DEAD box helicase family	3.60054e+06	538616	1.90348e+06		5.01273e+06	2.11378e+06	5.86309e+06		4.11179e+06	3.65861e+06			2.26275e+06			5.24159e+06	1.90322e+07	1.52747e+07	3.4307e+07	0.407915	0.773984	-0.317148
Bacteroidales+DegT/DnrJ/EryC1 family	1.02852e+06		743927		6.1106e+06	6.87077e+06	5.40514e+06	1.05021e+07		2.8567e+06		124678	459319		3.04702e+06		3.0661e+07	6.48772e+06	3.71488e+07	0.160344	0.536494	-2.23922
Bacteroidales+DeoC/FbaB aldolase family	1.45938e+08	8.05198e+06	2.41742e+07	3.4e+07	1.8478e+08	2.88129e+08	1.56659e+08	1.59977e+08	1.97594e+08	196837154	3.76861e+07	4.59786e+07	1.30519e+08	1.02658e+07	9.61604e+07	4.40992e+07	1.00171e+09	7.5914e+08	1.76085e+09	0.793694	0.934751	-0.400023
Bacteroidales+Desulfoferrodoxin family	2.72193e+07	3.09599e+06	9.91428e+06	3.05523e+07	2.42769e+07	1.73444e+07	8.08356e+07	8.57271e+07	2.93823e+07	1.3935e+08	2.65012e+07	5.65581e+06	2.09302e+07	4.07113e+07	2.23823e+07	1.99503e+07	2.78966e+08	3.04863e+08	5.83829e+08	0.777241	0.934708	0.128071
Bacteroidales+Diaminopimelate dehydrogenase family	1.33096e+08	1.85487e+07	1.44977e+08	9.83215e+07	1.881e+08	2.24099e+08	2.07437e+08	2.33637e+08	7.42939e+07	205610255	2.3977e+08	8.22641e+07	1.03797e+08	1.06495e+08	5.45633e+07	2.72973e+08	1.24822e+09	1.13977e+09	2.38798e+09	0.899921	0.958707	-0.131129
Bacteroidales+Dihydropyrimidine dehydrogenase family	8.67718e+06			1.49906e+07	4.07749e+06									6.93706e+06	1.24282e+07		2.77452e+07	1.93653e+07	4.71105e+07	too many MVs	too many MVs	too many MVs
Bacteroidales+D-isomer specific 2-hydroxyacid dehydrogenase family	7.49723e+07	1.58441e+07	2.56184e+07	3.24296e+07	5.81362e+07	4.09986e+07	9.93568e+07	1.67373e+08	7.95808e+07	1.32612e+08	7.4814e+07	3.73518e+07	5.46197e+07	5.62384e+07	4.81031e+07	8.66346e+07	5.14729e+08	5.69954e+08	1.08468e+09	0.368586	0.752463	0.147031
Bacteroidales+Disproportionating enzyme family	8.74298e+06		1.27888e+06	1.63084e+06	8.66145e+06	1.14728e+07	1.19102e+07	2.0891e+07	4.10798e+06	1.79425e+07	1.00423e+07	8.0396e+06	1.01824e+07	3.09675e+06	971638	1.15032e+07	6.45882e+07	6.58865e+07	1.30475e+08	0.400925	0.765765	0.0287092
Bacteroidales+DMRL synthase family	9.98905e+07	7.31686e+07	6.68112e+07	9.43838e+07	7.96414e+07	2.22623e+08	9.35241e+07	1.65579e+08	9.92985e+07	183960548	1.86883e+08	4.67008e+07	1.56648e+08	6.32358e+07	1.85828e+08	2.09467e+08	8.95622e+08	1.13202e+09	2.02764e+09	0.441259	0.791736	0.337938
Bacteroidales+DNA polymerase type-C family	4.68846e+06		2.52434e+06		4.63186e+06	3.26291e+06	5.43744e+06	7.62959e+06	2.47239e+06	5.42294e+06	6.94808e+06	4.38885e+06	2.97983e+06		3.25212e+06	5.37228e+06	2.81746e+07	3.08365e+07	5.90111e+07	0.576867	0.852354	0.130208
Bacteroidales+DnaJ family						3.25394e+06		3.75276e+06		1.27425e+06	2.48066e+06		1.18151e+06	3.86018e+06		3.19948e+06	7.00671e+06	1.19961e+07	1.90028e+07	too many MVs	too many MVs	too many MVs
Bacteroidales+DTDP-4-dehydrorhamnose 3			7.41477e+06					1.33809e+07			4.61938e+06	2.29464e+06	2.6186e+06	4.87859e+06		4.33806e+06	2.07956e+07	1.87493e+07	3.95449e+07	too many MVs	too many MVs	too many MVs
Bacteroidales+EF-Ts family	1.69565e+08	4.58794e+07	8.98233e+07	1.53981e+08	7.03326e+07	1.02997e+08	1.73062e+08	1.70396e+08	1.59717e+08	1.26877e+08	1.36267e+08	5.30963e+07	1.0048e+08	1.11016e+08	2.80619e+08	2.03922e+08	9.76036e+08	1.17199e+09	2.14803e+09	0.490326	0.811292	0.263957
Bacteroidales+Enolase family	2.35e+09	8.04036e+08	2.08466e+09	4.28249e+09	1.66503e+09	1.82344e+09	2.0004e+09	3.24827e+09	2.18319e+09	1.7875e+09	2.53487e+09	1.81297e+09	2.46687e+09	9.60219e+08	1.90039e+09	3.92835e+09	1.82583e+10	1.75744e+10	3.58327e+10	0.979017	0.987293	-0.0550826
Bacteroidales+Enoyl-CoA hydratase/isomerase family	5.18709e+06					4.31783e+06	2.21606e+06		3.49605e+06	5.06005e+06	1.12104e+06						1.1721e+07	9.67714e+06	2.13981e+07	too many MVs	too many MVs	too many MVs
Bacteroidales+ETF alpha-subunit/FixB family	1.00791e+08	1.54891e+07	6.64598e+07	9.16887e+07	1.22192e+08	2.01646e+08	1.60508e+08	1.00409e+08	4.21652e+07	167409135	1.05378e+08	6.6216e+07	1.15734e+08	7.03604e+07	3.10348e+07	1.2513e+08	8.59184e+08	7.23428e+08	1.58261e+09	0.751884	0.928212	-0.248115
Bacteroidales+ETF beta-subunit/FixA family	3.11774e+07	707069	6.28177e+06	1.34825e+06	1.27238e+07	1.592e+07	2.53288e+07	2.92377e+07	5.72689e+06	1.87746e+07	2.14133e+07	5.89182e+06	1.201e+07	1.72718e+06	2.03905e+07	2.61891e+07	1.22725e+08	1.12123e+08	2.34848e+08	0.735105	0.925077	-0.13033
Bacteroidales+Etk/wzc family	1.30462e+06		877138		3.46888e+06	1.03024e+06	2.79468e+06	1.55164e+06	2.49364e+06	5140407	1.04171e+06	3.99673e+06	1.18459e+06	931119	2.27847e+06		1.10272e+07	1.70667e+07	2.80939e+07	0.480758	0.809698	0.629745
Bacteroidales+ExbB/TolQ family	4.07112e+08	1.62759e+08	1.99536e+08	1.29716e+08	2.13439e+08	2.15061e+08	5.71429e+08	8.66391e+08	2.83816e+08	1.03257e+09	1.67735e+08	1.73278e+08	3.27409e+08	4.01977e+08	9.06753e+07	9.32126e+07	2.76544e+09	2.57068e+09	5.33612e+09	0.640089	0.886951	-0.105362
Bacteroidales+FabD family	8.28842e+07	5.55417e+07	2.57631e+07	1.24973e+08	7.00333e+07	1.21575e+08	1.01818e+08	1.41165e+08	1.766e+08	8.66449e+07	2.14517e+08	1.09689e+08	7.2207e+07	7.56273e+07	1.95002e+08	1.9898e+08	7.23754e+08	1.12927e+09	1.85302e+09	0.0909608	0.45415	0.64181
Bacteroidales+FAD-dependent oxidoreductase 2 family	7.04247e+08	1.76599e+08	4.33744e+08	3.20588e+08	1.10102e+09	1.02633e+09	1.32378e+09	1.60232e+09	3.64234e+08	1.17198e+09	6.01727e+08	7.97013e+08	4.72537e+08	6.14672e+08	1.88765e+08	7.16403e+08	6.68863e+09	4.92733e+09	1.1616e+10	0.550944	0.8377	-0.440902
Bacteroidales+Ferritin family	1.45752e+08	4.65975e+07	1.03444e+08	3.27936e+07	1.86327e+08	1.94228e+08	2.00747e+08	3.12569e+08	8.96546e+07	1.67745e+08	1.21275e+08	1.12647e+08	7.0604e+07	4.4669e+07	2.74683e+07	1.24053e+08	1.22246e+09	7.58116e+08	1.98057e+09	0.274305	0.685484	-0.689288
Bacteroidales+FGAMS family	2.12567e+08	6.04364e+07	9.14305e+07	1.174e+08	1.49326e+08	1.47557e+08	2.17566e+08	3.06327e+08	8.43962e+07	2.28443e+08	1.49894e+08	4.76395e+07	1.34905e+08	9.36921e+07	7.86383e+07	2.12002e+08	1.30261e+09	1.02961e+09	2.33222e+09	0.372605	0.751717	-0.339304
Bacteroidales+FGGY kinase family	5.04041e+07	9.13141e+06	2.29213e+06	4.06115e+06	2.6167e+07	1.49142e+07	3.48343e+07	9.58389e+07	2.54659e+07	3.44299e+07	3.82773e+07	1.33908e+07	1.19325e+07	2.91163e+07	3.73296e+07	3.99811e+07	2.37643e+08	2.29923e+08	4.67566e+08	0.348297	0.739533	-0.0476426
Bacteroidales+Fibrillar collagen family	7.65588e+07	1.5114e+08	4.02438e+08	3.16239e+08	4.52171e+07	1.28244e+07	1.10856e+07	1.9562e+07	3.92534e+07	3.4229e+07	4.06363e+07	2.40493e+08	3.83715e+07	3.4531e+07	2.89693e+07	1.5736e+08	1.03507e+09	6.13844e+08	1.64891e+09	0.855694	0.94794	-0.75377
Bacteroidales+FKBP-type PPIase family	6.49283e+08	1.55947e+08	5.62893e+08	7.07363e+08	5.57174e+08	7.06568e+08	6.84878e+08	7.4703e+08	3.8453e+08	6.22253e+08	7.39427e+08	4.86008e+08	6.99937e+08	3.81726e+08	6.08028e+08	8.54557e+08	4.77114e+09	4.77647e+09	9.5476e+09	0.823359	0.943569	0.00161022
Bacteroidales+Flavin oxidoreductase frp family				933470	2.40182e+06			2.54466e+06	3.63058e+06								5.87994e+06	3.63058e+06	9.51053e+06	too many MVs	too many MVs	too many MVs
Bacteroidales+FPP/GGPP synthase family	7.09919e+06	938369					5.65824e+06	1.53919e+06		2.47088e+06	3.55908e+06		1.81999e+06			2.31754e+06	1.5235e+07	1.01675e+07	2.54025e+07	too many MVs	too many MVs	too many MVs
Bacteroidales+FtsZ family	6.76533e+06		8.85153e+06		5.62936e+06	7.59297e+06	4.26733e+06	9.27796e+06	3.66958e+06	6.83955e+06	8.34236e+06	8.33221e+06	1.03929e+07	8.09348e+06	8.12409e+06	5.64278e+06	4.23845e+07	5.94369e+07	1.01821e+08	0.143027	0.529756	0.487745
Bacteroidales+GARS family	1.19216e+07	4.57527e+06		4.89572e+06	8.72151e+06	1.04209e+07	1.07486e+07	1.07549e+07	980627	6.94678e+06	6.76369e+06	2.19706e+06	7.35857e+06	2.88876e+06	5.45271e+06	8.84816e+06	6.20386e+07	4.14364e+07	1.03475e+08	0.742949	0.925586	-0.582175
Bacteroidales+GcvH family	1.15121e+07			5.65607e+06	1.04015e+07	1.0258e+07	1.14637e+07	1.73988e+07	3.523e+06	1.78074e+07			9.30013e+06		3.00543e+06		6.66902e+07	3.3636e+07	1.00326e+08	0.271336	0.683337	-0.9873
Bacteroidales+GcvP family		915641									2.42837e+06		554655		2.55923e+06		915641	5.54226e+06	6.4579e+06	too many MVs	too many MVs	too many MVs
Bacteroidales+GcvT family	1.47848e+07	2.57656e+07	8.07409e+06	1.79236e+07	2.37515e+07	1.04578e+07	3.05516e+07	1.02665e+07	1.13053e+07	27533840	1.21089e+07	5.29774e+06	1.05361e+07	1.31317e+06	1.59356e+07	1.65532e+07	1.41575e+08	1.00584e+08	2.42159e+08	0.191804	0.58442	-0.493139
Bacteroidales+Gfo/Idh/MocA family	1.05291e+08	5.95481e+06	3.01224e+07	3.74278e+06	3.76348e+07	7.75013e+07	5.31711e+07	5.76054e+07	2.06815e+07	56149294	2.43076e+07	1.05769e+08	5.78191e+07	4.2172e+07	2.61642e+07	2.07774e+07	3.71024e+08	3.5384e+08	7.24863e+08	0.637289	0.885457	-0.0684142
Bacteroidales+GHMP kinase family	2.59183e+07	2.42514e+07	1.79776e+07	1.27281e+07	3.15381e+07	2.38716e+07	4.19945e+07	4.9644e+07	1.6187e+07	5.64024e+07	2.88402e+07	1.39009e+07	1.50088e+07	1.08979e+07	1.27638e+07	2.18354e+07	2.27924e+08	1.75836e+08	4.0376e+08	0.205437	0.593102	-0.374301
Bacteroidales+Glu/Leu/Phe/Val dehydrogenases family	3.07188e+09	8.64623e+08	1.8297e+09	1.65265e+09	3.31086e+09	2.97594e+09	4.14147e+09	5.14246e+09	2.91629e+09	4.52161e+09	2.99026e+09	2.80174e+09	2.47702e+09	2.53801e+09	8.57345e+08	3.1165e+09	2.29896e+10	2.22188e+10	4.52084e+10	0.964403	0.97685	-0.0492021
Bacteroidales+Glucosamine/galactosamine-6-phosphate isomerase family	4.10027e+07	8.72822e+06	2.73771e+07	5.4732e+06	1.5433e+07	2.29474e+07	6.80805e+07	8.33562e+07	3.01492e+07	72846785	2.4974e+07	1.14365e+07	4.88529e+07	4.37361e+07	1.31432e+07	4.23903e+07	2.72398e+08	2.87529e+08	5.59927e+08	0.561652	0.844489	0.0779877
Bacteroidales+Glutamate synthase family	7.81657e+07	4.63022e+07	4.37354e+07	5.96923e+07	8.35635e+07	7.14041e+07	9.79516e+07	1.01375e+08	2.57776e+07	1.38411e+08	1.43918e+08	3.99666e+07	4.87792e+07	5.46409e+07	2.09009e+07	1.44835e+08	5.82189e+08	6.17229e+08	1.19942e+09	0.618087	0.875221	0.0843162
Bacteroidales+Glutaminase family	1.12161e+06		5.37925e+06	4.57751e+06		7.32177e+06	5.73108e+06	1.37173e+06		5000078	2.8562e+06	1.21913e+06	4.35008e+06		539000	2.40103e+06	2.5503e+07	1.63655e+07	4.18685e+07	0.840647	0.942374	-0.639752
Bacteroidales+Glutamine synthetase family	2.49028e+08	4.42684e+07	1.81212e+08	4.82336e+07	3.82101e+08	4.21864e+08	4.64866e+08	5.55419e+08	1.59042e+08	4.65735e+08	4.58087e+08	1.59392e+08	2.57458e+08	2.42451e+08	1.06645e+08	6.85023e+08	2.34699e+09	2.53383e+09	4.88083e+09	0.598338	0.866111	0.110507
Bacteroidales+Glutathione peroxidase family																				too many MVs	too many MVs	too many MVs
Bacteroidales+Glyceraldehyde-3-phosphate dehydrogenase family	7.26729e+09	6.02352e+09	5.2344e+09	8.32544e+09	7.92005e+09	7.96245e+09	1.01492e+10	1.21556e+10	5.81536e+09	9.40723e+09	4.46772e+09	5.51031e+09	3.94727e+09	6.09034e+09	2.61591e+09	6.56784e+09	6.50379e+10	4.4422e+10	1.0946e+11	0.0258353	0.28083	-0.550008
Bacteroidales+Glycogen phosphorylase family	2.36076e+08	3.20157e+07	2.52728e+07	9.23604e+07	1.91103e+08	2.77494e+08	2.8582e+08	3.81306e+08	2.31291e+08	2.73027e+08	3.08718e+08	1.89255e+08	1.97754e+08	8.6357e+07	1.00369e+08	3.89406e+08	1.52145e+09	1.77618e+09	3.29762e+09	0.351426	0.743228	0.22333
Bacteroidales+Glycosyl hydrolase 10 (cellulase F) family	1.43007e+08	2.36196e+07	4.17778e+07	5.46271e+07	1.19371e+08	1.14727e+08	1.35987e+08	2.09638e+08	8.28835e+07	1.30093e+08	1.01752e+08	8.05378e+07	1.39834e+08	1.02056e+08	3.54803e+07	1.08802e+08	8.42754e+08	7.81439e+08	1.62419e+09	0.845451	0.944005	-0.108977
Bacteroidales+Glycosyl hydrolase 105 family								3.61942e+06									3.61942e+06		3.61942e+06	too many MVs	too many MVs	too many MVs
Bacteroidales+Glycosyl hydrolase 13 family	5.3566e+07	5.25106e+07	6.52767e+07	1.17651e+08	5.20936e+07	1.32097e+08	1.78719e+08	1.67084e+08	8.82805e+07	1.37765e+08	7.97085e+07	8.14165e+07	6.3169e+07	5.51031e+07	3.92446e+07	7.68628e+07	8.18998e+08	6.2155e+08	1.44055e+09	0.378583	0.753254	-0.397985
Bacteroidales+Glycosyl hydrolase 130 family	3.73766e+07	8.7148e+06	9.55318e+06		3.33402e+07	5.43474e+07	6.26013e+07	1.87227e+08	3.19473e+07	101693668	1.1231e+07	2.77826e+07	2.71089e+07	3.875e+07	3.05534e+07	1.13664e+07	3.9316e+08	2.80433e+08	6.73594e+08	0.456914	0.791646	-0.487449
Bacteroidales+Glycosyl hydrolase 18 family				5.72688e+06													5.72688e+06		5.72688e+06	too many MVs	too many MVs	too many MVs
Bacteroidales+Glycosyl hydrolase 2 family	2.23742e+07		2.8295e+06	4.74485e+06	1.21308e+07	9.98367e+06	2.0873e+07	2.58122e+07	1.51456e+07	4.59978e+07	1.51765e+07	5.14539e+07	2.93672e+07		1.73691e+06	1.05503e+07	9.87482e+07	1.69428e+08	2.68176e+08	0.837884	0.941634	0.778799
Bacteroidales+Glycosyl hydrolase 20 family	1.33708e+07	5.63127e+06	4.16096e+06	1.63704e+07				9.58312e+06	1.69006e+06	5460274	2.73515e+06	1.89858e+06	9.42112e+06	7.18612e+06	1.01739e+06		4.91165e+07	2.94087e+07	7.85252e+07	0.514648	0.827751	-0.739808
Bacteroidales+Glycosyl hydrolase 26 family	9.81579e+06	5.40068e+07	8.43445e+06	6.90356e+07	1.67027e+07	4.31002e+06	7.62494e+07	1.3009e+08	5.1224e+07	1.22257e+08	1.59452e+07	5.85789e+06	5.05938e+06	5.71692e+07	1.44297e+07	1.34661e+07	3.68645e+08	2.85408e+08	6.54053e+08	0.69554	0.91669	-0.369198
Bacteroidales+Glycosyl hydrolase 28 family	5.33834e+06	5.42557e+06	7.43536e+06		5.65355e+06	6.18095e+06	1.49724e+07	9.17876e+06		10585668	6.02672e+06	5.83112e+06	8.52851e+06	5.5019e+06		7.67342e+06	5.41849e+07	4.41473e+07	9.83323e+07	0.551573	0.834843	-0.295517
Bacteroidales+Glycosyl hydrolase 3 family	1.33958e+08	7.40357e+07	5.17024e+07	8.7112e+07	8.92221e+07	8.07972e+07	1.18423e+08	1.74413e+08	9.0396e+07	1.0874e+08	1.01687e+08	7.47251e+07	8.12986e+07	7.15028e+07	6.75313e+07	1.03494e+08	8.09663e+08	6.99374e+08	1.50904e+09	0.520657	0.825616	-0.211255
Bacteroidales+Glycosyl hydrolase 31 family	8.53148e+08	1.36523e+07	1.28242e+08	7.17262e+06	2.33836e+08	7.15169e+07	1.3108e+08	2.54989e+08	3.40875e+07	1.00849e+08	4.34697e+07	1.01474e+08	7.70211e+07	1.10689e+08	3.95176e+08	4.86152e+07	1.69364e+09	9.1138e+08	2.60502e+09	0.861339	0.948242	-0.893993
Bacteroidales+Glycosyl hydrolase 32 family	1.51624e+06		6.75665e+06	6.34779e+06	1.08309e+07	1.27647e+07	1.23823e+07	1.05469e+07	8.61545e+06	9012819		1.10486e+07		1.63889e+07			6.11454e+07	4.50657e+07	1.06211e+08	0.15936	0.534576	-0.440145
Bacteroidales+Glycosyl hydrolase 36 family	5.49921e+06		3.14971e+06		3.20635e+06		5.757e+06	1.29051e+07		15653898	7.89948e+06	4.01911e+06	8.7829e+06	6.12864e+06		1.05201e+07	3.05174e+07	5.30042e+07	8.35215e+07	0.522942	0.82537	0.796316
Bacteroidales+Glycosyl hydrolase 43 family	1.13496e+08	3.27086e+07	3.47524e+07	1.18935e+08	1.68651e+08	1.22168e+08	1.99058e+08	2.39374e+08	5.03712e+07	1.90176e+08	8.89923e+07	5.49195e+07	7.8311e+07	6.93152e+07	2.57889e+07	8.82113e+07	1.02914e+09	6.46086e+08	1.67523e+09	0.241841	0.649389	-0.671638
Bacteroidales+Glycosyl hydrolase 5 (cellulase A) family	1.99092e+08	1.02098e+07	1.36662e+08	1.59545e+07	2.214e+08	2.49916e+08	2.64137e+08	2.12659e+08	1.09056e+08	2.63947e+08	1.56943e+08	1.57406e+08	1.82284e+08	9.06234e+07	8.8297e+07	1.54337e+08	1.31003e+09	1.20289e+09	2.51292e+09	0.536183	0.830473	-0.123089
Bacteroidales+Glycosyl hydrolase 51 family	1.48385e+08	6.64888e+07	1.19183e+08	6.09042e+07	2.10192e+08	1.39292e+08	2.48577e+08	2.47357e+08	1.58716e+08	224655434	1.30463e+08	8.35799e+07	9.75213e+07	1.27039e+08	7.38687e+07	1.54376e+08	1.24038e+09	1.05022e+09	2.2906e+09	0.654175	0.893787	-0.240086
Bacteroidales+Glycosyl hydrolase 57 family	5.32462e+06			7.0729e+06	1.38317e+06		1.88187e+06	6.2038e+06	5.34833e+06	3.36135e+06	5.84066e+06	861728	8.50477e+06		5.37289e+06		2.18664e+07	2.92897e+07	5.11561e+07	0.596883	0.869068	0.421548
Bacteroidales+Glycosyl hydrolase 84 family	1.91883e+07	4.2797e+06	7.24478e+06	9.90778e+06			6.26336e+06	1.06361e+07	8.44278e+06	7.37519e+06	2.75184e+06	1.87236e+06	1.50368e+07	1.56871e+06	2.33122e+06	1.07682e+06	5.75201e+07	4.04557e+07	9.79758e+07	0.421667	0.774135	-0.507637
Bacteroidales+Glycosyl hydrolase 94 family	5.05093e+07	3.71805e+07	1.37249e+06	1.23027e+07	7.94659e+07	4.31318e+07	8.49441e+07	6.87918e+07	5.07548e+07	6.41111e+07	4.59154e+06	4.32491e+07	1.43491e+07	5.06927e+07		2.95825e+07	3.77699e+08	2.57331e+08	6.35029e+08	0.360631	0.753495	-0.553597
Bacteroidales+Glycosyl hydrolase 95 family	3.41312e+08	2.09425e+07	2.9018e+07	1.20788e+08	9.67844e+07	7.98903e+07	1.15649e+08	1.79333e+08	1.98673e+08	6.59591e+07	2.50147e+08	2.5326e+08	1.1582e+08	1.04295e+08	1.05041e+08	1.01803e+08	9.83717e+08	1.195e+09	2.17871e+09	0.280772	0.688336	0.280691
Bacteroidales+Glycosyl hydrolase 97 family	2.34298e+07	2.42886e+07	2.26058e+07	2.86068e+07	5.17616e+07	2.85033e+07	7.76769e+07	1.21649e+08	1.28973e+07	7.16071e+07	1.24342e+06	2.38589e+07	4.29333e+06	3.27153e+07	2.20405e+07	8.86958e+06	3.78522e+08	1.77525e+08	5.56048e+08	0.0452887	0.359	-1.09232
Bacteroidales+Glycosyltransferase 4 family						1.14469e+07		6.80909e+06									1.8256e+07		1.8256e+07	too many MVs	too many MVs	too many MVs
Bacteroidales+Glycosyltransferase 51 family			1.05189e+06				1.57434e+07	1.09882e+07	6.97055e+06	1.72282e+07	1.82106e+06		674614	9.65012e+06	1.25352e+06		2.77835e+07	3.75981e+07	6.53816e+07	0.202961	0.59894	0.436324
Bacteroidales+Glycosyltransferase group 1 family	3.11886e+07		2.37795e+07	1.14805e+07	3.74778e+07	2.83147e+07	5.09024e+07	5.37325e+07	1.94661e+07	47276599	2.76223e+07	1.67133e+07	2.53637e+07	2.1052e+07	1.60348e+07	2.66716e+07	2.36876e+08	2.002e+08	4.37076e+08	0.451406	0.793027	-0.242678
Bacteroidales+Glycyl radical enzyme (GRE) family	4.41356e+06				1.1509e+06			6.02704e+06		2.59601e+06						2.10861e+06	1.15915e+07	4.70462e+06	1.62961e+07	too many MVs	too many MVs	too many MVs
Bacteroidales+GPI family	3.09736e+08	1.16536e+08	1.40602e+08	1.43683e+08	2.6396e+08	3.37412e+08	3.69682e+08	3.84176e+08	2.65286e+08	3.44403e+08	2.91891e+08	1.53771e+08	1.92607e+08	1.65488e+08	3.21525e+08	2.83146e+08	2.06579e+09	2.01812e+09	4.0839e+09	0.878457	0.955349	-0.0336817
Bacteroidales+GroES chaperonin family	9.3073e+07	6.72786e+06	8.21214e+07	6.73177e+07	8.29567e+07	7.95947e+07	8.4095e+07	6.87608e+07	4.43472e+07	6.99248e+07	8.77608e+07	2.30899e+07	9.09816e+07	3.1581e+07	3.39655e+07	8.02206e+07	5.64647e+08	4.61871e+08	1.02652e+09	0.738661	0.924423	-0.289853
Bacteroidales+Group II decarboxylase family	5.57311e+07	4.26585e+07	5.27886e+07	8.65043e+07	4.56059e+07	2.01678e+08	1.55844e+08	1.51597e+08	2.41972e+07	1.7419e+08	4.73496e+07	1.32204e+08	6.06803e+07	5.70989e+07	2.46673e+07	7.77314e+07	7.92407e+08	5.98119e+08	1.39053e+09	0.345896	0.740747	-0.405805
Bacteroidales+GrpE family	7.10433e+06	1.2304e+06		2.21577e+07	5.77322e+06		5.13479e+06	1.45099e+07	3.57195e+06	1.20207e+07	1.22651e+07	5.24481e+06	1.03056e+07	2.11557e+06	4.43175e+06	2.47119e+07	5.59103e+07	7.46674e+07	1.30578e+08	0.152783	0.52722	0.417311
Bacteroidales+GTP-binding SRP family	1.94917e+07	1.52342e+06	1.21138e+07	1.87749e+07	1.02888e+07	7.91306e+06	1.24689e+07	1.25522e+07		1.35786e+07	2.7566e+07	1.72494e+07	3.1198e+07	1.21993e+07	1.69697e+06	3.59768e+07	9.51269e+07	1.39465e+08	2.34592e+08	0.565187	0.843473	0.551941
Bacteroidales+H(+)-translocating pyrophosphatase (TC 3.A.10) family	2.27081e+09	7.6954e+07	3.24613e+09	1.28106e+07	8.13423e+08	7.15588e+08	6.35993e+08	1.34844e+09	7.5786e+08	1.41309e+09	2.04273e+09	1.71105e+09	2.53587e+09	1.24149e+09	9.70847e+08	2.08906e+09	9.12015e+09	1.2762e+10	2.18822e+10	0.124392	0.519915	0.484726
Bacteroidales+HCP family	3.01358e+07	1.9505e+06	2.81514e+07	4.88734e+07	4.52947e+07	6.88715e+07	3.45618e+07	1.09729e+08	1.90347e+07	4.08053e+07	2.21678e+07	4.86064e+07	2.90297e+07	1.42935e+07	1.57968e+07	5.15549e+07	3.67568e+08	2.41289e+08	6.08857e+08	0.747445	0.926997	-0.607232
Bacteroidales+Heat shock protein 70 family	1.99711e+09	3.20395e+08	2.18688e+09	5.19684e+09	1.51321e+09	2.01011e+09	1.7667e+09	2.00027e+09	9.36681e+08	1.71843e+09	2.75801e+09	1.29081e+09	2.80603e+09	8.88397e+08	1.32201e+09	4.15759e+09	1.69915e+10	1.5878e+10	3.28695e+10	0.99871	0.99961	-0.0977903
Bacteroidales+Heat shock protein 90 family	6.24939e+07	1.17555e+07	3.07618e+07	1.12332e+08	4.92379e+07	6.46103e+07	6.59798e+07	7.90825e+07	4.32085e+07	6.68772e+07	7.03312e+07	3.9761e+07	6.83087e+07	4.65722e+07	2.72354e+07	8.53234e+07	4.76254e+08	4.47618e+08	9.23872e+08	0.87852	0.954352	-0.0894626
Bacteroidales+HesA/MoeB/ThiF family	5.13535e+07	5.51861e+06	3.96198e+07	1.60079e+06	1.511e+06	3.76806e+06	4.77943e+06	1.98579e+07	1.4877e+07	4.76333e+07	1.22254e+07	1.04165e+07	2.93025e+07	1.5877e+07	2.20624e+06	1.69592e+06	1.28009e+08	1.34234e+08	2.62243e+08	0.592177	0.86471	0.0684996
Bacteroidales+HPF/YfiA ribosome-associated protein family	1.26831e+07	8.86825e+06	1.03147e+07	1.25113e+07	2.37143e+07	3.06277e+07	3.93438e+07	5.00157e+07	1.14746e+06	30344201	1.03787e+07	1.03001e+07	5.837e+06	1.2486e+07		9.71507e+06	1.88079e+08	8.02086e+07	2.68287e+08	0.110664	0.498165	-1.22943
Bacteroidales+IF-3 family	5.15602e+06	8.39099e+06	9.83913e+06		1.23815e+07	1.43538e+07	1.65743e+07	1.70853e+07	4.74214e+06	11749850		1.00138e+07	6.86661e+06	1.0837e+07	1.26109e+07	2.83082e+06	8.3781e+07	5.9651e+07	1.43432e+08	0.827645	0.940165	-0.490021
Bacteroidales+IlvD/Edd family	1.98444e+08	4.9797e+07	8.52604e+07	1.08688e+08	1.27724e+08	1.09444e+08	1.29241e+08	1.85728e+08	1.37e+08	1.4969e+08	1.41362e+08	9.13134e+07	1.69275e+08	9.65171e+07	2.34886e+08	1.97739e+08	9.94328e+08	1.21778e+09	2.21211e+09	0.243971	0.652189	0.292461
Bacteroidales+IMPACT family	3.44198e+07		4.81311e+07	1.66118e+07	4.52994e+07	3.69046e+07	6.70524e+07	5.37752e+07	2.36229e+07	51751836	2.03206e+07	2.35806e+07	2.47086e+07	4.57573e+07	1.38174e+07	1.93483e+07	3.02194e+08	2.22908e+08	5.25102e+08	0.542781	0.831832	-0.439017
Bacteroidales+IMPDH/GMPR family	2.08174e+08	1.9003e+08	1.74133e+08	1.50774e+08	1.70181e+08	1.45422e+08	1.74323e+08	1.70832e+08	2.42091e+08	1.79419e+08	1.83441e+08	9.84076e+07	2.03031e+08	7.54742e+07	1.14399e+08	2.71685e+08	1.38387e+09	1.36795e+09	2.75182e+09	0.597446	0.8674	-0.0166948
Bacteroidales+Intermediate filament family	8.09948e+06		5.15083e+06	2.7759e+06	1.05422e+07		3.82314e+06	1.82542e+07		1.25182e+07	8.63409e+06	1.59357e+07	1.16746e+07	4.95822e+06		8.12065e+06	4.86457e+07	6.18415e+07	1.10487e+08	0.886129	0.956148	0.346212
Bacteroidales+Internalin family	3.19011e+08	4.50203e+07	1.22353e+08	1.9881e+08	8.75977e+07	1.09082e+08	1.56194e+08	2.23676e+08	9.07117e+07	1.69409e+08	2.52598e+08	1.38321e+08	4.20554e+08	1.44076e+08	9.1516e+07	2.70021e+08	1.26174e+09	1.57721e+09	2.83895e+09	0.416412	0.769583	0.32195
Bacteroidales+IPP transferase family	3.31698e+06				2.69797e+06	1.86559e+06		3.78682e+06		2887261	3.62386e+06	1.52345e+06		4.00918e+06	2.22169e+06	4.48769e+06	1.16674e+07	1.87531e+07	3.04205e+07	0.329193	0.727005	0.684278
Bacteroidales+Iron/manganese superoxide dismutase family	7.77188e+08	2.24919e+07	3.54359e+08	1.20052e+09	3.01482e+08	4.06594e+08	4.36323e+08	6.52931e+08	8.94088e+07	4.22994e+08	6.6837e+08	2.54445e+08	7.22927e+08	1.32364e+08	4.77703e+07	1.15803e+09	4.15189e+09	3.49631e+09	7.6482e+09	0.669562	0.905271	-0.247935
Bacteroidales+Iron-containing alcohol dehydrogenase family	6.56201e+06			1.15688e+07	3.74913e+06		1.0202e+07	1.11067e+07	5.36648e+06	6.86051e+06	1.22866e+07	2.38288e+06	2.51824e+06		1.08796e+07	1.1615e+07	4.31887e+07	5.19094e+07	9.5098e+07	0.331688	0.72632	0.265297
Bacteroidales+Isocitrate and isopropylmalate dehydrogenases family	1.14148e+08	1.95442e+08	3.94232e+07	1.57625e+07	1.74733e+08	1.35484e+08	2.15926e+08	2.2461e+08	9.39777e+07	2.20973e+08	1.17e+08	1.63126e+07	8.4996e+07	2.17334e+07	2.27466e+07	1.27756e+08	1.11553e+09	7.05495e+08	1.82102e+09	0.283041	0.685813	-0.661012
Bacteroidales+IspG family	3.04836e+06				3.45463e+06		6.31537e+06				896549		1.78344e+06			2.93506e+06	1.28184e+07	5.61505e+06	1.84334e+07	too many MVs	too many MVs	too many MVs
Bacteroidales+KduI family	2.7934e+08	2.35052e+08	1.70455e+08	1.00991e+08	2.89041e+08	2.5813e+08	3.93651e+08	4.28847e+08	1.88651e+08	2.7783e+08	1.83445e+08	1.7399e+08	1.3189e+08	2.20287e+08	1.04289e+08	2.14119e+08	2.15551e+09	1.4945e+09	3.65001e+09	0.123714	0.522182	-0.528362
Bacteroidales+Ketol-acid reductoisomerase family	6.17998e+08	6.74386e+07	4.30873e+08	6.02975e+08	4.40449e+08	4.87234e+08	6.80935e+08	9.97324e+08	2.83725e+08	721731546	7.93143e+08	2.98059e+08	6.4454e+08	3.86488e+08	3.20745e+08	9.8524e+08	4.32523e+09	4.43367e+09	8.7589e+09	0.747842	0.92625	0.0357268
Bacteroidales+LacAB/RpiB family	1.79178e+07	2.62759e+06	1.90534e+07	3.97283e+06	1.80294e+07	1.76873e+07	2.06643e+07	1.36497e+07	8.11423e+06	1.5653e+07	1.77021e+07	1.08211e+07	4.27853e+06	8.64726e+06	8.78036e+06	2.07023e+07	1.13602e+08	9.46988e+07	2.08301e+08	0.806582	0.937384	-0.262551
Bacteroidales+LDH/MDH superfamily	1.1329e+09	8.50031e+08	1.05201e+09	2.53297e+09	1.19213e+09	1.28436e+09	1.32598e+09	1.34403e+09	5.69594e+08	1.34301e+09	1.16593e+09	8.00487e+08	1.15425e+09	6.8583e+08	5.28934e+08	1.58974e+09	1.07144e+10	7.83777e+09	1.85522e+10	0.0882796	0.457447	-0.451038
Bacteroidales+LEA type 4 family	864979	2.25223e+07		2.45431e+07	3.32541e+07	1.29455e+07	2.70382e+07	8.64171e+06	7.30858e+06	2.47897e+07	1.11127e+07	8.43442e+06	7.72739e+06		9.52433e+06	4.43435e+06	1.2981e+08	7.33315e+07	2.03141e+08	0.866639	0.950433	-0.823826
Bacteroidales+LemA family	1.05281e+08	1.76747e+07	7.5996e+07	8.01806e+07	3.95042e+07	7.23177e+07	5.09541e+07	1.0407e+08	4.28208e+07	7.18045e+07	9.33389e+07	6.72315e+07	1.20849e+08	3.88798e+07	5.83111e+07	1.31612e+08	5.45978e+08	6.24848e+08	1.17083e+09	0.517698	0.825932	0.19466
Bacteroidales+L-fucose isomerase family	1.2943e+08	7.25616e+07	4.41158e+07	3.36351e+07	1.12962e+08	1.33586e+08	8.61068e+07	1.20961e+08	7.71021e+07	102491286	4.43457e+07	3.54026e+07	3.31161e+07	7.31935e+07	2.85925e+07	6.54744e+07	7.33358e+08	4.59718e+08	1.19308e+09	0.0850448	0.457689	-0.673759
Bacteroidales+LpxC family; Thioester dehydratase family	1.66891e+07		4.87818e+06		1.30772e+07	1.36176e+07	1.61716e+07	1.6347e+07	3.54104e+06	1.99594e+07	6.79809e+06	9.12315e+06	3.65437e+06	1.02536e+07	1.61175e+06	1.11281e+07	8.07808e+07	6.60694e+07	1.4685e+08	too many MVs	too many MVs	too many MVs
Bacteroidales+LpxK family	2.18593e+06	1.43203e+06	1.26935e+06		5.38509e+06		5.14101e+06	4.18621e+06		5911106			1.65926e+06			1.34866e+06	1.95996e+07	8.91903e+06	2.85187e+07	0.139697	0.525796	-1.13516
Bacteroidales+Lyase 1 family	2.53345e+07	1.16312e+07	2.67417e+07	7.56712e+06	3.47408e+07	3.64027e+07	4.60232e+07	4.49569e+07	1.08782e+07	3.73458e+07	2.63345e+07	1.05437e+07	2.67275e+07	1.3513e+07	6.447e+06	2.63659e+07	2.33398e+08	1.58156e+08	3.91554e+08	0.239034	0.64269	-0.561423
Bacteroidales+Malic enzymes family; Phosphate acetyltransferase and butyryltransferase family	1.8038e+08	3.23682e+07	4.4408e+07	1.65663e+08	1.13373e+08	1.09457e+08	1.31556e+08	1.86968e+08	5.71358e+07	1.24566e+08	2.7939e+08	1.22506e+08	1.33664e+08	7.05139e+07	1.35944e+08	2.9951e+08	9.64174e+08	1.22323e+09	2.1874e+09	too many MVs	too many MVs	too many MVs
Bacteroidales+Mannitol dehydrogenase family	6.71333e+08	1.61022e+08	4.94151e+08	1.56455e+08	5.70862e+08	4.43081e+08	6.29208e+08	1.57473e+09	3.3369e+08	6.01512e+08	1.01534e+09	6.86856e+08	3.65956e+08	3.44164e+08	1.98079e+08	8.99513e+08	4.70084e+09	4.44511e+09	9.14595e+09	0.882157	0.957191	-0.0806978
Bacteroidales+Mannonate dehydratase family	3.9372e+06				2.53053e+06	2.51009e+06	2.68403e+06		3.34295e+06	5.1508e+06	4.2515e+06		2.81553e+06	558512		4.63734e+06	1.16619e+07	2.07566e+07	3.24185e+07	0.339602	0.733627	0.83134
Bacteroidales+Membrane fusion protein (MFP) (TC 8.A.1) family	2.79629e+08	1.40632e+08	1.31563e+08	2.01849e+08	1.75418e+08	1.5501e+08	3.00562e+08	4.70966e+08	1.2841e+08	3.11593e+08	2.40474e+08	1.33263e+08	2.68319e+08	2.53528e+08	2.0162e+08	2.57925e+08	1.85563e+09	1.79513e+09	3.65076e+09	0.939298	0.966244	-0.0478164
Bacteroidales+Metallo-dependent hydrolases superfamily	2.75893e+08	5.64609e+07	2.41371e+08	4.97809e+07	2.77703e+08	4.01421e+08	3.85971e+08	4.34396e+08	9.55601e+07	4.10546e+08	2.55824e+08	2.34081e+08	2.89159e+08	1.9976e+08	1.04947e+08	3.07175e+08	2.123e+09	1.89705e+09	4.02005e+09	0.938706	0.966712	-0.162341
Bacteroidales+Methylmalonyl-CoA epimerase family	2.9099e+07	4.61512e+07	1.62605e+07	2.64321e+07	1.28977e+07	2.88542e+07	2.39009e+07	7.56521e+07	7.70022e+07	4.08094e+07	6.11009e+07	1.22328e+07	1.70895e+07	1.93425e+07	3.03544e+07	9.86562e+07	2.59248e+08	3.56588e+08	6.15835e+08	0.51187	0.824479	0.459914
Bacteroidales+Methylmalonyl-CoA mutase family	8.12651e+08	1.48188e+08	4.43954e+08	4.1942e+08	6.81695e+08	7.5992e+08	9.07362e+08	1.28834e+09	5.45565e+08	9.43494e+08	8.82799e+08	7.53785e+08	5.70613e+08	4.95695e+08	1.43277e+09	1.07219e+09	5.46153e+09	6.69691e+09	1.21584e+10	0.28404	0.686822	0.294191
Bacteroidales+Methyltransferase superfamily			1.42942e+06	1.28195e+07	1.3284e+06		6.33012e+06	1.7814e+07	1.07024e+06	1.62791e+07	7.50742e+06		1.55834e+06	1.0363e+07	789317		3.97214e+07	3.75674e+07	7.72888e+07	0.719013	0.920792	-0.0804184
Bacteroidales+Mg-chelatase subunits D/I family	2.0954e+08		1.3656e+08	1.4714e+08	1.26905e+08	9.55827e+07	1.32946e+08	2.14685e+08	5.56608e+07	121359303	1.80991e+08	8.10886e+07	1.28929e+08	7.01142e+07	6.75466e+07	1.39445e+08	1.06336e+09	8.45135e+08	1.90849e+09	0.49214	0.812929	-0.331373
Bacteroidales+MotB family	4.49025e+08	3.70821e+07	1.22645e+08	2.24575e+08	1.01808e+08	7.06207e+07	1.03263e+08	1.69788e+08	9.44806e+07	100768476	2.7048e+08	9.76354e+07	2.83977e+08	5.22027e+07	1.44506e+08	2.5186e+08	1.27881e+09	1.29591e+09	2.57472e+09	0.760686	0.929625	0.0191681
Bacteroidales+MoxR family	1.13413e+08	3.79446e+06	9.53056e+07	6.00546e+07	8.98112e+07	9.31167e+07	9.00687e+07	1.19043e+08	3.25863e+07	9.69113e+07	1.17181e+08	5.19714e+07	1.02617e+08	6.41024e+07	2.18505e+07	1.50751e+08	6.64607e+08	6.37972e+08	1.30258e+09	0.868226	0.950018	-0.059008
Bacteroidales+Myo-inositol 1-phosphate synthase family	3.14866e+08	4.63116e+07	2.96415e+08	8.80762e+07	3.49415e+08	4.09764e+08	5.09443e+08	4.75554e+08	4.01709e+08	3.44348e+08	2.88883e+08	3.08563e+08	3.00581e+08	3.08205e+08	4.69955e+08	3.05119e+08	2.48984e+09	2.72736e+09	5.21721e+09	0.331904	0.725139	0.13145
Bacteroidales+NAD(P)-dependent epimerase/dehydratase family	2.13979e+08	2.71458e+07	5.47354e+07	8.21687e+07	1.38605e+08	1.67116e+08	2.0752e+08	2.46348e+08	7.00297e+07	1.65458e+08	1.85698e+08	7.5593e+07	1.60966e+08	5.17893e+07	8.78761e+07	2.1122e+08	1.13762e+09	1.00863e+09	2.14625e+09	0.93935	0.965264	-0.173617
Bacteroidales+NadC/ModD family	1.55315e+07		8.06727e+06		1.25347e+07	1.03733e+07	1.62036e+07	2.05427e+07		12899565	9.86307e+06	2.25773e+06	1.09207e+07				8.3253e+07	3.59411e+07	1.19194e+08	0.262527	0.67317	-1.21169
Bacteroidales+NAGSA dehydrogenase family	3.67381e+07	9.4976e+06	2.87751e+06	1.43488e+07	2.40984e+07	2.60666e+07	3.03673e+07	5.93443e+07	1.33612e+07	3.51791e+07	3.6867e+07	1.57278e+07	2.206e+07	6.15887e+06	9.08663e+06	4.04299e+07	2.03339e+08	1.7887e+08	3.82209e+08	0.957122	0.973119	-0.184962
Bacteroidales+NDK family	2.27326e+06				2.69723e+06		4.90361e+06	8.50621e+06	2.92084e+06	7853255			2.64355e+06				1.83803e+07	1.34176e+07	3.1798e+07	too many MVs	too many MVs	too many MVs
Bacteroidales+Nitroreductase family	5.05172e+06		9.30019e+06			4.38136e+06	3.80027e+06	1.04074e+07		4.02878e+06	8.20006e+06	4.87829e+06	2.38635e+06	2.90942e+06	1.30851e+06	1.02946e+07	3.2941e+07	3.4006e+07	6.6947e+07	0.37193	0.751708	0.0458971
Bacteroidales+NqrA family	1.20533e+07	1.67441e+06	7.19826e+06	6.79548e+06	1.72515e+07	2.12628e+07	2.43574e+07	3.03767e+07	3.07983e+06	23676080	1.537e+07	3.9069e+06	5.8655e+06	4.9481e+06		3.20077e+07	1.2097e+08	8.88541e+07	2.09824e+08	0.273975	0.686221	-0.445102
Bacteroidales+NqrB/RnfD family	4.69403e+07	2.32684e+06	7.53111e+07	2.52944e+07	3.25418e+07	4.59121e+07	4.99366e+07	4.47933e+07	3.11312e+07	39806282	3.8096e+07	3.10598e+07	5.12565e+07	5.82424e+07	7.54852e+07	3.7086e+07	3.23056e+08	3.62163e+08	6.8522e+08	0.383855	0.753842	0.164851
Bacteroidales+NqrC family	1.90819e+07	1.02825e+07	9.13612e+06		1.90974e+07	1.25694e+07	1.24693e+07	2.57329e+07	6.10123e+06	9047058	1.32771e+07	8.88893e+06	2.78849e+07	2.76852e+06	1.6343e+07	4.02003e+07	1.08369e+08	1.24511e+08	2.3288e+08	0.457343	0.789446	0.200301
Bacteroidales+NqrF family		3.64948e+07			1.92854e+06		1.64369e+06	8.27771e+06	8.31816e+06	5.04427e+06	4.13506e+06		3.6069e+06	5.60144e+06	9.33703e+06	2.22173e+06	4.83448e+07	3.82646e+07	8.66094e+07	0.13845	0.530038	-0.337288
Bacteroidales+NusA family	6.83982e+06		1.95932e+06		6.88226e+06	5.04172e+06	4.66525e+06	8.681e+06	1.85984e+06	1.23104e+07	1.88834e+07	8.04256e+06	8.5098e+06		1.0794e+07	1.78856e+07	3.40694e+07	7.82855e+07	1.12355e+08	0.391991	0.757024	1.20008
Bacteroidales+OMP decarboxylase family	1.28183e+07				1.06916e+07	2.16512e+07	7.97569e+06	6.9922e+06		16742520	5.72072e+06	9.93546e+06	7.36311e+06		1.03327e+06	6.64359e+06	6.01289e+07	4.74387e+07	1.07568e+08	0.768918	0.93396	-0.341944
Bacteroidales+Outer membrane factor (OMF) (TC 1.B.17) family		1.98122e+07	3.00612e+07		2.9712e+06	1.3266e+06	2.82428e+06	1.58279e+07		2.00904e+07		2.68822e+07	2.45251e+06	9.24887e+06		898831	7.28233e+07	5.95728e+07	1.32396e+08	0.615763	0.873096	-0.28971
Bacteroidales+Outer membrane OOP (TC 1.B.6) superfamily	6.43396e+09	9.52224e+08	3.34735e+09	6.80057e+09	3.64175e+09	3.62737e+09	4.06007e+09	6.64316e+09	2.63273e+09	4.51013e+09	5.22221e+09	2.65938e+09	6.34158e+09	2.21887e+09	2.51172e+09	7.22022e+09	3.55065e+10	3.33168e+10	6.88233e+10	0.94191	0.965883	-0.0918295
Bacteroidales+OXA1/ALB3/YidC family	4.40029e+06				4.2995e+06	4.04249e+06	5.82195e+06	5.27665e+06		5.72153e+06	1.06937e+07				5.25469e+06	7.36894e+06	2.38409e+07	2.90388e+07	5.28797e+07	too many MVs	too many MVs	too many MVs
Bacteroidales+P(II) protein family	2.29773e+07	1.39537e+06	1.44997e+07	1.02073e+06	3.939e+07	5.38755e+07	3.97597e+07	2.85483e+07	2.13023e+07	90347811	5.18506e+07	2.14223e+06	2.45408e+07	4.30004e+07	6.49092e+06	2.61458e+07	2.01467e+08	2.65821e+08	4.67288e+08	0.537622	0.831534	0.399901
Bacteroidales+ParA family	9.94182e+06		2.8408e+06		1.10502e+07	8.94562e+06	7.11064e+06	1.05534e+07		10538168		2.14104e+06	5.11387e+06	4.20923e+06	1.63496e+06		5.04425e+07	2.36373e+07	7.40798e+07	0.461588	0.788405	-1.09332
Bacteroidales+PdxA family				4.78798e+06	3.70146e+06	4.72156e+06	5.29591e+06	7.16735e+06		7.72194e+06	3.69455e+06		4.60717e+06			4.48878e+06	2.56743e+07	2.05124e+07	4.61867e+07	too many MVs	too many MVs	too many MVs
Bacteroidales+Peptidase C1 family			3.07283e+06		2.21959e+06	3.45842e+06	5.25824e+06	3.00771e+06	2.23274e+06	8101597	2.99439e+06				3.00263e+06	3.1123e+06	1.70168e+07	1.94437e+07	3.64605e+07	too many MVs	too many MVs	too many MVs
Bacteroidales+Peptidase C10 family	9.97159e+06	4.01628e+06	1.21223e+07	7.67332e+06		1.19501e+07		7.72429e+06	1.32898e+07	7799192	2.14e+07	3.84463e+06	9.18961e+06			3.46672e+07	5.34578e+07	9.01905e+07	1.43648e+08	0.898161	0.957871	0.754487
Bacteroidales+Peptidase C59 family								4.3475e+06	945694		6.61955e+06	1.80026e+06				2.26711e+06	4.3475e+06	1.16326e+07	1.59801e+07	too many MVs	too many MVs	too many MVs
Bacteroidales+Peptidase M13 family	1.31018e+08	8.84736e+06	4.37368e+07	1.2798e+08	6.91647e+07	8.8923e+07	7.77831e+07	1.35124e+08	4.42825e+07	1.00084e+08	1.5037e+08	4.55781e+07	2.05403e+08	5.92443e+07	9.22168e+07	1.66519e+08	6.82578e+08	8.63697e+08	1.54627e+09	0.409396	0.775386	0.339529
Bacteroidales+Peptidase M16 family	4.29268e+08	7.20341e+07	3.41863e+08	3.51912e+08	2.19289e+08	2.96816e+08	3.48877e+08	3.634e+08	3.17314e+08	4.46395e+08	3.38689e+08	2.14654e+08	4.15565e+08	2.85591e+08	4.73207e+08	3.40966e+08	2.42346e+09	2.83238e+09	5.25584e+09	0.31282	0.717504	0.224946
Bacteroidales+Peptidase M20B family	2.73626e+07	2.25816e+07	2.8999e+07	1.90183e+07	2.70502e+07	2.65965e+07	3.59395e+07	4.29513e+07	2.5887e+07	33274694	2.59866e+07	2.05237e+07	2.00278e+07	2.2188e+07	3.14594e+07	2.53125e+07	2.30499e+08	2.0466e+08	4.35159e+08	0.356153	0.747765	-0.171528
Bacteroidales+Peptidase M20C family	1.59361e+08	5.42252e+06	4.19917e+07	1.02619e+08	1.15506e+08	1.03877e+08	1.71399e+08	2.65966e+08	6.16647e+07	1.79308e+08	1.26565e+08	6.93052e+07	1.06524e+08	4.57771e+07	6.77962e+07	2.0265e+08	9.66142e+08	8.5959e+08	1.82573e+09	0.762715	0.930702	-0.168585
Bacteroidales+Peptidase M28 family	1.95079e+06	5.77426e+06	7.30732e+06	5.17486e+06	3.71584e+06		3.35385e+06				1.39246e+06	1.38404e+06	2.41809e+06				2.72769e+07	5.19459e+06	3.24715e+07	0.0897158	0.456278	-2.3908
Bacteroidales+Peptidase M3 family	1.42485e+06	1.92071e+06	4.55005e+06	8.33869e+06		4.42656e+06	3.8747e+06	9.97822e+06	3.94749e+06	5038393	9.94753e+06	6.30717e+06	2.41075e+06	5.29654e+06	4.59572e+06	1.84799e+07	3.45138e+07	5.60235e+07	9.05373e+07	0.209645	0.599275	0.698731
Bacteroidales+Peptidase S1C family	6.30734e+08	1.19286e+08	2.85173e+08	6.43437e+08	2.97902e+08	2.92988e+08	3.78885e+08	5.83197e+08	1.53037e+08	3.75718e+08	5.35419e+08	2.28764e+08	6.60298e+08	1.53013e+08	1.54635e+08	7.60165e+08	3.2316e+09	3.02105e+09	6.25265e+09	0.651991	0.894689	-0.0971988
Bacteroidales+Peptidase S26 family	1.13538e+06	1.76447e+06			7.38324e+06	5.30886e+06	6.55541e+06	1.27103e+07	1.20704e+06	8.29107e+06		4.24867e+06			1.2089e+06	2.44583e+06	3.48576e+07	1.74015e+07	5.22591e+07	0.503584	0.824668	-1.00193
Bacteroidales+Peptidase S46 family	1.90831e+07		1.5482e+07		9.17546e+06	1.3904e+07	1.31515e+07	2.31382e+07	8.95105e+06	14461979	1.99773e+07	5.51606e+06	1.9609e+07	5.93114e+06	1.74401e+07	2.8867e+07	9.39343e+07	1.20754e+08	2.14688e+08	0.179709	0.563328	0.362317
Bacteroidales+Peptidase S49 family	5.84593e+06		4.71097e+06		3.96528e+06	3.01772e+06	3.20047e+06	2.26319e+07	1.70225e+07	11325881	4.48656e+06	2.01954e+06	1.53754e+07	8.2923e+06	5.5271e+06	9.47128e+06	4.33723e+07	7.35205e+07	1.16893e+08	0.103021	0.470594	0.761265
Bacteroidales+Peptidase S9B family	3.34048e+07	1.17835e+06	6.02137e+06	6.47757e+06	1.47085e+07	6.05167e+06	9.90632e+06	2.47627e+07	3.3561e+06	1.73648e+07	2.37985e+07	3.17937e+07	2.00813e+07	1.38833e+07	3.45257e+06	1.7702e+07	1.02511e+08	1.31432e+08	2.33944e+08	0.42762	0.779627	0.358513
Bacteroidales+Peptidase S9C family	1.91617e+07	1.00944e+07	1.73529e+07	5.47947e+06	2.59092e+07	1.75233e+07	3.76938e+07	3.1537e+07	1.55397e+07	4.06255e+07		2.0823e+07	6.2053e+06	3.12311e+07	1.80997e+06	1.99452e+07	1.64752e+08	1.3618e+08	3.00932e+08	0.267575	0.677951	-0.274767
Bacteroidales+PEP-utilizing enzyme family	7.40881e+08	2.53608e+08	4.9373e+08	5.65737e+08	6.99635e+08	7.9329e+08	1.09543e+09	1.22544e+09	4.70845e+08	8.6583e+08	7.4116e+08	5.07142e+08	1.84638e+09	9.84965e+08	4.98898e+08	9.07192e+08	5.86775e+09	6.82241e+09	1.26902e+10	0.549137	0.835895	0.217473
Bacteroidales+Peroxiredoxin family	2.40111e+07	7.65784e+07	1.74081e+07	4.95103e+07	5.60685e+06	2.08496e+07	1.11808e+07	3.16005e+07	8.24094e+07	1.62212e+07	4.03728e+07	5.94273e+07	3.52449e+07	4.00735e+07	4.4061e+07	8.13443e+07	2.36746e+08	3.99154e+08	6.359e+08	0.0653503	0.397699	0.753589
Bacteroidales+Phenylalanyl-tRNA synthetase beta subunit family	2.68202e+07	2.77528e+06	7.94905e+06	9.03502e+06	1.57269e+07	1.84528e+07	3.28306e+07	3.61436e+07	1.14434e+07	3.3594e+07	2.65416e+07	6.42784e+06	2.3193e+07	1.29862e+07	1.52925e+07	3.87729e+07	1.49733e+08	1.68251e+08	3.17985e+08	0.546754	0.833433	0.168215
Bacteroidales+Phosphate acetyltransferase and butyryltransferase family	1.42516e+08	1.53358e+07	9.47223e+07	5.89414e+07	1.48467e+08	1.3275e+08	1.79671e+08	1.96598e+08	4.6063e+07	1.41026e+08	1.84703e+08	1.12409e+08	8.24645e+07	9.23616e+07	9.33457e+07	2.20553e+08	9.69001e+08	9.72925e+08	1.94193e+09	0.746015	0.926621	0.00582982
Bacteroidales+Phosphatidylserine decarboxylase family	4.94713e+08	4.0662e+07	2.99587e+08	6.11717e+08	5.27198e+08	6.80957e+08	5.16163e+08	6.5486e+08	2.31673e+08	6.05654e+08	7.15763e+08	5.86612e+08	5.88684e+08	1.52946e+08	6.55183e+07	9.66683e+08	3.82586e+09	3.91353e+09	7.73939e+09	0.939983	0.96484	0.0326883
Bacteroidales+Phosphoenolpyruvate carboxykinase (ATP) family	1.55565e+09	4.97938e+08	8.64295e+08	1.75259e+09	1.29629e+09	1.59903e+09	1.56421e+09	2.60568e+09	9.63887e+08	1.64491e+09	1.7648e+09	1.07834e+09	1.27096e+09	9.81676e+08	5.87636e+08	2.60681e+09	1.17357e+10	1.0899e+10	2.26347e+10	0.781671	0.935853	-0.106706
Bacteroidales+Phosphofructokinase type A (PFKA) family	4.2681e+08	1.38052e+08	2.49486e+08	3.45806e+08	2.42334e+08	2.83364e+08	3.3687e+08	5.22565e+08	1.8146e+08	4.4238e+08	2.65438e+08	1.94105e+08	2.02441e+08	1.99156e+08	1.70594e+08	2.63648e+08	2.54529e+09	1.91922e+09	4.46451e+09	0.16774	0.549344	-0.407305
Bacteroidales+Phosphoglycerate kinase family	1.062e+09	2.21688e+08	9.42441e+08	7.43707e+08	5.63094e+08	5.49457e+08	8.0482e+08	8.67501e+08	7.43656e+08	5.96113e+08	8.62723e+08	3.69292e+08	7.67419e+08	6.12292e+08	1.09581e+09	9.64317e+08	5.75471e+09	6.01162e+09	1.17663e+10	0.697103	0.917426	0.0630096
Bacteroidales+Phosphohexose mutase family	2.96995e+08	4.52145e+07	3.33125e+08	1.33688e+08	2.67111e+08	2.72685e+08	3.65076e+08	4.69409e+08	1.57826e+08	2.92879e+08	4.65999e+08	2.28714e+08	2.87436e+08	2.04533e+08	1.94139e+08	5.42704e+08	2.1833e+09	2.37423e+09	4.55753e+09	0.573192	0.847706	0.120947
Bacteroidales+PNP/MTAP phosphorylase family	6.69737e+07	4.21301e+07	1.85261e+07	3.50913e+07	1.23796e+08	8.08248e+07	3.30929e+08	3.5213e+08	1.60882e+08	5.38852e+08	1.11314e+08	8.14882e+07	7.21975e+07	2.02677e+08	5.30063e+07	9.06251e+07	1.0504e+09	1.31104e+09	2.36144e+09	0.383371	0.754364	0.319771
Bacteroidales+Polyribonucleotide nucleotidyltransferase family	5.79436e+08	1.54732e+08	4.2934e+08	4.06085e+08	5.03084e+08	5.33773e+08	8.23394e+08	6.62361e+08	6.65072e+08	5.82707e+08	5.49246e+08	4.25295e+08	4.90271e+08	4.41322e+08	5.11817e+08	8.15414e+08	4.09221e+09	4.48114e+09	8.57335e+09	0.423782	0.775154	0.130988
Bacteroidales+Polysaccharide lyase 1 family	2.52547e+07	2.32487e+07	2.83135e+07	2.34e+06	4.73481e+07	3.51962e+07	7.70298e+07	7.65201e+07	2.14959e+07	5.47313e+07	1.52763e+07	5.02695e+07	1.70919e+07	4.30689e+07	1.27277e+07	3.01561e+07	3.15251e+08	2.44818e+08	5.60069e+08	0.91036	0.960522	-0.364784
Bacteroidales+Prephenate/arogenate dehydrogenase family	5.8414e+06		1.12686e+06		4.98801e+06	3.2356e+06		4.50904e+06	1.95392e+06	2.64465e+06	4.5141e+06					3.3017e+06	1.97009e+07	1.24144e+07	3.21153e+07	too many MVs	too many MVs	too many MVs
Bacteroidales+Pseudouridine synthase RsuA family	6.79511e+06	4.49512e+06	5.57351e+06			5.20813e+06	7.24206e+06	8.04258e+06		8037058	1.39228e+07	3.06012e+06	9.31816e+06	3.33308e+06		2.74829e+07	3.73565e+07	6.51541e+07	1.02511e+08	0.910972	0.960145	0.802364
Bacteroidales+PurH family	1.41497e+08	1.22318e+08	5.1022e+07	7.65382e+07	1.06938e+08	1.72803e+08	1.28188e+08	2.13508e+08	1.11013e+08	1.55589e+08	1.73943e+08	8.81512e+07	1.02214e+08	9.77714e+07	2.40492e+08	1.89005e+08	1.01281e+09	1.15818e+09	2.17099e+09	0.457114	0.790523	0.193489
Bacteroidales+Purine/pyrimidine phosphoribosyltransferase family	1.28447e+08	2.41078e+06	4.79073e+07	7.2701e+07	7.35483e+07	8.45744e+07	9.14908e+07	1.65942e+08	4.13856e+07	1.11342e+08	1.43974e+08	6.91624e+07	1.08226e+08	2.48503e+07	4.17203e+07	1.84941e+08	6.67022e+08	7.25602e+08	1.39262e+09	0.607054	0.870444	0.121442
Bacteroidales+PurK/PurT family	4.02922e+06				9.35408e+06	1.09835e+07	9.37922e+06	1.5236e+07	2.13919e+06	1.07179e+07	9.72216e+06	3.64909e+06	3.13008e+06	1.70032e+06		1.54679e+07	4.8982e+07	4.65266e+07	9.55086e+07	0.410754	0.775033	-0.074183
Bacteroidales+Pyruvate:ferredoxin/flavodoxin oxidoreductase family	2.50759e+09	1.44723e+09	1.33815e+09	1.20084e+09	2.25515e+09	2.33826e+09	2.75822e+09	3.07413e+09	2.828e+09	2.07638e+09	2.52293e+09	1.61815e+09	1.79128e+09	1.8432e+09	1.28173e+09	2.47931e+09	1.69196e+10	1.6441e+10	3.33606e+10	0.977607	0.986739	-0.0413963
Bacteroidales+QueA family	1.92118e+06	6.07158e+06			3.54699e+06			6.61198e+06		4.04328e+06	3.21912e+06	2.4127e+06			1.24318e+06	3.2952e+06	1.81517e+07	1.42135e+07	3.23652e+07	too many MVs	too many MVs	too many MVs
Bacteroidales+Queuine tRNA-ribosyltransferase family					1.57376e+06			4.81236e+06	2.39142e+06		4.93835e+06		3.89556e+06		2.03288e+06	7.41492e+06	6.38612e+06	2.06731e+07	2.70593e+07	too many MVs	too many MVs	too many MVs
Bacteroidales+RecA family	3.52194e+07	1.22208e+07	373132	2.03092e+07	2.0559e+07	2.76485e+07	2.29757e+07	2.7178e+07	2.04118e+07	2.75915e+07	2.72101e+07	1.11837e+07	2.515e+07	1.7624e+07	1.5436e+07	2.65819e+07	1.66484e+08	1.71189e+08	3.37673e+08	0.456585	0.792355	0.0402081
Bacteroidales+Resistance-nodulation-cell division (RND) (TC 2.A.6) family	1.74107e+08	2.0227e+07	5.36708e+07	1.59238e+07	5.36662e+07	4.29694e+07	5.92041e+07	1.24797e+08	9.93402e+07	1.19844e+08	7.93041e+07	7.66465e+07	1.69875e+08	8.07479e+07	3.33514e+06	6.31428e+07	5.44566e+08	6.92235e+08	1.2368e+09	0.739047	0.923679	0.346152
Bacteroidales+Rhamnose isomerase family	7.12675e+08	1.25498e+08	4.23295e+08	4.1882e+08	6.60136e+08	6.4572e+08	7.89854e+08	8.80406e+08	5.28239e+08	617650417	6.44483e+08	4.66346e+08	4.17167e+08	3.44713e+08	3.82772e+08	6.15133e+08	4.6564e+09	4.0165e+09	8.67291e+09	0.857561	0.948813	-0.213276
Bacteroidales+Rhamnulokinase family	1.27493e+07		1.5989e+07	6.12499e+07	1.03123e+07	1.1238e+07	2.41142e+07	2.49337e+07	8.08738e+06	12705621	1.09887e+07	4.07085e+06			1.31314e+07	1.23111e+07	1.60586e+08	6.12951e+07	2.21882e+08	0.375195	0.749506	-1.38939
Bacteroidales+Rho family	1.08487e+07	1.54986e+07		2.61007e+07	1.33039e+07	1.37257e+07	2.40608e+07	1.91914e+07	3.28797e+06	2.11841e+07	1.86438e+07	3.05429e+06	1.0444e+07	5.78452e+06	6.08829e+06	1.83514e+07	1.2273e+08	8.68383e+07	2.09568e+08	0.707758	0.915837	-0.499043
Bacteroidales+Ribonucleoside diphosphate reductase class-2 family	2.71102e+06				4.07132e+06		1.20414e+07	6.55732e+06	9.85289e+06	9429519				2.85826e+06		6.5239e+06	2.5381e+07	2.86646e+07	5.40456e+07	too many MVs	too many MVs	too many MVs
Bacteroidales+Ribose-phosphate pyrophosphokinase family	3.6279e+07	5.5975e+06	5.66098e+06	8.34748e+06	3.43781e+07	3.28259e+07	5.49852e+07	8.95243e+07	3.08637e+07	4.29001e+07	4.43723e+07	2.26821e+07	4.39359e+07	6.48742e+06	6.791e+06	8.15754e+07	2.67599e+08	2.79608e+08	5.47207e+08	0.736232	0.923939	0.0633339
Bacteroidales+RimP family	1.78099e+06			2.81553e+06								1.42369e+06	630030	895920		1.68041e+06	4.59652e+06	4.63005e+06	9.22657e+06	too many MVs	too many MVs	too many MVs
Bacteroidales+RNA polymerase alpha chain family	2.8347e+08	3.36157e+07	8.88915e+07	1.09057e+08	1.98851e+08	1.91196e+08	2.74203e+08	4.66886e+08	1.20126e+08	3.14104e+08	3.04943e+08	1.51536e+08	2.06079e+08	7.01487e+07	6.33824e+07	3.82727e+08	1.64617e+09	1.61305e+09	3.25922e+09	0.920819	0.963252	-0.0293257
Bacteroidales+RNA polymerase beta chain family	4.78595e+08	8.75916e+07	3.10767e+08	1.90284e+08	3.71954e+08	3.43391e+08	7.06328e+08	5.6553e+08	1.81403e+08	5.36617e+08	4.92027e+08	4.00784e+08	4.52993e+08	3.10853e+08	1.50956e+08	4.33748e+08	3.05444e+09	2.95938e+09	6.01382e+09	0.886348	0.955315	-0.0456123
Bacteroidales+RNA polymerase beta' chain family	5.15352e+08	2.45928e+08	2.21679e+08	2.56198e+08	3.78235e+08	3.71092e+08	4.63848e+08	4.94434e+08	2.42617e+08	4.11332e+08	3.60633e+08	2.65248e+08	4.52207e+08	2.62767e+08	3.23162e+08	4.84913e+08	2.94677e+09	2.80288e+09	5.74965e+09	0.829678	0.93993	-0.072223
Bacteroidales+RNase Y family	2.38816e+07		1.1121e+07	1.30146e+07	2.2264e+07	2.04559e+07	2.66267e+07	3.52245e+07	8.16979e+06	28823351	2.34344e+07	1.25284e+07	2.00499e+07	1.4757e+07	5.74429e+06	1.88725e+07	1.52588e+08	1.3238e+08	2.84968e+08	0.49402	0.813336	-0.204953
Bacteroidales+ROK (NagC/XylR) family	3.5909e+06	5.26597e+06	8.20855e+06	4.64089e+06	1.26351e+07	6.29082e+06	2.55721e+07	2.50666e+07	2.85918e+07	23419992	2.36226e+07	1.08651e+07	9.03593e+06		1.14451e+07	2.45883e+07	9.1271e+07	1.31569e+08	2.2284e+08	0.697653	0.916843	0.527551
Bacteroidales+Rootletin family	2.27427e+07	1.37116e+06	1.08838e+07	1.09215e+07	1.80881e+07	1.47104e+07	1.58213e+07	1.42424e+07	6.11469e+06	2.20325e+07	6.13138e+06		1.90254e+07	4.18519e+06	8.18202e+06	9.64793e+06	1.08781e+08	7.53191e+07	1.84101e+08	0.282776	0.68694	-0.530297
Bacteroidales+RutC family	7.52951e+07	1.84137e+07	8.11312e+07	1.10312e+08	2.86534e+07	4.43644e+07	3.58656e+07	9.31938e+07	3.24695e+07	3.88358e+07	5.65833e+07	3.05623e+07	5.31961e+07	2.86511e+07	6.81317e+07	8.86323e+07	4.87229e+08	3.97062e+08	8.84291e+08	0.659447	0.8984	-0.295231
Bacteroidales+Saccharopine dehydrogenase family	2.7973e+07	1.54696e+06	2.55154e+07	3.68806e+07	2.04248e+07	2.30878e+07	2.8724e+07	3.13324e+07	5.21357e+06	2.45103e+07	3.00284e+07	2.31865e+07	2.20822e+07	9.06802e+06	9.308e+06	2.93089e+07	1.95485e+08	1.52706e+08	3.48191e+08	0.719545	0.920109	-0.356284
Bacteroidales+SAICAR synthetase family	6.89213e+07	7.89177e+06	4.31235e+07	1.82827e+07	6.64865e+07	8.44171e+07	9.44772e+07	1.14157e+08	5.10176e+07	9.61537e+07	7.77279e+07	4.72505e+07	5.23627e+07	6.87737e+07	2.36913e+07	8.69445e+07	4.97757e+08	5.03922e+08	1.00168e+09	0.581289	0.855331	0.0177576
Bacteroidales+SDS22 family					2.51087e+06					8655324	3.71586e+06	1.63548e+06	5.01359e+06	1.14589e+06		4.00068e+06	2.51087e+06	2.41668e+07	2.66777e+07	0.00842786	0.158154	3.26265
Bacteroidales+SecA family	1.27024e+08	2.08589e+07	7.91393e+07	7.34805e+07	1.24005e+08	1.15198e+08	1.42509e+08	1.59405e+08	2.23246e+07	1.23786e+08	1.08345e+08	3.96905e+07	1.05462e+08	4.96388e+07	4.20846e+07	1.15565e+08	8.4162e+08	6.06896e+08	1.44852e+09	0.298355	0.69604	-0.471714
Bacteroidales+SecD/SecF family	6.67465e+08	1.01723e+08	2.46015e+08	4.75276e+08	3.38522e+08	3.76117e+08	5.11766e+08	6.74618e+08	2.48233e+08	4.42707e+08	5.30857e+08	2.40767e+08	3.96912e+08	3.10417e+08	5.22391e+08	5.54693e+08	3.3915e+09	3.24698e+09	6.63848e+09	0.859315	0.948289	-0.0628275
Bacteroidales+SecY/SEC61-alpha family	5.40905e+07	1.75046e+07	4.99993e+07	2.25195e+07	7.01336e+07	1.06e+08	1.39492e+08	1.33357e+08	4.36451e+07	93137268	8.03093e+07	5.7064e+07	2.71032e+07	7.4028e+07	1.19597e+07	6.49534e+07	5.93096e+08	4.522e+08	1.0453e+09	0.587604	0.858655	-0.391298
Bacteroidales+SHMT family	6.34891e+08	8.08134e+06	3.23066e+08	1.06572e+08	4.45871e+08	3.72623e+08	6.49424e+08	6.08257e+08	2.13359e+08	6.77225e+08	5.28504e+08	3.48764e+08	4.476e+08	3.57439e+08	3.5827e+08	7.07206e+08	3.14878e+09	3.63837e+09	6.78715e+09	0.317304	0.717469	0.208495
Bacteroidales+Short-chain dehydrogenases/reductases (SDR) family	4.74096e+08	1.15839e+08	3.06696e+08	3.31452e+08	3.23042e+08	2.92231e+08	4.26489e+08	6.41725e+08	3.06724e+08	3.45871e+08	6.20466e+08	2.37394e+08	3.66699e+08	2.79431e+08	3.43725e+08	6.68997e+08	2.91157e+09	3.16931e+09	6.08088e+09	0.601723	0.868404	0.122369
Bacteroidales+SIMIBI class G3E GTPase family	6.61922e+06	1.21448e+06	2.34684e+06	1.61183e+07	2.72585e+06	3.17485e+06	2.59066e+06	2.77607e+06	6.53777e+06	12415480	1.1776e+06	5.69071e+06					3.75663e+07	2.58216e+07	6.33878e+07	0.0344615	0.305	-0.540721
Bacteroidales+Small heat shock protein (HSP20) family	2.91638e+07	4.53461e+06	6.24582e+06	3.91401e+07	3.01415e+07	1.4092e+07	1.67098e+07	1.19475e+07	1.90918e+07	1.3434e+07	3.0559e+07	7.46505e+06	3.91229e+07	2.04925e+07	1.78108e+07	3.74687e+07	1.51975e+08	1.85445e+08	3.3742e+08	0.378697	0.751935	0.28714
Bacteroidales+Sodium:solute symporter (SSF) (TC 2.A.21) family	1.09469e+07	6.25644e+06	1.28777e+07		2.50404e+07	1.34834e+07	2.36475e+07	2.59429e+07	1.10278e+06	1.44524e+07	1.06949e+07	1.54283e+07	4.92601e+06	1.02209e+07	2.69068e+06	3.44343e+06	1.18195e+08	6.29594e+07	1.81155e+08	0.901219	0.95694	-0.908594
Bacteroidales+Succinate dehydrogenase/fumarate reductase iron-sulfur protein family	2.02841e+08	7.59228e+07	1.25621e+08	7.35638e+08	2.14411e+08	2.42433e+08	3.08357e+08	3.33647e+08	1.24446e+08	3.17392e+08	1.65915e+08	1.28088e+08	1.35272e+08	1.3204e+08	7.06875e+07	2.20694e+08	2.23887e+09	1.29453e+09	3.5334e+09	0.149678	0.537757	-0.790335
Bacteroidales+SusD family	1.31315e+08	5.1124e+06	3.58819e+07	3.08538e+07	1.16756e+08	8.56035e+07	1.68039e+08	3.10385e+08	1.47934e+08	3.28229e+08	9.41188e+07	9.44168e+07	1.23613e+08	1.12217e+08	5.51444e+07	1.59878e+08	8.83947e+08	1.11555e+09	1.9995e+09	0.231222	0.623856	0.335721
Bacteroidales+SusE family	5.16994e+07	1.71686e+07	4.03636e+06		1.34531e+07	1.5825e+08	6.63588e+06		2.02569e+06	96573336	3.93782e+06	3.69398e+07	3.45636e+07		1.7067e+07	3.58202e+06	2.51243e+08	1.94689e+08	4.45933e+08	0.690465	0.912729	-0.367899
Bacteroidales+SusF family	3.25125e+06	1.53584e+06		5.45773e+06	2.04154e+07	3.22458e+06	9.85816e+07	1.50196e+08	7.14942e+07	183416520	3.8982e+07	5.34165e+06	3.74233e+07	6.3859e+07	1.96346e+07	1.65605e+07	2.82663e+08	4.36712e+08	7.19374e+08	0.111477	0.496744	0.627586
Bacteroidales+TabA/YhcH/YiaL family			5.28858e+06			3.1689e+06	7.84003e+06	4.62875e+06	1.40338e+06		1.1316e+07	5.10764e+06			3.70402e+06	6.9125e+06	2.09263e+07	2.84435e+07	4.93698e+07	too many MVs	too many MVs	too many MVs
Bacteroidales+TACO1 family	718708		2.66862e+06		2.13909e+06		4.35024e+06	5.91163e+06		6.55142e+06	1.74268e+06	1.35358e+06				691154	1.57883e+07	1.03388e+07	2.61271e+07	too many MVs	too many MVs	too many MVs
Bacteroidales+THI4 family	3.0348e+06				1.73152e+06			3.07692e+06			1.03689e+06			928648		2.37338e+06	7.84324e+06	4.33892e+06	1.21822e+07	too many MVs	too many MVs	too many MVs
Bacteroidales+ThiG family	2.0666e+07	5.30072e+06	5.15137e+06	939770		9.03156e+06	2.09295e+07	1.58381e+07	1.19138e+07	2.20265e+07	2.3707e+07	2.46872e+06	4.14233e+06	1.19264e+07	2.14587e+06	1.99511e+07	7.78569e+07	9.82817e+07	1.76139e+08	0.331624	0.727835	0.336067
Bacteroidales+Thiolase-like superfamily	2.54577e+07	1.11251e+07	1.94506e+07	1.77392e+07	3.28842e+07	1.71769e+07	2.91999e+07	5.29541e+07	2.36644e+07	3.38876e+07	2.97784e+07	1.22831e+07	2.26936e+07	1.02198e+07	5.6082e+06	4.53917e+07	2.05988e+08	1.83527e+08	3.89515e+08	0.516963	0.826182	-0.166561
Bacteroidales+Thioredoxin family	1.63079e+08	3.40962e+07	6.56211e+07	7.62847e+07	1.39631e+08	1.526e+08	1.83786e+08	2.45679e+08	1.40426e+08	1.69459e+08	1.83004e+08	1.52343e+08	1.12033e+08	5.17206e+07	1.16667e+08	2.4831e+08	1.06078e+09	1.17396e+09	2.23474e+09	0.539971	0.83148	0.146265
Bacteroidales+TonB family	1.30427e+08	7.71261e+07	1.01399e+08	5.53043e+07	1.80999e+08	1.18997e+08	2.49365e+08	3.93128e+08	8.6026e+07	234613464	9.0716e+07	2.53465e+07	6.22255e+07	1.50792e+08	4.96622e+07	7.21945e+07	1.30675e+09	7.71577e+08	2.07832e+09	0.120525	0.510616	-0.760091
Bacteroidales+TonB-dependent receptor family	5.18906e+09	2.19911e+09	3.00494e+09	3.09439e+09	8.10796e+09	7.12101e+09	1.09626e+10	1.60855e+10	3.95877e+09	1.226e+10	3.09356e+09	6.15357e+09	2.83749e+09	6.52888e+09	1.78943e+09	3.55217e+09	5.57646e+10	4.01738e+10	9.59384e+10	0.390434	0.758491	-0.473092
Bacteroidales+TPP enzyme family	8.44021e+06	2.66633e+06	4.02667e+06	3.06143e+06	1.46902e+07	2.97709e+07	2.16637e+07	1.32531e+07	7.34612e+06	4.52446e+07	2.66551e+07	2.46483e+07	2.39987e+07	1.35524e+07	1.56989e+06	3.57545e+07	9.75726e+07	1.7877e+08	2.76342e+08	0.259628	0.665933	0.8735
Bacteroidales+TRAFAC class OBG-HflX-like GTPase superfamily					1.29324e+06	2.65124e+06	2.81439e+06	3.48031e+06		4411411		1.74545e+06				2.73674e+06	1.02392e+07	8.8936e+06	1.91328e+07	too many MVs	too many MVs	too many MVs
Bacteroidales+TRAFAC class translation factor GTPase superfamily	2.79121e+09	7.26609e+08	1.95134e+09	1.9295e+09	2.70502e+09	3.14735e+09	3.61929e+09	4.65792e+09	1.34283e+09	3.24395e+09	2.53339e+09	2.27611e+09	2.19876e+09	1.69618e+09	9.76757e+08	3.07908e+09	2.15282e+10	1.73471e+10	3.88753e+10	0.50429	0.824253	-0.311538
Bacteroidales+TRAFAC class TrmE-Era-EngA-EngB-Septin-like GTPase superfamily	1.73424e+07	1.14496e+06	8.55223e+06	8.38723e+07	1.11091e+07	1.68663e+07	1.16948e+07	1.42552e+07	4.61952e+06	19379730	2.64824e+07	4.59926e+06	2.39866e+07	4.6898e+06	8.40065e+06	3.04301e+07	1.64837e+08	1.22588e+08	2.87425e+08	0.933268	0.964941	-0.427199
Bacteroidales+Transferase hexapeptide repeat family	9.91411e+07	1.11246e+06	1.81107e+07	1.4295e+07	5.5879e+07	3.85342e+07	5.42668e+07	9.56965e+07	3.4469e+07	6.62894e+07	7.73685e+07	5.52904e+07	6.10011e+07	4.27407e+07	8.38278e+06	7.44778e+07	3.77036e+08	4.2002e+08	7.97055e+08	0.414469	0.771573	0.155752
Bacteroidales+Transketolase family	7.85119e+08	7.83315e+07	3.11929e+08	2.9393e+08	7.70119e+08	4.86192e+08	8.79482e+08	9.89876e+08	2.57037e+08	7.79532e+08	6.76323e+08	1.93033e+08	3.10269e+08	3.89444e+08	4.50398e+08	5.9663e+08	4.59498e+09	3.65267e+09	8.24764e+09	0.784734	0.936784	-0.331108
Bacteroidales+Trans-sulfuration enzymes family	1.73321e+07	4.81574e+06	1.99605e+07	2.56856e+06	3.33477e+07	4.09024e+07	4.03327e+07	5.61611e+07	1.0285e+07	2.75024e+07	3.54689e+08	2.05331e+07	1.13868e+07	1.59972e+07	2.00439e+06	1.67839e+07	2.15421e+08	4.59182e+08	6.74603e+08	0.992926	0.996653	1.09188
Bacteroidales+Triosephosphate isomerase family	1.18889e+09	3.66574e+08	4.42571e+08	1.09826e+09	8.67527e+08	8.50038e+08	1.08341e+09	1.51643e+09	1.24806e+09	1.23772e+09	1.33503e+09	6.64175e+08	7.57364e+08	6.93859e+08	7.72473e+08	1.81787e+09	7.41371e+09	8.52655e+09	1.59403e+10	0.446993	0.79351	0.201767
Bacteroidales+Type IA topoisomerase family	5.44942e+06															2.64669e+06	5.44942e+06	2.64669e+06	8.09611e+06	too many MVs	too many MVs	too many MVs
Bacteroidales+Type II topoisomerase GyrA/ParC subunit family	1.09972e+07			1.9041e+06	1.8965e+07	1.36407e+07	1.43876e+07	2.33808e+07	1.12057e+06	73518771	2.14471e+07	5.0266e+06	6.07023e+06	2.59535e+07	1.94999e+06	3.35474e+07	8.32754e+07	1.68634e+08	2.5191e+08	0.202421	0.599259	1.01786
Bacteroidales+Type II topoisomerase GyrB family	1.7732e+07	1.78244e+07	3.10779e+06	1.91926e+08	1.22534e+07	1.82054e+07	3.04318e+07	2.31885e+07	8.55894e+06	23072241	1.67195e+07	6.21936e+06	1.40155e+07	8.1477e+06	1.14564e+07	2.1051e+07	3.14669e+08	1.09241e+08	4.2391e+08	0.274676	0.685083	-1.52626
Bacteroidales+Type-B carboxylesterase/lipase family							4.12166e+06	4.49421e+06	2.64189e+06	7.43353e+06				1.6345e+06			8.61587e+06	1.17099e+07	2.03258e+07	too many MVs	too many MVs	too many MVs
Bacteroidales+UDP-glucose/GDP-mannose dehydrogenase family	4.25067e+07	9.09115e+06	1.47754e+07	5.11271e+07	4.00323e+07	3.77634e+07	3.76917e+07	4.29293e+07	1.64536e+07	6.10578e+07	3.03449e+07	2.32591e+07	4.28142e+07	2.29366e+07	1.11134e+07	3.73677e+07	2.75917e+08	2.45347e+08	5.21264e+08	0.703202	0.918615	-0.169405
Bacteroidales+UDP-N-acetylglucosamine 2-epimerase family							3.69325e+06	5.78483e+06	6.689e+06	10816095	2.51812e+06	1.75995e+06		5.06883e+06	4.54802e+06		9.47808e+06	3.14e+07	4.08781e+07	0.0510346	0.348632	1.72725
Bacteroidales+UMP kinase family	1.73729e+06	690540			3.29603e+06			8.86369e+06		5555178				4.88737e+06	6.10127e+06	1.86822e+07	1.45875e+07	3.5226e+07	4.98136e+07	too many MVs	too many MVs	too many MVs
Bacteroidales+Universal ribosomal protein uL1 family	3.56457e+08	2.71407e+07	1.52469e+08	1.56555e+08	2.13646e+08	2.07142e+08	3.03227e+08	3.45523e+08	1.10942e+08	3.07348e+08	2.52455e+08	1.82442e+08	1.881e+08	1.05212e+08	8.17697e+07	3.67081e+08	1.76216e+09	1.59535e+09	3.35751e+09	0.961538	0.975806	-0.14347
Bacteroidales+Universal ribosomal protein uL10 family	2.06588e+08	2.96317e+06	2.50627e+07	1.99588e+08	8.17655e+07	6.79901e+07	1.1376e+08	7.77127e+07	7.47469e+07	1.10381e+08	3.4631e+07	4.37784e+06	1.08658e+08	1.39303e+07	1.07173e+08	4.19811e+07	7.75431e+08	4.95879e+08	1.27131e+09	0.582488	0.855863	-0.645002
Bacteroidales+Universal ribosomal protein uL11 family	5.02809e+08	9.13595e+07	2.15932e+08	2.03494e+08	4.01485e+08	4.31116e+08	5.34198e+08	5.7304e+08	2.0367e+08	4.84379e+08	5.61239e+08	1.52418e+08	3.16596e+08	2.25867e+08	1.99234e+08	6.40217e+08	2.95343e+09	2.78362e+09	5.73706e+09	0.89178	0.952226	-0.0854306
Bacteroidales+Universal ribosomal protein uL13 family	5.30724e+07	3.04387e+06	4.65409e+07	6.88192e+06	1.09957e+08	1.17901e+08	1.20277e+08	1.45282e+08	4.75083e+07	9.8123e+07	3.62023e+07	3.4271e+07	3.33327e+07	6.18833e+07	1.17738e+07	5.1583e+07	6.02956e+08	3.74677e+08	9.77634e+08	0.915897	0.961943	-0.686393
Bacteroidales+Universal ribosomal protein uL14 family	3.67733e+07	5.54525e+07	5.65689e+07	7.54456e+06	4.22834e+07	5.70588e+07	5.093e+07	4.61774e+07	1.91058e+07	34181503	5.25985e+06	1.20737e+07	2.02489e+06	2.00852e+07		1.10933e+07	3.52789e+08	1.03824e+08	4.56613e+08	0.060252	0.369309	-1.76458
Bacteroidales+Universal ribosomal protein uL15 family	1.21989e+08	4.05942e+07	8.94505e+07	6.12289e+07	1.5548e+08	1.78019e+08	2.01637e+08	1.73707e+08	9.90811e+07	151083214	1.54892e+08	4.19676e+07	7.0103e+07	7.30944e+07	1.15967e+08	1.04737e+08	1.02211e+09	8.10925e+08	1.83303e+09	0.483777	0.812411	-0.333901
Bacteroidales+Universal ribosomal protein uL16 family	1.24714e+08	5.68236e+07	9.76266e+07	1.61045e+07	2.07294e+08	2.18334e+08	2.4592e+08	2.77272e+08	9.81102e+07	1.78808e+08	1.13599e+08	1.52234e+08	6.155e+07	1.10789e+08	1.3695e+07	1.44022e+08	1.24409e+09	8.72807e+08	2.1169e+09	0.561985	0.843646	-0.511352
Bacteroidales+Universal ribosomal protein uL18 family	3.57926e+07	1.21053e+07	1.64885e+07	2.5699e+07	3.66036e+07	4.44318e+07	3.82526e+07	3.89276e+07	3.51555e+07	2.56874e+07	7.89128e+07	1.01138e+07	3.22386e+07	1.66558e+07	1.71792e+07	3.64924e+07	2.48301e+08	2.52435e+08	5.00737e+08	0.788225	0.93362	0.0238228
Bacteroidales+Universal ribosomal protein uL2 family	9.71306e+08	2.70476e+08	1.31985e+09	8.70456e+07	8.40775e+08	9.42325e+08	1.03602e+09	7.1663e+08	2.89456e+08	739905213	5.33937e+08	4.22541e+08	6.22569e+08	8.98707e+08	4.5273e+08	3.82362e+08	6.18442e+09	4.34221e+09	1.05266e+10	0.640241	0.885899	-0.51021
Bacteroidales+Universal ribosomal protein uL22 family	8.73573e+07	3.40366e+07	9.75095e+07	3.28605e+07	1.06981e+08	1.32212e+08	1.4602e+08	1.52464e+08	6.69585e+07	9.21408e+07	7.25454e+07	8.01797e+07	5.41298e+07	1.14044e+08	2.3986e+07	8.99718e+07	7.89441e+08	5.93956e+08	1.3834e+09	0.418578	0.770921	-0.410472
Bacteroidales+Universal ribosomal protein uL23 family	6.98144e+06	6.94027e+06	4.68796e+06		1.14724e+07	1.3136e+07	1.06078e+07	7.89915e+06	1.88704e+07	9.29538e+06			2.78234e+06	1.52963e+06	6.27128e+06		6.1725e+07	3.87491e+07	1.00474e+08	0.212998	0.604526	-0.671583
Bacteroidales+Universal ribosomal protein uL29 family	5.88272e+07		1.92947e+07	1.66587e+07	4.26508e+07	7.22677e+07	6.70786e+07	9.18634e+07	3.78904e+07	93221777	2.39594e+07	6.78268e+06	4.32655e+07	2.10981e+07	3.87747e+07	2.91719e+07	3.68641e+08	2.94165e+08	6.62806e+08	0.528859	0.827694	-0.325586
Bacteroidales+Universal ribosomal protein uL3 family	8.49769e+07	3.6113e+07	6.28549e+07	3.78798e+07	1.15925e+08	1.33861e+08	1.74202e+08	1.49483e+08	3.7162e+07	109458572	6.71994e+07	5.5169e+07	4.74464e+07	4.97543e+07	1.71832e+07	6.95342e+07	7.95295e+08	4.52907e+08	1.2482e+09	0.0875671	0.463043	-0.812264
Bacteroidales+Universal ribosomal protein uL4 family	1.62386e+06		3.638e+06		5.77313e+06	1.50235e+07	8.38705e+06	1.74346e+07	6.05344e+06	1.80286e+06		4.12793e+06	1.59827e+06			8.44093e+06	5.18802e+07	2.20234e+07	7.39036e+07	0.487451	0.810495	-1.23584
Bacteroidales+Universal ribosomal protein uL5 family	4.83679e+08	8.11672e+07	3.41256e+08	6.08664e+08	3.5203e+08	4.23655e+08	4.91044e+08	6.04219e+08	2.98185e+08	3.68455e+08	5.55199e+08	1.96848e+08	3.18481e+08	2.38689e+08	3.21878e+08	6.38367e+08	3.38571e+09	2.9361e+09	6.32181e+09	0.765786	0.932868	-0.205558
Bacteroidales+Universal ribosomal protein uL6 family	9.66158e+07	1.38812e+07	3.2127e+07	4.74579e+07	1.71857e+08	1.69783e+08	2.27408e+08	2.4021e+08	8.27052e+07	1.81165e+08	7.50466e+07	6.84068e+07	5.08696e+07	5.58303e+07	2.3919e+07	1.09292e+08	9.9934e+08	6.47235e+08	1.64657e+09	0.615262	0.87373	-0.62668
Bacteroidales+Universal ribosomal protein uS10 family	1.70929e+07		2.6461e+07		3.36459e+07	2.78374e+07	3.18603e+07	1.76579e+07		13137748	3.77815e+06	1.83453e+07	1.17539e+07	4.14192e+07	2.73145e+06	1.9465e+07	1.54555e+08	1.10631e+08	2.65186e+08	0.803027	0.936221	-0.482341
Bacteroidales+Universal ribosomal protein uS12 family	4.86164e+07	6.36822e+07	9.76414e+07	2.62126e+06	9.35655e+07	1.21893e+08	1.52663e+08	1.0845e+08	6.44437e+07	69856551	3.50694e+07	4.91157e+07	1.74516e+07	6.22973e+07	1.16924e+07	3.57743e+07	6.89132e+08	3.45701e+08	1.03483e+09	0.38015	0.753461	-0.995238
Bacteroidales+Universal ribosomal protein uS13 family	2.44778e+08	1.22222e+08	1.93045e+08	1.16436e+08	2.56293e+08	2.9157e+08	3.33008e+08	3.41338e+08	1.96192e+08	2.62531e+08	2.60503e+08	1.8122e+08	1.59609e+08	2.38948e+08	7.69021e+07	2.22576e+08	1.89869e+09	1.59848e+09	3.49717e+09	0.450317	0.795473	-0.2483
Bacteroidales+Universal ribosomal protein uS14 family	4.5556e+06		6.47374e+06		5.06496e+06	4.19277e+06	4.11169e+06	1.4829e+07		2200229	3.75431e+06		4.43422e+06	1.04221e+07		2.88373e+06	3.92277e+07	2.36946e+07	6.29224e+07	0.535365	0.831747	-0.727121
Bacteroidales+Universal ribosomal protein uS15 family	3.38411e+07		8.37231e+06	1.81245e+07	3.497e+07	4.99286e+07	6.45205e+07	8.85651e+07	3.63765e+07	4.31847e+07	6.43318e+07	2.90561e+07	2.53699e+07	3.21163e+07	2.44538e+07	5.744e+07	2.98322e+08	3.12329e+08	6.10651e+08	0.316619	0.717435	0.0661952
Bacteroidales+Universal ribosomal protein uS19 family	2.76229e+07	1.58921e+06	1.80032e+07	4.97391e+06	3.08031e+07	4.44411e+07	6.05698e+07	4.42546e+07	2.95625e+06	3.16639e+07	2.25269e+07	9.3443e+06	1.8179e+07	3.18371e+07	5.19681e+06	1.41457e+07	2.32258e+08	1.3585e+08	3.68108e+08	0.520028	0.826995	-0.773677
Bacteroidales+Universal ribosomal protein uS2 family	2.90865e+08	1.4633e+08	1.61286e+08	2.45129e+08	2.735e+08	3.55743e+08	3.87972e+08	4.50197e+08	1.11702e+08	3.11978e+08	2.80789e+08	1.71581e+08	1.9543e+08	1.82289e+08	1.26773e+08	3.54524e+08	2.31102e+09	1.73507e+09	4.04609e+09	0.170624	0.554321	-0.413539
Bacteroidales+Universal ribosomal protein uS3 family	2.8405e+07	2.17172e+07	1.71341e+07	1.19152e+06	8.79676e+07	8.4337e+07	1.11502e+08	7.04829e+07	7.35964e+06	6.4092e+07	1.62289e+07	5.2922e+07	9.73263e+06	2.37975e+07	3.5587e+06	2.50628e+07	4.22737e+08	2.02754e+08	6.25491e+08	0.390167	0.759368	-1.06
Bacteroidales+Universal ribosomal protein uS4 family	1.06355e+08	2.42603e+07	9.54616e+07	7.2952e+06	1.70016e+08	1.95324e+08	2.0072e+08	2.27237e+08	1.02482e+08	1.49035e+08	9.29067e+07	7.26218e+07	6.3497e+07	1.17198e+08	3.45963e+07	1.75302e+08	1.02667e+09	8.07639e+08	1.83431e+09	0.888887	0.951506	-0.346184
Bacteroidales+Universal ribosomal protein uS5 family	1.58861e+08	2.16937e+08	2.32802e+08	1.34514e+08	2.64447e+08	3.96631e+08	3.58555e+08	3.37952e+08	6.85495e+07	2.76455e+08	1.95476e+08	2.3655e+08	8.65461e+07	2.11858e+08	3.2128e+07	1.70235e+08	2.1007e+09	1.2778e+09	3.3785e+09	0.0527365	0.347677	-0.717208
Bacteroidales+Universal ribosomal protein uS7 family	1.26627e+08	5.23179e+07	1.22995e+08	8.96466e+07	1.33501e+08	2.10498e+08	2.21217e+08	2.59456e+08	1.43962e+08	156026174	1.38593e+08	1.15304e+08	1.04793e+08	1.45735e+08	4.81944e+07	1.6448e+08	1.21626e+09	1.01709e+09	2.23335e+09	0.602072	0.867638	-0.258004
Bacteroidales+Universal ribosomal protein uS8 family	6.02347e+08	2.14205e+08	4.60923e+08	2.49227e+08	5.57738e+08	6.38418e+08	7.3384e+08	8.28347e+08	6.1491e+08	6.20947e+08	6.1328e+08	3.70753e+08	4.28818e+08	5.15753e+08	5.74419e+08	5.55027e+08	4.28505e+09	4.29391e+09	8.57895e+09	0.672814	0.905703	0.00298049
Bacteroidales+Universal ribosomal protein uS9 family	1.03878e+08	5.32493e+07	7.067e+07	4.87529e+07	1.08306e+08	1.01644e+08	1.33325e+08	1.34523e+08	3.80448e+07	98457877	8.2158e+07	5.56759e+07	5.60708e+07	8.16825e+07	3.14063e+07	9.62887e+07	7.54348e+08	5.39785e+08	1.29413e+09	0.115843	0.507616	-0.48284
Bacteroidales+UPF0051 (ycf24) family								1.1899e+07	2.88884e+06					3.16523e+06	6.79051e+06	5.72766e+06	1.1899e+07	1.85722e+07	3.04713e+07	too many MVs	too many MVs	too many MVs
Bacteroidales+UPF0053 family					2.11369e+06	2.65239e+06		4.40478e+06				2.60956e+06		2.8852e+06	2.83299e+06		9.17086e+06	8.32775e+06	1.74986e+07	too many MVs	too many MVs	too many MVs
Bacteroidales+UPF0134 family	1.58175e+06		1.87402e+06					3.23869e+06		2.86156e+06			2.82831e+06		1.30619e+06		6.69447e+06	6.99606e+06	1.36905e+07	too many MVs	too many MVs	too many MVs
Bacteroidales+UPF0371 family			2.41919e+06			1.30264e+06	1.36717e+06	1.14851e+06	637866	1.98121e+06	1.48625e+06			1.80822e+06		3.03409e+06	6.23751e+06	8.94763e+06	1.51851e+07	too many MVs	too many MVs	too many MVs
Bacteroidales+UPF0701 family	1.43684e+06			1.73596e+07	2.95289e+06	5.36495e+06	1.08648e+07	3.14266e+07		17812853	3.73682e+06		3.44416e+06	2.94141e+06	6.67685e+06	5.34264e+06	6.94056e+07	3.99547e+07	1.0936e+08	0.911166	0.959317	-0.796564
Bacteroidales+Urease beta subunit family	2.48298e+07	3.41098e+06	3.89304e+06				5.56498e+06	1.3042e+07	3.17123e+06	12011050	2.0302e+07	7.27395e+06	1.86045e+07			3.12642e+07	5.07407e+07	9.26268e+07	1.43368e+08	0.5183	0.825649	0.868184
Bacteroidales+Uridine kinase family	2.65957e+07		9.1364e+06	2.85537e+07		7.37367e+06	5.22386e+06	2.20807e+07	1.12817e+07	8.58155e+06	2.07325e+07	1.60151e+06	1.9323e+07		1.11559e+06	2.65807e+07	9.89641e+07	8.92166e+07	1.88181e+08	0.736656	0.923213	-0.14958
Bacteroidales+UxaA family	2.0085e+07		1.239e+07	4.98128e+06	1.8072e+07	1.71057e+07	2.34494e+07	1.97292e+07		1.83556e+07	1.59333e+07	7.20784e+06	8.58135e+06	1.19025e+07	4.48895e+06	1.70666e+07	1.15813e+08	8.3536e+07	1.99349e+08	0.852134	0.94659	-0.471284
Bacteroidales+V-ATPase E subunit family				1.05248e+07													1.05248e+07		1.05248e+07	too many MVs	too many MVs	too many MVs
Bacteroidales+Xylose isomerase family	3.01222e+08	4.98554e+07	1.0863e+08	2.24412e+08	3.31558e+08	3.59244e+08	3.96108e+08	3.91551e+08	4.45671e+08	2.61174e+08	4.87036e+08	2.67636e+08	2.12556e+08	1.56077e+08	3.68797e+08	4.12468e+08	2.16258e+09	2.61142e+09	4.774e+09	0.326914	0.726367	0.272077
Bacteroidales+YqgF nuclease family	1.82614e+07	6.91089e+06	1.36614e+07	8.79474e+06		8.64749e+06	1.43278e+07	2.71188e+07	7.68179e+06	1.30302e+07	9.3526e+06	3.7971e+06	1.80955e+07	1.30834e+07	1.30874e+07	9.62785e+06	9.77224e+07	8.77559e+07	1.85478e+08	0.450421	0.792777	-0.155181
Burkholderiales+Chaperonin (HSP60) family			967899	5.10517e+07	4.44363e+06				8.22706e+06	9877663	1.05983e+07	1.13459e+07	2.0758e+07	8.54982e+06	1.13329e+07	7.04841e+07	5.64633e+07	1.51174e+08	2.07637e+08	0.00192716	0.0494286	1.4207
Burkholderiales+LOG family	1.85732e+07					3.25389e+06	1.09663e+07	1.60463e+07		7.70555e+06	2.04724e+07	5.77943e+06	2.72787e+07	2.82442e+06	3.32502e+06	2.06266e+07	4.88397e+07	8.80122e+07	1.36852e+08	0.136228	0.525684	0.849544
Burkholderiales+Phosphoenolpyruvate carboxykinase (ATP) family	5.12301e+07	2.49559e+07	4.14337e+07	4.38367e+07	5.02604e+07	7.35967e+07	7.38172e+07	9.31534e+07	2.74405e+07	5.99381e+07	2.08143e+07	2.59617e+07	2.86078e+07	1.70326e+07	7.33063e+06	7.38355e+07	4.52284e+08	2.60961e+08	7.13245e+08	0.033768	0.302866	-0.793376
Burkholderiales+TRAFAC class translation factor GTPase superfamily	4.0782e+06		1.67157e+06	4.60923e+07	1.7376e+07	5.62973e+06	2.39457e+07	1.76501e+06	4.69992e+06	51134390	2.45566e+06	3.85442e+06		2.22752e+06		9.53519e+06	1.00558e+08	7.39071e+07	1.74466e+08	0.509332	0.82317	-0.444209
Campylobacterales+Aconitase/IPM isomerase family	7.99596e+06	505210			6.10337e+06	2.18234e+06				1.61189e+06							1.67869e+07	1.61189e+06	1.83988e+07	too many MVs	too many MVs	too many MVs
Campylobacterales+ATPase alpha/beta chains family	2.83956e+07	4.51994e+07	6.05708e+06		1.38593e+07	1.50957e+07	1.48199e+07	1.84679e+07	1.9878e+07	2.02142e+07	9.3746e+06	1.8218e+07	9.86471e+06	1.63809e+07	1.18439e+07	1.84516e+06	1.41895e+08	1.07619e+08	2.49514e+08	0.564151	0.843029	-0.398859
Campylobacterales+Bacterial flagellin family	5.4904e+08	3.28883e+08	5.06021e+08	7.34366e+08	3.22958e+08	2.24454e+08	2.63568e+08	1.94899e+08	3.43726e+08	2.9305e+08	2.40263e+08	2.22529e+08	4.57712e+08	1.64775e+08	3.36126e+08	5.95678e+07	3.12419e+09	2.11775e+09	5.24194e+09	0.144386	0.531121	-0.560949
Campylobacterales+Cytochrome c-552 family	9.55646e+06	4.95828e+06			8.13673e+06	6.29381e+06	2.72953e+06			4.28207e+06			3.17117e+06				3.16748e+07	7.45324e+06	3.9128e+07	too many MVs	too many MVs	too many MVs
Campylobacterales+Glu/Leu/Phe/Val dehydrogenases family	1.9712e+07	2.33718e+07	2.43841e+07	3.14626e+07	1.44859e+07	2.02182e+07	2.41431e+07	9.45085e+06	2.09071e+07	23665477	2.37258e+07	1.70115e+07	6.71895e+06		9.41754e+06	3.11258e+07	1.67229e+08	1.32572e+08	2.99801e+08	0.282077	0.686698	-0.335026
Campylobacterales+Trans-sulfuration enzymes family	6.9825e+06					2.06255e+06							1.55303e+06				9.04505e+06	1.55303e+06	1.05981e+07	too many MVs	too many MVs	too many MVs
Clostridiales+2-oxoacid dehydrogenase family	1.0352e+07	8.31626e+06	9.68816e+06	1.12874e+07	1.02363e+07	1.10602e+07	1.28737e+07	7.77871e+06	2.60188e+07	8.07685e+06	1.09718e+07	8.11274e+06	1.08599e+07	2.3446e+07	2.51905e+07	1.48133e+07	8.15927e+07	1.2749e+08	2.09083e+08	0.0774452	0.433827	0.64382
Clostridiales+3-hydroxyacyl-CoA dehydrogenase family	7.49626e+08	8.90859e+08	3.8177e+08	5.91385e+08	5.58565e+08	4.24423e+08	6.00145e+08	6.76902e+08	1.67407e+09	3.86728e+08	5.63011e+08	8.14597e+08	6.61015e+08	1.15914e+09	1.99477e+09	7.02528e+08	4.87367e+09	7.95585e+09	1.28295e+10	0.101556	0.470395	0.707006
Clostridiales+3-oxoacid CoA-transferase family	8.35613e+07	9.40172e+07	4.79449e+07	8.34278e+07	9.06003e+07	4.51466e+07	8.29171e+07	5.81018e+07	1.68709e+08	8.19335e+07	6.91441e+07	1.26612e+08	1.11804e+08	1.638e+08	5.02925e+07	1.31795e+08	5.85717e+08	9.0409e+08	1.48981e+09	0.049901	0.354198	0.626255
Clostridiales+3-oxoacid CoA-transferase subunit A family	3.29864e+07	9.90297e+06	1.52106e+07	2.60334e+07	2.13203e+07	8.41622e+06	1.39484e+07	8.74614e+06	4.04403e+07	9.03842e+06	1.26596e+07	1.27539e+07	2.19421e+07	1.8331e+07	4.26356e+07	9.83892e+06	1.36564e+08	1.6764e+08	3.04204e+08	0.582511	0.854631	0.295767
Clostridiales+3-oxoacid CoA-transferase subunit B family	1.02008e+07				6.75091e+06	1.46539e+07	5.91686e+06	6.73294e+06	1.68589e+07	1.57642e+07	6.77687e+06	1.73541e+07	7.65413e+06	1.70354e+07	1.73965e+07	8.2565e+06	4.42554e+07	1.07097e+08	1.51352e+08	0.0374589	0.328514	1.27483
Clostridiales+4Fe4S bacterial-type ferredoxin family									6.03641e+06		4.46309e+06	655867			1.01853e+07	4.37445e+06		2.57152e+07	2.57152e+07	too many MVs	too many MVs	too many MVs
Clostridiales+5'-nucleotidase family	2.80062e+07		3.18082e+06	3.44513e+06	4.7085e+07	4.36675e+07	2.10238e+07	5.53619e+07	2.39146e+07	5.9535e+07	4.6291e+07	1.50351e+07	2.49351e+07	3.10174e+07	1.1877e+07	3.76865e+07	2.0177e+08	2.50292e+08	4.52062e+08	0.227449	0.619125	0.310886
Clostridiales+ABC transporter superfamily	8.07501e+08	1.70442e+09	4.96246e+08	4.55338e+08	2.12116e+09	2.05949e+09	1.25547e+09	8.56816e+08	1.32503e+09	1.16731e+09	6.20767e+08	1.29236e+09	1.15664e+09	2.05804e+09	4.95553e+08	6.51186e+08	9.75644e+09	8.76689e+09	1.85233e+10	0.848143	0.945549	-0.154288
Clostridiales+AccD/PCCB family	1.45809e+08	6.06531e+07	2.21948e+07	6.04476e+07	9.64579e+07	8.4594e+07	6.07709e+07	3.96992e+07	1.49992e+08	4.73699e+07	1.08435e+08	5.40283e+07	1.32867e+08	1.03301e+08	6.68297e+07	1.15958e+08	5.70626e+08	7.7878e+08	1.34941e+09	0.167279	0.551875	0.448665
Clostridiales+Acetokinase family	7.80657e+07	5.15012e+07	6.67626e+07	2.09778e+07	2.00186e+08	2.85669e+08	1.27844e+08	8.28919e+07	1.95179e+08	1.42876e+08	2.27989e+08	1.33246e+08	9.05828e+07	1.15464e+08	6.38846e+07	1.58947e+08	9.13899e+08	1.12817e+09	2.04207e+09	0.225125	0.616724	0.303873
Clostridiales+Acetolactate synthase small subunit family	1.41977e+06	5.70121e+06			2.67168e+07	2.97359e+07	4.30612e+06		3.51759e+06	3.51168e+06	2.86695e+07	1.77777e+06			1.34092e+06	2.16719e+07	6.78798e+07	6.04894e+07	1.28369e+08	0.729175	0.922835	-0.16628
Clostridiales+Acetyl-CoA hydrolase/transferase family	4.70505e+06	1.31825e+07	6.63731e+06	1.87753e+07	5.38842e+06		1.4782e+07	1.91767e+06	2.42974e+07		1.75567e+06	1.17804e+07	5.78773e+06	7.47775e+06	1.59357e+07	2.64034e+06	6.53882e+07	6.9675e+07	1.35063e+08	0.983365	0.988701	0.0915994
Clostridiales+Aconitase/IPM isomerase family	7.34409e+06				3.98671e+06	7.91469e+06	5.45413e+06	3.4655e+06	9.53657e+06	4.4455e+06	9.08038e+06	5.25815e+06	2.62462e+06	1.3416e+07	4.81993e+06	1.3725e+07	2.81651e+07	6.29062e+07	9.10713e+07	0.045863	0.360247	1.15907
Clostridiales+Acyl-CoA dehydrogenase family	9.36056e+08	1.37414e+09	8.56702e+08	3.17561e+08	6.49065e+08	5.64493e+08	6.89139e+08	1.29279e+09	1.85405e+09	4.4869e+08	5.28104e+08	1.89703e+09	6.7646e+08	2.69599e+09	6.65104e+08	7.12166e+08	6.67995e+09	9.47759e+09	1.61575e+10	0.445915	0.793055	0.504682
Clostridiales+Adenosylhomocysteinase family	685631		5.69684e+06		4.02005e+06	1.89078e+06	6.21048e+06	3.06159e+06	1.57875e+06	2.09685e+06		1.06837e+07	1.64402e+06	1.01949e+07		2.43693e+06	2.15654e+07	2.86351e+07	5.02005e+07	0.946955	0.968786	0.408937
Clostridiales+Adenylate kinase family	1.65559e+07		1.55656e+07	1.21706e+06	1.53568e+07	2.26292e+07	1.00795e+07	5.89551e+06	1.13878e+07	1.47839e+06	4.18442e+07	1.3707e+07	2.22982e+07	1.44858e+07	4.92511e+07	2.82657e+07	8.72995e+07	1.82718e+08	2.70018e+08	0.196288	0.588438	1.0655
Clostridiales+Adenylosuccinate synthetase family	5.05291e+06	4.89698e+06	2.18846e+07	6.01474e+06	1.61592e+07	4.94888e+07	2.30792e+06	4.29432e+06	5.85961e+07	2.67542e+07	5.60417e+07	1.74607e+07	9.67365e+06	1.91363e+07	5.9927e+07	6.62398e+07	1.10099e+08	3.13829e+08	4.23929e+08	0.00921981	0.15	1.51111
Clostridiales+AdoMet synthase family	7.41038e+06	8.211e+06	1.07245e+07		9.67208e+06	3.84151e+06	6.58136e+06	2.46735e+06	9.2696e+06	3472895	4.58671e+06	1.0111e+07	6.28072e+06	3.72733e+07	3.90049e+06	5.33866e+06	4.89082e+07	8.02333e+07	1.29141e+08	0.298401	0.692818	0.714032
Clostridiales+AIR carboxylase family		1.75579e+06	2.22982e+06		1.63345e+07	3.29481e+07			5.72959e+06		2.35454e+07				2.72214e+06	1.99828e+07	5.32682e+07	5.198e+07	1.05248e+08	too many MVs	too many MVs	too many MVs
Clostridiales+AIR synthase family			1.46437e+07	2.5578e+06	1.29074e+07	4.53971e+07	2.7424e+07	3.55766e+06	6.14314e+06	1.57824e+07	7.45482e+07	4.71652e+07	1.15697e+07			1.24641e+08	1.06488e+08	2.7985e+08	3.86337e+08	0.757501	0.928426	1.3939
Clostridiales+AlaDH/PNT family	2.35215e+07	1.25958e+07	1.37725e+07		4.0244e+07	6.89887e+07	1.48362e+07	2.11622e+07	8.9946e+07	1.00674e+08	7.8673e+07	8.28555e+07	1.70814e+07	5.36905e+07	1.30824e+07	1.80844e+07	1.95121e+08	4.54087e+08	6.49208e+08	0.163573	0.545123	1.21857
Clostridiales+Aldehyde dehydrogenase family; Iron-containing alcohol dehydrogenase family	1.78007e+07		5.78687e+06	1.84315e+07			1.02618e+07	1.56191e+07	3.64592e+07	3.58215e+06	2.33999e+07	5.83717e+06	5.67396e+06	2.147e+07	9.478e+06		6.79e+07	1.059e+08	1.738e+08	too many MVs	too many MVs	too many MVs
Clostridiales+Aldo/keto reductase family	1.34521e+07		4.0595e+06		6.87014e+06	1.39066e+06	2.43155e+06	7.21866e+06	2.73828e+07			1.63231e+06	2.31493e+06	1.25628e+07	2.32743e+07	816397	3.54226e+07	6.79836e+07	1.03406e+08	0.948192	0.96893	0.94036
Clostridiales+Aldolase class II family	1.08651e+08	7.47088e+07	7.97388e+07	4.71606e+07	9.50198e+07	8.38181e+07	9.34837e+07	1.06714e+08	2.42891e+08	1.18227e+08	1.10016e+08	1.3621e+08	4.29694e+08	2.09914e+08	9.68046e+07	1.4153e+08	6.89294e+08	1.48529e+09	2.17458e+09	0.00461016	0.102316	1.10754
Clostridiales+Aldose epimerase family	9.43648e+06						6.86156e+07	1.74368e+06	6.71864e+06	2.12925e+06							7.97958e+07	8.84789e+06	8.86437e+07	too many MVs	too many MVs	too many MVs
Clostridiales+Alpha/beta-type SASP family	4.57841e+08	5.64965e+08	5.46105e+08	2.53569e+09	1.32882e+08	4.17021e+08	5.40479e+08	8.76209e+08	4.22637e+08	8.16752e+08	5.70204e+08	1.72368e+09	1.38518e+09	3.20836e+08	7.51008e+08	6.86267e+08	6.07119e+09	6.67657e+09	1.27478e+10	0.463789	0.789857	0.137128
Clostridiales+Alpha-IPM synthase/homocitrate synthase family	3.49058e+07	4.02801e+06	1.54942e+07	1.08684e+07	2.53157e+07	2.23843e+07	2.90197e+07	3.70297e+07	1.62547e+07	52903647	3.67461e+07	6.19027e+07	1.67272e+07	2.2338e+07	8.27934e+06	2.54475e+07	1.79046e+08	2.40599e+08	4.19645e+08	0.415591	0.769336	0.426288
Clostridiales+Ammonia transporter channel (TC 1.A.11.2) family											1.03486e+07	1.04905e+06			1.11892e+06			1.25166e+07	1.25166e+07	too many MVs	too many MVs	too many MVs
Clostridiales+Anaerobic ribonucleoside-triphosphate reductase family	1.13321e+06		2.20701e+06	2.49021e+06		5.78003e+06						3.28141e+06	1.42267e+06				1.16105e+07	4.70409e+06	1.63146e+07	too many MVs	too many MVs	too many MVs
Clostridiales+Arabinose isomerase family	2.58644e+07	9.57802e+07	4.88147e+07	2.64329e+07	1.74426e+08	1.89355e+08	3.93756e+07	9.55881e+06	1.36432e+08	7.50981e+07	1.36672e+08	2.19816e+07	4.29082e+07	4.33969e+07	5.80075e+07	1.2711e+08	6.09607e+08	6.41606e+08	1.25121e+09	0.505666	0.8239	0.0738067
Clostridiales+Arginine deiminase family	1.60389e+08		1.99886e+08	867764	1.15267e+08	1.7462e+08	2.04612e+08	9.26749e+07	4.84152e+06	1.09593e+08	1.22948e+08	1.21028e+08	1.34152e+08	1.34973e+08	2.68611e+07	8.20619e+07	9.48317e+08	7.36459e+08	1.68478e+09	0.443376	0.79279	-0.364761
Clostridiales+Argininosuccinate synthase family	9.28292e+07	3.97658e+07	1.90867e+07	1.31286e+08	7.10946e+07	5.49337e+07	5.00132e+07	6.2741e+07	8.94522e+07	8.07026e+07	2.3809e+08	1.71339e+08	1.24454e+08	7.5225e+07	5.85308e+07	1.59143e+08	5.21751e+08	9.96937e+08	1.51869e+09	0.0231324	0.270286	0.934132
Clostridiales+ArgJ family			2.77541e+07		4.44907e+06	2.86257e+06	3.73728e+06		1.4757e+06		1.71173e+07	1.49654e+06					3.88031e+07	2.00895e+07	5.88926e+07	too many MVs	too many MVs	too many MVs
Clostridiales+Aspartate/ornithine carbamoyltransferase superfamily	1.70666e+07	8.57545e+06	2.21441e+07	2.09519e+06	4.60105e+07	5.54721e+07	3.73971e+07	2.55435e+07	2.81764e+07	37052884	3.96052e+07	1.98922e+07	3.7361e+07	1.69114e+07	1.32047e+07	3.5376e+07	2.14304e+08	2.2758e+08	4.41884e+08	0.422786	0.774799	0.0867072
Clostridiales+Aspartate-semialdehyde dehydrogenase family	1.73473e+07		6.14087e+06		3.3871e+07	3.55025e+07	3.46233e+07	1.25723e+07	1.51702e+07	25248213	1.60233e+07	1.39184e+07	1.15223e+07	1.64438e+07	8.99943e+06	1.05009e+07	1.40057e+08	1.17827e+08	2.57884e+08	0.217465	0.606843	-0.249337
Clostridiales+Aspartokinase family	2.20756e+06										1.3949e+06	894080				802188	2.20756e+06	3.09117e+06	5.29873e+06	too many MVs	too many MVs	too many MVs
Clostridiales+ATPase alpha/beta chains family	5.04373e+08	4.33829e+08	2.81925e+08	2.58571e+08	4.85321e+08	4.91374e+08	4.37087e+08	3.94214e+08	5.58447e+08	2.58556e+08	3.58716e+08	5.6336e+08	3.54402e+08	5.63293e+08	4.01238e+08	4.73677e+08	3.28669e+09	3.53169e+09	6.81838e+09	0.634454	0.885243	0.103721
Clostridiales+ATPase C chain family	3.37024e+07	6.50583e+07	4.08854e+07	1.1204e+08	8.32953e+07	1.11809e+08	3.46489e+07	1.08173e+07	1.08841e+08	6.97558e+07	2.20318e+07	5.46047e+07	8.11704e+07	4.6432e+07	2.08429e+08	7.24246e+07	4.92257e+08	6.6369e+08	1.15595e+09	0.365617	0.750042	0.431091
Clostridiales+Autotransporter-2 (AT-2) (TC 1.B.40) family	1.56888e+08		3.59027e+06	6.95606e+06	5.36765e+06	4.80602e+06	1.45399e+07	2.03667e+07	2.96582e+07	62268757		1.35325e+07	1.72827e+06		8.23615e+06	8.31041e+06	2.12515e+08	1.23734e+08	3.36249e+08	0.578882	0.852765	-0.780277
Clostridiales+Bacterial flagellin family	4.30668e+10	2.44962e+10	4.80896e+10	5.31636e+10	2.90074e+10	2.12754e+10	2.82772e+10	2.25855e+10	4.03857e+10	2.20711e+10	3.01115e+10	3.19358e+10	4.8854e+10	3.53801e+10	6.03345e+10	2.99279e+10	2.69962e+11	2.99001e+11	5.68962e+11	0.504606	0.823381	0.147393
Clostridiales+Bacterial histone-like protein family	2.09525e+08	6.96607e+07	1.29143e+08	9.72606e+07	1.57824e+08	1.46409e+08	1.17477e+08	1.25308e+08	1.99534e+08	1.88063e+08	2.07098e+08	2.33549e+08	2.04434e+08	2.29059e+08	1.92703e+08	1.85212e+08	1.05261e+09	1.63965e+09	2.69226e+09	0.00120684	0.0341538	0.639418
Clostridiales+Bacterial microcompartments protein family	1.05869e+08	3.42017e+07	5.03596e+07	3.80363e+07	9.3266e+07	9.40301e+07	1.39202e+08	1.28219e+08	1.0681e+08	195733431	7.01642e+07	5.37615e+07	2.90055e+08	5.95867e+08	4.02304e+07	1.29239e+08	6.83183e+08	1.48186e+09	2.16504e+09	0.184049	0.572029	1.11706
Clostridiales+Bacterial ribosomal protein bL12 family	1.22324e+09	2.69328e+08	9.91405e+08	1.39657e+09	1.20666e+09	8.58089e+08	1.2915e+09	1.59213e+09	1.92501e+09	6.5987e+08	1.40423e+09	1.22992e+09	1.05373e+09	1.32894e+09	2.46921e+09	1.34183e+09	8.82893e+09	1.14127e+10	2.02417e+10	0.245514	0.651392	0.370333
Clostridiales+Bacterial ribosomal protein bL17 family	2.86294e+07	5.96974e+07	3.33203e+07	1.46045e+07	1.15697e+08	1.69316e+08	5.22118e+07	2.49163e+07	6.76204e+07	2.72161e+07	6.0031e+07	3.19354e+07	2.26601e+07	7.79942e+07	3.81896e+07	4.55039e+07	4.98393e+08	3.71151e+08	8.69544e+08	0.802307	0.936726	-0.425271
Clostridiales+Bacterial ribosomal protein bL19 family	5.39257e+07	1.87054e+08	4.4857e+07	1.3646e+07	1.02453e+08	2.17033e+08	1.2195e+08	8.34732e+07	8.07226e+07	5.75173e+07	6.54357e+07	1.14981e+08	2.65843e+07	2.1906e+08	3.92736e+07	4.58993e+07	8.24392e+08	6.49474e+08	1.47387e+09	0.676176	0.908714	-0.344055
Clostridiales+Bacterial ribosomal protein bL20 family	6.06452e+07	2.58186e+07	2.62192e+07	7.62892e+06	1.79717e+07	8.77113e+06	2.38451e+07	1.00347e+07	3.20099e+07	8.17553e+06	3.50091e+06	6.62212e+07	1.02212e+07	3.02643e+07	1.47361e+06	9.6839e+06	1.80935e+08	1.61551e+08	3.42485e+08	0.364205	0.751898	-0.163475
Clostridiales+Bacterial ribosomal protein bL21 family	1.16767e+08	1.63297e+08	3.64434e+07	5.65127e+07	4.78347e+07	6.77012e+07	6.1991e+07	1.11141e+07	5.58153e+07	2.42787e+07	1.53591e+07	3.01564e+07	1.80976e+07	1.33359e+08	1.80379e+07	6.31245e+06	5.61661e+08	3.01416e+08	8.63077e+08	0.0919755	0.447841	-0.897924
Clostridiales+Bacterial ribosomal protein bL27 family	663263	2.43052e+07	9.05708e+06	2.01429e+06	6.11463e+06	1.42273e+07	1.84732e+06	3.8567e+06	2.03397e+07	1.61895e+06	1.11666e+07	5.5069e+06	1.52782e+06	1.19872e+07	6.70373e+06	8.96033e+06	6.20858e+07	6.78112e+07	1.29897e+08	0.567543	0.84321	0.127246
Clostridiales+Bacterial ribosomal protein bL32 family		5.91627e+07		6.53281e+07						2.18461e+06			693003		1.67271e+06		1.24491e+08	4.55032e+06	1.29041e+08	too many MVs	too many MVs	too many MVs
Clostridiales+Bacterial ribosomal protein bL33 family		8.98549e+06		3.43203e+06					2.82709e+06								1.24175e+07	2.82709e+06	1.52446e+07	too many MVs	too many MVs	too many MVs
Clostridiales+Bacterial ribosomal protein bL36 family	5.67565e+07	1.23916e+07	5.93061e+07		4.41306e+07		2.63843e+07	1.19878e+07	7.63313e+07	15825395	4.58514e+06	2.38249e+07	2.27756e+07		5.21863e+07	9.15348e+06	2.10957e+08	2.04682e+08	4.15639e+08	0.660953	0.89897	-0.0435609
Clostridiales+Bacterial ribosomal protein bL9 family	2.21346e+06	2.40265e+06			8.11742e+06	1.20054e+07				2.43886e+06	1.18558e+07	1.52989e+06			1.01151e+06	5.44731e+06	2.4739e+07	2.22834e+07	4.70223e+07	too many MVs	too many MVs	too many MVs
Clostridiales+Bacterial ribosomal protein bS16 family	6.01294e+07	1.08716e+08	4.87243e+07	9.92295e+06	6.16493e+07	7.42915e+07	2.77114e+07	6.96122e+07	1.05481e+08	5.74972e+07	4.50806e+07	3.79319e+07	5.80816e+07	8.81034e+07	5.17844e+07	6.13683e+07	4.60757e+08	5.05328e+08	9.66086e+08	0.449777	0.795986	0.133211
Clostridiales+Bacterial ribosomal protein bS18 family	1.08976e+06	1.65429e+07	1.88465e+06	1.75765e+06	2.30765e+06		3.6728e+06	397417	1.30031e+07	1.30884e+06	125582	280345			2.29093e+06		2.76528e+07	1.70088e+07	4.46616e+07	0.186281	0.57914	-0.700885
Clostridiales+Bacterial ribosomal protein bS20 family		2.44097e+07	8.05843e+06	2.16417e+07	4.37244e+06	3.74926e+07	1.97292e+06	4.14861e+06	6.8756e+06	6.50392e+06	3.15403e+06	1.94871e+06		7.03644e+06	3.94793e+06	5.09218e+06	1.02096e+08	3.45588e+07	1.36655e+08	0.679552	0.909471	-1.56259
Clostridiales+Bacterial ribosomal protein bS6 family	2.97562e+07	5.02043e+07	4.32944e+07	7.25864e+07	9.512e+07	7.47584e+07	6.21937e+07	5.16488e+07	1.11282e+08	3.4589e+07	8.80991e+07	5.3989e+07	4.49589e+07	6.61318e+07	1.10355e+08	5.52556e+07	4.79562e+08	5.6466e+08	1.04422e+09	0.486089	0.812395	0.235662
Clostridiales+Bacterial solute-binding protein 1 family	1.03641e+09	9.98226e+08	8.57404e+08	1.33105e+09	1.1797e+09	1.20443e+09	8.37022e+08	8.24673e+08	1.72462e+09	5.37248e+08	2.11064e+09	5.9273e+08	7.38634e+08	1.05396e+09	2.46448e+09	1.48648e+09	8.26892e+09	1.07088e+10	1.89777e+10	0.555267	0.836827	0.373023
Clostridiales+Bacterial solute-binding protein 2 family	1.31774e+09	1.79838e+09	1.75925e+09	3.11781e+09	1.14462e+09	1.24954e+09	9.50422e+08	9.20832e+08	3.10422e+09	1.89745e+09	1.4809e+09	1.21111e+09	4.98644e+09	2.07844e+09	6.69779e+09	3.1443e+09	1.22586e+10	2.46007e+10	3.68593e+10	0.0279655	0.273	1.0049
Clostridiales+Bacterial solute-binding protein 3 family	3.56218e+07	5.86041e+07	3.62476e+07	1.11546e+08	4.04603e+07	3.99859e+07	1.76824e+07	1.84951e+07	5.20298e+07	2.11965e+07	1.03688e+08	2.15356e+07	3.11622e+07	3.56011e+07	5.8588e+07	7.58497e+07	3.58643e+08	3.99651e+08	7.58294e+08	0.676197	0.907494	0.15619
Clostridiales+Bacterial solute-binding protein 5 family	1.0755e+09	9.80609e+08	5.03803e+08	8.08149e+08	1.18772e+09	1.21293e+09	5.23651e+08	5.34959e+08	1.00764e+09	7.74413e+08	1.23082e+09	9.70978e+08	1.49706e+09	6.79452e+08	9.53961e+08	1.49033e+09	6.82732e+09	8.60466e+09	1.5432e+10	0.149706	0.535584	0.333797
Clostridiales+Bacterial solute-binding protein 7 family	1.08383e+08	6.59927e+07	1.10589e+08	1.1237e+08	7.52869e+07	6.66866e+07	7.97767e+07	8.18731e+07	2.30681e+08	134465360	1.14283e+08	6.22595e+07	7.61421e+07	1.49514e+08	6.5386e+08	2.38354e+08	7.00958e+08	1.65956e+09	2.36052e+09	0.0423562	0.346078	1.24339
Clostridiales+Bacterial solute-binding protein PotD/PotF family					3.55317e+06	5.21858e+06					5.83133e+06					3.32123e+06	8.77175e+06	9.15256e+06	1.79243e+07	too many MVs	too many MVs	too many MVs
Clostridiales+Bacterial solute-binding protein SsuA/TauA family	1.53321e+07	8.95886e+07	4.00122e+07	5.8337e+08	5.3909e+06	2.57079e+07	4.5704e+07	7.12086e+07	8.03973e+07	5.60692e+07	6.36003e+07	1.22867e+08	9.22238e+07	1.80075e+07	6.48793e+07	3.76933e+07	8.76314e+08	5.35738e+08	1.41205e+09	0.596931	0.86787	-0.709912
Clostridiales+Bacterial/plant glucose-1-phosphate adenylyltransferase family	3.13675e+08	3.97399e+07	4.1142e+08	4.63042e+07	4.82575e+08	6.93944e+08	5.75082e+08	3.35799e+08	2.73869e+08	3.41e+08	3.2444e+08	3.52383e+08	2.62633e+08	3.27515e+08	1.18424e+08	2.965e+08	2.89854e+09	2.29676e+09	5.1953e+09	0.826588	0.940136	-0.335722
Clostridiales+Band 7/mec-2 family	3.71005e+08	3.59137e+08	2.67238e+08	3.17316e+08	4.35927e+08	5.03765e+08	2.74334e+08	2.68643e+08	4.55091e+08	3.27156e+08	5.85508e+08	2.43784e+08	3.93202e+08	4.45382e+08	3.96069e+08	5.43313e+08	2.79736e+09	3.38951e+09	6.18687e+09	0.175927	0.56397	0.277006
Clostridiales+Binding-protein-dependent transport system permease family	7.25595e+07	5.46651e+07	1.77124e+07	5.01375e+07	1.50065e+08	2.09349e+08	5.53095e+07	3.28182e+07	6.42451e+07	5.77525e+07	8.57202e+07	6.36801e+08	6.02192e+07	5.07888e+07	8.51498e+07	5.87826e+07	6.42616e+08	1.09946e+09	1.74208e+09	0.411262	0.774494	0.774759
Clostridiales+BMP lipoprotein family	1.17434e+08	8.54717e+07	5.64998e+07	1.296e+08	1.28916e+08	1.12671e+08	1.02764e+08	4.86463e+07	2.27576e+08	1.94817e+08	9.98544e+07	6.74872e+07	6.33114e+08	7.61681e+07	1.89602e+08	3.96505e+08	7.82004e+08	1.88512e+09	2.66713e+09	0.0489318	0.352539	1.2694
Clostridiales+BPG-independent phosphoglycerate mutase family	4.93839e+07	7.72277e+07	4.21279e+07	9.39868e+07	1.80951e+08	1.56742e+08	6.61321e+07	3.82476e+07	1.6021e+08	4.25557e+07	1.83821e+08	6.76143e+07	5.18171e+07	8.8807e+07	1.25333e+08	1.48702e+08	7.04799e+08	8.6886e+08	1.57366e+09	0.413593	0.774349	0.301909
Clostridiales+CAPAB/TerDEXZ family		2.53698e+06	1.13167e+07	3.96121e+06	1.83014e+06		6.74971e+06	8.47821e+06	3.27634e+06		1.29758e+07		5.80888e+06	1.50185e+06		2.71308e+06	3.4873e+07	2.6276e+07	6.11489e+07	0.578559	0.853551	-0.408257
Clostridiales+CarB family	9.04408e+06	2.53371e+07	4.82488e+06		3.59607e+07	3.4565e+07	1.35122e+07	4.37148e+06	6.94837e+06	6.81996e+06	1.82961e+07	7.82528e+06	5.74221e+06	4.85731e+06	5.91952e+06	1.43091e+07	1.27615e+08	7.07179e+07	1.98333e+08	0.626801	0.881144	-0.851583
Clostridiales+Carbohydrate kinase PfkB family	5.76479e+07	7.37247e+06	3.54855e+07	4.53502e+07	6.54727e+07	8.23621e+07	4.59297e+07	1.74559e+07	1.45328e+08	2.68419e+07	1.51764e+08	8.96229e+07	4.03742e+07	5.80683e+07	5.93162e+07	1.11131e+08	3.57076e+08	6.82447e+08	1.03952e+09	0.0682079	0.404718	0.934468
Clostridiales+CdaR family	1.42057e+07	2.0451e+07	7.72626e+06	6.5289e+06	2.02968e+07	2.90836e+07	1.00615e+07	2.14286e+07	1.37822e+07	16180343	1.5985e+07	3.26061e+07	1.27955e+07	1.80761e+07	4.48142e+06	9.67471e+06	1.29782e+08	1.23581e+08	2.53364e+08	0.834891	0.940527	-0.0706286
Clostridiales+CdhC family	9.14635e+06				1.94432e+06		3.71331e+06	4.88687e+06	1.04345e+07		7.68393e+06	2.49774e+07	9.52628e+06	1.39389e+07	1.45432e+07		1.96909e+07	8.11042e+07	1.00795e+08	0.203146	0.597712	2.04181
Clostridiales+CdhD family	2.22811e+07	2.72429e+07	3.10846e+07	1.30171e+07	3.1852e+07	3.51457e+07	1.25987e+07	1.01299e+07	5.80513e+07	8.14278e+07	2.99946e+07	3.88433e+06	1.94318e+08	1.84179e+07	4.89814e+07	9.30005e+07	1.83352e+08	5.28075e+08	7.11427e+08	0.151521	0.534638	1.52609
Clostridiales+Chaperonin (HSP60) family	1.67393e+09	2.00115e+09	1.26833e+09	1.83895e+09	1.54349e+09	1.40196e+09	1.46754e+09	8.68063e+08	2.45717e+09	1.01315e+09	1.37557e+09	1.27935e+09	1.66095e+09	1.55222e+09	3.71815e+09	1.42481e+09	1.20634e+10	1.44814e+10	2.65448e+10	0.468416	0.792359	0.263561
Clostridiales+Class II fructose-bisphosphate aldolase family	6.38519e+08	5.33435e+08	4.00248e+08	4.38354e+08	6.62029e+08	8.00768e+08	4.94299e+08	3.651e+08	1.31144e+09	5.52799e+08	1.24056e+09	5.65404e+08	5.65264e+08	6.3935e+08	1.52142e+09	1.14715e+09	4.33275e+09	7.54339e+09	1.18761e+10	0.0154466	0.202634	0.799928
Clostridiales+Class I-like SAM-binding methyltransferase superfamily													1.64342e+07					1.64342e+07	1.64342e+07	too many MVs	too many MVs	too many MVs
Clostridiales+Class-I aminoacyl-tRNA synthetase family	1.61888e+07	5.17774e+07	2.27865e+07	3.71836e+06	5.36771e+07	4.80623e+07	3.04466e+07	4.18454e+07	2.2408e+07	3.12649e+07	1.77966e+07	2.31484e+07	2.65004e+07	2.78347e+07	1.36879e+07	2.31551e+07	2.68502e+08	1.85796e+08	4.54298e+08	0.646492	0.89219	-0.531196
Clostridiales+Class-I fumarase family	1.44038e+07		1.54487e+06	3.48264e+06	3.72951e+07	4.94317e+07	7.04312e+06		1.16209e+07	3.57253e+06	5.09444e+07	5.7356e+06	5.32515e+06		2.65807e+07	3.47319e+07	1.13201e+08	1.38511e+08	2.51712e+08	0.498057	0.81862	0.291093
Clostridiales+Class-I pyridine nucleotide-disulfide oxidoreductase family	3.37589e+06	1.2283e+07		1.78437e+06			2.37783e+06	5.91227e+06			2.55419e+06	1.37412e+07	4.61754e+06	9.38127e+06		5.09784e+06	2.57334e+07	3.5392e+07	6.11254e+07	too many MVs	too many MVs	too many MVs
Clostridiales+Class-I pyridoxal-phosphate-dependent aminotransferase family	1.25012e+07	2.80584e+07	3.62453e+06	980718	1.60314e+07	2.87005e+07	1.22236e+07	5.66974e+06	2.56169e+07	6.44274e+06	1.26873e+07	1.9543e+07	2.10443e+06	9.6057e+06	1.26214e+07	4.45389e+07	1.0779e+08	1.3316e+08	2.4095e+08	0.56369	0.844883	0.304921
Clostridiales+Class-II aminoacyl-tRNA synthetase family	1.24648e+08	1.04848e+08	1.70092e+07	2.38123e+07	2.59649e+08	2.49151e+08	1.73966e+08	1.1945e+08	2.00966e+08	1.58546e+08	1.62363e+08	2.08334e+08	1.26534e+08	1.22934e+08	1.26438e+08	1.80814e+08	1.07253e+09	1.28693e+09	2.35946e+09	0.198462	0.594253	0.262908
Clostridiales+Class-II pyridoxal-phosphate-dependent aminotransferase family			2.12779e+06		5.18516e+06	1.47343e+07		7.71724e+06	5.94805e+06	7455829	8.13146e+06	3.24573e+06	4.30129e+06	6.63526e+06		4.25999e+06	2.97645e+07	3.99776e+07	6.97422e+07	0.130608	0.526889	0.425499
Clostridiales+Class-III pyridine nucleotide-disulfide oxidoreductase family	9.85036e+06		6.36009e+06		2.19366e+07	3.15556e+07	8.46124e+06	2.47304e+06		8.16312e+06	2.57643e+07	8.54918e+06	1.15859e+06	1.50349e+06	4.27669e+06	6.30728e+06	8.06368e+07	5.57227e+07	1.3636e+08	0.789527	0.933847	-0.533111
Clostridiales+Class-III pyridoxal-phosphate-dependent aminotransferase family	3.66711e+07	3.4186e+07	2.45976e+07	1.75426e+07	2.7079e+07	2.51268e+07	5.31046e+07	3.02849e+07	2.80626e+07	27118350	1.92838e+07	1.79983e+07	4.01044e+07	5.14056e+07	2.73523e+07	2.32721e+07	2.48593e+08	2.34598e+08	4.8319e+08	0.699899	0.918605	-0.0835923
Clostridiales+Class-IV pyridoxal-phosphate-dependent aminotransferase family	3.58679e+06	583692	1.7208e+06		3.34763e+07	4.00376e+07	8.54966e+06	3.87702e+06	1.05595e+07	7.92304e+06	1.95637e+07	4.19442e+06	3.79215e+06	1.27645e+07	2.60347e+06	1.48836e+07	9.18319e+07	7.62844e+07	1.68116e+08	0.264407	0.675479	-0.267582
Clostridiales+Class-V pyridoxal-phosphate-dependent aminotransferase family	2.2675e+08	1.95837e+08	1.03229e+08	1.58151e+07	2.44663e+08	2.36772e+08	1.75482e+08	2.09165e+08	2.47706e+08	2.53671e+08	1.94423e+08	2.11936e+08	1.76663e+08	1.72132e+08	2.32258e+08	2.89567e+08	1.40771e+09	1.77836e+09	3.18607e+09	0.206281	0.593869	0.337188
Clostridiales+ClpX chaperone family					6.90812e+06		3.61007e+06				6.1389e+06					5.74211e+06	1.05182e+07	1.1881e+07	2.23992e+07	too many MVs	too many MVs	too many MVs
Clostridiales+CobB/CobQ family; Phosphate acetyltransferase and butyryltransferase family	8.6683e+06				2.92349e+06		4.24945e+06	5.08933e+06	2.10466e+07		5.91288e+06	1.10596e+07	4.33708e+06		1.45053e+07	8.27627e+06	2.09306e+07	6.51377e+07	8.60683e+07	too many MVs	too many MVs	too many MVs
Clostridiales+CodY family		1.55301e+06			1.20944e+06	981572							197898	133632			3.74403e+06	331531	4.07556e+06	too many MVs	too many MVs	too many MVs
Clostridiales+ComF family		2.20702e+06		1.81395e+06		4.15295e+06	8.52071e+06	9.64696e+06	1.47711e+06	1.71201e+06			6.17145e+06		1.82229e+06		2.63416e+07	1.11829e+07	3.75244e+07	too many MVs	too many MVs	too many MVs
Clostridiales+Complex I 24 kDa subunit family	5.00613e+06	4.94465e+06		3.14464e+07	1.78676e+07	1.08055e+08		6.4025e+06	7.70677e+07	34412097	5.10442e+07		1.55851e+07	2.90341e+06	1.87881e+07	2.1973e+07	1.73722e+08	2.21774e+08	3.95495e+08	0.457989	0.789275	0.352294
Clostridiales+Complex I 51 kDa subunit family	5.07147e+07	7.86887e+07	1.39492e+07	4.22966e+07	5.87065e+07	2.51468e+08	1.51689e+07	1.71058e+07	2.20124e+08	9.60494e+07	8.19069e+07	3.69285e+07	8.97467e+07	5.42642e+07	2.76175e+07	6.9022e+07	5.28098e+08	6.75659e+08	1.20376e+09	0.22779	0.618412	0.355486
Clostridiales+Cyclodeaminase/cyclohydrolase family	1.42135e+07	2.13078e+07	1.24088e+07	1.81399e+07	6.23717e+07	9.19668e+07	5.17623e+07	1.1737e+08	8.65001e+07	2.53081e+07	6.33434e+07	2.0435e+07	5.73809e+06	1.44702e+07	4.48138e+07	2.25845e+07	3.89541e+08	2.83193e+08	6.72734e+08	0.521088	0.825071	-0.459976
Clostridiales+Cyclophilin-type PPIase family	5.94823e+07		4.30854e+07	4.07343e+06	6.07023e+07	6.2733e+07	6.87678e+07	9.70106e+07	3.3442e+06	6.39528e+07	5.53584e+07	2.88007e+07	4.90854e+07	3.63119e+07	1.43493e+07	6.41457e+07	3.95855e+08	3.15348e+08	7.11203e+08	0.528039	0.829146	-0.328017
Clostridiales+Cysteine synthase/cystathionine beta-synthase family	2.1025e+07	1.43672e+07	7.30831e+06	1.47285e+07	4.81005e+07	4.93018e+07	2.5027e+07	1.04687e+07	4.38226e+07	2.88348e+07	4.33804e+07	2.85004e+07	2.88049e+07	3.41572e+07	1.00042e+07	5.222e+07	1.90327e+08	2.69724e+08	4.60051e+08	0.148546	0.537281	0.502988
Clostridiales+DapA family	4.32819e+07	4.30581e+07	3.66073e+07	1.69568e+08	7.82283e+07	5.35193e+07	4.17791e+07	3.0143e+07	4.98669e+07	46389992	6.07001e+07	4.47203e+07	4.28779e+07	2.84927e+07	4.65474e+07	8.74744e+07	4.96185e+08	4.0707e+08	9.03255e+08	0.714317	0.918792	-0.285598
Clostridiales+DeoC/FbaB aldolase family													4.30811e+06					4.30811e+06	4.30811e+06	too many MVs	too many MVs	too many MVs
Clostridiales+Diaminopimelate dehydrogenase family	1.21552e+07	2.15658e+06	1.10166e+07	5.42168e+06	2.47952e+07	6.24058e+07	3.59396e+07	1.68022e+07	1.42849e+07	29958354	2.27275e+07	7.63974e+06	1.50844e+07	1.4404e+07	1.10406e+07	2.14689e+07	1.70693e+08	1.36608e+08	3.07301e+08	0.772031	0.933898	-0.32134
Clostridiales+Diol/glycerol dehydratase large subunit family	4.13532e+07		6.30689e+06		3.37401e+07	9.87545e+06	2.71603e+07	1.485e+07		15879504			1.4668e+07	1.47047e+07			1.33286e+08	4.52522e+07	1.78538e+08	0.139252	0.526158	-1.5583
Clostridiales+Diol/glycerol dehydratase medium subunit family	8.31307e+06	1.01817e+07	8.21452e+06	9.32149e+06	1.61677e+07	6.63866e+06	1.70402e+07	5.97932e+06	2.40837e+07	6543735	1.29286e+07	1.96154e+07	1.45306e+07	3.99205e+07	1.44043e+07	1.7648e+07	8.18566e+07	1.49675e+08	2.31532e+08	0.0296514	0.284918	0.870597
Clostridiales+Diol/glycerol dehydratase small subunit family	1.39451e+08	2.90663e+08	5.889e+07	1.86629e+08	8.85903e+07	1.81275e+07	9.55456e+07	3.80823e+07	1.87496e+08	5.10426e+07	1.29879e+08	1.1346e+08	1.33732e+08	1.54519e+08	2.05318e+08	1.27052e+08	9.1598e+08	1.1025e+09	2.01848e+09	0.246938	0.650412	0.267388
Clostridiales+D-isomer specific 2-hydroxyacid dehydrogenase family	7.92326e+06	3.02131e+07	2.52997e+07	2.01558e+07	2.17102e+06	2.04589e+07	5.69965e+06	2.04159e+07	7.76545e+07	9.01087e+06	3.55511e+07	2.50425e+07	9.7732e+06	2.79727e+07	1.92245e+07	2.67222e+07	1.32337e+08	2.30951e+08	3.63289e+08	0.151654	0.530886	0.803331
Clostridiales+DNA polymerase type-C family	4.80375e+07			4.39278e+07	2.40949e+07	2.1163e+07	3.29632e+07	4.05334e+07	9.72205e+06	59998365	5.42018e+07	1.38359e+07	3.75578e+07	958582	1.26263e+07	6.30423e+07	2.1072e+08	2.51943e+08	4.62663e+08	0.294033	0.689606	0.257763
Clostridiales+DsrC/TusE family	3.73212e+06		2.20938e+06		5.69041e+06	5.29093e+06		3.80772e+06		2.74534e+06	7.55478e+06			1.47744e+06	3.76441e+06	6.34395e+06	2.07306e+07	2.18859e+07	4.26165e+07	too many MVs	too many MVs	too many MVs
Clostridiales+EF-Ts family	5.92544e+07	8.17084e+07	4.26609e+07	1.62377e+08	1.10997e+08	1.66662e+08	4.19182e+07	7.31841e+07	2.84935e+08	63455960	3.38983e+08	5.88375e+07	7.85373e+07	1.35325e+08	3.78885e+08	1.77583e+08	7.38762e+08	1.51654e+09	2.2553e+09	0.0833528	0.452391	1.0376
Clostridiales+Elongation factor P family				1.62397e+06	1.71234e+07	2.48885e+07	5.66196e+06	1.21609e+06	8.32193e+06	3.80193e+06	1.85599e+07	1.08943e+07	1.57831e+06	1.86728e+06		2.0052e+07	5.05139e+07	6.50757e+07	1.1559e+08	0.270697	0.68339	0.365387
Clostridiales+Enolase family	1.43216e+08	6.01307e+08	1.56124e+08	2.44199e+08	1.65954e+08	7.8865e+07	2.45982e+08	1.25409e+08	5.38155e+08	171686170	1.68678e+08	2.21844e+08	2.3812e+08	2.08849e+08	4.8711e+08	1.80622e+08	1.76106e+09	2.21506e+09	3.97612e+09	0.274804	0.683668	0.330907
Clostridiales+Enoyl-CoA hydratase/isomerase family	1.0649e+08	2.67367e+08	9.41738e+07	6.61185e+07	1.14306e+08	5.73898e+07	1.6476e+08	9.55081e+07	3.24821e+08	7.29742e+07	7.22794e+07	1.19893e+08	6.13269e+07	2.221e+08	1.82164e+08	6.48445e+07	9.66113e+08	1.1204e+09	2.08652e+09	0.799211	0.934941	0.213753
Clostridiales+ETF alpha-subunit/FixB family	4.12971e+08	4.52037e+08	2.33259e+08	2.50374e+08	4.83554e+08	3.54466e+08	3.45579e+08	2.30141e+08	8.70766e+08	1.4335e+08	2.08574e+08	3.61215e+08	2.37075e+08	4.89679e+08	1.07364e+09	4.78506e+08	2.76238e+09	3.86281e+09	6.62519e+09	0.546436	0.834199	0.483735
Clostridiales+ETF beta-subunit/FixA family	3.81111e+08	6.59495e+08	2.34791e+08	2.0155e+08	3.71101e+08	4.49634e+08	3.50226e+08	2.89146e+08	8.15795e+08	2.67994e+08	2.7109e+08	3.92674e+08	2.52882e+08	7.0827e+08	5.18509e+08	3.30334e+08	2.93705e+09	3.55755e+09	6.4946e+09	0.459778	0.786769	0.276513
Clostridiales+EutC family	6.98867e+06				3.92754e+06	2.01934e+06		1.48479e+06	5.32884e+06	4.94379e+06	5.16089e+06	4.22299e+06		2.99807e+06	4.92617e+06	5.53049e+06	1.44203e+07	3.31112e+07	4.75316e+07	0.0869518	0.463504	1.19876
Clostridiales+EutL/PduB family	1.8486e+08	9.04613e+07	6.38413e+07	2.89129e+07	7.97437e+07	4.36496e+07	9.55324e+07	4.82936e+07	2.17537e+08	3.23552e+07	8.20173e+07	1.36157e+08	9.35666e+07	1.55819e+08	4.7129e+07	8.70433e+07	6.35295e+08	8.51623e+08	1.48692e+09	0.362527	0.749624	0.422785
Clostridiales+FAD-binding oxidoreductase/transferase type 4 family	2.22443e+07	3.64353e+07	7.65778e+06	7.9471e+06		1.91321e+07	1.03653e+07	4.60341e+06	4.21255e+07	7.78666e+06	1.92579e+07	4.16502e+07	2.07445e+07	1.49705e+06	2.55207e+07	2.62703e+06	1.08385e+08	1.61209e+08	2.69595e+08	0.38038	0.752367	0.572732
Clostridiales+FAD-dependent oxidoreductase 2 family	6.70688e+07	8.63992e+07	4.60998e+07	3.30527e+07	1.01875e+08	9.07664e+07	1.57311e+07	3.58658e+07	1.79921e+08	5.82439e+07	9.51478e+07	2.9902e+07	5.03184e+07	5.35704e+07	8.5126e+07	5.4326e+07	4.76859e+08	6.06556e+08	1.08341e+09	0.391147	0.756724	0.347072
Clostridiales+FBPase class 3 family	3.16801e+06				2.64203e+07	3.36973e+07							2.47318e+07	1.76672e+07	1.10714e+07	1.48051e+07	6.32856e+07	6.82755e+07	1.31561e+08	too many MVs	too many MVs	too many MVs
Clostridiales+Ferritin family	4.17061e+07	6.05533e+07	1.99986e+07	2.08339e+07	6.00512e+07	3.33696e+07	5.1323e+07	8.02532e+07	2.12559e+08	4.81524e+07	5.81964e+07	8.33065e+07	6.20056e+07	1.14824e+08	5.08773e+07	7.27453e+07	3.68089e+08	7.02666e+08	1.07075e+09	0.025672	0.285	0.932771
Clostridiales+FGAMS family	7.25544e+06	2.43139e+07	1.25111e+07	3.00776e+07	1.36767e+08	9.30907e+07	6.47143e+07	4.46898e+07	5.96921e+07	3.42912e+07	5.5261e+07	2.21351e+07	5.80933e+07	5.04544e+07	1.84781e+07	7.11191e+07	4.13419e+08	3.69524e+08	7.82944e+08	0.669659	0.904142	-0.161934
Clostridiales+FGGY kinase family	1.1343e+08	1.38526e+07	3.29718e+07	1.96626e+07	1.71366e+08	1.87272e+08	1.07282e+08	9.05502e+07	3.25265e+08	1.06355e+08	1.32756e+08	1.30546e+08	7.19897e+07	2.01892e+08	9.79587e+07	1.10407e+08	7.36387e+08	1.17717e+09	1.91356e+09	0.0898398	0.453628	0.67678
Clostridiales+Fibrillar collagen family	1.5605e+07	1.50485e+07	3.64943e+06	6.26301e+06	1.30647e+07	1.51927e+07	3.97015e+07	7.15602e+07	2.567e+07	3.83609e+07	1.67303e+07	1.84823e+08	1.96654e+07	1.24758e+07	1.66042e+07	2.21098e+07	1.80085e+08	3.36439e+08	5.16524e+08	0.228296	0.618369	0.901638
Clostridiales+FKBP-type PPIase family				1.24665e+07													1.24665e+07		1.24665e+07	too many MVs	too many MVs	too many MVs
Clostridiales+Flagella basal body rod proteins family	5.21897e+07	1.33736e+07	2.04785e+07	2.03562e+06	2.15452e+07	7.16516e+06	2.62354e+07	7.9731e+06	3.21497e+07		4.89722e+06	2.99323e+07	4.14874e+07	3.61291e+07	1.53603e+07	7.13509e+06	1.50996e+08	1.67091e+08	3.18087e+08	0.525099	0.82739	0.146115
Clostridiales+FldB/FldC dehydratase alpha/beta subunit family	3.55921e+07	4.46309e+07	2.74988e+07	6.65405e+07	3.77312e+07	5.83961e+07	5.11212e+07	3.627e+07	1.5288e+08	26175477	5.62609e+07	5.49507e+07	4.55581e+07	4.71835e+07	5.53946e+07	3.50023e+07	3.57781e+08	4.73405e+08	8.31186e+08	0.392934	0.755968	0.403992
Clostridiales+FliD family		2.47357e+06	6.86825e+06		3.72061e+06			2.86882e+06					1.8997e+07	5.4456e+06	875778	9.23542e+06	1.59312e+07	3.45538e+07	5.0485e+07	too many MVs	too many MVs	too many MVs
Clostridiales+FliG family	6.13165e+08		6.56817e+08		4.58061e+08	2.66176e+08	5.18433e+08	3.02716e+08	5.37295e+08	340113056	5.3622e+08	4.89128e+08	6.69043e+08	3.83974e+08	6.94727e+08	2.95173e+08	2.81537e+09	3.94567e+09	6.76104e+09	0.142423	0.5292	0.486947
Clostridiales+Formate--tetrahydrofolate ligase family	2.29831e+08	6.46835e+08	3.46696e+08	3.08065e+08	5.74729e+08	1.32581e+09	2.56681e+08	2.44285e+08	9.27154e+08	6.2919e+08	1.13237e+09	2.46722e+08	5.03217e+08	4.14188e+08	3.13952e+08	9.57453e+08	3.93293e+09	5.12425e+09	9.05718e+09	0.285301	0.681408	0.381736
Clostridiales+FtsZ family	2.23569e+07	4.41362e+06	1.74899e+07	3.65375e+07	4.84049e+07	6.34734e+07	1.99936e+07	7.29018e+06	2.68395e+07	3.81203e+07	5.31768e+07	1.71889e+07	4.71445e+07	2.74457e+07	2.623e+07	4.81631e+07	2.1996e+08	2.84309e+08	5.04269e+08	0.176555	0.560178	0.370205
Clostridiales+Galactose-1-phosphate uridylyltransferase type 2 family					3.6929e+06	1.58235e+06				1.0098e+06							5.27525e+06	1.0098e+06	6.28506e+06	too many MVs	too many MVs	too many MVs
Clostridiales+GcdB/MmdB/OadB family	1.47565e+06			7.59945e+06	2.54361e+06	2.31049e+06	2.95761e+06	3.7311e+06				9.50604e+06		9.87747e+06			2.06179e+07	1.93835e+07	4.00014e+07	0.0892351	0.459915	-0.089033
Clostridiales+GcvH family	3.28471e+07		1.98132e+06		1.78697e+07		1.50214e+07	9.21884e+06	2.69822e+07	4.54443e+06	6.80806e+06	1.76002e+07	1.0062e+07	4.22882e+06	5.02435e+07	1.2464e+06	7.69383e+07	1.21716e+08	1.98654e+08	0.0896938	0.459385	0.661685
Clostridiales+Gfo/Idh/MocA family	6.52993e+07	1.90748e+08	9.19999e+07	6.15173e+07	1.04943e+08	5.68514e+07	1.19701e+08	3.70874e+07	2.42669e+08	46355987	5.26207e+07	5.43103e+07	5.04656e+07	1.53081e+08	1.74901e+08	6.11009e+07	7.28147e+08	8.35504e+08	1.56365e+09	0.884823	0.955699	0.198414
Clostridiales+GHMP kinase family	1.0567e+07	5.38178e+06	3.94065e+07			1.06054e+07	4.00757e+06	4.89539e+06	3.06099e+06	1.36964e+07	6.79237e+06		8.96383e+06	611232	1.4954e+07	6.73304e+06	7.48637e+07	5.48119e+07	1.29676e+08	0.720116	0.918335	-0.449721
Clostridiales+Glu/Leu/Phe/Val dehydrogenases family	7.5305e+08	7.63741e+08	5.22453e+08	3.85376e+08	1.03311e+09	1.05794e+09	8.05153e+08	6.43073e+08	1.46942e+09	7.56677e+08	8.59158e+08	7.1857e+08	6.55644e+08	9.31343e+08	7.55841e+08	1.02258e+09	5.9639e+09	7.16923e+09	1.31331e+10	0.204725	0.594719	0.265562
Clostridiales+Glucosamine/galactosamine-6-phosphate isomerase family		1.45129e+07		2.91195e+07	3.86126e+06	4.22213e+06	1.03395e+07	8.58002e+06	1.57699e+07	1.18201e+07	2.77002e+07	6.86036e+06	3.17789e+07	4.66594e+06	2.19691e+07	8.84818e+06	7.06353e+07	1.29413e+08	2.00048e+08	0.102401	0.472687	0.873443
Clostridiales+Glutamate synthase family		1.9128e+07	1.8109e+07	3.18861e+07	1.91785e+07	2.4075e+07	8.16786e+06		1.08921e+07	4528242	2.7667e+07		1.07035e+07	2.32002e+07	3.30983e+07	1.5899e+07	1.20544e+08	1.25988e+08	2.46533e+08	0.61912	0.875399	0.0637194
Clostridiales+Glutamine synthetase family	6.23273e+07	4.04234e+07	4.4019e+07	3.00555e+06	1.13751e+08	2.11729e+08	6.42985e+07	4.62515e+07	6.08784e+07	9.93845e+07	1.74903e+08	5.61185e+07	3.43957e+07	9.91244e+07	2.35166e+07	1.26941e+08	5.85805e+08	6.75262e+08	1.26107e+09	0.432875	0.780841	0.205024
Clostridiales+Glyceraldehyde-3-phosphate dehydrogenase family	3.26876e+09	2.57798e+09	2.26368e+09	2.39428e+09	3.68734e+09	4.59158e+09	3.29159e+09	2.67542e+09	4.91513e+09	3.39506e+09	4.11782e+09	2.94592e+09	2.85823e+09	3.67836e+09	2.75638e+09	3.61495e+09	2.47506e+10	2.82818e+10	5.30325e+10	0.218199	0.607361	0.19241
Clostridiales+Glycogen phosphorylase family	3.7991e+06	1.61413e+06	741133	7.73615e+06	8.9515e+06	1.23701e+07	1.23725e+07		9.4209e+07	4.01401e+06	2.34712e+08	3.04715e+07	1.91383e+08		8.27055e+07	1.86531e+08	4.75845e+07	8.24025e+08	8.7161e+08	0.192433	0.582569	4.11389
Clostridiales+Glycoside hydrolase 112 family	2.93093e+06				4.94265e+06	5.00001e+06					9.01313e+06						1.28736e+07	9.01313e+06	2.18867e+07	too many MVs	too many MVs	too many MVs
Clostridiales+Glycosyl hydrolase 1 family	2.14013e+07		3.78655e+07		6.14649e+06	3.36283e+06	2.65418e+07	2.41429e+06	1.17396e+06	6788674			3.84594e+06	1.51898e+06	3.75754e+06	497124	9.77322e+07	1.75822e+07	1.15314e+08	0.535056	0.832621	-2.47418
Clostridiales+Glycosyl hydrolase 10 (cellulase F) family	1.70401e+07	519699	4.49042e+06	4.67208e+07	2.14093e+07	2.44518e+07	5.52445e+06	1.70658e+07	3.88072e+06	2.27235e+07	2.06152e+07	9.92476e+06	1.47096e+07	6.0741e+06	5.17496e+06	3.42211e+07	1.37222e+08	1.17324e+08	2.54546e+08	0.8078	0.936378	-0.226004
Clostridiales+Glycosyl hydrolase 11 (cellulase G) family							4.86453e+06	6.59804e+06			1.42114e+07		1.64973e+06		3.68858e+06	5.46815e+06	1.14626e+07	2.50179e+07	3.64804e+07	too many MVs	too many MVs	too many MVs
Clostridiales+Glycosyl hydrolase 11 (cellulase G) family; Glycosyl hydrolase 10 (cellulase F) family	1.4049e+07	1.77443e+06			7.78259e+06	2.22268e+06	3.23551e+06	2.90642e+06	948565	5208871	2.66207e+06	2.73492e+06	2.69134e+06	1.94996e+06		4.32991e+06	3.19706e+07	2.05256e+07	5.24963e+07	too many MVs	too many MVs	too many MVs
Clostridiales+Glycosyl hydrolase 11 (cellulase G) family; Glycosyl hydrolase 16 family	5.91875e+07	2.87134e+07	3.04995e+07	4.0648e+07	1.09709e+08	8.82975e+07	2.83615e+07	2.83913e+07	4.3031e+07	7.97511e+07	1.98524e+07	2.7053e+07	6.21724e+07	2.7848e+07	1.46594e+07	1.89095e+07	4.13808e+08	2.93277e+08	7.07085e+08	too many MVs	too many MVs	too many MVs
Clostridiales+Glycosyl hydrolase 119 (GH119) family	4.42301e+06			3.85509e+06									1.26299e+06	9.56229e+06			8.2781e+06	1.08253e+07	1.91034e+07	too many MVs	too many MVs	too many MVs
Clostridiales+Glycosyl hydrolase 121 family	1.60052e+07		1.30776e+06								1.97568e+06	940042	1.28492e+07	1.9355e+06	1.31816e+07	1.04903e+07	1.7313e+07	4.13723e+07	5.86853e+07	0.0558059	0.359767	1.25642
Clostridiales+Glycosyl hydrolase 13 family	3.11294e+08	3.42243e+07	4.18919e+07	4.30036e+07	1.49286e+08	5.46583e+07	6.67812e+07	5.56402e+07	5.63262e+07	6.63061e+07	4.41808e+07	7.08261e+07	5.1297e+07	8.59148e+07	5.14461e+07	2.26829e+07	7.5678e+08	4.4898e+08	1.20576e+09	0.360958	0.75108	-0.753212
Clostridiales+Glycosyl hydrolase 130 family	2.28481e+06	3.85482e+07	1.14406e+07	2.00405e+06	4.57039e+07	3.83653e+07		1.24317e+07	5.47044e+06	5.48297e+06	1.69389e+06	2.25981e+07	5.45557e+06	2.80624e+07	692483	1.70867e+07	1.50779e+08	8.65426e+07	2.37321e+08	0.759286	0.929227	-0.800893
Clostridiales+Glycosyl hydrolase 14 family; Glycosyl hydrolase 13 family	7.95808e+07	3.79928e+06	1.29841e+06		2.78139e+06			2.48256e+06	5.3966e+06	9.59784e+06	3.485e+06	4.4723e+06	5.55258e+06	1.75992e+07	3.27176e+06		8.99424e+07	4.93753e+07	1.39318e+08	too many MVs	too many MVs	too many MVs
Clostridiales+Glycosyl hydrolase 16 family				1.93676e+06	1.73054e+06	2.65344e+06			3.166e+06	1.76879e+06	3.3194e+06		2.27171e+06	953793	1.62424e+06		6.32074e+06	1.31039e+07	1.94247e+07	0.153011	0.52372	1.05089
Clostridiales+Glycosyl hydrolase 2 family			1.44938e+06	3.82887e+07	1.06135e+07	8.18581e+06	2.07407e+06	2.04651e+06	5.54965e+06	3.78989e+06	1.11124e+07	1.33331e+07	2.25606e+06	1.45103e+07	1.14556e+06	2.78312e+06	6.2658e+07	5.448e+07	1.17138e+08	0.191022	0.583537	-0.201743
Clostridiales+Glycosyl hydrolase 20 family	680968		1.46824e+06	1.53142e+07	1.24982e+06			5.59119e+06		2747190							2.43044e+07	2747190	2.70516e+07	too many MVs	too many MVs	too many MVs
Clostridiales+Glycosyl hydrolase 25 family	1.90724e+07	3.77177e+07	1.41004e+08	7.0554e+08	1.17156e+07	5.57845e+07	5.78448e+07	1.19435e+08	8.59391e+07	106088385	7.36522e+07	2.60926e+08	1.07359e+08	6.75533e+07	7.22875e+07	6.845e+07	1.14811e+09	8.42256e+08	1.99037e+09	0.45147	0.791713	-0.446931
Clostridiales+Glycosyl hydrolase 26 family	2.07228e+07		2.81294e+06	3.80204e+06	2.45749e+07	2.10701e+07	1.04743e+06	1.03412e+07	1.18445e+06	1.29711e+07	873421	4.83384e+06	1.61541e+07	2.17877e+06			8.43714e+07	3.81956e+07	1.22567e+08	0.369948	0.752218	-1.14318
Clostridiales+Glycosyl hydrolase 27 family	724352	2.04836e+07	1.0584e+06	1.25714e+07	7.53246e+06	8.64425e+06			3.13741e+06		4.15586e+06	1.52612e+06	3.95487e+06	1.33274e+06	3.85706e+06		5.10145e+07	1.79641e+07	6.89786e+07	0.812339	0.939776	-1.50538
Clostridiales+Glycosyl hydrolase 28 family								7.6914e+06									7.6914e+06		7.6914e+06	too many MVs	too many MVs	too many MVs
Clostridiales+Glycosyl hydrolase 3 family	4.40736e+07	4.37209e+07	6.01407e+07	4.0119e+07	3.6894e+07	2.1277e+07	3.79339e+07	2.26309e+07	5.19177e+07	3.40137e+07	3.68787e+07	3.43976e+07	2.46393e+07	3.20711e+07	4.19506e+07	2.27414e+07	3.0679e+08	2.7861e+08	5.854e+08	0.626048	0.881288	-0.138999
Clostridiales+Glycosyl hydrolase 30 family	5.63177e+07	2.78378e+07	1.30484e+07	635434	2.6423e+07	5.43143e+07	3.59457e+07	2.95729e+07	2.27891e+07	1.63157e+07	8.33361e+07	4.69427e+07	3.95045e+07	3.53582e+07	5.16802e+07	4.22666e+07	2.44095e+08	3.38193e+08	5.82288e+08	0.234216	0.62923	0.47039
Clostridiales+Glycosyl hydrolase 31 family		3.3393e+06			6.42096e+06	6.71027e+06		961699	2.94993e+06		1.24299e+06	1.28578e+06		1.02151e+07	5.51619e+06		1.74322e+07	2.121e+07	3.86422e+07	too many MVs	too many MVs	too many MVs
Clostridiales+Glycosyl hydrolase 33 family				1.2211e+07													1.2211e+07		1.2211e+07	too many MVs	too many MVs	too many MVs
Clostridiales+Glycosyl hydrolase 36 family; Uridine kinase family	7.3692e+06			1.1532e+06	1.74952e+07	1.64199e+07			3.5248e+06		1.91449e+07	1.16054e+06		3.45241e+06		7.42628e+06	4.24375e+07	3.47089e+07	7.71464e+07	too many MVs	too many MVs	too many MVs
Clostridiales+Glycosyl hydrolase 43 family	5.94732e+06	1.18712e+06	1.75516e+06	1.80005e+06	6.02605e+06	9.80664e+06		1.27873e+07	8.20169e+06	6.0641e+06	1.38247e+07	4.49855e+06	6.7123e+06	3.60456e+07	8.2869e+06	1.93962e+07	3.93096e+07	1.0303e+08	1.4234e+08	0.0875991	0.459885	1.38993
Clostridiales+Glycosyl hydrolase 48 (cellulase L) family	4.94596e+06	1.13526e+06	1.2112e+07	1.57147e+07	3.19535e+07	3.48908e+07	1.19243e+07	4.82617e+06	1.23019e+07	2.58329e+07	7.20695e+06	8.44234e+06	5.81274e+07	1.97444e+07	1.00141e+08		1.17503e+08	2.31797e+08	3.49299e+08	0.792819	0.934948	0.980118
Clostridiales+Glycosyl hydrolase 48 (cellulase L) family; Glycosyl hydrolase 9 (cellulase E) family	1.74563e+08	7.58244e+07	8.35489e+08	1.67704e+09	1.18587e+08	1.3146e+08	7.115e+08	1.12177e+09	4.12104e+08	1.47381e+08	1.51661e+09	5.85025e+08	3.4248e+08	2.15181e+08	2.70381e+08	1.43642e+09	4.84623e+09	4.92558e+09	9.77182e+09	too many MVs	too many MVs	too many MVs
Clostridiales+Glycosyl hydrolase 5 (cellulase A) family	2.73013e+07	1.07188e+08	1.0437e+09	1.36599e+09	3.67301e+08	5.49133e+07	2.7325e+08	5.3931e+08	1.88017e+08	33192001	6.52777e+08	2.73056e+08	6.48731e+07	8.32514e+07	8.10007e+07	5.79021e+08	3.77896e+09	1.95519e+09	5.73414e+09	0.45976	0.78814	-0.950677
Clostridiales+Glycosyl hydrolase 53 family	4.0325e+07	1.12738e+06	4.38035e+06	1.26171e+06				1.20989e+06	2.16586e+06		1.96402e+06		1.25566e+06	5.59024e+06			4.83043e+07	1.09758e+07	5.92801e+07	too many MVs	too many MVs	too many MVs
Clostridiales+Glycosyl hydrolase 6 (cellulase B) family		1.91402e+07		1.41134e+07										1.57995e+07			3.32535e+07	1.57995e+07	4.9053e+07	too many MVs	too many MVs	too many MVs
Clostridiales+Glycosyl hydrolase 9 (cellulase E) family	6.7568e+08	1.77617e+08	5.935e+08	1.19406e+09	7.74717e+08	6.81018e+08	7.64996e+08	1.20061e+09	7.70443e+08	5.7064e+08	1.36e+09	7.49877e+08	4.08736e+08	4.88401e+08	2.03324e+08	1.13519e+09	6.06219e+09	5.68661e+09	1.17488e+10	0.777684	0.933985	-0.0922699
Clostridiales+Glycosyl hydrolase 94 family	1.0866e+08	1.06088e+08	7.0769e+07	2.06991e+07	2.11549e+08	1.94501e+08	1.00913e+08	1.25167e+08	1.4392e+08	1.18365e+08	9.14386e+07	1.44259e+08	1.17742e+08	1.62215e+08	7.90318e+07	1.54919e+08	9.38347e+08	1.01189e+09	1.95024e+09	0.423888	0.773914	0.108859
Clostridiales+Glycosyl hydrolase 95 family			2.96955e+07	1.1086e+07	5.61972e+07	5.74242e+07	1.14061e+07		1.9478e+07	3.71452e+06	4.66331e+07	4.4904e+06		6.67259e+06	2.47175e+06	3.02481e+06	1.65809e+08	8.64852e+07	2.52294e+08	0.567037	0.844992	-0.938933
Clostridiales+Glycosyltransferase 1 family	1.43813e+08	4.8131e+07	5.331e+07	1.97873e+07	1.24478e+08	2.42699e+08	1.10863e+08	1.51612e+08	1.35211e+08	1.34273e+08	1.60915e+08	1.46642e+08	8.24901e+07	1.57971e+08	1.3077e+08	1.90648e+08	8.94693e+08	1.13892e+09	2.03361e+09	0.15164	0.533102	0.3482
Clostridiales+Glycyl radical enzyme (GRE) family	1.06705e+09	8.35068e+08	4.61098e+08	4.26111e+08	6.6743e+08	4.7916e+08	8.6911e+08	4.86783e+08	1.65515e+09	4.19806e+08	4.15464e+08	6.93056e+08	6.56092e+08	1.11485e+09	1.68992e+09	4.9376e+08	5.29181e+09	7.1381e+09	1.24299e+10	0.404039	0.767696	0.431779
Clostridiales+GPI family	3.88916e+08	5.1132e+08	3.06574e+08	3.19802e+08	5.21074e+08	6.08112e+08	4.40345e+08	3.43299e+08	5.77839e+08	3.74049e+08	4.16147e+08	4.07089e+08	3.22193e+08	4.22562e+08	4.52534e+08	4.48291e+08	3.43944e+09	3.4207e+09	6.86015e+09	0.927177	0.961612	-0.00788152
Clostridiales+GrdB/GrdF/GrdH family	3.54385e+07	1.44861e+07	9.56192e+06	1.37314e+06	2.14093e+07	2.49048e+07	1.89702e+07	1.19425e+07	4.32312e+07	13889736	1.8328e+07	2.1966e+07	2.31199e+07	3.63611e+07	5.37119e+07	2.54644e+07	1.38086e+08	2.36072e+08	3.74159e+08	0.0812105	0.441909	0.773622
Clostridiales+GroES chaperonin family	2.82245e+06	4.01736e+07	3.27215e+06	6.6678e+07		3.23609e+07	2.94295e+07		2.1722e+07	6.44927e+06	3.38796e+06	1.88163e+07	1.01704e+07	2.13258e+07	1.32851e+07	6.84874e+06	1.74737e+08	1.02006e+08	2.76742e+08	0.264939	0.675304	-0.776485
Clostridiales+GSP E family	1.36151e+07	1.9655e+07	7.46088e+06	7.38008e+06	4.0003e+07	2.57652e+07	4.63573e+06	2.0597e+06	8.75088e+06	2.28546e+07	1.42962e+07	1.76614e+07	1.65974e+07	4.14402e+06		1.47253e+07	1.20575e+08	9.90298e+07	2.19604e+08	0.448275	0.794464	-0.283971
Clostridiales+Heat shock protein 70 family	3.71283e+08	1.26017e+08	3.38302e+08	5.68333e+08	3.151e+08	5.11865e+08	2.57485e+08	1.83613e+08	3.74731e+08	2.70063e+08	7.33939e+08	2.03754e+08	6.72955e+08	3.34607e+08	7.27121e+08	5.48085e+08	2.672e+09	3.86525e+09	6.53725e+09	0.154739	0.528803	0.532643
Clostridiales+Heat shock protein 90 family	3.41136e+07	2.90382e+07	3.50905e+07	2.46392e+06	5.42563e+07	5.53541e+07	4.36372e+07	2.67819e+07	6.76104e+07	25815144	4.78878e+07	3.52556e+07	2.76463e+07	3.60923e+07	7.65924e+07	4.91609e+07	2.80736e+08	3.66061e+08	6.46797e+08	0.258023	0.666975	0.382861
Clostridiales+Helicase family	2.59387e+06	2.22862e+06			3.41228e+06	2.38581e+06	2.3654e+06	1.00777e+06	9.05378e+06	1.36872e+06	1.642e+06	2.12376e+06		1.09565e+07	1.52907e+07	4.76378e+06	1.39937e+07	4.51993e+07	5.9193e+07	0.347069	0.738464	1.69095
Clostridiales+Hemerythrin family							2.13134e+06				925085					1.84803e+06	2.13134e+06	2.77311e+06	4.90446e+06	too many MVs	too many MVs	too many MVs
Clostridiales+Herpesviridae ICP22 family	1.10285e+07	5.3986e+06	2.65809e+06	1.17552e+07	1.06881e+07	2.62763e+06	7.95279e+06	3.15542e+07	8.12169e+06	2.75183e+06	4.59245e+06	5.31998e+07	1.70486e+08	1.4743e+08	1.66501e+07	4.14635e+06	8.36632e+07	4.07378e+08	4.91041e+08	0.226152	0.616561	2.28359
Clostridiales+Herpesviridae large tegument protein family	7.63958e+07	3.23325e+08	1.76194e+07	7.7369e+07	6.80154e+07	1.08826e+07	6.97584e+07	1.33756e+07	1.12628e+08	1.74058e+07	2.27538e+07	2.54026e+07	4.60298e+07	3.86659e+07	1.46756e+08	1.41158e+07	6.56741e+08	4.23758e+08	1.0805e+09	0.676869	0.90719	-0.632077
Clostridiales+HFCD (homo-oligomeric flavin containing Cys decarboxylase) superfamily; PPC synthetase family	1.17825e+08			1.9976e+06	1.86355e+06			3.33964e+06	977266	13725602		5.02302e+06		4.32136e+08	3.46216e+06	5.29113e+06	1.25026e+08	4.60615e+08	5.85641e+08	too many MVs	too many MVs	too many MVs
Clostridiales+Hfq family				2.10101e+06	2.91132e+06	1.17822e+07			2.30897e+06		2.34553e+06	6.41276e+06	965532	2.38564e+06			1.67945e+07	1.44184e+07	3.12129e+07	too many MVs	too many MVs	too many MVs
Clostridiales+HIBADH-related family	3.19389e+07	2.28414e+07	2.06479e+07	2.01016e+07	4.11189e+07	7.85148e+07	4.29378e+07	9.78088e+06	6.23479e+07	3.54631e+07	1.02693e+07	6.04727e+07	1.87456e+07	1.03652e+08	7.61111e+07	2.77803e+07	2.67882e+08	3.94842e+08	6.62724e+08	0.370463	0.750121	0.559664
Clostridiales+HisA/HisF family	2.93332e+06		2.44655e+06	1.02733e+07		4.02504e+07	4.03788e+07		2.09841e+06	62801296		9.08898e+07	2.6238e+06				9.62824e+07	1.58413e+08	2.54696e+08	too many MVs	too many MVs	too many MVs
Clostridiales+Histidinol dehydrogenase family													5.54856e+06					5.54856e+06	5.54856e+06	too many MVs	too many MVs	too many MVs
Clostridiales+HPF/YfiA ribosome-associated protein family		4.76847e+06	621198	2.88642e+06	6.30026e+06	9.64735e+06	4.82856e+06	2.94373e+06	2.62271e+06	5.86075e+06		8.93163e+06	609016	1.61934e+07	841953	2.47364e+06	3.1996e+07	3.75331e+07	6.9529e+07	0.932467	0.965213	0.230218
Clostridiales+HrcA family	1.20342e+07		1.17837e+07		4.5296e+06	4.18032e+06	5.75979e+06	4.40152e+06	9.83202e+06	2.98223e+06	4.35858e+06	5.17075e+06	7.54737e+06	1.06971e+07	1.76226e+07	5.74815e+06	4.26892e+07	6.39588e+07	1.06648e+08	0.140359	0.524165	0.583182
Clostridiales+HYR1/IFF family																				too many MVs	too many MVs	too many MVs
Clostridiales+Ice-binding protein family	2.49964e+07			1.78394e+07		3.33115e+06		2.4987e+06		3.79541e+06	6.26941e+06	2.23714e+06	4.13163e+07	8.41372e+06		2.84117e+06	4.86656e+07	6.48732e+07	1.13539e+08	0.381027	0.752366	0.414659
Clostridiales+IlvD/Edd family	5.14382e+07	4.06213e+07	2.38104e+07	1.73695e+07	9.25799e+07	7.19074e+07	8.30066e+07	5.34513e+07	1.18201e+08	2.96772e+07	6.05689e+07	5.12296e+07	3.3271e+07	8.26017e+07	6.64468e+07	4.90908e+07	4.34185e+08	4.91087e+08	9.25271e+08	0.535896	0.831412	0.177666
Clostridiales+IMPDH/GMPR family	2.04071e+07	6.60811e+07	4.47654e+07	7.30532e+06	4.79148e+07	6.28018e+07	2.79437e+07	1.54623e+07	9.34565e+07	38335330	3.80108e+07	6.88765e+07	5.70266e+07	2.70242e+07	3.47218e+07	3.06207e+07	2.92682e+08	3.88072e+08	6.80754e+08	0.20817	0.598111	0.406985
Clostridiales+Internalin family	3.40334e+07	2.05084e+07			2.00967e+07	5.88013e+06			3.96359e+06	2.98807e+06	4.47543e+07	1.76455e+06		1.76546e+08	5.47938e+06	6.52604e+06	8.05187e+07	2.42022e+08	3.2254e+08	0.191811	0.582383	1.58764
Clostridiales+IolE/MocC family	1.03778e+07	1.32108e+06	3.2775e+06			1.00946e+07		5.3545e+06	5.50919e+07	1.4775e+06	8.56298e+06	1.18007e+06			5.30246e+07	1.98902e+06	3.04255e+07	1.21326e+08	1.51752e+08	0.555876	0.836563	1.99525
Clostridiales+IolI family	1.07659e+07	1.3996e+08	1.80239e+07	1.465e+07	2.49738e+07	4.1576e+07	2.23083e+07	1.13986e+07	1.90142e+08	1.04786e+07	1.20542e+07	1.4798e+07	6.17145e+06	3.22553e+07	2.09959e+07	1.45625e+07	2.83656e+08	3.01457e+08	5.85114e+08	0.682065	0.909281	0.0878091
Clostridiales+Iron-containing alcohol dehydrogenase family	1.45838e+08	3.50303e+08	1.09611e+08	1.60488e+08	2.11778e+08	3.28071e+08	1.24009e+08	7.43122e+07	6.88511e+08	1.35157e+08	1.80407e+08	1.52835e+08	1.33391e+08	1.63422e+08	5.13767e+08	2.15094e+08	1.50441e+09	2.18258e+09	3.68699e+09	0.326488	0.727126	0.536838
Clostridiales+Isocitrate and isopropylmalate dehydrogenases family	3.14901e+07	2.56808e+07	6.11358e+06	5.17101e+06	3.14255e+07	3.56767e+07	2.97061e+07	1.51874e+07	6.11664e+07	2.78072e+07	4.41273e+07	2.80122e+07	1.07285e+07	8.44443e+06	5.09899e+07	4.76515e+07	1.80451e+08	2.78927e+08	4.59379e+08	0.257222	0.668091	0.628258
Clostridiales+IspH family	2.80341e+08	8.62438e+07	1.52159e+08	3.22427e+07	3.97738e+08	3.38382e+08	4.00281e+08	3.75596e+08	3.64168e+08	3.04566e+08	2.30505e+08	3.37299e+08	3.16462e+08	3.23665e+08	7.78057e+07	2.28958e+08	2.06298e+09	2.18343e+09	4.24641e+09	0.534373	0.832794	0.0818621
Clostridiales+KAL family	6.25975e+06		1.36377e+07	4.88893e+06	8.26875e+06	1.06784e+07	5.98364e+06	9.52671e+06	2.63763e+07	9612890	1.14998e+07	1.72803e+07	8.11081e+06	2.17615e+07	2.11122e+07	1.2854e+07	5.92439e+07	1.28608e+08	1.87852e+08	0.137852	0.529573	1.11814
Clostridiales+KamD family	1.88531e+07	1.61276e+06	1.18391e+08		2.78998e+07	3.24571e+07	9.07163e+07	3.74473e+07	3.98384e+07	3.27978e+07	1.94214e+07	1.9675e+07	2.74156e+07	4.15183e+07	9.8292e+07	3.76493e+07	3.27377e+08	3.16608e+08	6.43985e+08	0.284969	0.684	-0.048255
Clostridiales+KCE family					2.87923e+06	4.91696e+06	5.90854e+06		5.82386e+06	3.54383e+06	2.09872e+06			8.07379e+06	7.05315e+06	7.23122e+06	1.37047e+07	3.38246e+07	4.75293e+07	0.138982	0.527439	1.3029
Clostridiales+KDD family	6.99664e+06	1.38676e+06	1.06315e+06		9.80265e+06	1.47456e+07	9.69123e+06	8.39787e+06	4.14391e+07	7602137	1.25467e+07	1.88563e+07	9.21079e+06	2.51624e+07	6.23845e+07	3.1553e+07	5.20839e+07	2.08755e+08	2.60839e+08	0.0464846	0.356627	2.00273
Clostridiales+KduI family	689813		1.76294e+06	3.1314e+06	2.27629e+06	4.22245e+06	3.28806e+06		2.33996e+06				2.27073e+06			3.69425e+06	1.5371e+07	8.30494e+06	2.36759e+07	0.168308	0.549446	-0.887527
Clostridiales+Ketol-acid reductoisomerase family	3.73787e+08	6.80896e+08	2.70656e+08	1.61217e+08	5.18287e+08	5.70742e+08	4.58532e+08	6.02534e+08	8.01387e+08	3.58323e+08	3.09061e+08	4.64584e+08	2.10478e+08	6.67101e+08	3.42685e+08	3.74279e+08	3.63665e+09	3.5279e+09	7.16455e+09	0.914013	0.961137	-0.0438009
Clostridiales+KHG/KDPG aldolase family	3.39257e+07	5.00643e+07	2.26841e+07	8.4361e+07	9.65756e+07	1.11631e+08	3.75607e+07	1.71441e+07	9.81215e+07	8.22466e+07	3.4865e+07	3.21267e+07	4.24132e+07	4.99082e+07	6.3637e+07	4.60164e+07	4.53946e+08	4.49335e+08	9.03281e+08	0.691848	0.913248	-0.0147315
Clostridiales+LacAB/RpiB family		1.07815e+07															1.07815e+07		1.07815e+07	too many MVs	too many MVs	too many MVs
Clostridiales+LDH/MDH superfamily	7.11406e+06			2.18189e+06	1.00614e+07	3.27614e+06	9.75467e+06	6.77995e+06	1.33581e+07	1.10628e+07	4.78111e+06	8.01539e+06	5.39905e+06	4.88958e+06		6.34326e+06	3.91681e+07	5.38493e+07	9.30174e+07	0.48662	0.812041	0.45917
Clostridiales+Leucine-binding protein family	6.98862e+07	6.36897e+07	4.074e+07	2.23431e+08	4.05896e+07	4.1297e+07	4.62947e+07	4.56361e+07	1.42504e+08	7.39392e+07	9.1747e+07	4.9619e+07	1.49123e+08	6.31101e+07	1.80753e+08	2.02074e+08	5.71564e+08	9.52869e+08	1.52443e+09	0.0489787	0.349244	0.737355
Clostridiales+L-fucose isomerase family	6.57231e+07	3.72965e+07	2.98599e+07	4.63696e+07	9.07208e+07	2.95149e+07	5.39177e+07	6.04757e+07	1.84266e+08	7.72382e+07	2.6459e+07	7.51773e+07	3.36138e+07	9.03783e+07	4.53877e+07	3.85976e+07	4.13878e+08	5.71117e+08	9.84996e+08	0.454832	0.793383	0.464573
Clostridiales+LutC/YkgG family			655223		3.79834e+06	2.72042e+06					1.65381e+06	2.33796e+06		1.6863e+06	4.7287e+06		7.17398e+06	1.04068e+07	1.75807e+07	too many MVs	too many MVs	too many MVs
Clostridiales+Lyase 1 family	7.91745e+06	3.92451e+06	2.10156e+06	7.91995e+06	2.49271e+06	7.38662e+06	7.84232e+06	1.06225e+06	1.70684e+06	8.64044e+06	731009		4.69001e+06	1.9943e+06	6.59858e+06	822833	4.06473e+07	2.5184e+07	6.58313e+07	0.176985	0.557647	-0.690479
Clostridiales+Major facilitator superfamily		5.73221e+06							1.25331e+06		1.81681e+06	4.68507e+06		1.38841e+06			5.73221e+06	9.1436e+06	1.48758e+07	too many MVs	too many MVs	too many MVs
Clostridiales+Malic enzymes family	1.10982e+07	2.61898e+07	2.77816e+06	1.01857e+08	7.22858e+06	1.65136e+07	3.46998e+06	2.94618e+07	1.282e+07	13418732	2.40628e+07	1.66193e+07	9.61672e+06	1.54457e+07	9.87681e+06	3.25728e+07	1.98598e+08	1.34433e+08	3.33031e+08	0.744906	0.926538	-0.562934
Clostridiales+Mam3/map4 family							4.73805e+06	3.80974e+07									4.28355e+07		4.28355e+07	too many MVs	too many MVs	too many MVs
Clostridiales+Mandelate racemase/muconate lactonizing enzyme family		5.9819e+06	1.21447e+06		6.6331e+06				4.04427e+06	1.89472e+06	2.44945e+06	1.0472e+07	1.55743e+06	3.01664e+06		1.82867e+06	1.38295e+07	2.52632e+07	3.90926e+07	0.0518568	0.347381	0.868912
Clostridiales+Manganese catalase family	2.46391e+07	6.54393e+06		9.35799e+06	2.57576e+07	4.73281e+06	1.90811e+07	1.43573e+07	1.02441e+07	3.12548e+07	1.07842e+07	9.62552e+07	2.73194e+07	2.32169e+07	6.8803e+06	2.50782e+07	1.0447e+08	2.31033e+08	3.35503e+08	0.18662	0.578429	1.14495
Clostridiales+Mannitol dehydrogenase family	1.36932e+07	4.77761e+06	4.19399e+06	2.43882e+07	2.72285e+07	3.15413e+07	2.09562e+07	2.65512e+07	2.31716e+07	20668780	1.08779e+07	2.405e+07	1.55782e+07	2.69659e+07	1.29211e+07	4.22914e+07	1.5333e+08	1.76525e+08	3.29855e+08	0.409737	0.774651	0.20322
Clostridiales+Metallo-beta-lactamase superfamily	6.70063e+06		1.62581e+06		2.87302e+06	5.1568e+06	2.97441e+06	1.69764e+06	7.217e+06	3.77499e+06	4.45957e+06	6.94246e+06	4.41728e+06	9.0594e+06		4.7656e+06	2.10283e+07	4.06363e+07	6.16646e+07	0.374665	0.749872	0.950171
Clostridiales+Metallo-dependent hydrolases superfamily	2.145e+07	3.08334e+07	1.6383e+07	1.24336e+07	7.9103e+07	1.98532e+07	4.24534e+07	2.50468e+07	4.76171e+07	1.89013e+07	7.67941e+06	1.75559e+07	7.02809e+06	4.10931e+07	6.83971e+06	1.34771e+07	2.47556e+08	1.60192e+08	4.07748e+08	0.140333	0.526488	-0.627932
Clostridiales+Methylamine corrinoid protein family	1.78518e+08	2.15382e+06	2.26035e+07	1.32132e+06	6.18333e+07	8.01107e+07	8.90006e+07	6.73106e+07	4.98876e+07	2.99603e+08	9.99622e+07	6.69489e+07	3.0922e+08	4.49245e+07	4.48216e+07	2.03352e+08	5.02852e+08	1.11872e+09	1.62157e+09	0.0845978	0.457582	1.15363
Clostridiales+Methylenetetrahydrofolate reductase family	4.60213e+06	970767	7.93789e+06	4.75117e+06	1.13767e+08	9.92701e+07	1.68818e+07	1.32205e+06	1.33221e+08	22239128	1.47004e+08	9.36368e+06		1.13973e+07	8.63464e+07	1.31849e+08	2.49503e+08	5.41421e+08	7.90924e+08	0.785618	0.936592	1.11767
Clostridiales+Methylglyoxal synthase family		1.38133e+06	1.72766e+06	4.96712e+06		5.30992e+06					7.19647e+06		7.6506e+06	3.66929e+07			1.3386e+07	5.154e+07	6.4926e+07	too many MVs	too many MVs	too many MVs
Clostridiales+Methyltransferase superfamily	3.38426e+07			8.45115e+06	3.05787e+07	2.50637e+07	3.06938e+07	2.18147e+07	1.78471e+07	2.92085e+07	4.48061e+06		1.93346e+07	4.44351e+07	2.58198e+07	4673.15	1.50445e+08	1.4113e+08	2.91575e+08	0.989966	0.994592	-0.0921976
Clostridiales+MIP/aquaporin (TC 1.A.8) family	2.12067e+06	1.57318e+07			2.18152e+07		3.72006e+06		7.7272e+06				1.14545e+06				4.33877e+07	8.87265e+06	5.22604e+07	too many MVs	too many MVs	too many MVs
Clostridiales+Mrp/NBP35 ATP-binding proteins family					6.41685e+06	1.2637e+07	1.56652e+06	738162	1.87975e+06	1.69338e+06	6.51523e+06			643369		3.74011e+06	2.13585e+07	1.44718e+07	3.58304e+07	too many MVs	too many MVs	too many MVs
Clostridiales+NAD(P)-dependent epimerase/dehydratase family	3.31096e+07	2.30546e+07	2.59772e+07	8.97471e+06	3.18729e+07	6.12212e+07	2.21325e+07	1.60257e+07	7.44601e+07	3.04336e+07	7.83865e+07	2.1338e+07	2.04227e+07	1.97453e+07	5.20838e+07	7.31357e+07	2.22368e+08	3.70006e+08	5.92374e+08	0.125341	0.516896	0.734575
Clostridiales+NAGSA dehydrogenase family			3.95083e+06		1.22337e+07	9.59373e+06	1.98866e+07		1.09372e+07	8435926	7.82746e+06	4.79575e+06	3.7916e+06		2.10775e+07	2.86777e+07	4.56649e+07	8.55431e+07	1.31208e+08	0.124995	0.518283	0.905449
Clostridiales+NanE family			2.02868e+06	1.08716e+06	7.84012e+06	7.79897e+06					1.99785e+07						1.87549e+07	1.99785e+07	3.87335e+07	too many MVs	too many MVs	too many MVs
Clostridiales+NhaC Na(+)/H(+) (TC 2.A.35) antiporter family	4.89051e+06		3.39569e+07		4.17507e+06	2.94016e+06	4.50866e+06	2.30955e+06	4.16315e+06	4.44357e+06	2.8886e+06	4.05524e+06	3.53563e+06		4.87755e+06	2.39212e+06	5.27809e+07	2.63559e+07	7.91367e+07	0.686877	0.912927	-1.00167
Clostridiales+Ni-containing carbon monoxide dehydrogenase family	5.69767e+06	5.06951e+07	1.41782e+07	4.63357e+06	3.48464e+07	4.39354e+07	5.06627e+06	3.03111e+06	1.49402e+08	5.07304e+07	1.15144e+07	7.87494e+06	4.72639e+07	3.39071e+06	7.13102e+06	2.4805e+07	1.62084e+08	3.02112e+08	4.64196e+08	0.443801	0.79208	0.898313
Clostridiales+Nitrite and sulfite reductase 4Fe-4S domain family					7.83382e+06	8.17928e+06		2.22562e+06	4.69652e+06		9.78253e+06				1.14439e+06		1.82387e+07	1.56234e+07	3.38622e+07	too many MVs	too many MVs	too many MVs
Clostridiales+Nitronate monooxygenase family				1.04531e+07													1.04531e+07		1.04531e+07	too many MVs	too many MVs	too many MVs
Clostridiales+NlpA lipoprotein family	7.03727e+07	2.54294e+07	6.64913e+07	1.54068e+08	2.02576e+07	4.01726e+07	6.92189e+07	4.65198e+07	1.22726e+08	6.96801e+07	7.08136e+07	3.21778e+07	1.00243e+08	6.8341e+07	2.09292e+08	8.22234e+07	4.92531e+08	7.55497e+08	1.24803e+09	0.125429	0.514508	0.617204
Clostridiales+N-Me-Phe pilin family	3.29892e+09	2.53491e+07	2.10264e+09	6.8516e+07	1.77838e+09	2.59528e+09	2.69538e+09	2.03283e+09	2.3767e+09	2.79946e+09	2.6506e+09	2.00862e+09	3.90803e+09	2.84554e+09	1.13594e+09	1.65581e+09	1.45973e+10	1.93807e+10	3.3978e+10	0.176355	0.561353	0.408921
Clostridiales+Nth/MutY family																				too many MVs	too many MVs	too many MVs
Clostridiales+NusA family	7.74139e+06	2.32546e+06		3.61644e+06	7.56072e+06	9.44733e+06	2.73095e+06	3.73862e+06	1.03184e+07	4473197		6.75833e+06	8.96289e+06	3.66228e+06	7.8806e+06	1.21516e+07	3.71609e+07	5.42074e+07	9.13683e+07	0.794301	0.934264	0.544606
Clostridiales+NusG family																				too many MVs	too many MVs	too many MVs
Clostridiales+OMP decarboxylase family					5.70353e+06	9.48333e+06					2.79525e+06	1.71531e+06				2.14564e+06	1.51869e+07	6.6562e+06	2.18431e+07	too many MVs	too many MVs	too many MVs
Clostridiales+Orn/Lys/Arg decarboxylase class-II family					1.36812e+06	1.90332e+06					1.66284e+06	878571	880292			1.87052e+06	3.27144e+06	5.29223e+06	8.56366e+06	too many MVs	too many MVs	too many MVs
Clostridiales+P(II) protein family						1.6878e+06				1.47876e+06	5.61633e+06		3.03838e+06				1.6878e+06	1.01335e+07	1.18213e+07	too many MVs	too many MVs	too many MVs
Clostridiales+ParA family	3.70183e+06		2.35887e+06				9.88814e+06		1.32119e+07		3.14389e+07	1.47476e+07	6.38671e+06	4.92858e+06	7.38601e+06	3.02702e+07	1.59488e+07	1.0837e+08	1.24319e+08	0.0196576	0.239913	2.76382
Clostridiales+PduL family	1.84536e+06	7.18773e+07	3.82733e+06		2.57714e+07	3.27635e+07	5.40659e+06	1.35552e+06	9.78683e+07		4.96878e+06	7.87448e+06	9.55028e+06	1.3892e+06	784277	1.52844e+07	1.42847e+08	1.3772e+08	2.80567e+08	0.901192	0.957962	-0.0527336
Clostridiales+PdxS/SNZ family															1.38326e+07	1.331e+06		1.51636e+07	1.51636e+07	too many MVs	too many MVs	too many MVs
Clostridiales+Peptidase C1 family				5.25648e+07													5.25648e+07		5.25648e+07	too many MVs	too many MVs	too many MVs
Clostridiales+Peptidase C15 family	5.61134e+06			7.94062e+06		1.91886e+07	1.29423e+07	4.62333e+06	8.71925e+06	7958882	8.23772e+06	4.22651e+06	5.44619e+06	2.10363e+07	9.48857e+06	2.81608e+06	5.03062e+07	6.79295e+07	1.18236e+08	0.0787802	0.435287	0.433243
Clostridiales+Peptidase C69 family		1.2251e+07		3.62755e+06		979008	1.21585e+06	2.0483e+06			1.57545e+06	597193	664056	576067	1.19453e+06	1.08834e+06	2.01217e+07	5.69564e+06	2.58174e+07	0.956153	0.97418	-1.81937
Clostridiales+Peptidase M18 family	1.10493e+07	1.52083e+07	6.64144e+06	2.22488e+07	5.96748e+06	3.92996e+06	9.14096e+06	1.10272e+07	2.67897e+07	5273331	5.34615e+06	7.34554e+06	1.02854e+07	1.68229e+07	9.15114e+06	5.27695e+06	8.52134e+07	8.62911e+07	1.71505e+08	0.919418	0.963756	0.0181294
Clostridiales+Peptidase M20 family	6.96238e+06		1.09233e+08	1.17723e+07			4.05947e+06	4.66516e+06	5.35593e+06	2.6087e+06		5.76323e+06	3.30895e+06				1.36692e+08	1.70368e+07	1.53729e+08	too many MVs	too many MVs	too many MVs
Clostridiales+Peptidase M20A family	7.60797e+06	2.56719e+07	6.94034e+06		5.12115e+06	3.66751e+06	2.70095e+06	4.83429e+06	1.91158e+07	588870	242790	1.04847e+07	515140	1.31748e+07	6.61752e+06	3.27772e+06	5.65441e+07	5.40173e+07	1.10561e+08	0.850638	0.946099	-0.0659438
Clostridiales+Peptidase M24B family	1.47047e+06								9.09277e+06	939990	1.47436e+06		557657		9.04933e+06		1.47047e+06	2.11141e+07	2.25846e+07	too many MVs	too many MVs	too many MVs
Clostridiales+Peptidase M56 family	713077				1.39675e+06	8.95595e+07		7.28269e+06			3.83457e+07	5.38238e+07		2.17972e+07	4.12612e+08	9.92722e+07	9.8952e+07	6.25851e+08	7.24803e+08	too many MVs	too many MVs	too many MVs
Clostridiales+Peptidase S8 family				1.40801e+07			3.2244e+06					1.04488e+06	1.11339e+06	2.29994e+06	2.90425e+06	1.66654e+06	1.73045e+07	9.02899e+06	2.63335e+07	too many MVs	too many MVs	too many MVs
Clostridiales+Peptide transporter carbon starvation (CstA) (TC 2.A.114) family	2.06379e+07	6.40368e+07	4.9585e+06		4.50926e+07	1.52183e+07	1.97449e+07	1.82135e+07	3.67118e+07	1.49472e+07	8.0699e+06	4.40238e+07	1.00836e+07	7.47773e+07	1.82883e+07	1.01617e+07	1.87902e+08	2.17064e+08	4.04966e+08	0.370169	0.75113	0.208125
Clostridiales+PEP-utilizing enzyme family	1.63539e+09	2.06302e+09	1.11289e+09	1.25632e+09	2.08628e+09	3.13514e+09	1.23969e+09	1.07375e+09	3.71185e+09	1.77528e+09	2.44941e+09	1.21112e+09	1.56571e+09	1.75717e+09	3.4619e+09	2.35706e+09	1.36025e+10	1.82895e+10	3.1892e+10	0.144905	0.530929	0.427145
Clostridiales+Peroxiredoxin family		2.20784e+06		3.27844e+07		1.17503e+07	8.33623e+06	1.10805e+07	3.76871e+06	10308372	3.50035e+06	1.82134e+07	1.61836e+07			9.61162e+06	6.61592e+07	6.15861e+07	1.27745e+08	0.64853	0.892323	-0.103325
Clostridiales+PGA18 family			1.43572e+06						5.76492e+06	2538130	1.51089e+07	5.72769e+06	1.38616e+06	2.8656e+06	8.79772e+06	2.65252e+06	1.43572e+06	4.48417e+07	4.62774e+07	1.56678e-06	0	4.95723
Clostridiales+PhoH family	7.96536e+06				5.76406e+06	2.15437e+06		1.78158e+06	2.58859e+06	2.78945e+06	3.26566e+06	3.22468e+06	4.06904e+06	3.45398e+06			1.76654e+07	1.93914e+07	3.70568e+07	0.357983	0.750256	0.134434
Clostridiales+Phosphate acetyltransferase and butyryltransferase family	8.84057e+07	1.43725e+08	7.82921e+07	1.5918e+08	3.72977e+08	4.84553e+08	9.47619e+07	7.69818e+07	2.71221e+08	204232993	7.25136e+08	5.57365e+07	1.7621e+08	7.20498e+07	1.85754e+08	5.36592e+08	1.49888e+09	2.22693e+09	3.72581e+09	0.42935	0.77839	0.571173
Clostridiales+Phosphoenolpyruvate carboxykinase (ATP) family	1.46781e+08	2.24323e+08	1.29452e+08	1.20397e+08	4.44971e+08	4.46305e+08	1.41145e+08	8.99991e+07	3.05371e+08	1.69013e+08	6.75926e+08	7.67993e+07	1.59079e+08	1.19792e+08	2.49638e+08	6.84279e+08	1.74337e+09	2.4399e+09	4.18327e+09	0.506088	0.820516	0.484938
Clostridiales+Phosphoenolpyruvate carboxykinase [GTP] family	1.00965e+08	1.50494e+08	7.57603e+07	3.26644e+08	1.74833e+08	3.87321e+08	9.48811e+07	1.52541e+08	1.96018e+08	3.05287e+08	2.05234e+08	1.22407e+08	2.0239e+08	9.81088e+07	7.25466e+07	1.91365e+08	1.46344e+09	1.39336e+09	2.8568e+09	0.956402	0.973353	-0.0707993
Clostridiales+Phosphofructokinase type A (PFKA) family	1.61423e+08	1.84655e+07	5.30272e+07	2.01502e+06	1.53793e+08	1.21091e+08	1.09832e+08	4.16407e+07	2.76034e+08	6.38812e+07	3.8431e+08	2.70036e+08	1.68867e+08	1.34087e+08	1.33573e+08	1.2602e+08	6.61287e+08	1.55681e+09	2.2181e+09	0.0401617	0.339405	1.23523
Clostridiales+Phosphoglycerate kinase family	4.46143e+08	2.69306e+08	3.62485e+08	3.92005e+08	8.80926e+08	1.15421e+09	6.02138e+08	4.3528e+08	5.76781e+08	5.35492e+08	1.14555e+09	2.65356e+08	5.51214e+08	4.99786e+08	8.36778e+08	8.771e+08	4.54249e+09	5.28805e+09	9.83055e+09	0.45486	0.792043	0.219253
Clostridiales+Phosphohexose mutase family	1.10367e+08	9.09823e+07	4.43195e+07	6.88721e+07	1.37517e+08	1.52511e+08	8.98389e+07	7.40397e+07	1.99848e+08	1.25676e+08	1.68046e+08	7.96085e+07	1.13261e+08	1.29489e+08	2.29148e+08	2.13e+08	7.68446e+08	1.25808e+09	2.02652e+09	0.0194719	0.242578	0.711198
Clostridiales+Polyphosphate kinase 2 (PPK2) family						2.91939e+06											2.91939e+06		2.91939e+06	too many MVs	too many MVs	too many MVs
Clostridiales+Polyribonucleotide nucleotidyltransferase family	4.35772e+07	3.20559e+06	9.48995e+06	3.42396e+06	5.26309e+07	2.17477e+07	1.56223e+07	1.21926e+07	6.81114e+07	1.81198e+07	2.29429e+07	1.43704e+07	2.73822e+07	3.74366e+07	2.77955e+07	2.98879e+07	1.6189e+08	2.46047e+08	4.07937e+08	0.0908729	0.45674	0.603892
Clostridiales+Polysaccharide lyase 11 family		4.57022e+06		1.31526e+07					1.03204e+06		2.26447e+06		2.49247e+06	3.03787e+06		2.43668e+06	1.77229e+07	1.12635e+07	2.89864e+07	too many MVs	too many MVs	too many MVs
Clostridiales+Polysaccharide lyase 9 family	2.70897e+06			2.97844e+06			3.17954e+06	4.32161e+06	2.40585e+06				1.81253e+06			424622	1.31886e+07	4.643e+06	1.78316e+07	too many MVs	too many MVs	too many MVs
Clostridiales+PPase family																				too many MVs	too many MVs	too many MVs
Clostridiales+Prokaryotic molybdopterin-containing oxidoreductase family	1.15849e+07	9.42033e+06	8.27218e+06		2.14443e+07	5.44871e+07			2.28601e+07	22536069	1.08602e+07			858500	1.07643e+07	5.09355e+06	1.05209e+08	7.29727e+07	1.78182e+08	0.785888	0.934603	-0.527779
Clostridiales+Proline racemase family					1.15919e+07	2.1228e+07	1.29714e+06	7.05883e+06	6.66465e+06	14285619	2.75401e+07	7.79978e+06		1.86751e+07	5.36143e+07	2.80781e+07	4.11758e+07	1.56658e+08	1.97833e+08	0.0658705	0.398246	1.92754
Clostridiales+Protein kinase superfamily					2.27263e+06	2.91763e+06											5.19026e+06		5.19026e+06	too many MVs	too many MVs	too many MVs
Clostridiales+PspA/IM30 family	2.51652e+06						3.77161e+06	958639	1.59286e+06		6.08558e+06			3.28797e+06	9.18936e+06		7.24676e+06	2.01558e+07	2.74025e+07	too many MVs	too many MVs	too many MVs
Clostridiales+PstS family	7.25404e+07	2.06456e+06		1.53457e+07	6.82353e+06	1.05281e+07	3.82617e+06		2.11782e+06		1.22278e+07				1.53945e+07	1.21722e+07	1.11128e+08	4.19124e+07	1.53041e+08	0.329076	0.728249	-1.40661
Clostridiales+PurH family	1.02533e+07	2.74507e+07	9.40277e+06	1.04325e+06	2.79374e+07	4.63706e+07	1.32785e+07	1.10937e+07	1.87993e+07	19590451	1.44304e+07	3.92592e+06	7.53348e+06	2.23054e+07	6.0848e+06	7.34034e+06	1.4683e+08	1.0001e+08	2.4684e+08	0.749917	0.927328	-0.553965
Clostridiales+Purine/pyrimidine phosphoribosyltransferase family	1.24533e+07		3.37838e+06		7.78937e+06	1.20094e+07	7.91207e+06	9.28348e+06	1.12537e+07	1.18876e+07	1.16094e+07	3.67701e+06	2.52864e+07	9.57085e+06	1.06075e+07	9.58387e+06	5.2826e+07	9.34762e+07	1.46302e+08	0.113821	0.5016	0.823258
Clostridiales+Pyruvate kinase family																				too many MVs	too many MVs	too many MVs
Clostridiales+Pyruvate kinase family; PEP-utilizing enzyme family	4.21646e+06	1.44202e+07	3.0858e+06	2.46537e+07	2.1331e+06	1.67892e+07	4.67618e+06	1.15039e+06	7.31715e+06	9.15439e+06	1.22642e+07	8.43596e+06		1.25319e+06	3.51952e+06	1.97165e+06	7.11249e+07	4.3916e+07	1.15041e+08	too many MVs	too many MVs	too many MVs
Clostridiales+Pyruvate:ferredoxin/flavodoxin oxidoreductase family	1.39565e+09	1.49239e+09	8.89962e+08	7.00122e+08	1.75243e+09	2.16122e+09	1.17687e+09	8.4613e+08	3.7228e+09	1.25098e+09	1.45337e+09	1.11316e+09	1.11012e+09	1.46885e+09	1.13145e+09	1.57201e+09	1.04148e+10	1.28227e+10	2.32375e+10	0.359125	0.751584	0.300072
Clostridiales+Radical SAM superfamily	3.03065e+07	2.36019e+06	1.12456e+07	2.53943e+06	9.59138e+06	1.23576e+07	5.71058e+06	1.06206e+07	6.59167e+07	1.31488e+06	1.33872e+07	2.61591e+07	1.75858e+07	4.27611e+07	8.13675e+07	1.91061e+07	8.47318e+07	2.67598e+08	3.5233e+08	0.0964952	0.468654	1.659
Clostridiales+RecF family		1.54017e+07							3.72944e+06					2.31598e+06	4.81254e+06	981957	1.54017e+07	1.18399e+07	2.72416e+07	too many MVs	too many MVs	too many MVs
Clostridiales+RecO family	1.95759e+07	1.21857e+06	8.55864e+06		2.2209e+07	4.29796e+07	1.02494e+07	4.94918e+06		24257546	2.31237e+07	4.58508e+06	1.94555e+07	2.65946e+07	2.12945e+06	1.71499e+07	1.0974e+08	1.17296e+08	2.27036e+08	0.902839	0.957535	0.0960521
Clostridiales+Rhamnose isomerase family			7.18565e+06		2.00918e+06	3.48715e+06		7.361e+06	3.62303e+06				2.41109e+06	9.56531e+06	6.53562e+06		2.0043e+07	2.21351e+07	4.2178e+07	too many MVs	too many MVs	too many MVs
Clostridiales+RHS/WapA nuclease family	2.11492e+08	1.05005e+07	1.115e+07	2.46609e+07	1.07546e+07	6.72614e+06	3.99339e+07	1.24337e+07	4.30638e+07	1.69104e+07	3.39369e+07	2.11863e+06	2.7201e+07	4.99398e+07	5.7721e+07	1.76333e+07	3.27652e+08	2.48525e+08	5.76177e+08	0.787393	0.933915	-0.398763
Clostridiales+Ribose-phosphate pyrophosphokinase family	2.0657e+07	3.44246e+06	3.23076e+06	5.06935e+06	1.9337e+07	2.47498e+07	2.11338e+07	1.68501e+07	2.81729e+07	13473388	2.2742e+07	2.30965e+07	2.00307e+07	2.31754e+07	1.00105e+07	2.8665e+07	1.1447e+08	1.69366e+08	2.83837e+08	0.091091	0.451757	0.565142
Clostridiales+RIX1/PELP1 family	8.78448e+07	1.16164e+08	7.85857e+06	6.53757e+07	8.28602e+07	3.49785e+06	7.23286e+07	9.98934e+07	1.15515e+08	1.43793e+08	2.36523e+08	5.49486e+07	1.34886e+06	4.2507e+07	3.83462e+07	5.90264e+07	5.35823e+08	6.92008e+08	1.22783e+09	0.874489	0.953164	0.369025
Clostridiales+RNA polymerase alpha chain family	9.55914e+07	3.70399e+07	2.67034e+07	2.48957e+07	9.82295e+07	1.40008e+08	5.63735e+07	5.99792e+07	1.17731e+08	9.46381e+07	1.17364e+08	7.10463e+07	1.09159e+08	1.0348e+08	1.09989e+08	1.62712e+08	5.38821e+08	8.8612e+08	1.42494e+09	0.0175567	0.22781	0.717688
Clostridiales+RNA polymerase beta chain family	1.10721e+08	9.40106e+07	5.62485e+07	6.99581e+07	7.62358e+07	1.11448e+08	1.03994e+08	8.24782e+07	1.02229e+08	7.21555e+07	9.53699e+07	9.69003e+07	7.42244e+07	8.95347e+07	9.9048e+07	9.18326e+07	7.05094e+08	7.21295e+08	1.42639e+09	0.686225	0.913506	0.0327725
Clostridiales+RNA polymerase beta' chain family	2.6004e+07	1.9961e+07	8.3198e+06	5.03247e+06	2.53337e+07	3.24624e+07	3.81486e+07	1.46429e+07	2.15866e+07	3.0852e+07	1.40658e+07	1.61239e+07	1.99105e+07	2.69453e+07	2.848e+07	1.69496e+07	1.69905e+08	1.74913e+08	3.44818e+08	0.534278	0.833971	0.0419128
Clostridiales+RNF12 family			1.29949e+07				2.30848e+07	7.45452e+06	1.58536e+06		409161	722989	3.32273e+06	1.06843e+07		656928	4.35342e+07	1.73815e+07	6.09157e+07	0.414309	0.77265	-1.3242
Clostridiales+RnfG family	6.69856e+06	2.66971e+07	1.65075e+06	9.28874e+06	1.92116e+06	9.24499e+06	1.47952e+07	5.97794e+06	6.28769e+06		2.69169e+06	6.3862e+06	5.24857e+06	1.64534e+07	4.80309e+06		7.62744e+07	4.18706e+07	1.18145e+08	0.141394	0.526648	-0.865137
Clostridiales+ROK (NagC/XylR) family	4.35135e+06	7.63285e+07			4.22708e+06	1.12703e+07	2.05686e+06		3.73459e+06		9.95018e+06	696517			5.81685e+06	6.45314e+06	9.82341e+07	2.66513e+07	1.24885e+08	too many MVs	too many MVs	too many MVs
Clostridiales+RRF family	9.34198e+06		2.71769e+06		1.14952e+07	1.43927e+07				13543202	1.4021e+07	4.25223e+06	1.21839e+07		1.05511e+07	1.41877e+07	3.79477e+07	6.8739e+07	1.06687e+08	0.298386	0.69444	0.856983
Clostridiales+RutC family	4.94986e+06	4.28087e+06	830076	6.04049e+07	5.13262e+06	1.85613e+06	1.08742e+07	4.7837e+06	1.77992e+07	1.21949e+07	1.40292e+07	6.4372e+06	2.79019e+07	3.60268e+06	1.93585e+07	3.31259e+07	9.31124e+07	1.34449e+08	2.27562e+08	0.0799832	0.44	0.52998
Clostridiales+RxLR effector family	1.38948e+08	1.67634e+07	9.86748e+07	4.04275e+08	6.11046e+07	4.90226e+07	1.94758e+07	3.08355e+07	7.43636e+07	74885720	9.62178e+07	9.71268e+07	8.20364e+07	3.62173e+07	3.46556e+07	8.33334e+07	8.19099e+08	5.78837e+08	1.39794e+09	0.765831	0.931776	-0.500875
Clostridiales+SAICAR synthetase family	979713	1.71039e+06	2.47928e+06		6.23456e+06	3.25047e+06		1.50639e+06						1.59199e+06			1.61608e+07	1.59199e+06	1.77528e+07	0.00797457	0.1544	-3.33707
Clostridiales+SecA family	4.47781e+07	1.18904e+08	9.19656e+06	5.24576e+07	1.71752e+07	4.5949e+07	4.66569e+07	4.5992e+07	4.51061e+07	2.60747e+07	4.1968e+07	3.66058e+07	1.93503e+07	3.48688e+07	4.76086e+07	4.90279e+07	3.81109e+08	3.0061e+08	6.81719e+08	0.86066	0.948696	-0.342301
Clostridiales+SecD/SecF family		2.96713e+06			3.2527e+06	4.8681e+06			1.55422e+06					2.92826e+06	2.41099e+06		1.10879e+07	6.89347e+06	1.79814e+07	too many MVs	too many MVs	too many MVs
Clostridiales+SecY/SEC61-alpha family	4.1951e+07	3.12166e+07	4.66485e+07	6.40235e+07	4.39685e+07	4.7257e+07	6.51693e+07	4.12885e+07	8.76272e+07	4.18072e+07	3.02908e+07	7.71742e+07	2.86566e+07	1.01064e+08	2.19477e+07	4.74163e+07	3.81523e+08	4.35984e+08	8.17507e+08	0.925485	0.962772	0.192502
Clostridiales+Serine-aspartate repeat-containing protein (SDr) family	1.3769e+07		8.11753e+06	2.90107e+06		1.84263e+06		2.13082e+06	5.30784e+06		6.72643e+06		5.95137e+07	6.36531e+07	6.38839e+06	1.3915e+08	2.8761e+07	2.80739e+08	3.09501e+08	0.316034	0.720813	3.28668
Clostridiales+Serine-rich repeat protein (SRRP) family	4.94733e+08	4.62306e+08	5.08013e+08	1.07738e+09	1.09505e+09	8.98778e+08	5.81537e+08	3.90261e+08	4.44915e+08	8.5537e+08	6.26159e+08	4.6949e+08	4.97387e+08	2.24108e+08	1.81417e+08	5.40913e+08	5.50807e+09	3.83976e+09	9.34783e+09	0.114319	0.501977	-0.520529
Clostridiales+SHMT family	4.94953e+07	4.20701e+07	2.96673e+07	4.49173e+07	6.54404e+07	7.99285e+07	4.27444e+07	4.40394e+07	3.8403e+07	6.03703e+07	7.36052e+07	5.9604e+07	5.04567e+07	5.15094e+07	1.02006e+08	7.04327e+07	3.98303e+08	5.06387e+08	9.0469e+08	0.124352	0.522617	0.346369
Clostridiales+Short-chain dehydrogenases/reductases (SDR) family	4.98762e+07	3.04795e+07	2.35957e+07	9.02005e+06	8.58286e+06	2.84378e+07	3.72097e+07	2.72012e+07	7.88186e+07	4.92221e+07	3.56072e+07	7.34829e+07	5.06843e+07	2.74742e+07	5.30587e+07	3.48981e+07	2.14403e+08	4.03246e+08	6.17649e+08	0.0145012	0.1933	0.91131
Clostridiales+SIMIBI class G3E GTPase family	6.2766e+07	3.44449e+07	3.08126e+07	6.15492e+07	7.38248e+07	8.56647e+07	4.61358e+07	3.08883e+07	4.94522e+07	4.85729e+07	8.74689e+07	1.02018e+08	5.3982e+07	5.98995e+07	6.10403e+07	1.00242e+08	4.26086e+08	5.62676e+08	9.88762e+08	0.112894	0.499678	0.401152
Clostridiales+Small heat shock protein (HSP20) family	655890		1.73631e+06		1.67847e+06		1.77863e+07					3.24962e+06					2.1857e+07	3.24962e+06	2.51066e+07	too many MVs	too many MVs	too many MVs
Clostridiales+SMC family		1.09674e+06						906585		1.12067e+06		1.18044e+06	1.16725e+06		418398		2.00332e+06	3.88676e+06	5.89008e+06	too many MVs	too many MVs	too many MVs
Clostridiales+SpoVG family	2.11847e+07	3.79729e+06	1.49264e+07	3.34679e+07	1.4535e+07	1.58743e+07	1.12093e+07	1.19544e+07	1.11726e+07	30742807	3.38396e+07	2.01326e+07	1.56601e+07	2.89007e+07	2.74376e+06	2.99115e+07	1.26949e+08	1.73104e+08	3.00053e+08	0.522176	0.825494	0.447359
Clostridiales+SRP1/TIP1 family	4.4276e+08	1.3855e+09	4.22882e+08	4.83973e+08	2.0437e+08	1.18567e+08	4.26403e+08	3.82533e+08	2.9825e+08	1.53729e+08	6.37686e+08	6.87191e+08	3.58053e+08	6.23757e+08	3.0888e+08	2.94761e+08	3.86699e+09	3.36231e+09	7.2293e+09	0.938563	0.967606	-0.201759
Clostridiales+Sulfatase family	1.20437e+07				8.25731e+06	7.30273e+06	1.76106e+07	5.78605e+06		23659613	1.40164e+07	4.44829e+06	9.28441e+06		2.0144e+06	2.10581e+07	5.10004e+07	7.44813e+07	1.25482e+08	0.629311	0.883432	0.546298
Clostridiales+TelA family	3.42084e+07		4.70082e+06	3.33753e+07	1.02577e+07	2.24312e+07	1.14469e+07	8.84581e+06	2.06532e+07	1.44752e+07	3.57689e+07	1.10984e+07	2.54102e+07	1.48291e+07	2.85265e+07	2.67657e+07	1.25266e+08	1.77527e+08	3.02794e+08	0.217434	0.608631	0.503017
Clostridiales+Tetrahydrofolate dehydrogenase/cyclohydrolase family	3.54257e+07	1.52674e+08	1.87606e+07	2.05473e+07	1.07733e+08	2.28815e+08	2.97392e+07	5.63127e+07	4.48616e+08	1.07409e+08	2.11323e+08	6.04683e+07	7.11123e+07	9.22736e+07	9.77921e+07	1.11338e+08	6.50008e+08	1.20033e+09	1.85034e+09	0.0744011	0.427642	0.884897
Clostridiales+ThiG family	1.26478e+06		2.17073e+06		3.1307e+07	2.00004e+06	4.04134e+06	2.71854e+06			4.87788e+06	3.76686e+06	1.51369e+06		1.10948e+06	5.55841e+06	4.35024e+07	1.68263e+07	6.03287e+07	0.568726	0.843645	-1.36996
Clostridiales+Thiolase-like superfamily	4.04475e+08	1.41657e+09	2.39005e+08	2.15153e+09	3.3613e+08	1.97231e+08	3.78063e+08	3.14769e+08	1.05788e+09	2.23162e+08	1.98181e+08	3.69759e+08	2.88996e+08	7.06281e+08	1.10152e+09	3.07123e+08	5.43777e+09	4.2529e+09	9.69067e+09	0.832499	0.940309	-0.354567
Clostridiales+Thioredoxin family	4.93043e+06	1.019e+07	63653.1		2.6218e+06		2.65679e+06		1.23004e+07				5.59652e+06		1.75184e+07		2.04627e+07	3.54152e+07	5.58779e+07	too many MVs	too many MVs	too many MVs
Clostridiales+Thymidylate kinase family					3.25584e+06	5.21762e+06					8.14605e+06		1.0554e+06	4.11812e+06		4.33002e+06	8.47346e+06	1.76496e+07	2.61231e+07	too many MVs	too many MVs	too many MVs
Clostridiales+TonB-dependent receptor family														1.70809e+07				1.70809e+07	1.70809e+07	too many MVs	too many MVs	too many MVs
Clostridiales+TPP enzyme family	3.77275e+07	1.61487e+08	3.75149e+07	3.11748e+07	7.43039e+07	8.30423e+07	6.55692e+07	2.58161e+07	1.61281e+08	6.58579e+07	2.94318e+07	1.13861e+08	2.23119e+07	1.27057e+08	5.35302e+07	4.78581e+07	5.16636e+08	6.21189e+08	1.13783e+09	0.644993	0.891552	0.265881
Clostridiales+TRAFAC class OBG-HflX-like GTPase superfamily	1.30933e+07		4.08844e+06		1.53747e+07	2.11277e+07	1.08666e+07	4.68721e+06	7.58035e+06	1.20972e+07	2.25098e+07	1.16638e+07	1.19052e+07	7.64027e+06	7.39782e+06	1.29134e+07	6.9238e+07	9.37078e+07	1.62946e+08	0.135197	0.531044	0.436562
Clostridiales+TRAFAC class translation factor GTPase superfamily	1.48814e+09	1.11234e+09	1.53669e+09	8.05481e+08	1.73349e+09	2.43422e+09	1.61152e+09	1.11389e+09	1.35776e+09	1.42064e+09	1.34246e+09	1.15791e+09	1.3906e+09	1.6763e+09	9.1756e+08	1.37954e+09	1.18358e+10	1.06428e+10	2.24785e+10	0.609383	0.871467	-0.153281
Clostridiales+Transaldolase family	3.43444e+08	3.45645e+08	1.55209e+08	1.13818e+08	3.20911e+08	4.273e+08	2.92487e+08	1.79385e+08	4.72629e+08	2.69752e+08	3.5395e+08	4.22989e+08	3.52685e+08	5.06332e+08	6.37092e+08	5.45714e+08	2.1782e+09	3.56114e+09	5.73934e+09	0.0133325	0.184947	0.709203
Clostridiales+Transketolase family	1.27504e+08	9.12174e+07	1.55034e+08	3.72072e+07	2.00664e+08	3.07837e+08	1.47571e+08	1.55284e+08	3.25524e+08	1.05671e+08	2.0333e+08	2.12557e+08	1.2171e+08	2.56884e+08	2.30892e+08	1.96122e+08	1.22232e+09	1.65269e+09	2.87501e+09	0.152656	0.531213	0.435192
Clostridiales+Trans-sulfuration enzymes family	4.25651e+06		2.95399e+06		5.03899e+06	3.418e+06	6.89308e+06	9.72052e+06	1.59054e+07	2.34886e+06	1.67752e+06	7.61861e+06	3.21457e+06	8.77817e+06	7.83376e+06	3.01611e+06	3.22811e+07	5.0393e+07	8.26741e+07	0.162271	0.542222	0.642405
Clostridiales+Triosephosphate isomerase family	4.17301e+08	5.99907e+08	4.07276e+08	2.62604e+08	4.2963e+08	3.86298e+08	2.86903e+08	3.73252e+08	1.30553e+09	3.15233e+08	6.18578e+08	4.98757e+08	3.65474e+08	5.40476e+08	5.04609e+08	7.3213e+08	3.16317e+09	4.88079e+09	8.04396e+09	0.0566968	0.359733	0.625742
Clostridiales+Tropomyosin family			940860						9.80749e+06					1.46961e+06			940860	1.12771e+07	1.2218e+07	too many MVs	too many MVs	too many MVs
Clostridiales+TrpB family	1.06505e+06					2.04662e+06			1.4255e+07				1.44704e+06	7.25542e+06		4.05923e+06	3.11166e+06	2.70167e+07	3.01284e+07	too many MVs	too many MVs	too many MVs
Clostridiales+UGHY family	1.49834e+06	621480					2.69995e+06	1.81608e+06	2.55609e+06	1.37666e+06		1.87316e+06		2.0371e+06			6.63585e+06	7.84301e+06	1.44789e+07	too many MVs	too many MVs	too many MVs
Clostridiales+UMP kinase family					9.58885e+06	1.0431e+07		1.17476e+06		2.79291e+06						889844	2.11947e+07	3.68276e+06	2.48774e+07	too many MVs	too many MVs	too many MVs
Clostridiales+Universal ribosomal protein uL1 family	6.39581e+07	1.34862e+08	4.71867e+07	3.92729e+07	1.42565e+08	2.17184e+08	1.06215e+08	5.98697e+07	1.16492e+08	1.18144e+08	9.90426e+07	8.67274e+07	7.04e+07	1.20879e+08	4.57214e+07	1.06087e+08	8.11114e+08	7.63494e+08	1.57461e+09	0.825533	0.940221	-0.0872855
Clostridiales+Universal ribosomal protein uL10 family	2.06227e+08	1.42138e+08	1.55197e+08	2.91353e+08	2.87624e+08	3.33843e+08	1.71677e+08	1.02391e+08	3.02097e+08	1.59255e+08	3.62981e+08	1.6431e+08	1.76192e+08	2.20298e+08	5.8628e+08	3.55939e+08	1.69045e+09	2.32735e+09	4.0178e+09	0.204701	0.596662	0.461281
Clostridiales+Universal ribosomal protein uL11 family	1.8083e+08	2.39317e+08	5.73519e+07	2.48777e+07	3.27106e+08	4.20617e+08	2.50422e+08	1.67008e+08	4.06494e+08	2.21388e+08	2.65566e+08	1.77685e+08	2.10556e+08	3.42622e+08	1.50907e+08	1.73454e+08	1.66753e+09	1.94867e+09	3.6162e+09	0.294791	0.68999	0.224778
Clostridiales+Universal ribosomal protein uL13 family	4.6057e+06	2.35365e+07	6.07326e+06		1.4192e+07	2.28541e+07	1.8572e+07	1.29149e+07	1.45735e+07	3.50666e+06	5.81637e+06	1.70101e+07		1.62174e+07	2.6912e+07	7.75765e+06	1.02748e+08	9.17937e+07	1.94542e+08	0.931303	0.965051	-0.162636
Clostridiales+Universal ribosomal protein uL14 family	1.59741e+07	4.80549e+07	2.50139e+07		6.11605e+07	1.27995e+08	2.24288e+07	3.44755e+07	3.64886e+07	2.98748e+07	2.3237e+07	5.05764e+07	1.91349e+07	5.68143e+07	981732	1.38957e+07	3.35103e+08	2.31003e+08	5.66106e+08	0.687108	0.912043	-0.536673
Clostridiales+Universal ribosomal protein uL15 family	3.34593e+07	5.00869e+08	3.56564e+07	3.41901e+08	5.47587e+07	1.10631e+08	4.10965e+07	1.68684e+07	5.98852e+07	4.30607e+07	5.51832e+07	2.30347e+07	2.31598e+07	7.80037e+07	8.62809e+07	4.65124e+07	1.13524e+09	4.15121e+08	1.55036e+09	0.342825	0.736688	-1.45138
Clostridiales+Universal ribosomal protein uL16 family	6.2781e+07	1.35175e+06	1.57794e+07	3.22563e+06	6.24486e+07	1.1505e+08	5.89099e+07	5.84142e+07	1.2635e+08	5.00482e+07	4.28985e+07	9.3844e+07	2.75655e+07	9.11706e+07	7.19687e+07	6.51395e+07	3.7796e+08	5.68985e+08	9.46945e+08	0.119384	0.509705	0.590146
Clostridiales+Universal ribosomal protein uL18 family	2.87679e+07	8.69472e+07	4.0378e+07	4.6008e+07	5.61864e+07	1.23681e+08	3.56626e+07	2.59261e+07	5.69106e+07	49125553	5.70228e+07	7.29737e+07	3.4793e+07	7.68832e+07	1.39847e+08	5.42564e+07	4.43557e+08	5.41812e+08	9.85369e+08	0.296965	0.693896	0.288667
Clostridiales+Universal ribosomal protein uL2 family	6.58127e+07	1.88838e+08	2.35308e+07	2.95131e+07	6.6359e+07	8.28506e+07	6.121e+07	5.43223e+07	7.32054e+07	3.56776e+07	6.82786e+07	9.60139e+07	5.66989e+07	1.29268e+08	2.58865e+07	6.76757e+07	5.72436e+08	5.52704e+08	1.12514e+09	0.887962	0.952771	-0.0506061
Clostridiales+Universal ribosomal protein uL22 family	1.52373e+07	1.77261e+08	1.8696e+07	1.45248e+06	3.88949e+07	6.01661e+07	1.53464e+07	6.96546e+06	6.46121e+07	1.73264e+07	1.05141e+07	1.73401e+07	8.18196e+06	3.05052e+07	9.32796e+06	1.02975e+07	3.3402e+08	1.68105e+08	5.02125e+08	0.775187	0.933738	-0.990536
Clostridiales+Universal ribosomal protein uL23 family	4.26783e+06	1.68238e+07			2.44416e+07	4.80805e+07	9.0544e+06	3.16996e+06	2.33644e+07	9652782	2.51161e+07	5.41399e+06	9.57918e+06		1.29382e+07	1.62664e+07	1.05838e+08	1.02331e+08	2.08169e+08	0.528513	0.828454	-0.0486116
Clostridiales+Universal ribosomal protein uL24 family	6.24673e+06	4.17942e+07		4.55719e+06	4.77147e+07	7.64929e+07	1.90053e+07	5.55696e+06	3.03495e+07	1.78047e+07	1.17045e+07	1.48821e+07	1.0114e+07	2.98773e+07	2.30598e+06	1.25517e+07	2.01368e+08	1.2959e+08	3.30958e+08	0.501104	0.82196	-0.63585
Clostridiales+Universal ribosomal protein uL29 family	1.0496e+08	1.16678e+08	1.18429e+08	1.27142e+08	5.386e+07	9.43471e+07	9.08176e+07	1.02549e+08	1.98683e+08	3.25941e+07	1.43895e+08	1.06354e+08	1.35823e+08	1.20401e+08	3.80403e+08	9.98983e+07	8.08782e+08	1.21805e+09	2.02683e+09	0.368594	0.750882	0.590746
Clostridiales+Universal ribosomal protein uL3 family	8.24712e+07	2.18743e+08	1.01438e+08	9.79157e+06	9.70346e+07	2.0279e+08	7.33802e+07	7.06279e+07	1.05624e+08	4.91308e+07	1.01511e+08	1.0125e+08	5.11589e+07	1.27484e+08	5.96657e+07	1.02966e+08	8.56276e+08	6.98791e+08	1.55507e+09	0.957796	0.972857	-0.293212
Clostridiales+Universal ribosomal protein uL4 family	1.82273e+08	2.68753e+08	2.35517e+08	5.0582e+07	2.25302e+08	3.04914e+08	1.88732e+08	1.36988e+08	2.83582e+08	1.88443e+08	3.16329e+08	1.35556e+08	2.56632e+08	2.68261e+08	1.64355e+08	3.03308e+08	1.59306e+09	1.91647e+09	3.50953e+09	0.287465	0.680091	0.266646
Clostridiales+Universal ribosomal protein uL5 family	1.45631e+08	2.44034e+08	1.38818e+08	1.18271e+08	7.67082e+08	6.70122e+08	6.10693e+08	1.53276e+08	4.43539e+08	249476491	5.73257e+08	1.31214e+08	1.74073e+08	1.74897e+08	3.41153e+08	4.51021e+08	2.84793e+09	2.53863e+09	5.38656e+09	0.9054	0.959185	-0.16586
Clostridiales+Universal ribosomal protein uL6 family	9.54699e+07	7.61553e+07	1.42912e+08	5.25486e+07	1.33832e+08	2.40312e+08	1.63108e+08	1.10701e+08	1.12431e+08	1.13674e+08	1.30454e+08	1.6922e+08	1.26716e+08	1.71241e+08	5.52932e+07	1.36562e+08	1.01504e+09	1.01559e+09	2.03063e+09	0.824382	0.942402	0.000787437
Clostridiales+Universal ribosomal protein uS10 family	3.35856e+07	4.53675e+07	4.76039e+07	2.42552e+07	1.65369e+08	2.50876e+08	1.576e+08	5.26646e+07	9.32417e+07	1.10973e+08	1.43478e+08	5.40401e+07	4.75913e+07	7.01161e+07	3.8084e+07	9.53052e+07	7.77322e+08	6.5283e+08	1.43015e+09	0.865508	0.950367	-0.251803
Clostridiales+Universal ribosomal protein uS11 family	4.99711e+07	9.8146e+07	4.31266e+07	4.41814e+07	5.61431e+07	6.7677e+07	3.16953e+07	3.92602e+07	1.05315e+08	32927722	4.75281e+07	3.97602e+07	4.78031e+07	9.28394e+07	5.21928e+07	4.88246e+07	4.30201e+08	4.67191e+08	8.97392e+08	0.736211	0.925096	0.119001
Clostridiales+Universal ribosomal protein uS12 family	1.08602e+08	2.50909e+08	1.03543e+08	3.13416e+08	1.26357e+08	2.58279e+08	1.82696e+08	7.01257e+08	8.92375e+07	1.09121e+08	7.17829e+07	1.09689e+08	7.38796e+07	2.57999e+08	3.84383e+07	6.45392e+07	2.04506e+09	8.14686e+08	2.85974e+09	0.011738	0.173714	-1.32782
Clostridiales+Universal ribosomal protein uS13 family	3.71887e+07	7.27992e+07	7.55063e+07	3.24996e+07	1.3221e+08	2.07683e+08	6.05875e+07	2.91925e+07	1.03132e+08	1.14329e+08	1.37382e+08	4.98104e+07	6.71713e+07	5.43033e+07	3.89204e+07	1.18283e+08	6.47666e+08	6.83332e+08	1.331e+09	0.553272	0.836381	0.0773348
Clostridiales+Universal ribosomal protein uS15 family	2.96479e+07	3.22685e+07	3.69267e+07	4.17277e+07	5.22319e+07	6.98724e+07	3.39792e+07	2.22075e+07	6.78504e+07	2.24583e+07	1.17535e+08	2.61995e+07	9.74262e+06	4.88688e+07	6.17744e+07	5.84285e+07	3.18862e+08	4.12858e+08	7.3172e+08	0.782149	0.93518	0.372706
Clostridiales+Universal ribosomal protein uS19 family	1.53976e+08	2.17635e+08	1.6614e+08	9.60245e+07	2.75152e+08	3.88616e+08	2.66032e+08	1.67741e+08	3.5371e+08	1.68765e+08	1.50244e+08	1.42798e+08	1.15212e+08	3.34812e+08	1.78965e+08	1.30176e+08	1.73132e+09	1.57468e+09	3.306e+09	0.647551	0.892279	-0.136808
Clostridiales+Universal ribosomal protein uS2 family	1.62464e+08	7.81954e+07	1.58505e+08	8.45789e+07	3.06791e+08	3.42279e+08	2.43251e+08	1.60661e+08	2.77426e+08	1.96434e+08	2.22834e+08	1.85743e+08	1.19624e+08	2.65639e+08	1.16267e+08	2.17707e+08	1.53673e+09	1.60167e+09	3.1384e+09	0.603712	0.867785	0.0597206
Clostridiales+Universal ribosomal protein uS3 family	5.16943e+07	9.27672e+07	2.7841e+07	1.15716e+07	9.45861e+07	1.16567e+08	1.09473e+08	8.03806e+07	9.51302e+07	83630864	6.00091e+07	8.18338e+07	5.13155e+07	1.01443e+08	2.28614e+07	5.95313e+07	5.84881e+08	5.55755e+08	1.14064e+09	0.821425	0.9428	-0.073692
Clostridiales+Universal ribosomal protein uS4 family	1.11057e+08	1.80599e+08	1.67302e+08	8.20647e+08	1.11982e+08	9.99977e+07	1.58239e+08	1.06451e+08	1.70165e+08	9.97574e+07	9.12704e+07	1.48401e+08	1.21167e+08	2.01398e+08	2.01301e+08	8.40111e+07	1.75628e+09	1.11747e+09	2.87375e+09	0.450345	0.794068	-0.652278
Clostridiales+Universal ribosomal protein uS5 family	5.65449e+07	1.30865e+08	5.54522e+07	9.43732e+07	1.06163e+08	1.36812e+08	7.30891e+07	8.77752e+07	1.37819e+08	7.15925e+07	4.66212e+07	8.04653e+07	3.42474e+07	1.20182e+08	8.4383e+07	3.77157e+07	7.41074e+08	6.13025e+08	1.3541e+09	0.272067	0.681795	-0.273667
Clostridiales+Universal ribosomal protein uS7 family	2.3237e+07	2.66329e+07	3.01774e+07	2.58782e+06	8.22762e+07	1.43236e+08	2.12943e+07	2.65787e+07	6.80579e+07	2.64141e+07	4.74831e+07	1.59808e+07	2.35074e+07	6.53655e+07	2.02082e+07	5.42886e+07	3.5602e+08	3.21305e+08	6.77326e+08	0.602338	0.866805	-0.14801
Clostridiales+Universal ribosomal protein uS8 family	1.37141e+08	2.9599e+08	1.40362e+08	8.72123e+07	2.63264e+08	3.11721e+08	1.98278e+08	1.15114e+08	2.30545e+08	1.40808e+08	1.49869e+08	1.61391e+08	1.10653e+08	2.62603e+08	7.70011e+07	1.35083e+08	1.54908e+09	1.26795e+09	2.81703e+09	0.442435	0.792593	-0.288911
Clostridiales+Universal ribosomal protein uS9 family	3.10209e+07	1.5497e+07	1.04312e+07	2.43128e+07	4.58912e+07	8.46159e+07	2.03212e+07	1.79432e+07	4.41574e+07	2.33736e+07	3.57803e+07	1.99169e+07	2.19325e+07	2.78999e+07	2.94963e+07	3.45952e+07	2.50033e+08	2.37152e+08	4.87185e+08	0.63534	0.885382	-0.0763055
Clostridiales+UPF0065 (bug) family	2.9586e+06			4.28641e+06			3.6416e+06		2.95457e+06		3.29362e+06			4.61708e+06	8.59901e+06	3.10413e+06	1.08866e+07	2.25684e+07	3.3455e+07	too many MVs	too many MVs	too many MVs
Clostridiales+UPF0145 family						2.11861e+06	4.69284e+06		1.24439e+06	3.48356e+06	3.02581e+06	9.83776e+06	3.73709e+06				6.81145e+06	2.13286e+07	2.81401e+07	too many MVs	too many MVs	too many MVs
Clostridiales+UPF0339 family	1.51204e+07		1.04304e+07		3.36206e+07	2.78134e+07	1.58154e+07	9.30398e+06	1.70143e+07	16996042	5.141e+06	1.48716e+07	1.38159e+07	2.10491e+07	2.64758e+06	3.06825e+06	1.12104e+08	9.46038e+07	2.06708e+08	0.291303	0.689068	-0.244849
Clostridiales+UPRTase family		960906	699609		4.37637e+06	4.07009e+06					4.31421e+06	1.63688e+06			3.33483e+06	5.23369e+06	1.0107e+07	1.45196e+07	2.46266e+07	too many MVs	too many MVs	too many MVs
Clostridiales+UvrC family	5.31948e+06							2.58577e+06	8.05369e+06			4.97409e+06	4.21484e+06			5.07373e+06	7.90525e+06	2.23164e+07	3.02216e+07	too many MVs	too many MVs	too many MVs
Clostridiales+V-ATPase 116 kDa subunit family	1.47373e+07	1.67731e+08	2.42966e+07	1.08083e+08	9.46867e+07	3.63885e+07	6.76768e+07	3.59336e+07	3.45599e+07	35507122	6.90781e+06	9.81334e+07	4.80676e+06	1.18766e+08		4.82537e+06	5.49534e+08	3.03507e+08	8.5304e+08	0.13387	0.532891	-0.856462
Clostridiales+V-ATPase E subunit family	3.87878e+06	1.3415e+06	3.88692e+06						1.41245e+06	1.18327e+06	1.76498e+06			798616	2.01193e+07	1.08973e+06	9.1072e+06	2.63684e+07	3.54756e+07	0.189429	0.584184	1.5329
Clostridiales+V-ATPase proteolipid subunit family																				too many MVs	too many MVs	too many MVs
Clostridiales+XFP family	2.12566e+06		1.42859e+07	1.07887e+08	3.6442e+07	2.00635e+07	1.19972e+07	4.28237e+06	3.27498e+07	11628348	2.87406e+07	2.51283e+06	1.34128e+06	3.64502e+06	3.02638e+07	2.94844e+07	1.97083e+08	1.40366e+08	3.37449e+08	0.554387	0.836736	-0.489589
Clostridiales+Xylose isomerase family	6.97856e+07	5.01795e+07	5.50863e+07	4.37779e+07	7.36769e+07	7.15918e+07	3.26655e+07	2.949e+07	1.21238e+08	5.76994e+07	9.43171e+07	5.36509e+07	6.94096e+07	7.5339e+07	3.74811e+07	2.34715e+07	4.26254e+08	5.32606e+08	9.5886e+08	0.465504	0.790052	0.321352
Clostridiales+Zinc metallo-hydrolase group 3 family	7.75419e+06	6.82433e+06		8.74516e+06	1.04726e+07	2.0898e+07	1.17727e+07	7.89269e+06	2.18919e+07		4.95454e+06	2.78187e+07	3.74555e+06	1.97143e+07	4.17573e+06	1.49261e+07	7.43597e+07	9.72268e+07	1.71586e+08	0.975191	0.985182	0.386796
Clostridiales+Zinc metallo-hydrolase group 3 family; Flavodoxin reductase family	2.5318e+07	1.68467e+07	1.01046e+07	1.21479e+07	1.14016e+08	2.05891e+08	4.44777e+07	4.00177e+07	6.38777e+07	6.16169e+07	1.16926e+08	2.11799e+07	1.118e+07	2.42511e+07	6.48685e+06	6.5104e+07	4.68819e+08	3.70623e+08	8.39441e+08	too many MVs	too many MVs	too many MVs
Clostridiales+Zinc-containing alcohol dehydrogenase family	6.38527e+06				6.10653e+06	6.5363e+06	5.58854e+06	6.69744e+06	1.79432e+07	1.04652e+07	5.55634e+06	5.95613e+06	1.75538e+07	3.80179e+06	3.80104e+06	7.709e+06	3.13141e+07	7.27865e+07	1.04101e+08	0.0480488	0.349091	1.21665
Desulfovibrionales+[NiFe]/[NiFeSe] hydrogenase large subunit family	2.55648e+06		2.68779e+06		4.8493e+06	1.06199e+06	6.1318e+06	9.53502e+06	1.79831e+07	2.29743e+06		5.67228e+06			3.74922e+06	4.55105e+06	2.68224e+07	3.42531e+07	6.10754e+07	0.722822	0.920508	0.352703
Desulfovibrionales+[NiFe]/[NiFeSe] hydrogenase small subunit family	1.09177e+07		7.93625e+06			5.55679e+07	1.51752e+07	2.71255e+07	5.12113e+07	9281498	2.3111e+07	2.68533e+07	8.59517e+06	1.17497e+07	9.25339e+06		1.16723e+08	1.40055e+08	2.56778e+08	0.304093	0.700418	0.262898
Desulfovibrionales+Bacterial flagellin family			1.18236e+07	1.15016e+07			2.88704e+06			1.76987e+06				7.54467e+06	1.18044e+06		2.62123e+07	1.0495e+07	3.67073e+07	too many MVs	too many MVs	too many MVs
Desulfovibrionales+Bacterial ribosomal protein bL12 family	6.01679e+06		1.43034e+06	276322	3.12491e+06			2.51596e+06	7.59124e+06			2.58328e+06	3.98179e+06	9.5583e+06	2.48258e+07	481632	1.33643e+07	4.9022e+07	6.23864e+07	0.415375	0.770327	1.87442
Desulfovibrionales+Bacterial ribosomal protein bS1 family	2.36213e+06	2.32752e+07		1.88445e+07							1.44803e+06	2.78699e+06	2.8289e+06		3.65349e+06		4.44819e+07	1.07174e+07	5.51993e+07	too many MVs	too many MVs	too many MVs
Desulfovibrionales+Bacterial solute-binding protein 7 family	1.19878e+07		4.03873e+06	1.70066e+07	2.96011e+07	1.70057e+07	2.28831e+07	9.86609e+06	1.18095e+08	3694906	8.49385e+06	3.99917e+06	6.68992e+06	1.43635e+07	5.63742e+07	1.69774e+07	1.12389e+08	2.28688e+08	3.41077e+08	0.372758	0.750498	1.02482
Desulfovibrionales+DsrC/TusE family	3.5242e+06		2.14588e+06		4.34252e+06	1.65473e+06	3.63645e+06	1.42643e+06	2.97163e+06	2557009	3.39529e+06	1.30513e+06			8.46376e+06	3.54612e+06	1.67302e+07	2.22389e+07	3.89691e+07	0.926128	0.962441	0.410461
Desulfovibrionales+FAD-dependent oxidoreductase 2 family		1.52446e+07	2.58791e+06									2.12231e+06		2.45242e+06			1.78325e+07	4.57473e+06	2.24072e+07	too many MVs	too many MVs	too many MVs
Desulfovibrionales+GlcG family	7.39011e+06		1.05193e+07		9.08766e+06	9.20362e+06	5.00785e+06	5.4003e+06	2.03515e+07	12406297	5.59778e+06	7.69796e+06	4.84317e+06	1.33078e+07	2.88931e+06	1.28477e+07	4.66089e+07	7.99415e+07	1.2655e+08	0.133849	0.535502	0.778236
Desulfovibrionales+Heat shock protein 70 family	1.19475e+07	4.11355e+06	2.60524e+06		6.85297e+06		1.04292e+07	9.25377e+06	1.83441e+07	2.08425e+06			7.38361e+06		2.73525e+07		4.52022e+07	5.51644e+07	1.00367e+08	0.392811	0.757172	0.287299
Desulfovibrionales+Leucine-binding protein family									1.02441e+07						6.00274e+06	1.39846e+06		1.76453e+07	1.76453e+07	too many MVs	too many MVs	too many MVs
Desulfovibrionales+Outer membrane OOP (TC 1.B.6) superfamily	4.98929e+06	2.83604e+07	6.10523e+06		5.85998e+07	1.14652e+07	1.31922e+07	6.81923e+06	7.12952e+06	8.96847e+06	5.02352e+06	6.00146e+07	8.72058e+06	2.57706e+07	4.05703e+06	1.48767e+07	1.29531e+08	1.34561e+08	2.64092e+08	0.419707	0.77203	0.0549558
Desulfovibrionales+Pal lipoprotein family	7.79859e+07	1.14675e+08	5.26628e+07	7.78369e+07	6.59682e+07	3.80722e+07	5.30097e+07	2.47696e+07	1.5513e+08	3.57446e+07	5.08735e+07	6.27879e+07	6.39476e+07	9.09162e+07	2.13155e+08	8.39428e+07	5.0498e+08	7.56498e+08	1.26148e+09	0.220797	0.606272	0.583102
Desulfovibrionales+Pyruvate:ferredoxin/flavodoxin oxidoreductase family	5.43027e+06		2.36455e+06		8.61284e+06	5.81404e+06	6.10733e+06		1.64655e+07	2.67835e+06		3.62609e+06	909227	3.97061e+06	2.68066e+06	4.79455e+06	2.8329e+07	3.51249e+07	6.34539e+07	0.365551	0.751456	0.310135
Desulfovibrionales+SecA family	6.42061e+07		1.19879e+08		5.13497e+07	4.65874e+07	7.30264e+07	2.22423e+07	4.79307e+07	77800648	6.09597e+07	3.72684e+07	3.26336e+07	8.13079e+07	4.75425e+07	1.96751e+07	3.77291e+08	4.05119e+08	7.82409e+08	0.182552	0.570261	0.102665
Desulfovibrionales+SLC26A/SulP transporter (TC 2.A.53) family	2.74037e+08		6.90283e+07		1.31376e+08	1.6785e+08	2.47716e+08	2.59893e+08	6.77712e+07	224469168	4.38423e+08	1.06855e+08	1.47669e+08	1.03713e+08	2.82069e+08	4.76715e+08	1.1499e+09	1.84769e+09	2.99759e+09	0.143879	0.530937	0.684207
Desulfovibrionales+Sulfate adenylyltransferase family	6.02615e+06	5.49944e+07	2.76055e+07	1.86388e+07	9.20006e+06	4.8296e+06	3.15674e+06	6.07164e+06	1.39697e+07	10940803	3.23877e+06	8.48422e+06	1.02291e+07			4.39057e+06	1.30523e+08	5.12532e+07	1.81776e+08	0.111125	0.497848	-1.34845
Desulfovibrionales+TRAFAC class translation factor GTPase superfamily	1.05692e+07	6.68554e+06		1.75202e+06	1.84446e+07	7.67872e+07	3.15894e+06	1.49533e+07	2.65067e+07	27357300	4.96415e+07	1.6107e+07	1.32661e+07	2.64936e+06	6.49195e+06	3.34781e+07	1.32351e+08	1.75498e+08	3.07849e+08	0.208739	0.597857	0.407066
Desulfovibrionales+Universal ribosomal protein uS5 family			8.84968e+06			1.13253e+07		9.78262e+06	6.01141e+06		4.23777e+06	6.28907e+06		2.31169e+07	2.46e+06		2.99576e+07	4.21151e+07	7.20727e+07	too many MVs	too many MVs	too many MVs
Desulfovibrionales+Universal ribosomal protein uS7 family		803188			3.58811e+06	5.00667e+06	2.90078e+06	9.11008e+06	4.61314e+06	4.663e+06	2.96254e+06		1.66976e+06	3.22371e+06			2.14088e+07	1.71321e+07	3.8541e+07	too many MVs	too many MVs	too many MVs
Enterobacterales+Bacterial microcompartments protein family			2.15497e+07		1.38273e+07		1.44085e+07	1.97266e+07					5.22147e+06	2.43233e+07	1.33703e+07		6.95121e+07	4.2915e+07	1.12427e+08	too many MVs	too many MVs	too many MVs
Enterobacterales+Class-II pyridoxal-phosphate-dependent aminotransferase family	2.61094e+07	2.49711e+07	1.27548e+07	2.66481e+07	1.14406e+07	1.77307e+07	2.55253e+07	1.31043e+07	2.11032e+07	1.28717e+07	2.41494e+07	1.26372e+07	1.43943e+07	2.32268e+07	1.45957e+07	2.22918e+07	1.58284e+08	1.4527e+08	3.03555e+08	0.700461	0.918016	-0.123775
Enterobacterales+Glyceraldehyde-3-phosphate dehydrogenase family	9.44798e+07	6.06754e+07	9.87943e+07	5.08342e+07	8.50748e+07	8.02165e+07	1.0402e+08	9.63864e+07	8.31691e+07	7.88975e+07	7.70262e+07	8.31447e+07	7.10528e+07	7.66935e+07	1.61894e+08	7.93555e+07	6.70482e+08	7.11234e+08	1.38172e+09	0.704046	0.918601	0.0851243
Enterobacterales+Phosphoglycerate mutase family															1.37505e+07			1.37505e+07	1.37505e+07	too many MVs	too many MVs	too many MVs
Enterobacterales+Universal ribosomal protein uS2 family			9.9899e+06	7.6647e+07		2.78606e+06			1.35105e+07	3730229	9.93335e+06	4.95608e+06	1.83112e+06		1.2869e+07	1.37406e+07	8.9423e+07	6.05709e+07	1.49994e+08	0.0678857	0.405828	-0.56196
Enterobacterales+UPF0394 family					9.02385e+06	1.15679e+08			6.60678e+06	44767328	1.04055e+06					6.86088e+06	1.24703e+08	5.92755e+07	1.83979e+08	too many MVs	too many MVs	too many MVs
Erysipelotrichales+Alpha/beta-type SASP family	2.07784e+07	1.80599e+08	1.82875e+08	1.68202e+09	4.53977e+06	2.22265e+08	4.24679e+08	7.12949e+08	6.91712e+07	1.13157e+08	2.0198e+08	4.85272e+08	1.70832e+08	4.39175e+07	9.83147e+07	8.27872e+07	3.43071e+09	1.26543e+09	4.69614e+09	0.733515	0.924236	-1.43887
Erysipelotrichales+Bacterial ribosomal protein bL12 family	3.42531e+07	1.1814e+07	1.89224e+07	6.49094e+07	1.64516e+07	2.05629e+07	1.91753e+07	1.58115e+07	2.28311e+07	1.97256e+07	1.74066e+07	1.07319e+07	2.18172e+07	2.32307e+07	2.92636e+07	1.24786e+07	2.019e+08	1.57485e+08	3.59386e+08	0.516857	0.827334	-0.358408
Erysipelotrichales+Bacterial solute-binding protein 5 family		9.7611e+06		4.17643e+07									988385		3.59678e+06	5.64763e+06	5.15254e+07	1.02328e+07	6.17581e+07	too many MVs	too many MVs	too many MVs
Erysipelotrichales+CotE family		2.32898e+07		1.88476e+06					1.8158e+06			587474				570698	2.51745e+07	2.97397e+06	2.81485e+07	too many MVs	too many MVs	too many MVs
Erysipelotrichales+Desulfoferrodoxin family		8.8939e+06		6.66032e+06												5.37167e+06	1.55542e+07	5.37167e+06	2.09259e+07	too many MVs	too many MVs	too many MVs
Erysipelotrichales+EF-Ts family		3.72079e+06	1.73173e+07														2.1038e+07		2.1038e+07	too many MVs	too many MVs	too many MVs
Erysipelotrichales+Enolase family	4.77381e+06	4.22792e+06	5.14514e+06	3.14346e+06	5.00198e+06	7.92682e+06	6.05605e+06	2.14061e+06	1.15864e+08	3.14435e+07	4.31962e+06	9.80083e+06	1.12826e+07		9.00774e+06	3.55717e+07	3.84158e+07	2.1729e+08	2.55706e+08	0.844324	0.945109	2.49961
Erysipelotrichales+ETF beta-subunit/FixA family	4.14577e+06				1.67107e+06	2.70831e+06			4.7947e+06		2.35481e+06	2.74966e+06	2.04087e+06		1.47062e+07	5.95855e+06	8.52515e+06	3.26048e+07	4.113e+07	0.119004	0.51033	1.93429
Erysipelotrichales+FAD-dependent oxidoreductase 2 family	1.8068e+07	1.09092e+07		3.74037e+06	9.26319e+06		5.91706e+06		1.1206e+07	2.80983e+06	6.39217e+06	4.57439e+06	1.07851e+07	2.74198e+06	6.12446e+06	4.64616e+06	4.78979e+07	4.92801e+07	9.7178e+07	0.102687	0.471293	0.041038
Erysipelotrichales+Glutamine synthetase family	1.65921e+06	2.27103e+07	1.25189e+06	2.80879e+07		2.15947e+06	1.07657e+07	1.98328e+07	1.96312e+07		1.01757e+06	7.58489e+06	943537		5.40633e+07	1.3587e+06	8.64672e+07	8.45992e+07	1.71066e+08	0.477535	0.805797	-0.0315061
Erysipelotrichales+Glyceraldehyde-3-phosphate dehydrogenase family		2.13563e+07		4.03006e+07													6.16569e+07		6.16569e+07	too many MVs	too many MVs	too many MVs
Erysipelotrichales+Glycosyl hydrolase 36 family	6.99897e+06	7.36692e+06	2.09128e+06		6.42238e+06		6.60022e+06	1.27391e+07	5.67912e+06	17323916	2.0813e+07	2.92686e+07	1.92726e+07	1.54615e+07		1.6699e+07	4.22189e+07	1.24518e+08	1.66737e+08	0.30886	0.707942	1.56021
Erysipelotrichales+GPI family	1.28867e+07	3.74326e+07		1.26893e+07	2.18577e+07	3.71651e+07	1.40258e+07		2.12853e+07	9122446	1.25014e+07	876249	4.85252e+06	1.96386e+06	2.13856e+07	1.49192e+06	1.36057e+08	7.34794e+07	2.09537e+08	0.551045	0.835254	-0.88873
Erysipelotrichales+IMPDH/GMPR family	4.63948e+07	3.32544e+06	2.37485e+07		2.18909e+07	6.74297e+06	1.48696e+07	1.44593e+07		4239075	1.46322e+07	1.91246e+07	3.87968e+07	1.02442e+07	6.15812e+06	6.63295e+06	1.31431e+08	9.98279e+07	2.31259e+08	0.88936	0.950849	-0.396768
Erysipelotrichales+Manganese catalase family				4.60687e+07		6.05346e+06	1.30194e+07	1.47816e+07	624942	1.84478e+06	8.55773e+06	1.25874e+07	5.80385e+06		4.56925e+06	1.11408e+06	7.99232e+07	3.5102e+07	1.15025e+08	0.32886	0.729296	-1.18688
Erysipelotrichales+NlpA lipoprotein family				2.55077e+07					594895					550318			2.55077e+07	1.14521e+06	2.66529e+07	too many MVs	too many MVs	too many MVs
Erysipelotrichales+Phosphoglycerate kinase family	2.56683e+06					2.36088e+06		4.00684e+06	1.09811e+07	3308565				1.53612e+07	1.76106e+07		8.93455e+06	4.72615e+07	5.61961e+07	too many MVs	too many MVs	too many MVs
Erysipelotrichales+Phosphohexose mutase family		802298		1.46376e+06							1.14181e+07				733144	9.67994e+06	2.26606e+06	2.18312e+07	2.40972e+07	too many MVs	too many MVs	too many MVs
Erysipelotrichales+Pyruvate kinase family; PEP-utilizing enzyme family		2.71687e+07		1.31989e+07		1.34161e+06			1.13359e+06		1.76766e+06						4.17092e+07	2.90125e+06	4.46104e+07	too many MVs	too many MVs	too many MVs
Erysipelotrichales+Triosephosphate isomerase family	1.31991e+07	1.22522e+07	5.00962e+06	5.38225e+07	1.65609e+06	1.35072e+07	3.89337e+06	1.23442e+07	1.39922e+07	6.49391e+06	2.34125e+07	5.68262e+06	1.64923e+07	2.82918e+06	5.6227e+06	2.09611e+07	1.15684e+08	9.54866e+07	2.11171e+08	0.925111	0.963446	-0.276802
Erysipelotrichales+Universal ribosomal protein uL14 family																				too many MVs	too many MVs	too many MVs
Erysipelotrichales+Universal ribosomal protein uL29 family		4.63023e+07	1.26429e+07	1.09259e+07				1.36909e+06	1.20641e+07				4.70326e+06	3.92968e+06			7.12401e+07	2.0697e+07	9.19371e+07	too many MVs	too many MVs	too many MVs
Erysipelotrichales+UPF0291 family				1.86478e+07				1.38897e+06						5.07411e+06			2.00368e+07	5.07411e+06	2.51109e+07	too many MVs	too many MVs	too many MVs
Erysipelotrichales+UvrB family; Helicase family	5.53897e+07			3.45517e+06	4.88853e+07	3.00616e+07	5.35916e+07	1.02983e+08		33289346			4.53306e+07				2.94367e+08	7.86199e+07	3.72987e+08	too many MVs	too many MVs	too many MVs
Fabales+11S seed storage protein (globulins) family	1.03155e+11	6.94471e+10	1.37444e+11	9.77609e+10	8.17039e+10	7.97036e+10	6.3734e+10	8.12825e+10	5.47082e+10	1.2884e+11	1.23474e+11	1.02083e+11	1.34481e+11	7.28366e+10	4.689e+10	1.26585e+11	7.1423e+11	7.89899e+11	1.50413e+12	0.740474	0.92402	0.145279
Fabales+2S seed storage albumins family	5.79312e+08	4.29032e+09	2.00309e+09	9.40463e+08	1.23776e+09	1.12361e+09	6.21049e+08	9.54868e+08	4.1696e+09	8.69531e+08	9.60495e+08	8.28427e+08	9.68757e+08	9.27006e+08	2.28685e+09	1.24795e+09	1.17505e+10	1.22586e+10	2.40091e+10	0.795691	0.934628	0.0610768
Fabales+7S seed storage protein family	1.8312e+11	1.68671e+11	2.04939e+11	1.89989e+11	2.31938e+11	2.41238e+11	2.53494e+11	2.39503e+11	1.83903e+11	2.07573e+11	1.98628e+11	2.39627e+11	1.69867e+11	2.46113e+11	7.63267e+10	1.65629e+11	1.71289e+12	1.48767e+12	3.20056e+12	0.219976	0.605783	-0.203385
Fabales+Aldehyde dehydrogenase family	1.6142e+07		1.03517e+07		1.4486e+07	9.0982e+06	2.20902e+07	1.02199e+07	7.14497e+06		2.17114e+07	8.56234e+06	1.6506e+07	1.2051e+07	4.87044e+06	1.41995e+07	8.23879e+07	8.50458e+07	1.67434e+08	0.611253	0.872711	0.0458019
Fabales+Aldo/keto reductase family	1.00233e+07				1.05303e+07	1.86715e+07	1.51256e+07	1.52949e+07	2.27197e+06	12931088			7.3604e+06		4.6206e+06		6.96457e+07	2.71841e+07	9.68298e+07	too many MVs	too many MVs	too many MVs
Fabales+BetVI family	1.89736e+06	1.40169e+06	3.00687e+06	1.171e+07	2.63323e+06	4.76938e+06		3.31042e+06		7.53186e+06	1.16984e+07	6.42103e+06	5.76668e+06	1.98877e+06	4.09504e+06	3.87679e+06	2.87289e+07	4.13786e+07	7.01075e+07	0.770466	0.934484	0.526258
Fabales+Bowman-Birk serine protease inhibitor family	9.29985e+06	3.87392e+08	5.65387e+08	1.66677e+07	6.01596e+07	6.57954e+07	2.67578e+07	4.35695e+07	4.23976e+08	5.06231e+06	1.4317e+07	171171	1.60248e+07		3.11221e+08	2.36234e+08	1.17503e+09	1.00701e+09	2.18203e+09	0.216428	0.609473	-0.222623
Fabales+Class I fructose-bisphosphate aldolase family	2.45083e+07	7.56857e+06	3.68356e+07	2.44949e+07	1.78483e+07	3.78147e+07	3.62424e+07	2.90542e+07	1.28561e+07	16695718	1.25661e+07	1.99613e+07	1.80136e+07	2.51181e+07	1.41643e+07	3.14851e+07	2.14367e+08	1.5086e+08	3.65227e+08	0.198923	0.59181	-0.506847
Fabales+Class-I aminoacyl-tRNA synthetase family	1.06965e+06						1.16799e+06		385027	4.52527e+06	726157	472255		1.11016e+06	420944	3.03874e+06	2.23764e+06	1.06786e+07	1.29162e+07	0.01216	0.175889	2.2506
Fabales+DEFL family		2.84713e+08	2.02001e+07				5.02966e+06	3.10518e+06	1.5572e+07			3.01383e+06		5.57523e+06	5.95053e+06	3.53058e+06	3.13048e+08	3.36422e+07	3.4669e+08	too many MVs	too many MVs	too many MVs
Fabales+D-isomer specific 2-hydroxyacid dehydrogenase family	6.65154e+06				8.27521e+06	6.51998e+06	1.0766e+07	4.75693e+06	3.17737e+06	3.91675e+06	6.64343e+06	3.95182e+06	7.80094e+06			6.18096e+06	3.69696e+07	3.16713e+07	6.86409e+07	0.707229	0.917639	-0.223114
Fabales+Eukaryotic ribosomal protein eL15 family							2.23313e+06		3.68743e+06			5.8841e+06		5.11364e+06		1.41614e+06	2.23313e+06	1.61013e+07	1.83344e+07	too many MVs	too many MVs	too many MVs
Fabales+Eukaryotic ribosomal protein eS4 family	1.6302e+06				2.09949e+06	5.916e+06	4.32542e+06	2.65745e+06	1.35658e+06		2.86654e+06	4.27882e+06	5.0672e+06	2.59573e+06		2.33473e+06	1.66286e+07	1.84996e+07	3.51282e+07	0.634178	0.886212	0.153761
Fabales+Fasciclin-like AGP family	7.39609e+06					6.5117e+06	4.79497e+06	2.8282e+06	1.78743e+06		9.84083e+06		5.71884e+06		2.30173e+06		2.1531e+07	1.96488e+07	4.11798e+07	too many MVs	too many MVs	too many MVs
Fabales+GcvH family	6.93156e+06	2.35332e+06	1.59303e+07	2.2446e+07	3.88292e+06	5.21656e+06	8.17751e+06	9.03069e+06	3.09213e+06	7130634	5.98333e+06	5.93458e+06	4.81847e+06	4.57639e+06	6.1023e+06	4.35094e+06	7.39688e+07	4.19888e+07	1.15958e+08	0.200448	0.595081	-0.816795
Fabales+'GDSL' lipolytic enzyme family	5.10112e+06	1.467e+06	1.88146e+07		1.14576e+07	1.74306e+07	2.87649e+06			1.06738e+07	3.22213e+07	1.2668e+07	1.17962e+07	2.60879e+07	3.13685e+06	1.19651e+07	5.71474e+07	1.08549e+08	1.65696e+08	0.38465	0.754105	0.925493
Fabales+Germin family	1.19932e+07		2.81363e+07	1.01805e+07	1.37523e+07	9.43019e+06	1.73327e+07	9.76596e+06	5.24141e+06	17431860	8.72192e+06	1.2597e+07	9.667e+06	670795	2.34148e+06	8.40888e+06	1.00591e+08	6.50803e+07	1.65672e+08	0.823979	0.943129	-0.628149
Fabales+Glyceraldehyde-3-phosphate dehydrogenase family	1.22444e+08	7.29866e+07	2.69525e+08	1.81603e+08	1.0271e+08	1.10202e+08	1.35581e+08	7.99043e+07	7.72248e+07	7.85853e+07	2.17951e+08	9.70921e+07	2.00896e+08	1.22133e+08	6.94996e+07	1.7851e+08	1.07496e+09	1.04189e+09	2.11685e+09	0.861552	0.947365	-0.0450731
Fabales+Glycosyl hydrolase 1 family	1.77126e+07	3.00875e+06	9.42937e+06	3.20683e+07	1.12888e+07	1.53617e+07	1.66964e+07	1.00364e+07	6.74246e+06	35352247	2.32858e+07	2.96019e+07	4.78451e+07	2.22005e+06	2.50066e+07	3.35352e+07	1.15602e+08	2.03589e+08	3.19192e+08	0.344893	0.739831	0.816449
Fabales+Glycosyl hydrolase 17 family	9.71192e+07	1.3421e+07	3.73619e+07	8.72278e+07	6.17528e+07	3.1112e+07	5.21507e+07	5.01354e+07	6.2293e+07	66213777	1.95133e+08	1.0484e+08	7.26624e+07	8.68763e+07	1.26718e+07	8.47327e+07	4.30281e+08	6.85422e+08	1.1157e+09	0.265292	0.672604	0.671704
Fabales+Glycosyl hydrolase 18 family	3.29535e+06			1.72147e+06	2.77919e+06	2.14439e+06	2.48504e+06	1.7676e+06	1.3065e+06	3021101	4.3423e+06	2.50491e+06	3.59324e+06		1.17571e+06	2.58209e+06	1.4193e+07	1.85259e+07	3.27189e+07	0.540132	0.830441	0.384165
Fabales+Glycosyl hydrolase 19 family	8.87399e+07	2.42692e+07	3.76803e+07	9.37128e+07	5.939e+07	5.46383e+07	5.25153e+07	3.63772e+07	4.09931e+07	73019329	7.34348e+07	6.85231e+07	5.4768e+07	4.6259e+07	1.26827e+07	4.33468e+07	4.47323e+08	4.13027e+08	8.6035e+08	0.702021	0.918614	-0.115079
Fabales+Glycosyl hydrolase 3 family	8.2015e+06				1.25823e+07	1.74798e+07	1.6179e+07	7.18725e+06	3.86825e+06	11851263	4.79708e+06	4.3707e+06	8.71178e+06		6.73483e+06	4.38204e+06	6.16299e+07	4.47159e+07	1.06346e+08	0.417385	0.770034	-0.46277
Fabales+Glycosyl hydrolase 38 family						828825		1.64206e+06			2.08686e+06		735484			3.3622e+06	2.47088e+06	6.18455e+06	8.65543e+06	too many MVs	too many MVs	too many MVs
Fabales+Glycosyltransferase 1 family	2.82345e+06				4.03649e+06	4.21047e+06	5.11253e+06	6.04164e+06	1.24927e+07	8.4689e+06	5.41956e+06	4.79636e+06	1.15981e+07		9.21283e+06	9.7141e+06	2.22246e+07	6.17026e+07	8.39272e+07	0.176023	0.562179	1.47284
Fabales+Glycosyltransferase 8 family																				too many MVs	too many MVs	too many MVs
Fabales+Glyoxalase I family	9.8378e+06	9.30516e+06			8.31867e+06	1.16434e+07	1.5232e+07	8.49371e+06		5.68167e+06	1.08014e+07	7.59854e+06	8.8816e+06	6.55658e+06		6.97797e+06	6.28308e+07	4.64978e+07	1.09329e+08	0.909242	0.960373	-0.434245
Fabales+GST superfamily	2.81685e+07	8.12294e+06	1.88564e+07	3.00079e+06	1.76773e+07	1.39847e+07	2.92227e+07	1.44697e+07	7.03181e+06	7421356	4.07355e+07	7.72193e+06	4.03815e+07	9.16334e+06	1.80041e+07	2.52066e+07	1.33503e+08	1.55666e+08	2.89169e+08	0.816003	0.941019	0.22157
Fabales+Heat shock protein 70 family	3.35223e+07	1.19234e+08	3.03218e+07	5.3126e+07	2.08738e+07	1.13751e+08	3.46158e+07	1.55179e+07	3.6907e+06	1.93183e+07	3.58655e+07	4.02448e+07	3.66593e+07	1.47888e+07	1.74868e+07	5.39736e+07	4.20963e+08	2.22028e+08	6.42991e+08	0.13551	0.529903	-0.922929
Fabales+Heat shock protein 90 family	4.93571e+06	5.99379e+06			2.3053e+06	2.57644e+06	2.70255e+06	2.54043e+06	7.1517e+06		5.87094e+06	3.08019e+06	5.89366e+06		8.38207e+06	4.19958e+06	2.10542e+07	3.45781e+07	5.56323e+07	0.830226	0.939363	0.715537
Fabales+Histone H2B family	5.46785e+07	2.00554e+07	7.81812e+07	2.58691e+07	5.66392e+07	9.45459e+07	9.17221e+07	7.65388e+07	4.25866e+07	83200810	6.65662e+07	7.81951e+07	7.35111e+07	1.02486e+08	2.28299e+07	4.26261e+07	4.9823e+08	5.12001e+08	1.01023e+09	0.825506	0.941297	0.0393341
Fabales+Isocitrate and isopropylmalate dehydrogenases family	5.62939e+06		1.04864e+07		2.76157e+06	9.59332e+06	6.72318e+06		1.57528e+06	1693488	8.67843e+06	3.21147e+06	5.2641e+06	1.19726e+07	2.08695e+06	5.00256e+06	3.51939e+07	3.94849e+07	7.46788e+07	0.116506	0.505274	0.165941
Fabales+LDH/MDH superfamily	1.80484e+07	3.67219e+06	7.74779e+06	1.30261e+07	1.29471e+07	1.69265e+07	2.4083e+07	1.47806e+07	1.07663e+07	1.3971e+07	2.73365e+07	1.79508e+07	3.57509e+07	9.2403e+06	6.74116e+06	1.8484e+07	1.11232e+08	1.40241e+08	2.51473e+08	0.454604	0.794343	0.334321
Fabales+LEA type SMP family	2.32312e+06		5.04799e+06	1.52033e+07	3.76663e+06	2.048e+07	2.36011e+06	8.65449e+06		9378092	6.57817e+06			5.10104e+06	4.36505e+06	2.22175e+06	5.78356e+07	2.76441e+07	8.54797e+07	0.252317	0.660458	-1.06477
Fabales+Lipoxygenase family	3.78944e+07	5.93059e+07	4.33263e+07	5.30839e+06	4.15195e+07	5.49024e+07	4.02105e+07	6.23839e+07	4.55979e+07	4.39607e+07	5.99063e+07	9.74628e+07	4.22855e+07	6.2499e+07	1.53947e+07	4.46771e+07	3.44851e+08	4.11784e+08	7.56635e+08	0.477487	0.807145	0.255907
Fabales+MIP/aquaporin (TC 1.A.8) family	5.76891e+06		6.21552e+06		9.38136e+06	9.75937e+06	1.08563e+07	8.77573e+06	2.8773e+06	1.96971e+07	4.19322e+06	1.05237e+07	1.6561e+07	7.24656e+06	1.13791e+06	5.74876e+06	5.07572e+07	6.79856e+07	1.18743e+08	0.225206	0.615083	0.421558
Fabales+Mitochondrial carrier (TC 2.A.29) family	9.94014e+06	1.99848e+07	1.96967e+07	6.2104e+06	9.75848e+06	2.66882e+07	1.55427e+07	3.79737e+07	2.71416e+07	3.7781e+07	1.847e+07	5.49862e+07	1.26311e+08	4.40672e+07	8.3134e+07	1.67252e+07	1.45795e+08	4.08616e+08	5.54411e+08	0.0106224	0.163879	1.48675
Fabales+MON1/SAND family																				too many MVs	too many MVs	too many MVs
Fabales+Multicopper oxidase family	1.07723e+07	1.23088e+06			5.85394e+06	1.39082e+07	5.99622e+06	6.53206e+06	4.71201e+06	9.4229e+06	1.37001e+07	1.10499e+07	3.1362e+06	1.39821e+07		9.87542e+06	4.42936e+07	6.58786e+07	1.10172e+08	0.455313	0.791488	0.572629
Fabales+OBAP family	1.92319e+06	2.28063e+06					2.34252e+06	1.88077e+06	9.47336e+06		2.23892e+06		1.49746e+06			3.80926e+06	8.42712e+06	1.7019e+07	2.54461e+07	too many MVs	too many MVs	too many MVs
Fabales+Oleosin family	2.77468e+07		1.57938e+07	4.20048e+06	1.23874e+07	1.07555e+07	1.40565e+07	2.64927e+07	8.11209e+06	10234429	1.85905e+07	2.94822e+07	1.38892e+08	1.72384e+07	3.14146e+07	2.48685e+07	1.11433e+08	2.78833e+08	3.90266e+08	0.182795	0.569155	1.32316
Fabales+P(II) protein family	1.07405e+07	2.36403e+06	1.3391e+07	2.57894e+07	1.27159e+07	1.2991e+07	1.73002e+07	8.88474e+06	7.95602e+06	7.55535e+06	4.47083e+06	1.50293e+06	1.71856e+07	7.66424e+06	2.73423e+06	1.3333e+07	1.04177e+08	6.24022e+07	1.66579e+08	0.138682	0.52862	-0.73929
Fabales+Pectinacetylesterase family	1.02139e+08	1.62993e+07	3.329e+08	1.00112e+08	5.76052e+07	8.56766e+07	7.80071e+07	3.26913e+07	3.45115e+07	1.31575e+08	2.95531e+08	1.06426e+08	1.54839e+08	1.22052e+08	6.39389e+07	7.36279e+07	8.0543e+08	9.82501e+08	1.78793e+09	0.364813	0.751404	0.286696
Fabales+Peptidase A1 family	1.17578e+09	4.90067e+08	2.00107e+09	7.34312e+08	6.81638e+08	7.45638e+08	9.97526e+08	9.24696e+08	4.54998e+08	2.47492e+09	1.67971e+09	1.49908e+09	1.55569e+09	7.84537e+08	2.0471e+08	1.51448e+09	7.75073e+09	1.01681e+10	1.79188e+10	0.711216	0.91773	0.391649
Fabales+Peptidase C1 family	4.17839e+07			4.23357e+07	1.79711e+07	1.49927e+07	1.24173e+07	3.01504e+07	1.07494e+08	7.49588e+06	8.86202e+07	3.04998e+06	5.1128e+07	5.39121e+06	4.6913e+07	7.55567e+07	1.59651e+08	3.85649e+08	5.453e+08	0.155157	0.528278	1.27232
Fabales+Peroxiredoxin family	3.46653e+06		4.26774e+06			2.02121e+06	2.76809e+06	2.72255e+06	3.35974e+06	2196629	3.77811e+06	6.8474e+06	3.81507e+06			3.37513e+06	1.52461e+07	2.33721e+07	3.86182e+07	0.563901	0.843872	0.61608
Fabales+Phosphoglycerate kinase family	3.66196e+06		4.05297e+06	2.5537e+07	8.82261e+06	1.03541e+07	1.56822e+07	1.7749e+06	1.13108e+06	6.46627e+06			2.30079e+06	2.68144e+06	1.03862e+06		6.98858e+07	1.36182e+07	8.3504e+07	0.117355	0.507289	-2.35878
Fabales+Phosphohexose mutase family	1.23385e+07	1.07498e+07	1.57069e+07	1.1404e+07	1.29436e+07	1.88488e+07	1.86919e+07	1.67403e+07	1.4725e+07	1.32501e+07	1.64125e+07	1.3871e+07	1.44714e+07	2.05984e+07	1.26159e+07	1.15909e+07	1.17424e+08	1.17535e+08	2.34959e+08	0.936308	0.966088	0.00136877
Fabales+Plant dehydrin family	8.6596e+06	916663	1.63773e+07	2.45448e+07		1.40155e+06	5.7623e+06	1.00987e+06		4925419	9.64389e+06	3.47246e+06	8.85868e+06	2.79088e+06	2.69061e+06	7.42392e+06	5.8672e+07	3.98058e+07	9.84779e+07	0.92291	0.963284	-0.559599
Fabales+Plant LTP family	1.9e+07	8.61824e+08	1.85532e+08	3.90409e+06	4.13523e+07	8.39516e+07	3.27514e+07	5.12972e+07	8.48394e+07	4.66155e+07	5.39137e+07	7.02132e+07	2.94098e+07	1.66261e+08	3.62856e+07	5.14698e+07	1.27961e+09	5.39008e+08	1.81862e+09	0.888015	0.951751	-1.24732
Fabales+PMEI family; Pectinesterase family	9.68148e+06	1.54988e+06	1.09562e+07	889738		9.1734e+06	3.8729e+06	5.7476e+06	9.83954e+06	1.09415e+07	1.14223e+07	1.25626e+07	6.98872e+06	1.84604e+07	8.72452e+06	3.30013e+06	4.18712e+07	8.22397e+07	1.24111e+08	too many MVs	too many MVs	too many MVs
Fabales+PPP phosphatase family	399928	1.19659e+07	2.04944e+06		1.18145e+06				2.78914e+06	561960		294700		252267	1.44136e+06	334871	1.55967e+07	5.6743e+06	2.1271e+07	0.601232	0.869078	-1.45743
Fabales+Protease inhibitor I3 (leguminous Kunitz-type inhibitor) family	2.68597e+08	3.70972e+08	2.95752e+08	2.33423e+08	3.96971e+08	3.80761e+08	4.19051e+08	4.13318e+08	4.70779e+08	3.24357e+08	3.77472e+08	3.80582e+08	3.49596e+08	3.29553e+08	2.82688e+08	3.02746e+08	2.77885e+09	2.81777e+09	5.59662e+09	0.815433	0.941697	0.0200696
Fabales+Protein kinase superfamily	6.38867e+07	1.18758e+07	7.20575e+07	2.71398e+08	4.05387e+07	6.52851e+07	3.69172e+07	4.35759e+07	3.79128e+07	6.86721e+07	1.59666e+08	5.05654e+07	9.21123e+07	4.00614e+07	5.74628e+07	5.98108e+07	6.05535e+08	5.66264e+08	1.1718e+09	0.615028	0.874699	-0.0967354
Fabales+PsbB/PsbC family	4.34625e+06				3.64493e+06	4.94753e+06	5.56626e+06	4.98734e+06		5580838	4.41543e+06	7.32457e+06	4.06801e+06	6.17719e+06	2.02209e+06	4.1421e+06	2.34923e+07	3.37302e+07	5.72226e+07	0.285684	0.68055	0.521705
Fabales+RRM TET family	8.24858e+06	3.06417e+07	7.60235e+06		1.03666e+07	1.14248e+07	9.02276e+06	5.34858e+06	5.17524e+06	9783089	3.3606e+06	1.67025e+07	4.01973e+06	1.7129e+07	1.41761e+06	2.07167e+06	8.26554e+07	5.96595e+07	1.42315e+08	0.724553	0.921082	-0.470303
Fabales+SHMT family								1.96984e+06									1.96984e+06		1.96984e+06	too many MVs	too many MVs	too many MVs
Fabales+Short-chain dehydrogenases/reductases (SDR) family	1.49485e+08	1.73917e+08	2.89417e+08	5.91779e+07	2.26048e+08	3.26998e+08	2.91261e+08	2.51399e+08	7.13552e+07	1.49237e+08	1.66755e+08	2.35427e+08	1.42644e+08	2.5639e+08	2.66446e+07	1.1892e+08	1.7677e+09	1.16737e+09	2.93508e+09	0.155407	0.527236	-0.598608
Fabales+Small heat shock protein (HSP20) family	2.84035e+07		5.18948e+07		3.1275e+07	3.668e+07	4.18274e+07	2.09519e+07	1.5935e+07	13569537	4.53599e+07	2.12484e+07	4.5649e+07	2.19907e+07	2.08451e+07	5.35499e+06	2.11033e+08	1.89953e+08	4.00985e+08	0.259564	0.667641	-0.15182
Fabales+Thaumatin family	1.06204e+07	9.33705e+06	5.60271e+07		1.15503e+07	1.36256e+07	1.13743e+07	9.57014e+06	3.29795e+07	1.46525e+07	1.44362e+07	1.64056e+07	5.65479e+06	2.00329e+07	6.82384e+06	1.40522e+07	1.22105e+08	1.25037e+08	2.47142e+08	0.352519	0.742672	0.0342367
Fabales+Thiaminase-2 family	3.45177e+06		1.79412e+07		1.28952e+07	1.68827e+07	1.66521e+07	1.28255e+07	1.16388e+07	1.75865e+07	8.59969e+06	1.04368e+07	7.17174e+06	8.18268e+06	9.40648e+06	993988	8.06484e+07	7.40167e+07	1.54665e+08	0.263549	0.674567	-0.123783
Fabales+TRAFAC class translation factor GTPase superfamily	1.19588e+08	1.672e+06			1.18437e+07	1.27788e+08	3.61696e+07		4.42544e+07	108673072			9.05349e+07		4.99302e+07		2.97062e+08	2.93393e+08	5.90454e+08	too many MVs	too many MVs	too many MVs
Fabales+Transaldolase family	1.78407e+07		2.49432e+07	7.16928e+06	8.37111e+06	8.57771e+06	8.18455e+06	6.70703e+06	6.3651e+06	1.05229e+07	8.0463e+06	1.01518e+07	1.30075e+07	8.443e+06		1.02361e+07	8.17936e+07	6.67728e+07	1.48566e+08	0.9536	0.97247	-0.292696
Fabales+UDPGP type 1 family	2.92819e+06				3.18846e+06	5.94755e+06	5.93291e+06	6.50415e+06		3.12495e+06		5.64461e+06	3.47921e+06				2.45013e+07	1.22488e+07	3.675e+07	too many MVs	too many MVs	too many MVs
Fabales+Universal ribosomal protein uL1 family	9.70585e+08	2.83847e+08	8.76387e+08	5.58077e+08	6.56806e+08	8.21118e+08	1.09404e+09	1.21895e+09	5.83537e+08	883383554	1.11781e+09	4.4893e+08	7.36581e+08	6.00635e+08	6.14881e+08	1.24477e+09	6.4798e+09	6.23053e+09	1.27103e+10	0.952025	0.971826	-0.056596
Fabales+Universal ribosomal protein uL10 family	2.76432e+06	1.68561e+06			1.91279e+06		2.53225e+06	1.81301e+06	1.40737e+06	5641899	4.01298e+06	1.16911e+06	2.89863e+06			2.45777e+06	1.0708e+07	1.75878e+07	2.82957e+07	0.570231	0.844577	0.715466
Fabales+Universal ribosomal protein uS13 family	3.46664e+07		4.28537e+06	2.67165e+07	2.96274e+07	3.38354e+07	4.86607e+07	4.83474e+07	7.82119e+06	46231012	2.89568e+07	2.05896e+07	1.59512e+07	1.71436e+07	1.02333e+07	3.79414e+07	2.26139e+08	1.84868e+08	4.11007e+08	0.484899	0.81293	-0.290703
Fabales+Universal ribosomal protein uS3 family	3.82019e+06	2.98574e+07	3.47913e+06	6.32925e+07				2.01277e+06	900392	2.41878e+06	1.57423e+06					8.12124e+06	1.02462e+08	1.30146e+07	1.15477e+08	too many MVs	too many MVs	too many MVs
Fabales+Vitamin-B12 independent methionine synthase family	4.11874e+07	1.73295e+07	1.26786e+07	6.11947e+06	3.74771e+07	2.38701e+07	3.08358e+07	2.44381e+07	1.4826e+07	1.74572e+07	5.33807e+07	1.43293e+07	3.7891e+07	2.32663e+07	2.78583e+07	2.52363e+07	1.93936e+08	2.14245e+08	4.08181e+08	0.598136	0.867037	0.143674
Fabales+Zinc-containing alcohol dehydrogenase family	7.01409e+06	3.03006e+06	1.00031e+07	1.92023e+06	1.30379e+07	1.40963e+07	2.88083e+07	1.70089e+07	6.88692e+06	1.65121e+07	9.40994e+06	1.71916e+07	1.37623e+07	1.64836e+07	1.06579e+06	1.2756e+07	9.4919e+07	9.40682e+07	1.88987e+08	0.907665	0.959604	-0.0129886
Flavobacteriales+Bacterial ribosomal protein bL12 family	6.09182e+07	1.77997e+07	2.73965e+07	1.09538e+08	2.78743e+07	4.22132e+07	3.78943e+07	3.06313e+07	1.69979e+07	24247639	6.32658e+07	1.41743e+07	3.49094e+07	2.34024e+07	4.96775e+07	4.97807e+07	3.54266e+08	2.76456e+08	6.30721e+08	0.432369	0.781323	-0.357774
Flavobacteriales+BPG-independent phosphoglycerate mutase family	1.2712e+07		7.43531e+07	1.42045e+07	1.56212e+07	2.04173e+07	2.92673e+07	3.13829e+07	1.07526e+07	19018574	2.27726e+07	1.08724e+07	2.04732e+07	1.08016e+07	1.01867e+07	2.40954e+07	1.97958e+08	1.28973e+08	3.26931e+08	0.551023	0.836525	-0.618095
Flavobacteriales+D-isomer specific 2-hydroxyacid dehydrogenase family	7.44599e+06			3.21223e+06	6.50741e+06	8.66068e+06	6.34932e+06	4.29391e+06	1.30941e+07	5995362		9.24001e+06	3.84483e+06	8.63532e+06	4.5874e+06	4.76425e+06	3.64695e+07	5.01613e+07	8.66308e+07	0.514808	0.825327	0.459795
Flavobacteriales+Methylmalonyl-CoA mutase family			2.04915e+06		1.18403e+07				9.55248e+06	18166554	1.42387e+07	1.72473e+07	6.76289e+06		2.73285e+07		1.38894e+07	9.32964e+07	1.07186e+08	0.0301199	0.280635	2.74713
Flavobacteriales+Phosphoglycerate kinase family	6.90146e+06		3.19365e+06	3.13533e+06	9.47562e+06	1.33411e+07	3.69456e+06	3.03054e+06		6869725	1.05214e+07	2.10885e+06	9.57708e+06	1.66026e+06	8.10999e+06	1.56617e+07	4.27723e+07	5.4509e+07	9.72813e+07	0.922146	0.963514	0.349761
Flavobacteriales+RNA polymerase beta' chain family	4.18363e+07	1.26596e+06	6.27488e+06	2.12314e+07	4.60228e+07	4.91147e+07	4.33875e+07	6.86669e+07	8.45561e+06	5.39762e+07	5.57717e+07	7.76078e+07	3.30811e+07	4.40869e+07	1.74085e+07	8.25971e+07	2.778e+08	3.72985e+08	6.50785e+08	0.333053	0.724834	0.425058
Lactobacillales+2-oxoacid dehydrogenase family	3.8243e+06	2.26686e+07	9.55944e+06	8.75849e+06	1.33539e+06		1.51751e+06	5.9111e+06	1.74747e+07	5173459	1.26088e+07	5.89711e+06	7.81655e+06	8.16228e+06	1.65304e+07	6.88201e+06	5.35748e+07	8.05454e+07	1.3412e+08	0.15668	0.530413	0.588174
Lactobacillales+6-phosphogluconate dehydrogenase family	5.84489e+08	3.06281e+07	1.76843e+07	5.40527e+06	3.69267e+08	4.71554e+08	4.91389e+08	5.91478e+08	5.2905e+08	4.91625e+08	7.0679e+08	3.63765e+08	5.4775e+08	2.1422e+08	5.84617e+08	8.94063e+08	2.56189e+09	4.33188e+09	6.89377e+09	0.071019	0.410645	0.757781
Lactobacillales+AAA ATPase family; Peptidase M41 family														7.67468e+06				7.67468e+06	7.67468e+06	too many MVs	too many MVs	too many MVs
Lactobacillales+ABC transporter superfamily	1.89792e+07	9.74428e+08	2.19346e+07	8.8674e+06	2.47579e+07	6.48029e+06	2.16266e+07	1.09122e+07	2.83473e+07	1.24552e+07	1.34952e+07	1.2463e+07	1.97493e+07	4.07832e+07	3.22312e+07	1.51431e+07	1.08799e+09	1.74668e+08	1.26265e+09	0.708184	0.915171	-2.63892
Lactobacillales+Adenylosuccinate synthetase family	3.9498e+06	822824		1.431e+06	2.01813e+06				6.58227e+06					1.05118e+07	7.82208e+06		8.22176e+06	2.49162e+07	3.31379e+07	too many MVs	too many MVs	too many MVs
Lactobacillales+AIR carboxylase family									2.99703e+06				1.905e+06		1.62442e+06			6.52645e+06	6.52645e+06	too many MVs	too many MVs	too many MVs
Lactobacillales+Aldehyde dehydrogenase family; Iron-containing alcohol dehydrogenase family	1.02807e+08	2.73726e+07	1.33185e+08	1.47459e+08	5.00281e+06	1.16761e+08	1.44762e+07	1.17208e+08	3.13287e+08	6.28451e+07	2.1971e+08	1.63781e+08	1.3593e+08	5.05549e+08	6.45333e+08	7.29194e+07	6.64272e+08	2.11935e+09	2.78363e+09	too many MVs	too many MVs	too many MVs
Lactobacillales+Aldo/keto reductase family	1.09905e+06	1.42597e+06		8.63394e+06			3.58944e+06	751238		1.14196e+07	5.34941e+06	6.31691e+06			1.14143e+07		1.54996e+07	3.45002e+07	4.99999e+07	too many MVs	too many MVs	too many MVs
Lactobacillales+Aldolase class II family	7.62354e+06	1.97116e+06	2.18816e+07	2.65918e+07	3.74174e+06		3.12754e+06	3.18206e+06	2.14324e+07	2.13722e+07	3.17406e+07	1.71864e+07	3.32351e+07	2.76022e+07	4.88641e+07	9.94067e+06	6.81194e+07	2.11374e+08	2.79493e+08	0.0438279	0.356	1.63354
Lactobacillales+Aldolase LacD family	8.53325e+06		5.14274e+06	1.75588e+06	3.08912e+06		3.50845e+06			6209296	1.06006e+07		5.75681e+06		8.38043e+06	1.30625e+07	2.20294e+07	4.40097e+07	6.60391e+07	too many MVs	too many MVs	too many MVs
Lactobacillales+Amidase family					2.64108e+06	1.48026e+06		2.95593e+06		4702345		4.50605e+06				4.73333e+06	7.07727e+06	1.39417e+07	2.1019e+07	too many MVs	too many MVs	too many MVs
Lactobacillales+Amino acid-polyamine-organocation (APC) superfamily										1.36901e+07								1.36901e+07	1.36901e+07	too many MVs	too many MVs	too many MVs
Lactobacillales+Arabinose isomerase family	1.51999e+07	1.99791e+07	2.94806e+07	1.36712e+07	2.95384e+06	1.17096e+07	8.95676e+06	3.97708e+07	8.62091e+07	8.56781e+07	4.42225e+07	9.45667e+07	1.22205e+08	1.07587e+08	9.04431e+07	3.46216e+07	1.41722e+08	6.65533e+08	8.07255e+08	0.0001117	0.00666667	2.23138
Lactobacillales+Arginine deiminase family			1.49522e+06						1.68879e+07			3.86833e+06	544576				1.49522e+06	2.13008e+07	2.2796e+07	too many MVs	too many MVs	too many MVs
Lactobacillales+Asp23 family	2.90817e+07	3.62999e+06	3.77677e+07	4.42818e+07	2.4737e+06	4.40402e+06	6.98564e+06	1.2782e+07	1.74156e+07	27622002	6.77731e+07	2.47036e+07	7.54096e+07	6.31306e+07	1.1508e+08	3.21066e+07	1.41407e+08	4.23241e+08	5.64648e+08	0.00845191	0.152593	1.58158
Lactobacillales+Aspartate/ornithine carbamoyltransferase superfamily	4.2693e+07	3.12905e+07	3.45531e+06		3.13154e+07	4.03953e+07	5.39561e+07	4.21163e+07	6.44966e+07	9.14945e+07	9.37881e+07	1.46439e+08	6.99908e+07	5.6315e+07	7.89232e+07	4.41299e+07	2.45222e+08	6.45577e+08	8.90799e+08	0.0980474	0.465427	1.39647
Lactobacillales+ATPase alpha/beta chains family	3.26382e+07	1.60823e+08	3.26847e+07	1.85954e+07	1.08543e+07	2.7057e+07	2.68732e+07	1.05184e+07	9.97277e+07	2.98758e+07	6.96964e+07	3.17716e+07	3.83888e+07	9.23501e+07	1.58364e+08	3.70906e+07	3.20044e+08	5.57265e+08	8.77309e+08	0.0554932	0.36051	0.800079
Lactobacillales+ATPase B chain family	1.24555e+07				1.17823e+07	9.64894e+06	1.27041e+07	2.02477e+07		14090680	2.18346e+07	9.0603e+06	2.75192e+07	3.12083e+07	2.38521e+07	4.16835e+07	6.68385e+07	1.69249e+08	2.36087e+08	0.203957	0.598253	1.34029
Lactobacillales+ATPase C chain family	6.18967e+06		4.27506e+06			8.62168e+06			3.9594e+06	16477769		9.56915e+06	2.93739e+06	4.51583e+07	1.44724e+06	4.43373e+06	1.90864e+07	8.3983e+07	1.03069e+08	0.0423048	0.350211	2.13708
Lactobacillales+Bacterial histone-like protein family	8.50825e+07	8.07688e+07	6.96726e+07	3.58824e+07	2.67842e+07	4.69731e+07	4.72425e+07	3.46389e+07	7.56795e+07	7.46699e+07	1.52047e+08	4.90268e+07	8.03763e+07	9.88622e+07	9.74662e+07	6.2497e+07	4.27045e+08	6.90625e+08	1.11767e+09	0.0193895	0.246909	0.693504
Lactobacillales+Bacterial ribosomal protein bL12 family	2.64515e+08	1.88616e+08	3.5457e+08	3.75198e+08	9.91821e+07	1.0828e+08	7.65845e+07	1.27651e+08	2.61209e+08	1.12957e+08	3.64375e+08	1.45804e+08	2.34689e+08	3.0322e+08	7.6805e+08	1.49259e+08	1.5946e+09	2.33956e+09	3.93416e+09	0.253086	0.659202	0.553045
Lactobacillales+Bacterial ribosomal protein bL21 family	1.02896e+08	5.62963e+07	2.43095e+06	3.36333e+07	4.67862e+07	6.18832e+06	5.52748e+07	1.07559e+07	3.32069e+07	11163812	9.97357e+06		3.68336e+07	5.89741e+07	3.6864e+06	3.05971e+06	3.14262e+08	1.56898e+08	4.7116e+08	0.21534	0.607975	-1.0021
Lactobacillales+Bacterial ribosomal protein bL27 family								2.63905e+06		873264							2.63905e+06	873264	3.51231e+06	too many MVs	too many MVs	too many MVs
Lactobacillales+Bacterial ribosomal protein bL31 family		2.07133e+07	3.32147e+06			2.03374e+06		4.12351e+06	3.53277e+06	2.04765e+06	1.9211e+06	1.85598e+06				825119	3.0192e+07	1.01826e+07	4.03746e+07	too many MVs	too many MVs	too many MVs
Lactobacillales+Bacterial ribosomal protein bS1 family	6.7656e+07	3.87669e+07	3.54416e+07	1.66368e+07	4.97842e+07	7.2619e+07	4.69657e+07	3.88711e+07	6.8533e+07	7.49259e+07	7.33729e+07	4.31239e+07	5.36396e+07	6.57204e+07	1.46152e+08	4.55041e+07	3.66741e+08	5.70972e+08	9.37713e+08	0.0499122	0.350478	0.638646
Lactobacillales+Bacterial ribosomal protein bS16 family	1.54303e+07				9.37898e+06		5.23595e+06		8.05205e+06		6.20636e+06		8.42279e+06	1.91999e+07	6.3044e+06		3.00453e+07	4.81855e+07	7.82308e+07	too many MVs	too many MVs	too many MVs
Lactobacillales+Bacterial ribosomal protein bS20 family	5.51509e+06		1.31474e+07		2.66914e+06		3.71565e+06			5.12239e+06	5.51293e+06	1.52131e+06	4.60018e+06		1.18424e+07	6.07543e+06	2.50473e+07	3.46746e+07	5.97219e+07	0.346095	0.73792	0.469095
Lactobacillales+Bacterial ribosomal protein bS6 family	2.97127e+07	2.05776e+07	2.70361e+07	4.42482e+07		6.1361e+06	1.23118e+07	1.95069e+07	4.66767e+07	2.40176e+07	2.35181e+07	1.6802e+07	2.61441e+07	4.7519e+07	3.74234e+07	1.01187e+07	1.59529e+08	2.3222e+08	3.91749e+08	0.244787	0.650956	0.541645
Lactobacillales+Bacterial solute-binding protein 1 family	1.40125e+07	1.8389e+07	1.60089e+07	2.64211e+07	5.70278e+06	7.18713e+06	1.73677e+07	3.87585e+07	9.24351e+07	5.18231e+07	3.58102e+07	3.15576e+07	3.13702e+07	6.20796e+07	6.29686e+07	1.88492e+07	1.43848e+08	3.86894e+08	5.30741e+08	0.00265577	0.063	1.42734
Lactobacillales+Bacterial solute-binding protein 5 family	3.46482e+08	1.07111e+08	1.24919e+08	6.24003e+07	1.01106e+08	7.55053e+07	9.27576e+07	1.21526e+08	4.70158e+08	2.70065e+08	3.79256e+08	3.52888e+08	3.90188e+08	7.02302e+08	3.13301e+08	3.34208e+08	1.03181e+09	3.21237e+09	4.24417e+09	3.7257e-05	0	1.63845
Lactobacillales+Bacterial/plant glucose-1-phosphate adenylyltransferase family																				too many MVs	too many MVs	too many MVs
Lactobacillales+Chaperonin (HSP60) family	9.75358e+07	2.90608e+08	9.63284e+07	7.17828e+07	5.45513e+07	9.70901e+07	6.97913e+07	9.59079e+07	2.5505e+08	2.33325e+08	6.77246e+07	6.42824e+07	1.30736e+08	9.61925e+07	2.11631e+08	6.74623e+07	8.73595e+08	1.1264e+09	2e+09	0.398435	0.764	0.366685
Lactobacillales+Class II fructose-bisphosphate aldolase family	5.90805e+08	3.19051e+08	1.72567e+08	1.17677e+08	2.51424e+08	3.26071e+08	4.47129e+08	4.01734e+08	6.22024e+08	4.96731e+08	1.0784e+08	7.28836e+07	3.27564e+08	3.62407e+08	4.9487e+08	1.17881e+08	2.62646e+09	2.6022e+09	5.22866e+09	0.668578	0.905213	-0.0133867
Lactobacillales+Class-I pyridine nucleotide-disulfide oxidoreductase family	1.30445e+07	5.49584e+06	1.57573e+07	3.67724e+07	7.42861e+07	7.48937e+07	8.44447e+06	2.20019e+07	7.22499e+07	4.74317e+07	5.08128e+07	6.79601e+07	3.64673e+07	4.62933e+07	4.1548e+06	3.56306e+07	2.50696e+08	3.61e+08	6.11697e+08	0.277427	0.685942	0.526047
Lactobacillales+Class-II aminoacyl-tRNA synthetase family	1.44426e+06	1.12394e+07	5.79541e+06	1.46186e+07	1.37473e+07	3.97346e+06	1.34042e+07	1.55623e+07	1.35194e+07	2.74706e+07	1.12368e+07	1.89292e+07	1.13735e+07	3.18438e+06	3.35283e+06	4.72952e+06	7.97848e+07	9.37962e+07	1.73581e+08	0.752258	0.927446	0.233394
Lactobacillales+ClpA/ClpB family	4.01604e+07	1.73638e+07	5.47687e+07	6.43201e+07	1.5435e+07	2.16671e+07	4.02559e+07	5.22915e+07	4.43894e+07	6.28731e+07	5.73153e+07	3.21527e+07	6.95718e+07	8.35572e+07	2.55629e+08	2.72332e+07	3.06262e+08	6.32721e+08	9.38984e+08	0.0764524	0.434048	1.04678
Lactobacillales+D-alanine--D-alanine ligase family	8.55606e+06	3.41983e+06	9.25796e+06	1.52863e+06				3.33509e+06	4.03003e+07	1.1073e+07	1.68542e+07	1.10752e+07	1.56055e+07	3.06444e+07	7.41225e+07	3.29466e+06	2.60976e+07	2.0297e+08	2.29067e+08	0.0103775	0.165	2.95889
Lactobacillales+DapA family	1.17358e+07		3.23679e+08	1.01779e+07	7.01514e+06	9.8276e+06	2.18067e+08	4.49804e+08	1.33906e+08	1.63247e+07	5.44116e+08	2.20063e+08	6.14076e+07	5.689e+07	2.44812e+07	4.55274e+08	1.03031e+09	1.51246e+09	2.54277e+09	0.173804	0.558421	0.553824
Lactobacillales+DeoC/FbaB aldolase family	757002	1.789e+08	1.94442e+06	4.20038e+07	3.614e+08	3.183e+08	2.05106e+06	2.07543e+06	1.06561e+08	45535906	2.81604e+06	1.02951e+06	4.69794e+06	1.8546e+06		3.906e+06	9.07431e+08	1.66401e+08	1.07383e+09	0.209784	0.597884	-2.44706
Lactobacillales+D-isomer specific 2-hydroxyacid dehydrogenase family	1.51465e+07	4.74961e+06	6.42756e+06	5.72221e+06	1.37012e+07	1.98446e+07	1.78539e+07	3.85841e+07	4.77073e+07	4.81164e+07	1.19022e+06	1.88316e+06	1.12494e+07	7.38468e+06	2.84134e+06	2.76704e+06	1.2203e+08	1.2314e+08	2.45169e+08	0.286487	0.679504	0.0130611
Lactobacillales+DivIVA family	1.00465e+07	5.18585e+06	7.17084e+06		1.33408e+06				3.61782e+06		3.38353e+06	2.23411e+06	1.07984e+07	1.0768e+07	3.55597e+07	5.33763e+06	2.37372e+07	7.16993e+07	9.54365e+07	0.099204	0.465761	1.59448
Lactobacillales+DNA repair enzymes AP/ExoA family	2.18436e+06		1.79374e+06	1.37192e+06		2.05889e+06	3.60582e+06	2.84721e+06	4.68907e+06	2.63516e+07	3.20527e+06	1.11414e+07	7.81021e+06		747755		1.38619e+07	5.39453e+07	6.78072e+07	0.706489	0.917831	1.95975
Lactobacillales+Dps family	4.49157e+07	5.13652e+08		1.73724e+07	1.33048e+07	6.28558e+06	6.22285e+06	1.58752e+07	9.32108e+07	1.02975e+08	8.82681e+07	2.42461e+08	1.01532e+08	1.60052e+08	9.84411e+07	8.39729e+07	6.17628e+08	9.70913e+08	1.58854e+09	0.0477051	0.354791	0.652596
Lactobacillales+EF-Ts family	2.98562e+07		2.16863e+07		1.09498e+07	7.87532e+06	1.39503e+07	1.26009e+07	3.39474e+07	16137370	3.57411e+06	5.61665e+06	1.73727e+07	3.64089e+07	9.64788e+07	6.01323e+06	9.69188e+07	2.15549e+08	3.12468e+08	0.150514	0.53253	1.1531
Lactobacillales+Enolase family	1.06157e+09	1.14534e+09	8.82319e+08	7.16596e+08	5.44604e+08	5.08055e+08	7.57233e+08	1.04821e+09	2.75914e+09	1.75621e+09	1.51275e+09	1.07641e+09	1.5884e+09	1.64366e+09	2.71927e+09	7.90374e+08	6.66393e+09	1.38462e+10	2.05101e+10	0.00205483	0.0496	1.05505
Lactobacillales+FAD-dependent oxidoreductase 2 family	7.31353e+06	4.56182e+06	1.30807e+06		2.05176e+06	702197	2.20968e+06	2.76054e+06	1.15822e+07	4.12272e+06	7.76756e+06	7.94099e+06	5.43535e+06	1.23835e+07	1.00435e+07	1.03059e+06	2.09076e+07	6.03064e+07	8.1214e+07	0.0748435	0.426613	1.52792
Lactobacillales+FKBP-type PPIase family	8.04939e+07	7.64852e+07	7.44401e+07	6.6416e+07	1.05508e+07	1.10983e+07	1.09893e+07	1.9674e+07	4.63076e+07	1.12783e+07	6.18719e+07	1.29427e+07	6.18314e+07	2.58532e+07	1.68114e+08	4.14676e+07	3.50148e+08	4.29666e+08	7.79814e+08	0.635714	0.884637	0.295248
Lactobacillales+FtsA/MreB family	5.67947e+06		3.96569e+06				1.16924e+06	1.59705e+06	3.71346e+06	3.13876e+06		2.75318e+06	2.77352e+06	4.69256e+06	4.80229e+06		1.24114e+07	2.18738e+07	3.42852e+07	0.285102	0.682619	0.817128
Lactobacillales+FtsZ family	5.97907e+06		7.35382e+06					4.49198e+06	8.33132e+06	5391632	4.01509e+06	2.93354e+06	6.11122e+06	8.63128e+06	1.02825e+07	2.74815e+06	1.78249e+07	4.84447e+07	6.62696e+07	0.00481299	0.0971429	1.44204
Lactobacillales+Galactose-1-phosphate uridylyltransferase type 2 family	1.27311e+06		2.03668e+06								4.97476e+06		5.40307e+06	8.56966e+06			3.30979e+06	1.89475e+07	2.22573e+07	too many MVs	too many MVs	too many MVs
Lactobacillales+GatB/GatE family	8.39713e+06			1.20037e+07	3.71513e+07		2.22617e+07	4.64226e+07	2.1764e+07	1.51454e+07	1.3146e+07	3.56693e+07	8.46393e+06	1.92694e+07		9.31971e+06	1.26236e+08	1.22778e+08	2.49014e+08	0.329626	0.726391	-0.0400763
Lactobacillales+GHMP kinase family	2.193e+08	4.71106e+07	6.11104e+07	5.92411e+07	2.74506e+07	2.56522e+07	4.77003e+07	5.1373e+07	3.20709e+08	9.538e+07	1.94892e+08	1.71451e+08	1.21756e+08	2.99231e+08	5.55874e+08	1.23806e+08	5.38939e+08	1.8831e+09	2.42204e+09	0.000859371	0.0328	1.8049
Lactobacillales+Glu/Leu/Phe/Val dehydrogenases family	1.0208e+07	1.22471e+07	3.53636e+06		1.83516e+07	1.71992e+07	1.77893e+06	7.17068e+06	2.74673e+07	2.81987e+07	1.562e+07	2.28379e+06	9.37496e+06	1.77671e+07	1.3013e+07	3.21688e+06	7.04919e+07	1.16942e+08	1.87434e+08	0.244369	0.6516	0.730196
Lactobacillales+Glucose-6-phosphate dehydrogenase family	1.79686e+06			7.04983e+06	1.72461e+06				1.14726e+07	6.06833e+06	2.18387e+06	3.23054e+06	2.6548e+06	3.30571e+07	1.28434e+06		1.05713e+07	5.99516e+07	7.05229e+07	0.029782	0.281613	2.50275
Lactobacillales+Glutamine synthetase family	2.15669e+07	1.82552e+07	3.55917e+06	4.40458e+07	1.11677e+07	3.57213e+07	1.39038e+07	3.04843e+07	3.46384e+07	7.92057e+07	1.93067e+07	5.05692e+07	2.17341e+07	1.27237e+07	4.04923e+06	4.94531e+06	1.78704e+08	2.27172e+08	4.05876e+08	0.926426	0.961752	0.346201
Lactobacillales+Glyceraldehyde-3-phosphate dehydrogenase family	1.40805e+09	3.12023e+09	1.34674e+09	1.40667e+09	7.7647e+08	9.60676e+08	1.20599e+09	1.85248e+09	3.79294e+09	2.38399e+09	1.69131e+09	1.36363e+09	1.77149e+09	2.81768e+09	4.35468e+09	9.41104e+08	1.20773e+10	1.91168e+10	3.11941e+10	0.0911916	0.449289	0.662543
Lactobacillales+Glycosyl hydrolase 1 family	1.81775e+06			2.24623e+06					1.01693e+07	1.37831e+06	8.64223e+06	6.73941e+06	7.11651e+06	8.79219e+06	5.34538e+06	5.53266e+06	4.06398e+06	5.37159e+07	5.77799e+07	8.87545e-05	0.0056	3.72176
Lactobacillales+Glycosyl hydrolase 13 family	1.34408e+07	4.36126e+06	1.44364e+07	1.23407e+07	1.0096e+07	1.42698e+07		1.2522e+07	1.76406e+07	8891042	7.6461e+06	2.65923e+06	9.65271e+06	2.82503e+07	1.23477e+07	1.42959e+06	8.1467e+07	8.85172e+07	1.69984e+08	0.520539	0.826706	0.11973
Lactobacillales+Glycosyl hydrolase 2 family	1.61261e+07	6.19952e+06	1.64523e+07	1.19654e+08	2.09537e+07	1.0404e+07	1.06584e+07	6.09884e+06	8.65859e+07	3.62346e+07	1.50809e+07	1.16853e+08	1.28416e+07	1.8532e+08	3.81567e+07	2.97546e+07	2.06547e+08	5.20828e+08	7.27375e+08	0.040302	0.33664	1.3343
Lactobacillales+Glycosyl hydrolase 36 family	3.65716e+07	3.27353e+06	1.1578e+07	2.90577e+07	1.15976e+07		7.25259e+06	6.12471e+06	1.18512e+08	59330631	8.28214e+07	1.4831e+08	4.59493e+07	2.05346e+08	3.83865e+07	3.93117e+07	1.05456e+08	7.37966e+08	8.43422e+08	0.0187664	0.242512	2.80682
Lactobacillales+Glycosyl hydrolase 65 family	6.70817e+06		7.89181e+06				6.16089e+06	866677	5.87904e+06	7768253	7.02697e+06	1.05318e+07	5.33816e+06	3.31373e+07	3.62586e+06	4.42838e+06	2.16275e+07	7.77358e+07	9.93633e+07	0.00995689	0.163097	1.84532
Lactobacillales+Glycosyl hydrolase 73 family								1.81679e+06	1.98962e+06						6.33366e+06	3.04306e+06	1.81679e+06	1.13663e+07	1.31831e+07	too many MVs	too many MVs	too many MVs
Lactobacillales+Glycyl radical enzyme (GRE) family	6.32141e+07	9.78235e+07	4.17308e+07	6.62336e+07	2.70513e+07	3.30311e+07	3.95872e+07	2.68843e+07	1.66501e+08	6.62577e+07	6.80658e+07	1.26838e+08	6.52261e+07	2.44653e+08	1.6123e+08	4.83415e+07	3.95556e+08	9.47113e+08	1.34267e+09	0.00737469	0.1465	1.25964
Lactobacillales+GPI family	9.56156e+07	1.02561e+08	6.91815e+07	1.05464e+08	6.73758e+07	8.5719e+07	6.80596e+07	5.85213e+07	2.25078e+08	2.11084e+08	1.66774e+08	8.96139e+07	1.25593e+08	2.37102e+08	1.44928e+08	6.115e+07	6.52498e+08	1.26132e+09	1.91382e+09	0.00670727	0.136348	0.950884
Lactobacillales+GroES chaperonin family									9.78375e+06	3877708	3.54471e+06	1.24506e+06						1.84512e+07	1.84512e+07	too many MVs	too many MVs	too many MVs
Lactobacillales+Group II decarboxylase family	5.7279e+06		3.73e+06	1.42278e+07	9.62275e+06	6.17125e+06		8.12673e+06	4.66237e+06	3.87279e+07	6.85986e+06	3.54278e+07	1.73944e+07	6.66088e+06	2.24209e+06	724509	4.76064e+07	1.127e+08	1.60306e+08	0.172897	0.556815	1.24312
Lactobacillales+GrpE family	1.86468e+06	2.30957e+07		1.73273e+07				2.93178e+06	7.24996e+06		2.4802e+06	3.31602e+06			2.54906e+07	3.34206e+06	4.52194e+07	4.18788e+07	8.70982e+07	too many MVs	too many MVs	too many MVs
Lactobacillales+HAD-like hydrolase superfamily	2.23741e+07	6.72307e+06	2.40231e+06	3.27244e+06	3.10059e+06	3.22655e+06	3.1291e+06	7.69418e+06	2.09439e+07		4.53503e+07	1.06162e+07	1.90576e+07	1.92633e+07	1.25237e+08	1.20758e+07	5.19223e+07	2.52544e+08	3.04466e+08	0.714176	0.919859	2.28193
Lactobacillales+Heat shock protein 70 family	1.40397e+07		1.31741e+07	1.10927e+07	4.60326e+06	1.29193e+06		5.38462e+06	1.55178e+07		2.76549e+07	8.01085e+06	1.51637e+07	1.33369e+07	7.8943e+07	9.32001e+06	4.95864e+07	1.67947e+08	2.17534e+08	0.304052	0.702029	1.75983
Lactobacillales+HPF/YfiA ribosome-associated protein family	1.97261e+07	6.64399e+06	1.08716e+07	2.41026e+07	2.14622e+07	2.42532e+07	1.11537e+07	1.64653e+07	1.19165e+07	1.06029e+07	1.64741e+07	7.7877e+06	9.72753e+06	3.78243e+07	2.16349e+07		1.34679e+08	1.15968e+08	2.50647e+08	0.316176	0.71958	-0.215782
Lactobacillales+HPr family	6.1837e+07	2.39555e+07	3.16803e+07	1.52475e+08	3.47096e+07	5.21241e+07	8.33554e+07	8.79168e+07	1.11218e+08	82810199	1.16488e+08	2.36521e+07	9.1276e+07	8.17507e+07	1.46793e+08	8.12552e+07	5.28054e+08	7.35243e+08	1.2633e+09	0.195859	0.58877	0.477529
Lactobacillales+Iron-containing alcohol dehydrogenase family	1.27435e+06		1.0356e+07		2.53778e+07		1.28171e+07	7.62837e+06	5.30712e+07	37465001	1.11353e+07	2.2045e+07	1.25341e+07	4.22609e+06			5.74535e+07	1.40477e+08	1.9793e+08	0.467826	0.792616	1.28974
Lactobacillales+IUNH family	2.04115e+07		2.49504e+07	1.72251e+06	5.4422e+06	7.53926e+06	1.21029e+07	1.36922e+07	5.3177e+07	22992731	3.15374e+07	1.69724e+07	3.76504e+07	5.75386e+07	1.11482e+08	2.13482e+07	8.58609e+07	3.52698e+08	4.38559e+08	0.0470437	0.357238	2.03826
Lactobacillales+LDH/MDH superfamily	2.74793e+08	3.45727e+08	1.94083e+08	1.43203e+08	1.28415e+08	2.32991e+08	2.36071e+08	3.38977e+08	6.53127e+08	4.70148e+08	2.52234e+08	1.24692e+08	3.44652e+08	4.36489e+08	4.69392e+08	1.54053e+08	1.89426e+09	2.90479e+09	4.79905e+09	0.171126	0.554144	0.616796
Lactobacillales+Lyase 1 family					885180		5.54851e+06		2.43633e+06		3.65384e+06			5.20504e+06	5.50347e+06	1.87529e+06	6.43369e+06	1.8674e+07	2.51076e+07	too many MVs	too many MVs	too many MVs
Lactobacillales+Metallo-dependent hydrolases superfamily	1.52239e+08	2.64453e+08	3.26082e+07	1.07056e+08	2.60733e+08	9.98384e+07	9.20291e+07	1.19222e+08	4.77734e+08	1.22577e+09	3.08777e+08	1.37748e+09	5.41858e+08	1.3197e+08	2.20783e+07	4.74747e+07	1.12818e+09	4.13314e+09	5.26132e+09	0.204674	0.598618	1.87324
Lactobacillales+NAD(P)-dependent epimerase/dehydratase family	1.56032e+07	2.67853e+06	6.01061e+06		3.79038e+06		2.49049e+06	7.12557e+06	3.90162e+07	8.0756e+06	2.16082e+07	1.11235e+07	9.95139e+06	2.12664e+07	7.11801e+07	1.38248e+07	3.76988e+07	1.96046e+08	2.33745e+08	0.0269156	0.284291	2.37836
Lactobacillales+NrnA oligoribonuclease family				3.25646e+06				7.19714e+06	6.9254e+06		1.52367e+06						1.04536e+07	8.44907e+06	1.89027e+07	too many MVs	too many MVs	too many MVs
Lactobacillales+Oleate hydratase family						5.23427e+06							2.71181e+06				5.23427e+06	2.71181e+06	7.94608e+06	too many MVs	too many MVs	too many MVs
Lactobacillales+Peptidase C1 family	1.77314e+07	5.01214e+06	1.41247e+07		8.03253e+06	9.33673e+06	9.91387e+06	1.56517e+07	3.80989e+07	3.17742e+08	2.06722e+07	3.74439e+07	5.74693e+07	1.17457e+07	7.20453e+06	1.50601e+07	7.98031e+07	5.05437e+08	5.8524e+08	0.0879716	0.458743	2.66289
Lactobacillales+Peptidase C59 family	1.06605e+07		2.9298e+06	999303		4.4432e+06		2.55051e+06	1.88654e+07	5.4449e+07	3.61947e+06	4.13068e+07	1.95509e+07	842414	3.0682e+06	2.1872e+06	2.15833e+07	1.43889e+08	1.65473e+08	0.0255972	0.289961	2.73652
Lactobacillales+Peptidase C69 family	6.99281e+06	3.47612e+06	718453		1.77713e+06	5.43415e+06	1.62913e+06	8.71848e+06	1.11499e+07	1.39681e+08	1.31448e+07	6.73429e+07	2.16024e+07	7.53442e+06	3.40185e+06	2.46463e+06	2.87463e+07	2.66322e+08	2.95068e+08	0.0378053	0.323167	3.21137
Lactobacillales+Peptidase M1 family	4.25764e+07	1.11068e+07	9.04067e+07	6.5327e+07	6.93877e+07	6.72766e+07	1.08436e+08	9.82627e+07	3.23765e+07	9.01975e+07	5.23188e+07	3.77369e+07	3.98989e+07	5.99147e+07	1.87129e+07	5.40755e+07	5.52779e+08	3.85232e+08	9.38011e+08	0.366276	0.74997	-0.520968
Lactobacillales+Peptidase M20A family	8.67688e+06				4.4838e+06		6.86384e+06	1.96117e+06	2.52941e+07	1.98913e+06	2.15164e+07	2.83844e+06	1.11689e+07	5.99645e+06	4.017e+07	1.14951e+07	2.19857e+07	1.20469e+08	1.42454e+08	0.00897739	0.150069	2.45359
Lactobacillales+Peptidase M26 family	3.55941e+06		2.72418e+07	3.13305e+07	3.3041e+07			3.76549e+06	1.48616e+07	37528880	1.35834e+07	2.30006e+06	3.73525e+07	4.0899e+07	8.13233e+07	3.51299e+07	9.89382e+07	2.62979e+08	3.61917e+08	0.0377989	0.327662	1.41027
Lactobacillales+PEP-utilizing enzyme family	2.63392e+08	4.5229e+07	5.73722e+08	3.0465e+07	3.20057e+08	5.59976e+08	2.44746e+08	4.48907e+08	7.93651e+07	3.8134e+08	3.95901e+08	4.19419e+08	3.31379e+08	6.26643e+08	2.04195e+08	2.67699e+08	2.48649e+09	2.70594e+09	5.19243e+09	0.481729	0.810106	0.122018
Lactobacillales+Peroxiredoxin family	5.05214e+07	1.47533e+07	2.6331e+07	3.4739e+07	1.88791e+07	2.27545e+07	2.49428e+07	2.87201e+07	1.03743e+08	6.42487e+07	5.88679e+07	2.99146e+07	5.53147e+07	8.3405e+07	8.23189e+07	5.54702e+07	2.21641e+08	5.33283e+08	7.54924e+08	0.00033292	0.0145	1.26664
Lactobacillales+Phosphofructokinase type A (PFKA) family	3.3879e+07	1.49871e+07	1.15366e+07	1.67173e+07	1.05344e+07	1.27627e+07	2.03638e+07	3.55762e+07	9.72874e+07	6.77206e+07	5.95482e+07	8.24302e+07	5.4936e+07	1.03273e+08	1.66099e+07	2.72519e+07	1.56357e+08	5.09057e+08	6.65415e+08	0.00118343	0.0366667	1.70293
Lactobacillales+Phosphoglycerate kinase family	2.59799e+08	2.6551e+08	2.23613e+08	1.81463e+08	2.86411e+08	4.11853e+08	2.95978e+08	4.19647e+08	5.1804e+08	382930584	3.26237e+08	1.90657e+08	2.3558e+08	3.21298e+08	3.3823e+08	2.28207e+08	2.34428e+09	2.54118e+09	4.88546e+09	0.648653	0.891249	0.116356
Lactobacillales+Phosphoglycerate mutase family	2.80126e+08	1.1402e+08	1.14503e+08	1.07934e+08	1.45464e+08	1.72605e+08	1.99675e+08	2.52238e+08	3.46621e+08	4.11289e+08	2.72626e+08	2.48522e+08	2.84128e+08	2.45716e+08	2.58834e+08	1.89896e+08	1.38656e+09	2.25763e+09	3.6442e+09	0.00444086	0.102444	0.703294
Lactobacillales+Phosphohexose mutase family	1.79193e+07		9.72924e+06	8.17774e+06			2.4648e+06	1.15944e+07	2.94911e+07	7296990	2.52031e+07	3.78868e+06	1.31548e+07	6.99477e+07	8.19093e+07	8.58028e+06	4.98856e+07	2.39372e+08	2.89257e+08	0.0269698	0.280214	2.26238
Lactobacillales+PNP/UDP phosphorylase family	1.54988e+07			1.41224e+06	1.14018e+07	8.64335e+06	1.23149e+07	7.36345e+06	1.92737e+07	11447875	1.02177e+07	1.04416e+07	1.06094e+07	1.61131e+07	5.18247e+06	8.59923e+06	5.66345e+07	9.18851e+07	1.4852e+08	0.103297	0.468916	0.698073
Lactobacillales+PPase class C family	979113		1.48847e+06	2.73083e+06				5.96711e+06	5.96345e+06	2.19772e+06	2.14876e+06		2.16288e+06	3.24806e+06	1.23047e+06		1.11655e+07	1.69513e+07	2.81169e+07	0.317936	0.715557	0.601995
Lactobacillales+PrsA family	1.48113e+08		1.9275e+08	8.47034e+06	2.26316e+08	2.61552e+06	9.29618e+07	5.4634e+07	5.16631e+07	8.20303e+06	7.70429e+07	2.39466e+07	2.06365e+08	4.99586e+07	1.44961e+09	6.48716e+07	7.25861e+08	1.93166e+09	2.65752e+09	0.286349	0.680822	1.41207
Lactobacillales+Pyruvate kinase family; PEP-utilizing enzyme family	5.41576e+08	7.36903e+08	2.70925e+08	3.33511e+08	3.04389e+08	3.83175e+08	3.29179e+08	8.36303e+08	1.0026e+09	9.10559e+08	4.90657e+08	3.21446e+08	5.20656e+08	6.74056e+08	6.88834e+08	5.51566e+08	3.73596e+09	5.16038e+09	8.89634e+09	too many MVs	too many MVs	too many MVs
Lactobacillales+RbsD / FucU family																				too many MVs	too many MVs	too many MVs
Lactobacillales+Ribose-phosphate pyrophosphokinase family	6.1893e+06	4.53226e+06					3.58331e+06	1.5015e+07	7.70118e+06	1.52391e+07	2.73381e+06	5.73557e+06	5.27587e+06	1.7692e+06		4.37124e+06	2.93198e+07	4.28259e+07	7.21458e+07	0.14533	0.530364	0.546484
Lactobacillales+Ribulose-phosphate 3-epimerase family								3.0801e+06	7.43673e+06	3.10645e+06		3.7647e+06					3.0801e+06	1.43079e+07	1.7388e+07	too many MVs	too many MVs	too many MVs
Lactobacillales+RNA polymerase alpha chain family	1.79797e+07	6.32336e+06	2.34794e+07	1.766e+06	5.0379e+07	4.74954e+07	2.55924e+07	2.85407e+07	3.5286e+07	61271037	1.32408e+07	3.10862e+07	9.68354e+06	1.74346e+07	1.01103e+07	1.07036e+07	2.01556e+08	1.88816e+08	3.90372e+08	0.858148	0.948312	-0.094194
Lactobacillales+RNA polymerase beta' chain family	7.80473e+06	4.39889e+06			5.52715e+06	1.03369e+07	6.52827e+06	3.71743e+06	1.58896e+07	6.86215e+06	3.61749e+06	1.52791e+06	7.28805e+06	5.97848e+06	1.77722e+07	2.74738e+06	3.83134e+07	6.16833e+07	9.99967e+07	0.167183	0.553547	0.686917
Lactobacillales+ROK (NagC/XylR) family	1.09736e+07		4.86817e+06		5.42e+06	6.10588e+06	3.78975e+06	7.23299e+06	2.43723e+07	1.86118e+07	9.45721e+06	1.62155e+07	1.26192e+07	2.12982e+07	1.07885e+07	5.44887e+06	3.83904e+07	1.18812e+08	1.57202e+08	0.0526904	0.351061	1.62965
Lactobacillales+RRF family	1.26215e+07		2.85391e+07		1.71683e+06	3.54639e+06	1.50361e+07	2.24587e+07	7.06627e+06		2.69461e+07	1.26829e+07	1.32798e+07	1.98081e+07	4.64646e+07	6.25268e+06	8.39186e+07	1.325e+08	2.16419e+08	0.434871	0.783197	0.658883
Lactobacillales+Sct family		4.77052e+06			2.12279e+06	2.69472e+06		1.25179e+06				1.9486e+07	1.51142e+06	739694			1.08398e+07	2.17371e+07	3.25769e+07	too many MVs	too many MVs	too many MVs
Lactobacillales+Serine-aspartate repeat-containing protein (SDr) family	1.18834e+09	3.5657e+08	2.74347e+09	5.11361e+09	5.59599e+08	6.14288e+08	7.35185e+08	6.71957e+08	1.42512e+09	9.26253e+08	2.22243e+09	8.60624e+08	1.83603e+09	1.52181e+09	3.72536e+09	1.51087e+09	1.1983e+10	1.40285e+10	2.60115e+10	0.219634	0.60646	0.227369
Lactobacillales+Serine-rich repeat protein (SRRP) family	5.85802e+08	1.10451e+08	7.19666e+08	2.15506e+09	2.38307e+08	2.83339e+08	3.47001e+08	3.90677e+08	4.91128e+08	4.47403e+08	2.25752e+09	3.34225e+08	1.2738e+09	9.8363e+08	2.97337e+09	1.5181e+09	4.8303e+09	1.02792e+10	1.51095e+10	0.0575481	0.359776	1.08954
Lactobacillales+SHMT family	3.67322e+07	4.50987e+06	1.46688e+07	3.9239e+07	2.10374e+07	2.0111e+07	2.71461e+07	1.79286e+07	4.29889e+07	29464284	3.42763e+07	2.98248e+07	4.34486e+07	2.62925e+07	2.9734e+07	2.36849e+07	1.81373e+08	2.59714e+08	4.41087e+08	0.0693925	0.409627	0.517946
Lactobacillales+Short-chain dehydrogenases/reductases (SDR) family	1.14374e+08	6.03459e+07	8.63503e+07	5.28791e+06	4.73882e+07	2.05032e+06	7.17696e+07	2.85147e+07	1.66627e+08	6.27532e+07	5.90346e+07	1.47254e+08	8.33952e+07	1.346e+08	4.7842e+08	3.52434e+07	4.16081e+08	1.16733e+09	1.58341e+09	0.0462148	0.358634	1.48826
Lactobacillales+Small heat shock protein (HSP20) family	2.58419e+06				1.60285e+06			3.16918e+06	1.64421e+07	2.63662e+07	5.06655e+06	1.85595e+07	1.54923e+07	1.91359e+06		669958	7.35621e+06	8.45102e+07	9.18664e+07	0.0199759	0.233917	3.52066
Lactobacillales+Sodium:galactoside symporter (TC 2.A.2) family	4.34326e+06	1.31879e+06	4.88737e+06	5.1846e+06	4.11683e+06	4.6264e+06	4.75268e+06	1.05554e+06	6.22e+06	4.32125e+06	6.03827e+06	1.04144e+07	3.81431e+06	3.28505e+07	1.05049e+07	1.9913e+06	3.02855e+07	7.6155e+07	1.0644e+08	0.0737991	0.427213	1.33008
Lactobacillales+Thioredoxin family	2.68127e+07		1.62063e+07	1.46299e+07	2.91992e+07	2.5773e+07	2.58763e+07	7.00517e+06	7.48731e+07	2.31017e+07	1.45163e+07	3.95059e+06	2.94098e+07	2.72484e+07	8.50185e+07	6.38092e+06	1.45503e+08	2.64499e+08	4.10002e+08	0.316413	0.71861	0.862182
Lactobacillales+TPP enzyme family						3.68385e+06					1.04071e+06			1.36474e+06	1.35195e+06		3.68385e+06	3.75741e+06	7.44126e+06	too many MVs	too many MVs	too many MVs
Lactobacillales+TRAFAC class myosin-kinesin ATPase superfamily		4.0414e+06		2.38599e+07					1.56466e+06				1.76438e+06		3.11594e+06	500106	2.79013e+07	6.94509e+06	3.48464e+07	too many MVs	too many MVs	too many MVs
Lactobacillales+TRAFAC class translation factor GTPase superfamily	5.32233e+08	4.45961e+08	3.62023e+08	1.36033e+08	3.16462e+08	3.81505e+08	4.95984e+08	6.26431e+08	7.53714e+08	6.96091e+08	3.80001e+08	3.84143e+08	3.22465e+08	6.80519e+08	4.69245e+08	2.61363e+08	3.29663e+09	3.94754e+09	7.24417e+09	0.387517	0.756562	0.259961
Lactobacillales+Triosephosphate isomerase family	2.78365e+08	2.91634e+08	2.7212e+08	2.5993e+08	1.26452e+08	1.23999e+08	1.95993e+08	2.99453e+08	8.51754e+08	293467211	2.567e+08	1.53586e+08	3.11854e+08	3.14287e+08	9.13023e+08	2.29023e+08	1.84795e+09	3.32369e+09	5.17164e+09	0.0969791	0.465084	0.846861
Lactobacillales+Universal ribosomal protein uL1 family	2.77187e+07	3.12119e+07	2.22608e+07	8.64077e+06	3.56544e+07	6.00945e+07	3.60241e+07	1.15009e+07	6.6076e+07	3.83706e+07	3.54255e+07	2.78402e+07	2.55596e+07	8.43425e+07	3.32571e+07	3.27636e+07	2.33106e+08	3.43635e+08	5.76741e+08	0.109486	0.497429	0.559875
Lactobacillales+Universal ribosomal protein uL10 family	3.92426e+07	4.59064e+07	1.26365e+07	4.12873e+07	1.89053e+07	2.87653e+07	1.27663e+07	2.46811e+07	5.43231e+07	21814082	4.50821e+07	3.30916e+07	3.54028e+07	6.84749e+07	7.0483e+07	1.27186e+07	2.24191e+08	3.4139e+08	5.65581e+08	0.172185	0.556212	0.606676
Lactobacillales+Universal ribosomal protein uL11 family		9.01562e+06	6.27901e+06	2.33167e+07		4.02367e+06		3.48567e+06	1.59189e+07	2.2011e+07	1.63086e+07	3.19288e+06	2.65487e+07	1.42571e+07	2.27004e+07	1.53108e+07	4.61207e+07	1.36248e+08	1.82369e+08	0.0260307	0.278444	1.56259
Lactobacillales+Universal ribosomal protein uL13 family	3.3261e+06	2.88557e+07	1.73013e+06		1.76433e+06	1.37805e+07	8.85188e+06	3.67483e+07	1.10665e+07	1.95296e+07	1.33417e+06	7.04382e+06	1.77124e+06	2.64029e+07		1.93962e+06	9.5057e+07	6.90878e+07	1.64145e+08	0.875443	0.953213	-0.460315
Lactobacillales+Universal ribosomal protein uL14 family	1.3145e+07	6.84319e+07	1.52647e+07		1.22211e+07	3.47129e+07	1.40145e+07	3.77942e+07	4.30522e+07	4.21325e+07	1.90441e+07	3.20308e+07	1.16832e+07	5.59831e+07	3.20366e+06	6.64277e+06	1.95584e+08	2.13772e+08	4.09357e+08	0.444248	0.791322	0.128279
Lactobacillales+Universal ribosomal protein uL15 family	6.0998e+06		1.21605e+06		7.62485e+06	6.32167e+06	3.932e+06	5.24491e+06	1.12391e+07	4.73599e+06			4.68349e+06	7.5136e+06	8.01837e+06		3.04393e+07	3.61906e+07	6.66299e+07	0.731639	0.923188	0.24962
Lactobacillales+Universal ribosomal protein uL18 family	6.86091e+07	1.42179e+08	7.43005e+07	3.59617e+07	3.9749e+07	5.11785e+07	6.17486e+07	2.45333e+07	1.76909e+08	6.38439e+07	6.95358e+07	3.81371e+07	3.35364e+07	1.3997e+08	1.49631e+08	3.13675e+07	4.98259e+08	7.0293e+08	1.20119e+09	0.41399	0.773594	0.496478
Lactobacillales+Universal ribosomal protein uL2 family	1.31194e+07	7.91867e+07	2.25068e+07	7.67874e+06	1.16553e+07	4.41956e+07	3.24752e+07	4.53377e+07	3.66891e+07	5.73954e+07	1.36339e+07	1.37389e+07	7.18374e+06	7.2603e+07	7.38622e+06	8.77804e+06	2.56155e+08	2.17408e+08	4.73564e+08	0.514779	0.826645	-0.236604
Lactobacillales+Universal ribosomal protein uL22 family	2.8129e+06	1.19216e+07	523166					2.25828e+06		2731540		3.36108e+06	4.21992e+06	1.88174e+07			1.75159e+07	2.91299e+07	4.66459e+07	too many MVs	too many MVs	too many MVs
Lactobacillales+Universal ribosomal protein uL29 family	3.06829e+06		1.30049e+06			1.50205e+06		7.85327e+06	1.22472e+07	1.48413e+06		910269		3.98244e+06			1.37241e+07	1.8624e+07	3.23481e+07	too many MVs	too many MVs	too many MVs
Lactobacillales+Universal ribosomal protein uL3 family	3.81131e+06	2.34525e+07	5.7293e+06	3.95997e+06		5.86919e+06	3.71543e+06	2.08957e+06	1.3478e+07	4.70167e+06	3.39093e+06	1.10564e+07	5.1357e+06	3.89959e+07	604728		4.86273e+07	7.73634e+07	1.25991e+08	0.925034	0.964433	0.669797
Lactobacillales+Universal ribosomal protein uL30 family		2.47066e+07															2.47066e+07		2.47066e+07	too many MVs	too many MVs	too many MVs
Lactobacillales+Universal ribosomal protein uL4 family	6.085e+07	7.17998e+07	4.4651e+07	1.5422e+07	3.10732e+07	3.03434e+07	2.88073e+07	2.46533e+07	8.91749e+07	56669042	8.76169e+07	5.6463e+07	5.32353e+07	1.33677e+08	6.85027e+07	4.90858e+07	3.076e+08	5.94424e+08	9.02024e+08	0.00501217	0.100545	0.95042
Lactobacillales+Universal ribosomal protein uL5 family	1.67809e+07	2.20499e+06	1.24143e+07	8.49287e+06	1.30753e+06	1.43861e+07	8.53855e+06	1.43592e+07	7.51782e+07	1.57817e+07	5.21191e+07	1.73691e+07	2.33682e+07	3.54039e+07	4.0351e+07	1.87548e+07	7.84845e+07	2.78326e+08	3.5681e+08	0.00300406	0.0672941	1.82619
Lactobacillales+Universal ribosomal protein uL6 family	3.58314e+07	1.73505e+07	2.12682e+07	8.43369e+06	1.49445e+07	1.23637e+07	1.83088e+07	2.5211e+07	6.05515e+07	1.84299e+07	3.4974e+07	2.54512e+07	1.85061e+07	6.64979e+07	6.44014e+07	8.19607e+06	1.53712e+08	2.97008e+08	4.5072e+08	0.108052	0.492575	0.950237
Lactobacillales+Universal ribosomal protein uS10 family	4.41329e+07	1.0522e+08	3.25801e+07	5.32393e+06	2.0409e+07	2.93168e+07	1.67198e+07	3.75862e+07	6.03827e+07	29856027	3.39734e+07	2.65495e+07	1.83967e+07	6.51096e+07	1.56615e+07	1.07617e+07	2.91289e+08	2.60691e+08	5.5198e+08	0.979063	0.986307	-0.160104
Lactobacillales+Universal ribosomal protein uS11 family	1.03911e+07	1.10068e+07	6.16653e+06			5.79076e+06	4.20362e+06	6.96834e+06	2.25412e+07	10571902	7.91782e+06	1.41228e+07	7.02152e+06	3.43883e+07	7.0146e+06		4.45271e+07	1.03578e+08	1.48105e+08	0.397318	0.763416	1.21782
Lactobacillales+Universal ribosomal protein uS12 family	4.19637e+06	4.32656e+07	1.16407e+07	6.36844e+06	1.31025e+06	6.25198e+06	5.46889e+06	7.86322e+06	1.31603e+07	6.2296e+06		1.23167e+07	278115	4.55651e+07	605191		8.63655e+07	7.81549e+07	1.6452e+08	0.122857	0.519849	-0.144104
Lactobacillales+Universal ribosomal protein uS17 family						5.22926e+06	3.65818e+06	1.86784e+06	3.75697e+06	1.93403e+06							1.07553e+07	5.691e+06	1.64463e+07	too many MVs	too many MVs	too many MVs
Lactobacillales+Universal ribosomal protein uS19 family	4.2247e+07	1.08043e+08	4.45378e+07	1.63349e+06	4.26221e+07	1.1548e+08	2.63423e+07	4.04732e+07	5.58546e+07	57183307	3.38917e+07	2.74267e+07	2.98747e+07	6.02165e+07	1.93419e+07	2.3419e+07	4.21379e+08	3.07208e+08	7.28588e+08	0.935015	0.965721	-0.455891
Lactobacillales+Universal ribosomal protein uS2 family	1.18953e+08	1.36538e+08	7.83221e+07	2.88276e+07	1.10336e+08	1.2244e+08	1.13631e+08	1.49531e+08	2.04565e+08	1.66521e+08	1.0296e+08	7.55479e+07	1.32842e+08	1.36181e+08	1.25337e+08	9.86564e+07	8.58579e+08	1.04261e+09	1.90119e+09	0.280249	0.688758	0.280174
Lactobacillales+Universal ribosomal protein uS3 family	4.36674e+07	6.87397e+07	1.11128e+07	7.51486e+07	1.49649e+07	1.34541e+07	4.91228e+07	6.97138e+07	5.27191e+07	3.20843e+07	1.13646e+07	3.44237e+07	6.67597e+07	2.00327e+08	5.38801e+06	9.87084e+06	3.45924e+08	4.12937e+08	7.58861e+08	0.752548	0.926621	0.25546
Lactobacillales+Universal ribosomal protein uS4 family	2.55298e+07	3.60888e+07	1.79065e+07	2.08958e+07	2.31918e+07	3.13484e+07	1.82698e+07	2.52336e+07	4.15559e+07	2.00977e+07	1.40272e+07	2.31435e+07	1.31628e+07	7.8219e+07	3.71245e+07	2.49374e+06	1.98464e+08	2.29824e+08	4.28289e+08	0.625029	0.881221	0.211644
Lactobacillales+Universal ribosomal protein uS5 family	5.09098e+07	7.61965e+07	5.04195e+07	1.47642e+07	3.31754e+07	3.76134e+07	4.55687e+07	4.47072e+07	1.15681e+08	8.13318e+07	3.07623e+07	4.27472e+07	7.18862e+07	1.29323e+08	1.06766e+08	1.06056e+07	3.53355e+08	5.89103e+08	9.42458e+08	0.313528	0.715904	0.73739
Lactobacillales+Universal ribosomal protein uS7 family		3.85698e+07	1.04655e+07	1.62868e+07	4.21757e+06	1.00407e+07	3.06897e+06	9.90637e+06	6.82227e+06	4.05919e+06	3.17425e+06	1.43159e+07	6.77237e+06	1.09234e+07	7.51089e+06	6.23534e+06	9.25557e+07	5.98136e+07	1.52369e+08	0.542518	0.832762	-0.62978
Lactobacillales+Universal ribosomal protein uS8 family	9.33204e+06	810829	5.38375e+06	3.50919e+06	5.48662e+06	5.15562e+06	4.3012e+06		3.29362e+07	1.58352e+07	2.38888e+07	1.69061e+07	1.13757e+07	2.18041e+07	2.78884e+07	7.69947e+06	3.39793e+07	1.58334e+08	1.92313e+08	0.0276876	0.273966	2.21998
Lactobacillales+Universal ribosomal protein uS9 family	1.68322e+07		8.24038e+06		1.35179e+07	1.69745e+07	2.00008e+07	1.66298e+07	2.97844e+07	1.1988e+07	1.79822e+07	1.44824e+07	3.51234e+06	3.80178e+07	1.90164e+07	5.49218e+06	9.21956e+07	1.40276e+08	2.32471e+08	0.169916	0.553579	0.605453
Lactobacillales+Universal stress protein A family	1.99897e+07		9.37518e+06	5.86758e+06	7.03786e+06	3.37609e+06	4.9359e+06	1.50052e+06	1.46178e+07	1.02745e+07	9.63874e+06	1.00851e+07	7.20453e+06	4.42384e+07	1.54599e+07	3.67407e+06	5.20829e+07	1.15193e+08	1.67276e+08	0.13491	0.532255	1.14505
Lactobacillales+UPF0342 family	7.41423e+06	2.86909e+06	1.87735e+07	1.9325e+06	1.03632e+07	1.33935e+07		8.91553e+06	1.57408e+07	3.34709e+06	767414		9.19314e+06	586415			6.36615e+07	2.96349e+07	9.32964e+07	0.158284	0.532209	-1.10292
Lactobacillales+UPF0478 family	1.63574e+06		4.96699e+06				1.96301e+06	1.13871e+07	1.12577e+07	13359099	1.28813e+06	1.02423e+06	2.89308e+06	2.3186e+06		2.16081e+06	1.99528e+07	3.43017e+07	5.42545e+07	0.145553	0.528814	0.781443
Lactobacillales+Urease beta subunit family	5.52971e+07	9.53167e+06	2.07476e+07	2.62919e+06	5.9054e+07	3.02764e+07	2.38366e+07	2.99009e+07	1.47563e+08	4.69376e+08	1.99324e+08	5.7382e+08	3.654e+08	1.82687e+07	1.24864e+07	2.39859e+07	2.31274e+08	1.81022e+09	2.0415e+09	0.0271197	0.272414	2.96845
Lactobacillales+Urease gamma subunit family	1.7367e+08	6.66595e+07	1.66728e+08	1.95437e+07	3.69167e+08	1.88833e+08	2.58243e+08	1.01117e+08	3.67085e+08	8.07976e+08	3.64824e+08	9.63761e+08	5.98308e+08	2.29778e+08	8.21889e+07	1.22371e+08	1.34396e+09	3.53629e+09	4.88025e+09	0.0516582	0.34975	1.39574
Lactobacillales+XFP family	5.53545e+07	1.07068e+08	1.41906e+08	6.52901e+07	7.93972e+07	1.11902e+08	1.20946e+08	1.99278e+08	4.66259e+08	2.82422e+08	2.14301e+08	2.1027e+08	2.60503e+08	1.60704e+08	1.25601e+08	8.27242e+07	8.81142e+08	1.80279e+09	2.68393e+09	0.0135257	0.183077	1.03277
Lactobacillales+Zinc-containing alcohol dehydrogenase family	2.63722e+07	1.41939e+07	1.10893e+08	5.81229e+06	8.29985e+07	3.89836e+07	6.98244e+07	8.16726e+07	3.16102e+08	1.61158e+08	8.93365e+07	1.29205e+08	6.32757e+07	7.85515e+07	5.34113e+07	2.20522e+07	4.3075e+08	9.13092e+08	1.34384e+09	0.0913575	0.44736	1.0839
Rodentia+2-oxoacid dehydrogenase family	7.53427e+06		7.50341e+06			6.22845e+06	3.22035e+06			2.43401e+06					3.3762e+07	2.05437e+06	2.44865e+07	3.82503e+07	6.27368e+07	too many MVs	too many MVs	too many MVs
Rodentia+3-hydroxyacyl-CoA dehydrogenase family																				too many MVs	too many MVs	too many MVs
Rodentia+5'-nucleotidase family	3.57641e+07		1.72415e+07	3.08802e+07	1.88753e+07	1.50849e+07	3.17568e+07	2.13161e+07	2.99924e+07	2.34555e+07	2.68856e+07	1.01611e+07	2.57291e+07	2.20752e+07	1.01822e+07	3.7861e+07	1.70919e+08	1.86342e+08	3.57261e+08	0.377977	0.7537	0.124636
Rodentia+AB hydrolase superfamily	1.76929e+09	3.01524e+09	1.97099e+09	1.14836e+09	2.91204e+09	3.40127e+09	2.67458e+09	3.04758e+09	3.0188e+09	2.52284e+09	2.00113e+09	3.21355e+09	1.56795e+09	3.85471e+09	9.17128e+08	1.95047e+09	1.99393e+10	1.90466e+10	3.89859e+10	0.719873	0.919268	-0.0660864
Rodentia+ABC transporter superfamily	8.08133e+06	1.79865e+06	1.54875e+07		7.94209e+06	9.76924e+06	8.82635e+06	7.53512e+06	5.16947e+06	8.34567e+06	3.21522e+06	4.67908e+06	2.59287e+06	2.59687e+06	867253	1.5031e+06	5.94403e+07	2.89695e+07	8.84098e+07	0.920679	0.964183	-1.0367
Rodentia+Acid ceramidase family	1.28022e+06	1.53324e+06	840560	4.02962e+06		3.23765e+06			684559	4.79602e+06	1.63163e+06		6.17073e+06	5.07158e+06	1.59048e+07	2.75089e+06	1.09213e+07	3.70102e+07	4.79315e+07	0.17674	0.558745	1.76003
Rodentia+Acyl-CoA dehydrogenase family	2.09375e+07	1.2044e+07	6.4891e+06	1.43508e+06	5.03669e+06	1.37594e+07	8.63895e+06	5.03273e+06	1.92781e+07	15167808	8.73451e+06	2.25685e+07	1.37595e+07	7.89038e+06	6.79157e+07	2.04461e+07	7.33734e+07	1.75761e+08	2.49134e+08	0.0324617	0.298154	1.26019
Rodentia+Adenylate kinase family		2.72275e+07		1.02359e+07		1.84614e+06					1.5099e+06			1.44538e+06		1.92404e+06	3.93096e+07	4.87932e+06	4.41889e+07	too many MVs	too many MVs	too many MVs
Rodentia+Adenylyl cyclase class-4/guanylyl cyclase family	1.03613e+07	5.56169e+06	5.96738e+06	1.97943e+07	6.93024e+06	4.89435e+06	8.54074e+06	8.72876e+06	8.69269e+06	1.13361e+07	9.54108e+06	9.19642e+06	1.17419e+07	5.10628e+06	1.28128e+07	1.12997e+07	7.07788e+07	7.97269e+07	1.50506e+08	0.342769	0.738237	0.171731
Rodentia+ADP-ribosyl cyclase family	2.26889e+07		1.49068e+07	1.99055e+07	1.10919e+07	3.43312e+07	1.71853e+07	7.05322e+06	5.66445e+07	1.09739e+07	1.41899e+07	7.4175e+06	2.79362e+07	3.74388e+06	5.61077e+07	1.70191e+07	1.27163e+08	1.94033e+08	3.21195e+08	0.346066	0.739503	0.609593
Rodentia+AlaDH/PNT family; PNT beta subunit family	5.09516e+06		1.41692e+07		2.22592e+07	2.52564e+06	8.5095e+06		4.96942e+06			6.51762e+06	3.41686e+06	7.12546e+06	5.63918e+06	988203	5.25587e+07	2.86567e+07	8.12154e+07	too many MVs	too many MVs	too many MVs
Rodentia+ALB/AFP/VDB family	7.52317e+08	1.09205e+10	9.55165e+08	1.6051e+09	4.63025e+08	3.66716e+09	2.41841e+09	1.36867e+09	1.83999e+09	7.83019e+08	7.47291e+08	1.3056e+09	1.57133e+09	3.27037e+08	1.05981e+10	3.55818e+09	2.21503e+10	2.07306e+10	4.28809e+10	0.819567	0.942029	-0.0955703
Rodentia+Aldehyde dehydrogenase family		4.63989e+06					3.44918e+06										8.08907e+06		8.08907e+06	too many MVs	too many MVs	too many MVs
Rodentia+Aldo/keto reductase family			650782	3.86369e+06	1.63278e+06						3.75918e+06	3.04447e+06			2.78474e+07		6.14726e+06	3.4651e+07	4.07983e+07	too many MVs	too many MVs	too many MVs
Rodentia+Alkaline phosphatase family	1.23017e+09	9.88847e+08	2.61212e+08	6.73843e+08	1.00337e+09	8.25063e+08	9.46144e+08	5.63113e+08	2.11917e+09	1.11736e+09	1.1426e+09	7.96773e+08	1.0905e+09	1.09159e+09	1.09561e+09	1.09165e+09	6.49176e+09	9.54524e+09	1.6037e+10	0.0452529	0.36319	0.556173
Rodentia+Alpha-carbonic anhydrase family	1.48617e+08	1.39612e+08	8.86333e+07	6.93181e+07	1.38007e+08	1.04936e+08	1.08219e+08	8.30672e+07	9.09213e+07	1.41914e+08	9.84556e+07	7.67384e+07	1.06334e+08	8.32655e+07	5.68033e+08	1.21086e+08	8.80409e+08	1.28675e+09	2.16716e+09	0.530027	0.828643	0.547479
Rodentia+Alpha-defensin family	8.81749e+06	3.16346e+07	2.31262e+08	1.5685e+06	4.85627e+07	2.91641e+07	4.27855e+06	1.46053e+07	2.84428e+08	2.83193e+07	8.18806e+06	2.28203e+07	4.08647e+06	1.04679e+07	1.56482e+07	1.1584e+07	3.69894e+08	3.85542e+08	7.55436e+08	0.963202	0.976703	0.0597763
Rodentia+Annexin family	1.41798e+08	1.70413e+08	1.14142e+08	1.08005e+08	1.64111e+08	1.4562e+08	1.57464e+08	1.14711e+08	1.39065e+08	2.20961e+08	9.69438e+07	1.95026e+08	1.20517e+08	9.49671e+07	7.2047e+07	1.09932e+08	1.11627e+09	1.04946e+09	2.16572e+09	0.462009	0.787638	-0.0890346
Rodentia+ATPase alpha/beta chains family	4.37292e+08	2.17552e+08	2.86142e+08	1.79996e+08	2.23248e+08	2.43435e+08	2.23171e+08	1.71255e+08	5.58429e+08	2.63774e+08	3.11006e+08	3.36751e+08	3.26462e+08	1.13328e+08	1.78927e+09	5.01505e+08	1.98209e+09	4.20052e+09	6.18261e+09	0.120141	0.511391	1.08354
Rodentia+ATPase d subunit family	3.97251e+06	1.75891e+07	6.74803e+06	8.44538e+06	3.30491e+06	5.3592e+06	3.05572e+06	1.83018e+06		5.073e+06	6.75371e+06	3.39299e+06	1.58138e+07		3.11154e+08	1.34627e+07	5.0305e+07	3.5565e+08	4.05955e+08	0.459106	0.789708	2.82149
Rodentia+ATPase delta chain family	4.63436e+06	1.49952e+06	3.25927e+06	1.23518e+07		3.9666e+06	5.11484e+06	1.20704e+07	3.22102e+06	2.33333e+06	1.24626e+07	1.32622e+07	1.18948e+07	1.25881e+06	1.11408e+08	1.47563e+07	4.28968e+07	1.70597e+08	2.13494e+08	0.190691	0.584183	1.99145
Rodentia+ATPase e subunit family		1.2245e+06	6.02888e+06							2419706	3.22123e+06	3.30782e+06	2.77749e+06		9.15892e+06		7.25337e+06	2.08852e+07	2.81385e+07	too many MVs	too many MVs	too many MVs
Rodentia+ATPase g subunit family		1.03531e+07				9.13126e+06	2.82489e+06	6.55787e+06		1.54723e+07	1.81828e+06	1.03201e+07		5.25762e+06	4.76059e+06		2.88671e+07	3.76288e+07	6.64959e+07	too many MVs	too many MVs	too many MVs
Rodentia+ATPase gamma chain family	4.41811e+06					4.93194e+06		2.88824e+06		4.63987e+06		3.9922e+06	5.95876e+06		1.51603e+07	5.81195e+06	1.22383e+07	3.55631e+07	4.78014e+07	too many MVs	too many MVs	too many MVs
Rodentia+Beta-2-microglobulin family	7.21539e+06		2.2784e+07		7.92659e+06	2.31116e+07	6.79194e+06	6.18414e+06	2.03101e+06	14589035	4.95209e+06		7.63795e+06	1.32981e+07		8.75734e+06	7.40136e+07	5.12656e+07	1.25279e+08	0.886468	0.95438	-0.529732
Rodentia+Beta-defensin family			9.1794e+06		9.05916e+06	1.46322e+07		3.05858e+06	1.08638e+07	9766216		1.25516e+06					3.59293e+07	2.18852e+07	5.78145e+07	too many MVs	too many MVs	too many MVs
Rodentia+Calycin superfamily	1.48894e+07	1.43845e+07	7.67161e+06	2.87785e+06	1.90887e+07	3.25375e+07	2.75869e+07	6.52879e+07	6.33786e+07	9.70848e+06	3.10099e+07	1.07686e+07	6.59956e+06	3.08915e+06	1.69837e+07	2.43651e+07	1.84324e+08	1.65903e+08	3.50227e+08	0.773158	0.932732	-0.151898
Rodentia+CASP family	3.8053e+06					4.70951e+06	7.88477e+06	4.94399e+06	2.47295e+06	15934681			3.27348e+06	3.20135e+06	1.42048e+07		2.13436e+07	3.90873e+07	6.04309e+07	too many MVs	too many MVs	too many MVs
Rodentia+Cathelicidin family							1.60225e+06	9.29074e+06									1.0893e+07		1.0893e+07	too many MVs	too many MVs	too many MVs
Rodentia+CCN family		1.17693e+07															1.17693e+07		1.17693e+07	too many MVs	too many MVs	too many MVs
Rodentia+CD36 family	2.05345e+07	1.1909e+07		1.02194e+07	1.95727e+07	1.88813e+07	2.0406e+07	2.20515e+07	4.40029e+07	24496717	2.22981e+07	1.66987e+07	2.53172e+07	1.51279e+07	2.41996e+07	2.15036e+07	1.23574e+08	1.93645e+08	3.17219e+08	0.22915	0.619084	0.647998
Rodentia+Clarin family	2.79577e+07	9.2636e+06	1.11885e+07	7.43236e+06	2.1232e+07	2.13237e+07	1.89413e+07	1.81969e+07	8.72994e+06	1.78105e+07	3.13284e+06	2.14534e+07	2.11771e+07	2.64298e+07	1.00194e+06	4.54259e+06	1.35536e+08	1.04278e+08	2.39814e+08	0.194145	0.584979	-0.378216
Rodentia+Class I fructose-bisphosphate aldolase family	3.136e+06	1.59628e+07	2.13871e+07	2.53621e+07	1.95601e+06	2.74848e+06		7.39897e+06	3.03468e+06	1.10236e+06	3.78061e+06	1.00364e+07	1.08321e+07	4.75868e+06	2.77617e+08	8.4168e+06	7.79514e+07	3.19579e+08	3.9753e+08	0.381123	0.751091	2.03541
Rodentia+Class-I pyridine nucleotide-disulfide oxidoreductase family				2.94834e+06										809215	2.92385e+07		2.94834e+06	3.00477e+07	3.29961e+07	too many MVs	too many MVs	too many MVs
Rodentia+CLCR family	2.94235e+09	9.5023e+09	1.97158e+09	2.9288e+09	1.74815e+09	3.01381e+09	1.4253e+09	8.46617e+08	1.65711e+09	1400633586	1.3741e+09	2.02026e+09	1.85819e+09	9.61494e+08	4.14471e+09	2.04017e+09	2.43789e+10	1.54567e+10	3.98356e+10	0.330731	0.727128	-0.657404
Rodentia+CNF-like-inhibitor family	3.59214e+07	5.38839e+08	4.67978e+08	3.33645e+07	1.92642e+07	1.21928e+07	6.38767e+06	4.29893e+06	5.37498e+08	19057248	1.57613e+07		2.61657e+06	1.59066e+07	2.60984e+09	4.7911e+07	1.11825e+09	3.2486e+09	4.36684e+09	0.594735	0.866942	1.53857
Rodentia+Colipase family	1.88347e+08	1.0582e+09	1.13e+09	2.39643e+08	7.88706e+08	6.29375e+08	3.4646e+08	2.7937e+08	1.49214e+09	4.18602e+08	2.90338e+08	3.97016e+08	2.16277e+08	4.95365e+08	2.85095e+08	4.70045e+08	4.6601e+09	4.06488e+09	8.72498e+09	0.726485	0.920883	-0.197146
Rodentia+Complex I 30 kDa subunit family	2.34851e+06				8.11674e+06	4.56529e+06	973078		1.98844e+07						3.60234e+07	4.54373e+06	1.60036e+07	6.04516e+07	7.64552e+07	too many MVs	too many MVs	too many MVs
Rodentia+CTL (choline transporter-like) family	3.58619e+07	1.55389e+06	1.38631e+07	1.98463e+07	2.9543e+07	2.83792e+07	3.24677e+07	1.12422e+07	5.25739e+07	3.53631e+07	1.93786e+07	3.59344e+06	1.69359e+07	3.07295e+06	7.62332e+07	3.11955e+07	1.72757e+08	2.38346e+08	4.11104e+08	0.785742	0.935584	0.464295
Rodentia+Cu-Zn superoxide dismutase family	3.90611e+06	3.60002e+07	9.51728e+06	3.05958e+07	2.81347e+06	1.45281e+07	3.55131e+06	1.50487e+07	5.5421e+07	7.6991e+06	9.99554e+06	906200	6.37157e+06	9.23053e+06	2.57906e+08	2.29485e+06	1.15961e+08	3.49825e+08	4.65786e+08	0.943951	0.966953	1.59293
Rodentia+Cytochrome b family	5.3765e+06	4.68861e+06		1.15334e+06	8.35303e+06	1.21624e+07	1.05166e+07	9.45573e+06	4.25342e+06	1.19037e+07	9.98297e+06	1.39716e+07	3.62743e+06	9.21769e+06	3.88894e+06	5.26566e+06	5.17063e+07	6.21114e+07	1.13818e+08	0.302893	0.700352	0.264482
Rodentia+Cytochrome b5 family															4.77072e+06			4.77072e+06	4.77072e+06	too many MVs	too many MVs	too many MVs
Rodentia+DMBT1 family	7.5217e+08	2.06937e+09	1.39648e+09	5.92068e+08	1.65569e+09	1.43376e+09	1.06649e+09	1.27857e+09	8.04214e+08	1.58777e+09	3.38689e+08	1.45431e+09	4.3278e+08	9.28766e+08	7.04016e+08	5.23766e+08	1.02446e+10	6.77431e+09	1.70189e+10	0.0709705	0.413733	-0.596718
Rodentia+EF-1-beta/EF-1-delta family													1.7307e+06		8.79729e+06			1.0528e+07	1.0528e+07	too many MVs	too many MVs	too many MVs
Rodentia+Enoyl-CoA hydratase/isomerase family	1.08113e+06							1.49863e+06				3.99527e+06	2.93679e+06		1.12407e+07	3.05665e+06	2.57977e+06	2.12294e+07	2.38092e+07	too many MVs	too many MVs	too many MVs
Rodentia+Enoyl-CoA hydratase/isomerase family; 3-hydroxyacyl-CoA dehydrogenase family			8.38158e+06		4.04398e+06				3.98576e+06				4.01222e+06		1.97181e+07		1.24256e+07	2.77161e+07	4.01417e+07	too many MVs	too many MVs	too many MVs
Rodentia+EPCAM family	2.27884e+07	3.15072e+07	3.14922e+07	1.5467e+07	2.21054e+07	4.92715e+07	3.47465e+07	3.29572e+07	2.20167e+07	2.84488e+07	1.44715e+07	1.75509e+07	3.63351e+07	7.61464e+06	3.94527e+08	3.7905e+07	2.40335e+08	5.58869e+08	7.99205e+08	0.906678	0.959516	1.21743
Rodentia+EPS8 family	4.13316e+07	8.7203e+06	2.34731e+07	3.05903e+07	2.73739e+07	4.45749e+07	2.78639e+07	2.47985e+07	7.42228e+07	3.55346e+07	3.44209e+07	1.6235e+07	3.35752e+07	3.92021e+07	4.40394e+07	2.78337e+07	2.28726e+08	3.05064e+08	5.3379e+08	0.219438	0.607826	0.415475
Rodentia+Eukaryotic ATPase subunit F6 family	2.12535e+06												893274		2.30754e+07	1.27923e+06	2.12535e+06	2.52479e+07	2.73732e+07	too many MVs	too many MVs	too many MVs
Rodentia+FAM151 family	2.8775e+06		4.05861e+06	9.39945e+06	1.95807e+06		1.63363e+06	1.90572e+06	5.68748e+06	2.16614e+06	8.12131e+06	3.01172e+06	2.96679e+06	2.84464e+06	5.45642e+06	7.03801e+06	2.1833e+07	3.72925e+07	5.91255e+07	0.0967	0.466675	0.772157
Rodentia+FAM3 family	7.5763e+06	8.37272e+06	1.10183e+07	1.32062e+07	2.99365e+06	1.54226e+06	5.5398e+06	4.24166e+06	2.20116e+06	3.57347e+06	4.8675e+06		1.16701e+07		5.07919e+07	1.17306e+06	5.44909e+07	7.42772e+07	1.28768e+08	0.167612	0.550961	0.446848
Rodentia+Ferritin family	5.64527e+07	3.41094e+07	6.57473e+06	4.91894e+07	7.67093e+07	2.76492e+07	6.40709e+07	6.06649e+07	5.25744e+07	100487560	6.44673e+07	9.26486e+07	6.30542e+07	3.08076e+07	1.17638e+07	3.40134e+07	3.75421e+08	4.49817e+08	8.25237e+08	0.609372	0.872719	0.260825
Rodentia+Fetuin family	7.38078e+06	7.86211e+07	1.0664e+07			7.71915e+06	5.38733e+06		2.14438e+07		2.36548e+06	3.0099e+06	1.91497e+06		7.98839e+07		1.09772e+08	1.08618e+08	2.1839e+08	too many MVs	too many MVs	too many MVs
Rodentia+Flavin monoamine oxidase family		7.59645e+06		2.60337e+06					7.1801e+06				1.24503e+06				1.01998e+07	8.42513e+06	1.8625e+07	too many MVs	too many MVs	too many MVs
Rodentia+Gamma-glutamyltransferase family	8.43311e+07	2.16806e+07	5.95951e+07	2.41841e+08	4.70703e+07	6.62046e+07	6.13754e+07	5.28001e+07	1.00158e+08	8.67085e+07	9.39224e+07	9.81016e+07	8.33683e+07	4.75813e+07	8.57943e+07	9.20137e+07	6.34898e+08	6.87648e+08	1.32255e+09	0.284624	0.686629	0.115143
Rodentia+GDA1/CD39 NTPase family	7.26555e+06				2.09509e+06	4.62428e+06		3.80988e+06	1.3386e+06	4.29398e+06	3.2785e+06	4.16981e+06	5.9719e+06	3.48442e+06		3.98445e+06	1.77948e+07	2.65217e+07	4.43165e+07	0.136188	0.528038	0.575501
Rodentia+GDSL' lipolytic enzyme family				1.12918e+07	1.04884e+07	7.08735e+06	6.07581e+06	2.58519e+06	1.19769e+07	928835		1.01082e+06		2.8932e+06	6.30818e+06	6.31271e+06	3.75285e+07	2.94306e+07	6.69592e+07	0.806952	0.936622	-0.350584
Rodentia+GIPC family	3.94975e+06	3.85467e+06	1.2856e+06	8.66502e+06	4.37995e+06	2.81982e+06								1.47044e+06	2.92419e+06		2.49548e+07	4.39463e+06	2.93495e+07	0.036912	0.326261	-2.50334
Rodentia+Globin family	2.39144e+07	3.29485e+07		1.61067e+07	1.4343e+07	1.2981e+07	1.43886e+07	1.44808e+07	1.54721e+07	18938200	2.40407e+07	1.82055e+07	1.96253e+07	1.38599e+07		1.87698e+07	1.29163e+08	1.28911e+08	2.58074e+08	0.982636	0.988969	-0.00281104
Rodentia+Glutathione peroxidase family		6.73232e+06			4.71894e+06	7.76054e+06	1.44169e+07		1.49201e+06	1.70247e+07	1.76835e+06	5.0008e+06	1.33692e+06	2.54614e+06			3.36287e+07	2.91689e+07	6.27977e+07	0.506	0.821728	-0.205211
Rodentia+Glycosyl hydrolase 1 family	8.31818e+07	1.91831e+08	7.05958e+07	3.76815e+07	1.20186e+08	1.57118e+08	1.37166e+08	1.79048e+08	1.87823e+08	1.64198e+08	9.01766e+07	2.20412e+08	9.25997e+07	2.03148e+08	4.45373e+07	7.15686e+07	9.76807e+08	1.07446e+09	2.05127e+09	0.786923	0.934512	0.137471
Rodentia+Glycosyl hydrolase 13 family	1.58004e+09	4.90732e+09	1.05176e+09	3.04044e+09	1.81571e+09	3.34149e+09	1.46846e+09	1.25752e+09	2.25796e+09	2.49181e+09	3.48178e+09	1.60896e+09	3.09561e+09	1.86785e+09	2.26226e+09	8.25843e+09	1.84627e+10	2.53247e+10	4.37874e+10	0.251142	0.65877	0.455925
Rodentia+Glycosyl hydrolase 2 family	3.48415e+06	2.87683e+06		2.27877e+06	3.36098e+07	6.14941e+07	1.73301e+07	3.74494e+07		1.18466e+07	2.22509e+06	5.03692e+06	1.11269e+06	8.02476e+06	680795	1.40106e+06	1.58523e+08	3.03279e+07	1.88851e+08	0.415068	0.77123	-2.38567
Rodentia+Glycosyl hydrolase 20 family	1.11148e+07	3.57009e+06	1.06997e+07	8.00439e+06	8.79771e+06	2.24651e+07	6.51034e+06	1.239e+07	3.41519e+06	1.91831e+07	1.86465e+06	1.05193e+07	4.14375e+07	1.28027e+07	1.22793e+08	1.71607e+07	8.35523e+07	2.29176e+08	3.12728e+08	0.428818	0.780216	1.45562
Rodentia+Glycosyl hydrolase 22 family						2.39135e+06		1.22633e+06	1.57275e+07			2.34244e+06					3.61768e+06	1.80699e+07	2.16876e+07	too many MVs	too many MVs	too many MVs
Rodentia+Glycosyl hydrolase 29 family	2.46785e+06	1.68509e+06										1.00494e+06					4.15294e+06	1.00494e+06	5.15788e+06	too many MVs	too many MVs	too many MVs
Rodentia+Glycosyl hydrolase 31 family	5.96131e+08	5.95375e+08	6.30802e+08	5.07786e+08	7.15648e+08	7.21673e+08	7.46216e+08	6.52189e+08	1.44033e+09	7.09757e+08	5.76709e+08	6.67396e+08	3.26506e+08	1.07782e+09	7.95625e+08	6.2239e+08	5.16582e+09	6.21653e+09	1.13824e+10	0.510457	0.823454	0.267112
Rodentia+Glycosyl hydrolase 35 family	6.44218e+06	6.24034e+06		1.52889e+07	1.69498e+07	3.11008e+07	1.25297e+07	8.85946e+07	8.36442e+06	9.18231e+06	5.31887e+06	7.98841e+06	1.52569e+07	1.07814e+08	1.58102e+08	8.48636e+06	1.77146e+08	3.20513e+08	4.97659e+08	0.374504	0.751099	0.855413
Rodentia+Glycosyl hydrolase 38 family				1.0238e+07													1.0238e+07		1.0238e+07	too many MVs	too many MVs	too many MVs
Rodentia+Glycosyltransferase 29 family				7.33333e+06								880455			3.47474e+06		7.33333e+06	4.3552e+06	1.16885e+07	too many MVs	too many MVs	too many MVs
Rodentia+Glyoxalase I family	3.2558e+06		377379		2.30917e+06	1.12634e+06		3.45227e+06		1.7432e+06		936653	4.71227e+06	2.57731e+06	1.40492e+07		1.0521e+07	2.40186e+07	3.45396e+07	too many MVs	too many MVs	too many MVs
Rodentia+GOLM family			1.6673e+06					2.40187e+06						2.15492e+06	1.23813e+07	3.2056e+06	4.06916e+06	1.77418e+07	2.1811e+07	too many MVs	too many MVs	too many MVs
Rodentia+G-protein coupled receptor 2 family								1.28929e+06	6.78375e+06	1.75602e+06					1.10691e+07		1.28929e+06	1.96089e+07	2.08982e+07	too many MVs	too many MVs	too many MVs
Rodentia+Granulin family	1.95149e+06	1.14636e+07	1.03229e+07		1.47971e+06		2.55279e+06	1.2945e+06	1.16257e+07			3.8357e+06			1.35279e+07	2.75807e+06	2.90651e+07	3.17474e+07	6.08125e+07	0.459274	0.788604	0.127318
Rodentia+GST superfamily	7.06364e+06	3.60713e+07	1.44449e+07	1.39084e+07		2.3428e+06	7.52882e+06	7.00009e+06	2.53792e+06	6.6416e+06	1.09833e+07	3.38939e+06	8.19519e+06	5.17083e+06	1.34683e+08	7.39424e+06	8.83599e+07	1.78996e+08	2.67355e+08	0.429365	0.77697	1.01839
Rodentia+Hemopexin family	1.67415e+06	5.36778e+07		6.90783e+06	1.19553e+07	4.10487e+07	4.06259e+07	2.11834e+06		1.45229e+07	5.04893e+07	4.92692e+07	1.83279e+07	1.41949e+06	8.14855e+06	2.37548e+07	1.58008e+08	1.65932e+08	3.2394e+08	0.886754	0.953596	0.0705906
Rodentia+Hyi family	3.00808e+06		960594				2.15126e+06	1.28139e+06	1.35342e+06	2031059			4.36733e+06		5.38756e+07		7.40132e+06	6.16274e+07	6.90287e+07	too many MVs	too many MVs	too many MVs
Rodentia+Immunoglobulin superfamily	8.87222e+07	8.27693e+07	8.17953e+07	2.41482e+08	5.55656e+07	5.53437e+07	5.638e+07	4.33231e+07	1.5281e+08	6.75567e+07	7.80034e+07	2.75631e+07	6.01654e+07	3.43843e+07	1.94359e+08	9.44142e+07	7.05381e+08	7.09256e+08	1.41464e+09	0.916814	0.961876	0.007904
Rodentia+Inositol monophosphatase superfamily	562837	5.10733e+06	3.06894e+06	3.2553e+06		2.24792e+06	3.22095e+06			2.57982e+06		369875			1.00114e+07		1.74633e+07	1.29611e+07	3.04244e+07	0.146951	0.532317	-0.429903
Rodentia+Integrin alpha chain family	5.89481e+06	1.69785e+06				3.29907e+06	4.728e+06	6.9512e+06	3.25392e+06	6.42249e+06		4.66964e+06	2.81228e+06	4.69081e+06	1.26901e+07		2.25709e+07	3.45392e+07	5.71102e+07	0.567375	0.844242	0.613593
Rodentia+Integrin beta chain family	9.44375e+06		5.79598e+06	3.44201e+06	4.10334e+06	6.57956e+06		7.05898e+06	4.83885e+06	2.54387e+06	6.24324e+06	4.46456e+06	1.04922e+07	1.15345e+06	6.46275e+07	5.29078e+06	3.64236e+07	9.96545e+07	1.36078e+08	0.164354	0.546016	1.45186
Rodentia+Intermediate filament family	6.39109e+09	5.91224e+10	8.04303e+09	6.1045e+09	2.25288e+10	1.70263e+10	1.1774e+10	9.86335e+09	2.18449e+09	1.67383e+10	5.22833e+09	1.99775e+10	1.01141e+10	1.82958e+10	2.37087e+10	6.19197e+09	1.40853e+11	1.02439e+11	2.43293e+11	0.525344	0.826462	-0.459426
Rodentia+Iron/manganese superoxide dismutase family	4.33429e+06	1.01305e+07	6.01261e+06	2.08466e+06	1.38958e+06	3.29324e+06		4.4067e+06	2.2261e+06	3540872	2.8473e+06	3.34705e+06	6.056e+06	2.92251e+06	4.54323e+07		3.16516e+07	6.63721e+07	9.80237e+07	0.882726	0.956694	1.06811
Rodentia+Jacalin lectin family	1.84844e+09	6.62984e+09	4.5658e+09	6.80327e+08	4.92954e+09	6.49077e+09	4.18075e+09	4.50007e+09	8.4122e+08	3.73236e+09	8.6462e+08	7.98938e+09	8.33829e+08	8.76875e+09	2.65041e+08	1.04192e+09	3.38255e+10	2.43371e+10	5.81627e+10	0.152702	0.5291	-0.474955
Rodentia+KRTAP type 19 family		8.35035e+07			1.80414e+07	5.01016e+06		2.16727e+06		4.33119e+06		6.66811e+06					1.08722e+08	1.09993e+07	1.19722e+08	too many MVs	too many MVs	too many MVs
Rodentia+KRTAP type 2 family		3.26478e+06															3.26478e+06		3.26478e+06	too many MVs	too many MVs	too many MVs
Rodentia+KRTAP type 3 family	2.60328e+06	1.4826e+09	2.28453e+08		1.33641e+08	2.7711e+07	3.62163e+06	1.19497e+07	1.77701e+08	2.84571e+06			2.94077e+06	6.84111e+06	1.56187e+07	2.5619e+07	1.89058e+09	2.31567e+08	2.12214e+09	0.335697	0.728	-3.02928
Rodentia+KRTAP type 4 family		8.8779e+07	4.35361e+06														9.31326e+07		9.31326e+07	too many MVs	too many MVs	too many MVs
Rodentia+KRTAP type 6 family		5.38557e+08	2.43606e+07		2.39872e+07	4.88991e+06		1.61886e+06									5.93413e+08		5.93413e+08	too many MVs	too many MVs	too many MVs
Rodentia+KRTAP type 7 family		2.14391e+09	3.60173e+08		1.57533e+08	3.42219e+07	3.05713e+06		9.69827e+07	16992754						935986	2.6989e+09	1.14911e+08	2.81381e+09	too many MVs	too many MVs	too many MVs
Rodentia+KRTAP type 9 family		3.8366e+07															3.8366e+07		3.8366e+07	too many MVs	too many MVs	too many MVs
Rodentia+LAMP family	1.85814e+07	1.28534e+06	1.43816e+07	2.65886e+07	4.36397e+06	7.70062e+06	7.92938e+06	1.57616e+07	1.20448e+07	9.7843e+06	1.52221e+07	2.32521e+06	5.26873e+06	1.75781e+06	2.30306e+08	8.21883e+06	9.65926e+07	2.84928e+08	3.81521e+08	0.899945	0.957655	1.56053
Rodentia+Major facilitator superfamily	4.06025e+07	5.96017e+07	4.71308e+07	5.94272e+07	5.26067e+07	7.02752e+07	4.62809e+07	5.31187e+07	4.51395e+07	3.81568e+07	4.024e+07	3.14298e+07	3.06002e+07	9.24733e+07	2.55676e+07	5.82922e+07	4.29044e+08	3.61899e+08	7.90943e+08	0.152869	0.52524	-0.245531
Rodentia+MAM33 family	6.68237e+06		4.58645e+06	2.10241e+07		3.35844e+06		5.0106e+06	1.11197e+07	4410910	7.74868e+06	8.58031e+06	8.88949e+06	3.51741e+06	3.8146e+07	4.09152e+06	4.06619e+07	8.65041e+07	1.27166e+08	0.0502219	0.349247	1.08894
Rodentia+Metallo-dependent hydrolases superfamily	5.732e+08	1.19315e+08	2.40128e+08	1.19471e+09	2.20822e+08	2.18114e+08	2.32508e+08	1.50888e+08	4.94395e+08	440195600	6.0799e+08	3.43991e+08	6.10954e+08	3.62817e+08	6.60525e+08	6.37096e+08	2.94969e+09	4.15796e+09	7.10765e+09	0.047712	0.350759	0.495313
Rodentia+MHC class I family	1.29624e+07	659143	6.83842e+06	3.89314e+06	2.15858e+06	1.76656e+07	1.85473e+06	8.30605e+06	1.51313e+07	1.04232e+07	1.0169e+07	7.69738e+06	1.76587e+07	1.02722e+07	1.33192e+08	1.75416e+07	5.4338e+07	2.22086e+08	2.76424e+08	0.0199683	0.238894	2.03092
Rodentia+MHC class II family	1.88789e+08	9.77378e+07	1.5569e+08	1.91894e+08	2.37625e+08	3.23188e+08	2.43474e+08	2.16069e+08	2.96144e+08	227379869	1.91593e+08	1.67974e+08	2.05882e+08	1.2664e+08	2.10139e+08	2.44572e+08	1.65447e+09	1.67032e+09	3.32479e+09	0.833096	0.939818	0.013761
Rodentia+MIF family	1.67348e+06	3.77122e+06							1.96146e+06			3.40981e+06	3.36331e+06	3.5829e+06	1.06873e+07		5.44471e+06	2.30047e+07	2.84495e+07	too many MVs	too many MVs	too many MVs
Rodentia+MIP/aquaporin (TC 1.A.8) family		1.91361e+06	8.77658e+06	1.01313e+06	1.16884e+07	1.03491e+07	9.23907e+06	9.87291e+06				1.8983e+07		1.71186e+07	1.67081e+06		5.28527e+07	3.77724e+07	9.06252e+07	0.0585935	0.360807	-0.484557
Rodentia+Mitochondrial carrier (TC 2.A.29) family																				too many MVs	too many MVs	too many MVs
Rodentia+Multicopper oxidase family		6.17256e+06															6.17256e+06		6.17256e+06	too many MVs	too many MVs	too many MVs
Rodentia+Neutral ceramidase family	5.76066e+08	1.84091e+08	3.01674e+08	1.94998e+08	6.30685e+08	5.65512e+08	5.21084e+08	4.95991e+08	5.80677e+08	749627974	4.51547e+08	7.10915e+08	4.15463e+08	3.66891e+08	2.20751e+08	4.45667e+08	3.4701e+09	3.94154e+09	7.41164e+09	0.485948	0.813522	0.183781
Rodentia+NHER family	1.01923e+07				7.89561e+06	1.45209e+07	4.75766e+06	9.46375e+06	9.15566e+06	11820499	2.62774e+06	1.53868e+06	3.08912e+06	5.99615e+06		9.61194e+06	4.68302e+07	4.38398e+07	9.067e+07	0.399045	0.763489	-0.0951826
Rodentia+Nicastrin family	1.74815e+07	6.26969e+06	1.12999e+07	2.93011e+07	2.20156e+07	2.23701e+07	2.86804e+07	1.7218e+07	3.00714e+07	27744402	2.33174e+07	1.17666e+07	2.40533e+07	1.496e+07	5.92223e+07	1.74125e+07	1.54636e+08	2.08548e+08	3.63184e+08	0.281962	0.688386	0.431482
Rodentia+Non-disulfide-bridged peptide (NDBP) superfamily		1.06984e+09	5.0569e+07		8.75299e+07	1.15753e+07				2.51173e+06							1.21951e+09	2.51173e+06	1.22202e+09	too many MVs	too many MVs	too many MVs
Rodentia+NPC2 family			3.16803e+06					878641	1.07907e+07			3.09852e+06			1.3954e+07		4.04667e+06	2.78432e+07	3.18899e+07	too many MVs	too many MVs	too many MVs
Rodentia+Ntn-hydrolase family		2.42615e+07			8.1807e+06	6.86261e+06	6.2781e+06	6.56397e+06	4.03919e+06	7011705	2.831e+06	6.01815e+06		3.90674e+06	5.27434e+06	5.43391e+06	5.21469e+07	3.4515e+07	8.66619e+07	0.411436	0.773202	-0.595243
Rodentia+Nucleotide pyrophosphatase/phosphodiesterase family	1.43551e+08	1.16159e+08	1.37163e+08	1.29716e+08	1.36156e+08	1.55465e+08	1.2583e+08	1.05901e+08	2.26368e+08	2.29049e+08	1.16458e+08	1.33518e+08	1.86476e+08	1.17783e+08	1.76098e+08	1.59753e+08	1.04994e+09	1.3455e+09	2.39544e+09	0.0506196	0.348894	0.357833
Rodentia+Pentraxin family	2.19387e+09	7.29584e+09	6.6828e+08	6.14211e+08	5.13287e+08	1.15887e+09	5.68304e+08	5.36731e+08	5.46262e+08	5.38716e+08	5.29775e+08	1.06294e+09	7.60376e+08	5.12545e+08	8.07017e+08	9.75529e+08	1.35494e+10	5.73316e+09	1.92826e+10	0.275124	0.682752	-1.24083
Rodentia+Peptidase A1 family	3.29388e+06	1.05449e+07	1.91313e+06		4.43341e+06	6.24825e+06	6.17226e+06	6.0617e+06	2.57293e+06	3.36532e+06	2.02716e+06	3.52242e+06	2.95334e+06	4.41082e+06	3.78133e+06	3.10542e+06	3.86675e+07	2.57387e+07	6.44062e+07	0.604747	0.868099	-0.587029
Rodentia+Peptidase C1 family	3.66561e+06	9.28126e+06	3.28379e+06		4.44195e+06	1.07743e+07	7.36599e+06	4.91993e+06	3.35066e+07	5826524	2.24659e+06		2.86325e+06	1.05145e+07	1.44389e+07	5.78283e+06	4.37328e+07	7.51792e+07	1.18912e+08	0.884154	0.956018	0.781507
Rodentia+Peptidase C2 family	2.07919e+06	803665				1.61121e+06		2.89223e+06	1.52312e+06	1850498		1.33118e+06	2.56463e+06		1.07432e+07	2.14625e+06	7.38629e+06	2.01589e+07	2.75452e+07	0.276782	0.685989	1.4475
Rodentia+Peptidase C26 family	4.37541e+07	9.97169e+06	2.7541e+06	4.78758e+07	3.2287e+07	2.959e+07	4.72543e+07	7.39619e+07	6.76361e+07	40533395	4.50068e+07	2.23489e+07	4.31253e+07	7.53811e+07	8.74068e+07	4.51971e+07	2.87449e+08	4.26636e+08	7.14084e+08	0.13418	0.531606	0.569686
Rodentia+Peptidase M1 family	1.53055e+09	1.04719e+09	1.14481e+09	1.58e+09	1.32146e+09	1.42322e+09	1.10977e+09	1.07889e+09	2.44594e+09	1.18233e+09	2.02722e+09	9.05918e+08	1.15313e+09	1.32692e+09	1.36136e+09	2.17744e+09	1.02359e+10	1.25802e+10	2.28161e+10	0.255802	0.665682	0.297522
Rodentia+Peptidase M14 family	1.55729e+08	1.96675e+08	7.05192e+07	1.86871e+08	1.19784e+08	2.09152e+08	1.0777e+08	2.08263e+08	2.75687e+08	2.77254e+08	1.46146e+08	2.68838e+08	1.87461e+08	2.09274e+08	1.29019e+08	1.47457e+08	1.25476e+09	1.64114e+09	2.8959e+09	0.128044	0.519163	0.387276
Rodentia+Peptidase M16 family	5.97592e+07	1.04906e+08	6.3136e+07	4.96701e+07	1.46122e+07	4.65081e+07	1.80356e+07	5.40736e+07	3.02461e+07	41696849	4.7074e+07	5.29052e+07	6.09877e+07	4.00139e+07	5.17797e+08	8.01613e+07	4.107e+08	8.70882e+08	1.28158e+09	0.324517	0.727241	1.08438
Rodentia+Peptidase M17 family		7.1316e+06		859639													7.99124e+06		7.99124e+06	too many MVs	too many MVs	too many MVs
Rodentia+Peptidase M18 family	1.93839e+08	1.12687e+08	1.97791e+08	1.76872e+08	2.31492e+08	2.2359e+08	1.75155e+08	4.34849e+08	3.0948e+08	2.05892e+08	4.48685e+08	3.12697e+08	1.9395e+08	2.48981e+08	2.139e+08	2.16446e+08	1.74628e+09	2.15003e+09	3.89631e+09	0.17991	0.562036	0.300076
Rodentia+Peptidase M2 family	1.36795e+08	2.9666e+07	7.66218e+07	1.49067e+08	6.08919e+07	6.96962e+07	6.71304e+07	7.04362e+07	1.73393e+08	9.37003e+07	9.35908e+07	2.26657e+07	7.04448e+07	8.29717e+07	1.86917e+08	1.32247e+08	6.60304e+08	8.5593e+08	1.51623e+09	0.487298	0.81166	0.374358
Rodentia+Peptidase M20A family	2.43865e+07	7.69527e+06	1.91083e+07	3.33396e+07	1.07439e+07	2.92585e+07	9.98449e+06	1.8576e+07	8.71309e+07	2.78788e+07	3.5187e+07	9.80991e+06	3.2178e+07	2.02514e+07	3.34012e+07	5.09651e+07	1.53092e+08	2.96802e+08	4.49895e+08	0.0571014	0.359245	0.955062
Rodentia+Peptidase M24B family	5.713e+08	2.10389e+08	1.67587e+08	4.33373e+08	5.74342e+08	4.46672e+08	4.03464e+08	2.84386e+08	5.5417e+08	6.71788e+08	3.92585e+08	3.44446e+08	4.01813e+08	2.67351e+08	9.51902e+07	3.27876e+08	3.09151e+09	3.05522e+09	6.14673e+09	0.844747	0.944362	-0.0170379
Rodentia+Peptidase M28 family	1.30965e+08	7.13226e+07	5.2846e+07	2.46883e+07	1.35755e+08	1.5005e+08	9.53007e+07	1.2414e+08	2.8055e+08	1.17398e+08	1.07509e+08	1.29038e+08	8.64333e+07	1.44072e+08	1.00486e+08	6.68547e+07	7.85068e+08	1.03234e+09	1.81741e+09	0.245557	0.649679	0.395028
Rodentia+Peptidase M49 family	5.92076e+06	2.30244e+06	1.89145e+06		2.46899e+06		2.1907e+06					1.50295e+06	3.83148e+06	2.8864e+06	1.09589e+07		1.47743e+07	1.91797e+07	3.39541e+07	too many MVs	too many MVs	too many MVs
Rodentia+Peptidase S1 family	2.20031e+09	6.56435e+09	2.58189e+09	1.95982e+09	2.92381e+09	3.42928e+09	3.56967e+09	2.57768e+09	3.97844e+09	2.9445e+09	1.76389e+09	3.51655e+09	1.2758e+09	3.6068e+09	8.22479e+08	1.70816e+09	2.58068e+10	1.96166e+10	4.54234e+10	0.189166	0.585509	-0.395676
Rodentia+Peptidase S28 family									593371				742506		3.39421e+06			4.73009e+06	4.73009e+06	too many MVs	too many MVs	too many MVs
Rodentia+Peptidase T1B family																				too many MVs	too many MVs	too many MVs
Rodentia+Peroxidase family	1.22001e+08	3.2469e+06	1.06046e+07	1.29325e+07	4.73626e+07	5.76025e+07	3.2858e+07	8.03534e+07	7.53969e+06	4.39996e+07	1.26873e+07	1.69717e+07	1.40896e+08	4.41533e+06	8.32467e+07	3.65148e+07	3.66961e+08	3.46271e+08	7.13232e+08	0.828133	0.939685	-0.083724
Rodentia+Phosphatidylethanolamine-binding protein family	2.35205e+07	1.18725e+07	1.39424e+07		3.04203e+07		7.72535e+06					3.78043e+06	7.78717e+06		4.81696e+07		8.7481e+07	5.97373e+07	1.47218e+08	too many MVs	too many MVs	too many MVs
Rodentia+Phospholipase A2 family	1.40466e+08	8.83063e+08	3.98149e+08	1.7141e+08	4.26151e+08	4.62112e+08	3.12284e+08	3.54332e+08	1.72543e+09	3.43704e+08	3.53093e+08	4.42375e+08	2.51688e+08	5.36195e+08	2.91736e+08	7.58294e+08	3.14797e+09	4.70252e+09	7.85049e+09	0.279862	0.68934	0.579012
Rodentia+Phospholipase B-like family	1.17411e+07	1.65524e+07	1.16777e+06	1.10354e+08	3.94145e+07	1.3649e+07	1.49496e+07	7.66478e+06	8.18048e+06	2.63156e+07	1.44701e+07	2.12771e+07	2.86972e+06	1.25147e+07	4.53089e+06	1.02477e+07	2.15493e+08	1.00406e+08	3.15899e+08	0.545498	0.833879	-1.10173
Rodentia+PIP family	8.35028e+06	7.53424e+07	8.10419e+06	2.19897e+06	1.06567e+07	1.11876e+07	1.16949e+07	1.22165e+07	7.85729e+06	7.92858e+06	5.95271e+06	2.11778e+07	9.94458e+06	3.08772e+07	2.05784e+06	1.82542e+07	1.39751e+08	1.0405e+08	2.43802e+08	0.84033	0.943126	-0.425556
Rodentia+Plakin or cytolinker family	7.87203e+06	2.93425e+06	7.01778e+06		4.10655e+06		8.80381e+06		1.57591e+06	4.66933e+06	4.27876e+06	6.3849e+06	2.03242e+07	5.80379e+06	1.20119e+08	2.21162e+06	3.07344e+07	1.65367e+08	1.96102e+08	0.0562463	0.359962	2.42744
Rodentia+PMG family	3.01701e+07	2.83007e+09	1.15207e+08	3.4396e+08	1.99818e+08	8.64916e+07	2.87805e+07	5.61317e+07	9.65288e+07	1.28759e+08	2.67114e+07	6.21157e+07	3.48368e+07	1.16733e+08	1.55757e+07	3.18007e+07	3.69063e+09	5.13062e+08	4.20369e+09	0.12906	0.522091	-2.84664
Rodentia+PNP/MTAP phosphorylase family	1.03283e+07	1.27008e+07	1.09051e+06										3.71466e+06	4.52381e+06	1.27415e+07		2.41196e+07	2.098e+07	4.50996e+07	too many MVs	too many MVs	too many MVs
Rodentia+Prominin family	5.2339e+07	6.67101e+06	3.48099e+07	6.38585e+07	2.16078e+07	3.47104e+07	1.50682e+07	1.72555e+07	2.74207e+07	1.71812e+07	6.05756e+07	2.23841e+07	7.37823e+07	1.56606e+07	3.16095e+08	7.11952e+07	2.4632e+08	6.04295e+08	8.50616e+08	0.204818	0.593105	1.29469
Rodentia+Protease inhibitor I39 (alpha-2-macroglobulin) family	1.03463e+08	3.5379e+08	1.30317e+08	2.13878e+08	8.80129e+07	1.571e+08	2.31349e+08	7.42347e+08	1.60418e+08	1.31479e+08	1.28812e+08	1.38383e+08	1.03227e+08	5.43344e+07	2.0168e+08	2.13796e+08	2.02026e+09	1.13213e+09	3.15239e+09	0.179489	0.564527	-0.835494
Rodentia+Protein disulfide isomerase family	1.40079e+08	5.0537e+07	6.35756e+08	1.90738e+07	7.02476e+07	8.34895e+07	8.27843e+07	1.13163e+08	7.0829e+07	1.01497e+08	8.37028e+07	6.97996e+07	1.70537e+08	4.14164e+07	4.67912e+08	1.03784e+08	1.19513e+09	1.10948e+09	2.30461e+09	0.753003	0.925859	-0.107285
Rodentia+Resistin/FIZZ family	1.89854e+07	9.98956e+08	2.54324e+07	9.1267e+06	2.55373e+07	5.46881e+07	1.28803e+07	1.43148e+07	3.93273e+07	16053311	3.45763e+06	5.13086e+06	1.03904e+06	1.52486e+07	6.0932e+07	1.05261e+07	1.15992e+09	1.51715e+08	1.31164e+09	0.124663	0.518674	-2.93453
Rodentia+S-100 family	4.29521e+07	3.55407e+07	1.48945e+08	3.59677e+08	2.37283e+07	1.56703e+08	1.214e+08	8.70987e+08	2.47827e+07	2.99747e+07	2.36102e+07	6.54165e+07	3.94935e+07	1.66318e+07	2.45454e+08	4.34026e+07	1.75993e+09	4.88766e+08	2.2487e+09	0.0672492	0.405287	-1.84829
Rodentia+Secretoglobin family	8.22909e+07	1.41624e+08	1.28104e+08	1.90165e+08	2.17457e+08	1.34144e+08	1.55594e+08	7.39895e+07	3.35693e+08	1.42668e+08	1.43029e+08	4.14653e+07	8.55838e+07	1.07898e+08	1.67214e+08	1.21249e+08	1.12337e+09	1.1448e+09	2.26817e+09	0.773119	0.933856	0.0272633
Rodentia+Serpin family	1.32819e+09	8.79959e+08	9.7939e+08	2.91362e+09	8.63419e+08	1.1234e+09	1.11566e+09	1.09311e+09	1.06629e+09	9.99418e+08	7.74838e+08	1.28473e+09	1.15137e+09	5.96634e+08	1.48465e+09	1.28418e+09	1.02967e+10	8.6421e+09	1.89388e+10	0.464375	0.789528	-0.252734
Rodentia+SFTPD family	5.74245e+06		2.56252e+06		3.76851e+06	2.1895e+06	2.90945e+06			7075269			2.28397e+06		7.22625e+06		1.71724e+07	1.65855e+07	3.37579e+07	too many MVs	too many MVs	too many MVs
Rodentia+Short-chain dehydrogenases/reductases (SDR) family	3.25148e+06	1.12121e+07	2.77599e+06		9.25671e+06	2.53444e+06	4.4063e+06	2.18726e+06	8.73372e+06	5485104		3.72761e+06	1.7424e+06	2.46791e+06	1.20954e+08		3.56242e+07	1.43111e+08	1.78735e+08	0.731144	0.923753	2.00596
Rodentia+SLC26A/SulP transporter (TC 2.A.53) family	5.984e+06	1.28832e+07	1.90626e+06	938818	5.98049e+06	1.47345e+07	8.43218e+06	1.04131e+07		1.09043e+07	1.13452e+06	1.01035e+07	3.77188e+06	7.12044e+06		5.82291e+06	6.12725e+07	3.88575e+07	1.0013e+08	0.151827	0.529613	-0.656936
Rodentia+Sodium:solute symporter (SSF) (TC 2.A.21) family	9.50646e+06	6.28795e+07	4.88624e+07	1.72559e+06	1.64843e+07	1.90583e+07	1.14597e+07	1.59492e+07	4.10869e+07	12408127	4.65282e+06	2.47953e+07		2.30996e+07	5.92503e+06	3.04149e+06	1.85925e+08	1.15009e+08	3.00935e+08	0.268597	0.678896	-0.692934
Rodentia+Spectrin family	1.6747e+07	1.3899e+06	4.17664e+06	4.89198e+06	1.23131e+07	1.24533e+08	9.07157e+06	2.39752e+07	1.18656e+08	6.55692e+07	4.76943e+07	2.46885e+07	1.22038e+07	5.34163e+07	1.74224e+08	5.08496e+07	1.97098e+08	5.47302e+08	7.444e+08	0.0128963	0.182811	1.47338
Rodentia+Synaptophysin/synaptobrevin family	5.02085e+06	5.57886e+06			8.0176e+06	6.72196e+06	7.04275e+06	5.60214e+06		6035110	4.67509e+06	3.02861e+06	4.48963e+06	5.40004e+06	1.54487e+07		3.79842e+07	3.90772e+07	7.70614e+07	0.967173	0.978521	0.040922
Rodentia+Tetraspanin (TM4SF) family	6.27556e+07	1.50739e+08	6.89141e+07	4.63819e+07	7.84015e+07	8.58989e+07	4.75645e+07	8.24736e+07	1.01821e+08	8.11715e+07	3.96449e+07	4.76483e+07	3.79202e+07	9.09775e+07	2.41844e+08	4.11816e+07	6.23129e+08	6.82209e+08	1.30534e+09	0.852802	0.946246	0.130681
Rodentia+Thiolase-like superfamily	3.74941e+07	3.15424e+06	1.3507e+06	4.9903e+07	4.33667e+07	2.60911e+07	3.16527e+07	2.91547e+07	2.76791e+07	35759483	3.75672e+07	4.97338e+07	3.13677e+07	3.27398e+07	9.07265e+07	4.19836e+07	2.22167e+08	3.47557e+08	5.69724e+08	0.109758	0.495834	0.645584
Rodentia+TRAFAC class myosin-kinesin ATPase superfamily	5.78855e+07	2.15029e+07	1.58077e+07	7.97298e+06	3.63955e+07	2.8895e+07	2.3514e+07	2.36809e+07	1.26928e+07	2.96851e+07	2.93758e+07	1.3939e+07	3.04001e+07	3.32689e+07	2.41627e+07	2.6168e+07	2.15655e+08	1.99692e+08	4.15347e+08	0.971361	0.982107	-0.110938
Rodentia+Transferrin family	7.01287e+07	1.03672e+09	1.00439e+08	6.84508e+07	4.14957e+07	5.03333e+08	3.77004e+08	8.09143e+07	1.13292e+08	1.05074e+08	9.42454e+07	1.53314e+08	8.07041e+07	6.44421e+07	2.6753e+08	2.88587e+08	2.27848e+09	1.16719e+09	3.44567e+09	0.67972	0.908444	-0.965032
Rodentia+Transglutaminase superfamily	5.62879e+06	1.07012e+08	1.35341e+06	3.71601e+06	1.02594e+07	1.39306e+07			5.17491e+06	1589483	1.37456e+07	9.25253e+06		8.13025e+06	7.27681e+06	9.70825e+06	1.419e+08	5.48778e+07	1.96778e+08	0.652693	0.894313	-1.37045
Rodentia+Transthyretin family	2.77041e+07	5.46799e+07	1.35295e+07	1.24484e+07	6.29496e+06	1.43947e+07	1.48524e+07	1.05814e+07	3.61183e+07	2.6e+07	1.62321e+07	9.47605e+06	3.36608e+07	1.06739e+07	1.75657e+08	5.85144e+07	1.54485e+08	3.66332e+08	5.20818e+08	0.149479	0.539092	1.24564
Rodentia+Triosephosphate isomerase family	5.85386e+07	1.20499e+08	2.99308e+07	9.59709e+07	2.58511e+07	1.73192e+07	1.39438e+07	2.4024e+07	6.55037e+07	2.64376e+07	5.31713e+07	3.85281e+07	9.16896e+07	9.37696e+06	1.27832e+09	4.48835e+07	3.86078e+08	1.60791e+09	1.99399e+09	0.391114	0.758159	2.05821
Rodentia+Type-B carboxylesterase/lipase family	1.74205e+08	1.44526e+08	6.6237e+07	1.74919e+08	1.93152e+08	2.20712e+08	1.68168e+08	2.1928e+08	1.26698e+08	281544539	1.29586e+08	3.40101e+08	1.6464e+08	1.75773e+08	3.91299e+07	1.19315e+08	1.3612e+09	1.37679e+09	2.73799e+09	0.7258	0.921313	0.0164247
Rodentia+UDP-glycosyltransferase family	5.24216e+06	3.5153e+06			3.12155e+06	6.44079e+06	5.19732e+06	5.13841e+06	5.88549e+06	3347489	4.87774e+06	3.4878e+06	5.83756e+06		1.26491e+07	5.42928e+06	2.86555e+07	4.15145e+07	7.017e+07	0.505904	0.822892	0.534677
Rodentia+Villin/gelsolin family	2.06402e+06	7.12825e+06		1.05574e+07		2.17016e+06	1.52442e+06			1.10175e+06	1.59566e+06	1.57847e+06	3.01418e+06	814422	7.48877e+06	5.91305e+06	2.34443e+07	2.15063e+07	4.49506e+07	0.386713	0.756563	-0.124431
Rodentia+Xanthine dehydrogenase family																				too many MVs	too many MVs	too many MVs
Rodentia+Zinc-containing alcohol dehydrogenase family	9.10998e+06	3.20675e+07	1.98741e+07	2.09794e+07	3.82657e+07	1.29042e+07	2.83417e+07	5.10209e+06	9.06455e+06	8.97646e+06	2.24199e+07	2.96229e+07	1.95234e+07	9.59102e+06	1.15008e+08	5.83507e+07	1.66645e+08	2.72557e+08	4.39202e+08	0.539934	0.832728	0.709756
Rodentia+ZIP transporter (TC 2.A.5) family	1.75585e+06								1.46804e+06		1.97334e+06		1.83116e+06		5.1522e+06	2.13491e+06	1.75585e+06	1.25597e+07	1.43155e+07	too many MVs	too many MVs	too many MVs
Spirochaetales+ABC transporter superfamily	1.04591e+08	2.35679e+07	1.31944e+07	2.01806e+06	4.79771e+07	7.05338e+07	9.2279e+07	4.68515e+07	2.50586e+08	76865045	3.84037e+07	8.76565e+07	5.79279e+07	1.2683e+08	1.11481e+08	2.80019e+07	4.01013e+08	7.77752e+08	1.17876e+09	0.101352	0.472149	0.955647
Spirochaetales+Ammonia transporter channel (TC 1.A.11.2) family	1.45329e+07				4.92906e+06	9.49934e+06	8.44298e+06	1.6031e+06	4.41915e+06	2935905	6.06761e+06	2.53869e+06		3.79061e+06	8.64234e+06	3.0707e+06	3.90074e+07	3.1465e+07	7.04724e+07	0.367972	0.75265	-0.309928
Spirochaetales+ATPase alpha/beta chains family	8.71405e+06					1.51259e+06	3.31156e+06		1.00909e+07	1.40446e+06	5.52751e+06	1.66304e+06	2.61043e+06	5.18298e+06	9.60416e+06		1.35382e+07	3.60835e+07	4.96217e+07	0.0392388	0.333863	1.41377
Spirochaetales+Bacterial flagellin family	1.67714e+09	7.5616e+08	1.40111e+09	2.00646e+09	8.02586e+08	9.75449e+08	9.21303e+08	4.33986e+08	2.34487e+09	1.22272e+09	1.25267e+09	1.0958e+09	2.07523e+09	1.57272e+09	4.629e+09	8.05847e+08	8.9742e+09	1.49989e+10	2.39731e+10	0.0920739	0.445368	0.740997
Spirochaetales+Bacterial ribosomal protein bL12 family	2.37954e+07	1.10231e+08	1.51855e+07	1.1196e+07	2.28214e+07	1.24407e+07	4.04124e+07	8.96592e+06	6.35605e+07	2140391	7.59204e+06	1.15923e+07	1.26999e+07	2.33847e+07	1.70198e+08	1.39823e+07	2.45049e+08	3.0515e+08	5.50199e+08	0.707537	0.916779	0.316443
Spirochaetales+Bacterial ribosomal protein bL20 family					7.13979e+06	1.13758e+07			1.20813e+07	2.15971e+06	2.09242e+07			6.50347e+06	1.10801e+07		1.85155e+07	5.27488e+07	7.12643e+07	too many MVs	too many MVs	too many MVs
Spirochaetales+Bacterial solute-binding protein 2 family	3.82292e+08	3.13539e+08	2.07602e+08	1.64329e+08	2.66044e+08	1.96684e+08	2.0322e+08	1.80133e+08	6.20504e+08	1.63696e+08	1.27012e+08	2.38957e+08	1.4941e+08	2.90363e+08	5.03541e+08	1.83881e+08	1.91384e+09	2.27737e+09	4.19121e+09	0.806028	0.937986	0.250892
Spirochaetales+Bacterial solute-binding protein 3 family	5.06022e+06					2.09044e+06			7.14261e+06				2.17068e+06		1.06643e+07		7.15065e+06	1.99776e+07	2.71283e+07	too many MVs	too many MVs	too many MVs
Spirochaetales+Bacterial solute-binding protein 7 family	5.01557e+07	3.69319e+07	6.25663e+07	5.24482e+07	2.92913e+07	4.02932e+07	1.07673e+07	3.2771e+07	2.32729e+08	2.35757e+07	6.8627e+07	2.46954e+07	2.57088e+07	1.02297e+08	6.79724e+08	7.36333e+07	3.15225e+08	1.23099e+09	1.54622e+09	0.117817	0.506564	1.96534
Spirochaetales+Bacterial/plant glucose-1-phosphate adenylyltransferase family			1.00799e+07			1.09997e+07			9.57848e+06	4.30345e+06	1.29763e+07	1.27383e+07					2.10796e+07	3.95965e+07	6.06761e+07	too many MVs	too many MVs	too many MVs
Spirochaetales+Chaperonin (HSP60) family	1.10616e+08	2.19555e+07	3.38784e+07	3.20403e+07	3.4623e+07	5.47387e+07	7.99163e+07	3.27124e+07	2.65057e+08	3.95334e+07	2.29753e+07	5.60853e+07	4.95015e+07	1.14629e+08	4.32169e+08	5.29086e+07	4.0048e+08	1.03286e+09	1.43334e+09	0.149771	0.533707	1.36682
Spirochaetales+Class II fructose-bisphosphate aldolase family	1.14734e+07	5.22688e+06	8.84094e+06	4.89958e+06	2.63983e+06	9.18338e+06	1.07293e+07	950085	1.14477e+08	1.02373e+07	4.14189e+06	1.11232e+07	9.47639e+06	2.2323e+07	2.6606e+08	1.22297e+07	5.39434e+07	4.50069e+08	5.04013e+08	0.0333987	0.303394	3.06044
Spirochaetales+FabD family	2.75854e+07	6.9338e+06	2.25858e+06	1.76484e+07	1.41525e+07	3.91231e+07	3.84128e+06	2.59147e+07	3.02083e+07	2.05269e+07	8.67505e+06	1.35824e+07	1.73531e+07	1.7741e+07	4.37132e+07	1.04702e+07	1.37458e+08	1.6227e+08	2.99728e+08	0.341301	0.736422	0.239396
Spirochaetales+FGGY kinase family	6.0316e+06	4.81993e+06	6.23774e+06	8.78146e+06	4.78505e+06	8.01002e+06		7.55905e+06	2.47474e+07				1.58315e+06	8.38928e+06	7.43351e+06	2.08184e+06	4.62248e+07	4.42352e+07	9.046e+07	0.257445	0.666802	-0.0634626
Spirochaetales+Flagella basal body rod proteins family	1.20525e+07			3.96379e+06	4.34936e+06	2.24894e+06	2.06087e+06	3.5207e+06	1.1764e+07	9.077e+06	2.30496e+06	1.16605e+07	1.75312e+07		5.07475e+06	7.33783e+06	2.81962e+07	6.47502e+07	9.29464e+07	0.355267	0.747529	1.19916
Spirochaetales+FliM family	3.09079e+06								5.11628e+06	5.11588e+06			1.19849e+06		1.24213e+07		3.09079e+06	2.3852e+07	2.69428e+07	too many MVs	too many MVs	too many MVs
Spirochaetales+Glu/Leu/Phe/Val dehydrogenases family	1.83553e+08	1.27943e+08	3.72171e+07	1.23884e+08	9.81813e+07	1.12076e+08	1.15843e+08	7.70954e+07	2.25838e+08	1.76001e+08	1.1677e+08	1.59437e+08	1.31714e+08	1.14835e+08	2.46146e+08	8.87821e+07	8.75793e+08	1.25952e+09	2.13532e+09	0.0804797	0.439969	0.524211
Spirochaetales+Glutamine synthetase family	8.22649e+06		3.47824e+06						2.66375e+06			9.35112e+06	2.10917e+06	1.05966e+07	2.11242e+07		1.17047e+07	4.58449e+07	5.75496e+07	too many MVs	too many MVs	too many MVs
Spirochaetales+Glyceraldehyde-3-phosphate dehydrogenase family	2.7801e+07	1.55204e+06	1.67032e+06		9.71999e+06	8.25599e+06	2.18064e+07	4.78178e+06	4.19241e+07	9.9079e+06	4.59709e+06	1.1373e+07	7.4254e+06	1.66609e+07	4.01997e+07	1.41728e+07	7.55875e+07	1.46261e+08	2.21848e+08	0.137052	0.528019	0.952249
Spirochaetales+Glycogen phosphorylase family			4.47629e+06						1.45519e+07			5.03067e+06		7.54235e+06	2.21138e+07	7.42644e+06	4.47629e+06	5.66651e+07	6.11414e+07	too many MVs	too many MVs	too many MVs
Spirochaetales+Glycosyl hydrolase 53 family	4.64543e+06		8.86104e+06		1.98251e+06		2.20471e+06		3.19657e+07	3.70191e+06	744349	1.96874e+06	2.59294e+06		6.88739e+06		1.76937e+07	4.7861e+07	6.55547e+07	0.338777	0.733315	1.4352
Spirochaetales+Glycyl radical enzyme (GRE) family	9.74748e+07	1.84594e+07	1.5814e+07	1.88305e+07	6.02824e+07	9.4058e+07	1.10279e+08	5.67296e+07	1.60213e+08	6.71491e+07	4.26465e+07	7.12373e+07	5.64029e+07	5.64241e+07	8.59012e+07	2.27787e+07	4.71928e+08	5.62753e+08	1.03468e+09	0.413385	0.775392	0.253932
Spirochaetales+GroES chaperonin family	5.57504e+07	2.45605e+07	2.41205e+07	2.76898e+06	2.17838e+07	4.59028e+07	3.88649e+07	1.41916e+07	7.47111e+07	2.48389e+07	2.13983e+07	3.54481e+07	2.07031e+07	5.9816e+07	3.43415e+07	1.78914e+07	2.27944e+08	2.89148e+08	5.17092e+08	0.332743	0.725609	0.343123
Spirochaetales+GR-RBP family			2.49137e+06	4.61529e+06		2.18721e+06	1.69887e+06		6.35832e+06			1.42284e+06			7.636e+06	2.397e+06	1.09927e+07	1.78142e+07	2.88069e+07	too many MVs	too many MVs	too many MVs
Spirochaetales+Heat shock protein 70 family	7.80516e+07	2.05522e+07	1.44579e+07	1.21276e+07	1.88822e+07	4.86718e+06	1.61838e+07	3.97411e+06	3.63253e+07	7.38212e+06	2.03064e+07	1.4848e+07	2.9995e+07	1.62148e+07	9.58395e+07	3.50965e+07	1.69097e+08	2.56008e+08	4.25104e+08	0.216703	0.608405	0.598316
Spirochaetales+Herpesviridae ICP22 family			2.07337e+07			706326					8.4167e+06	1.19859e+06		1.61814e+06	3.81026e+06	1.33589e+07	2.144e+07	2.84025e+07	4.98426e+07	too many MVs	too many MVs	too many MVs
Spirochaetales+PEP-utilizing enzyme family	1.77915e+08	6.05045e+07	6.70359e+07	1.97559e+07	9.13236e+07	1.00251e+08	1.31382e+08	5.25411e+07	3.90631e+08	1.23733e+08	5.43162e+07	1.12715e+08	2.01349e+08	1.74976e+08	3.18073e+08	6.55152e+07	7.0071e+08	1.44131e+09	2.14202e+09	0.0651076	0.3995	1.04048
Spirochaetales+Phosphoenolpyruvate carboxykinase [GTP] family	3.67916e+07	4.09021e+07	1.36444e+07	7.25804e+06	1.90393e+07	4.86434e+07	3.53068e+07	2.87785e+07	1.18353e+08	3.99544e+07	1.95692e+07	5.77179e+07	9.78533e+06	1.32773e+07	7.13049e+07	4.71074e+07	2.30364e+08	3.7707e+08	6.07434e+08	0.373862	0.751437	0.710894
Spirochaetales+Phosphofructokinase type A (PFKA) family			3.97459e+06						9.80435e+06						4.57522e+06		3.97459e+06	1.43796e+07	1.83542e+07	too many MVs	too many MVs	too many MVs
Spirochaetales+Phosphoglycerate kinase family	2.73585e+07	3.32507e+06	2.12975e+06	1.53045e+07	8.26319e+06	1.60507e+07	1.30317e+07	8.63177e+06	3.49354e+07	7217588	2.26185e+06	1.02864e+06	7.75211e+06	8.14232e+06	4.42039e+07	4.18178e+06	9.40953e+07	1.09724e+08	2.03819e+08	0.672052	0.905869	0.221662
Spirochaetales+Polyribonucleotide nucleotidyltransferase family									1.29109e+07									1.29109e+07	1.29109e+07	too many MVs	too many MVs	too many MVs
Spirochaetales+PurH family						9.18805e+06			2.12522e+06								9.18805e+06	2.12522e+06	1.13133e+07	too many MVs	too many MVs	too many MVs
Spirochaetales+Resistance-nodulation-cell division (RND) (TC 2.A.6) family	3.15235e+07			1.99544e+06	2.3577e+07	1.76497e+07	5.50085e+07	6.84805e+07		68278904		344290	3.43786e+07	4.51117e+07		2.87362e+06	1.98235e+08	1.50987e+08	3.49222e+08	0.487571	0.809367	-0.392766
Spirochaetales+SecD/SecF family	3.82876e+06	1.10481e+06	5.61555e+06			2.63841e+06	2.2169e+06	2.79985e+06	1.67927e+07			2.88643e+06	3.32212e+06	4.06135e+06	1.50299e+07		1.82043e+07	4.20925e+07	6.02968e+07	0.848544	0.944915	1.20893
Spirochaetales+TRAFAC class translation factor GTPase superfamily	1.04596e+08	1.269e+07	2.34859e+07	5.40217e+07	3.45322e+07	7.62809e+07	8.45625e+07	4.43644e+07	1.50789e+08	4.50229e+07	3.49239e+07	4.07353e+07	4.78343e+07	9.17839e+07	1.55798e+08	4.31889e+07	4.34534e+08	6.10076e+08	1.04461e+09	0.300272	0.694686	0.489513
Spirochaetales+Triosephosphate isomerase family	4.14374e+07	2.91881e+06	5.07772e+06		8.74168e+06	8.54684e+06	2.5065e+07	1.17402e+07	3.92548e+07	8.01493e+06	1.66247e+07	1.37475e+07	2.17676e+07	2.55263e+07	2.16821e+07	7.72873e+06	1.03528e+08	1.54347e+08	2.57874e+08	0.189993	0.583929	0.576121
Spirochaetales+Universal ribosomal protein uL1 family					1.17698e+06		3.9938e+06	1.21811e+06	1.9175e+07			2.86208e+06	1.50297e+06		1.41172e+07		6.3889e+06	3.76572e+07	4.40461e+07	too many MVs	too many MVs	too many MVs
Spirochaetales+Universal ribosomal protein uL10 family	6.34358e+06			1.17884e+06	2.90174e+06	5.38659e+06			4.59688e+06	1941028	617456		2.70838e+06	2.37996e+06	2.96262e+07	4.91288e+06	1.58108e+07	4.67828e+07	6.25936e+07	0.127926	0.521169	1.56459
Spirochaetales+Universal ribosomal protein uL5 family									6.07014e+06						2.24836e+06			8.3185e+06	8.3185e+06	too many MVs	too many MVs	too many MVs
Spirochaetales+Universal ribosomal protein uS5 family	1.84283e+07	1.48273e+07	1.12321e+07	2.38104e+07		1.31179e+07	1.6071e+07	2.4694e+06	2.75498e+07	3.7868e+06	6.15604e+06	4.93026e+06	2.92966e+06	2.54187e+07	3.32453e+07	3.60724e+06	9.99565e+07	1.07624e+08	2.0758e+08	0.538999	0.832459	0.106617
Spirochaetales+Universal ribosomal protein uS7 family	1.83614e+06				3.34078e+06	2.30018e+06				2839678	4.48482e+06	6.15117e+06		9.76682e+06		4.3999e+06	7.4771e+06	2.76424e+07	3.51195e+07	too many MVs	too many MVs	too many MVs
Veillonellales+ATPase alpha/beta chains family	1.67297e+06				1.91827e+06	1.97503e+07		5.79307e+06	5.38233e+06	3.63128e+06	6.82287e+06	2.02786e+06				6.02395e+06	2.91346e+07	2.38883e+07	5.30229e+07	too many MVs	too many MVs	too many MVs
Veillonellales+Methylmalonyl-CoA mutase family	6.14182e+07	1.23423e+06	2.95294e+06	7.18396e+06	2.35924e+07		9.2021e+06		1.19974e+07			4.38917e+06	2.97683e+06	6.79606e+06			1.05584e+08	2.61594e+07	1.31743e+08	0.291557	0.68795	-2.01265
Veillonellales+Polyribonucleotide nucleotidyltransferase family						2.1605e+06					2.36993e+06					4.09121e+06	2.1605e+06	6.46114e+06	8.62164e+06	too many MVs	too many MVs	too many MVs
Veillonellales+Universal ribosomal protein uL24 family	1.91409e+06	7.43592e+06		939546					7.50674e+06		1.016e+06	2.71751e+06		9.56502e+06	3.01984e+06	1.35742e+06	1.02896e+07	2.51825e+07	3.54721e+07	0.135775	0.528715	1.29058
Verrucomicrobiales+Aldose epimerase family	2.06309e+08		2.71337e+08		9.69247e+06	6.98656e+07	3.12089e+08	2.82837e+07	2.79448e+08	125506345	1.06674e+08	1.51877e+08	1.02875e+08	1.89504e+08	3.06686e+08	1.30065e+08	8.97577e+08	1.39263e+09	2.29021e+09	0.0861451	0.461765	0.633705
Verrucomicrobiales+Bacterial histone-like protein family	1.67995e+06	2.01539e+06	925644		2.06967e+06	5.47125e+06			7.77629e+06	1.0798e+07	6.94615e+06	5.41162e+06	1.04147e+07	1.82475e+06	8.15993e+06	4.07898e+07	1.21619e+07	9.21212e+07	1.04283e+08	0.00892672	0.154429	2.92034
[truncated: 36 more rows]

## Sheet: Order+KOG
Order+KOG	KOG name	AL_1	AL_2	AL_3	AL_4	AL_5	AL_6	AL_7	AL_8	TR_1	TR_2	TR_3	TR_4	TR_5	TR_6	TR_7	TR_8	AL	TR	ALL	p-value	FDR	Log Ratio TR/AL
[truncated: 1,640 more rows]

## Sheet: Order+Pathway
Order+Pathway	AL_1	AL_2	AL_3	AL_4	AL_5	AL_6	AL_7	AL_8	TR_1	TR_2	TR_3	TR_4	TR_5	TR_6	TR_7	TR_8	AL	TR	ALL	p-value	FDR	Log Ratio TR/AL
[truncated: 254 more rows]

[truncated: 21 more sheets: Order+CAZy, Family+COG, Family+Protein families, Family+KOG, Family+Pathway, Family+CAZy, Genus+COG, Genus+Protein families, Genus+KOG, Genus+Pathway, Genus+CAZy, Species+COG, Species+Protein families, Species+KOG, Species+Pathway, Species+CAZy, 32_originale, 33_originale, 34_originale, 35_originale …]
